# Supplementary material for: Differential global distribution of marine picocyanobacteria gene clusters reveals distinct niche-related adaptive strategies
Source: ISME J. 2023 Feb 25;17(5):720–32. doi: 10.1038/s41396-023-01386-0 (PMC10119275; doi:10.1038/s41396-023-01386-0)
Supplement: Supplementary file 1 — Dataset 1 [file 41396_2023_1386_MOESM1_ESM.xlsx]

## Sheet: Feuil1
Dataset 1: distance matrix based on relative abundances of Synechococcus CLOGs (Bray-Curtis distance)
	ST004_NAO	ST007_MS	ST009_MS	ST018_MS	ST023_MS	ST025_MS	ST030_MS	ST031_RS	ST033_RS	ST034_RS	ST036_IO	ST038_IO	ST041_IO	ST042_IO	ST045_IO	ST052_IO	ST056_IO	ST057_IO	ST062_IO	ST064_IO	ST065_IO	ST066_SAO	ST067_SAO	ST068_SAO	ST070_SAO	ST072_SAO	ST076_SAO	ST078_SAO	ST093_SPO	ST094_SPO	ST102_SPO	ST109_NPO	ST110_SPO	ST111_SPO	ST122_SPO	ST123_SPO	ST124_SPO	ST125_SPO	ST128_SPO	ST133_NPO	ST137_NPO	ST138_NPO	ST140_NPO	ST141_NAO	ST142_NAO	ST145_NAO	ST146_NAO	ST148_NAO	ST149_NAO
ST004_NAO	0	0.495258124792516	0.426483298428489	0.41874597875293	0.445902588412636	0.416679748576996	0.571584161876566	0.300561394400285	0.385018724254126	0.389956767913419	0.390043682642764	0.377402829915808	0.326892795486446	0.382618363680742	0.314722447789664	0.533050696419204	0.373001027007065	0.34755524968562	0.343506129142353	0.30687995413596	0.364714480943437	0.484692087281341	0.585418611141203	0.481324035949609	0.521181776697988	0.496849997046902	0.380374276548189	0.295505557928408	0.481466736673232	0.529417120529867	0.518061283995018	0.534279715331359	0.51455496447446	0.562899580388101	0.598390388331248	0.406059486040694	0.395282196322849	0.43649319789708	0.532766957592392	0.501968691212751	0.508536969620524	0.533833315240457	0.372095992934471	0.377334699733914	0.366971976168904	0.483903114254584	0.371319092871359	0.340355760699676	0.332165489641876
ST007_MS	0.495258124792516	0	0.372945945525206	0.462433826362892	0.368716980483886	0.337825757825189	0.471944393927212	0.506413641335948	0.533634712078919	0.553894824219333	0.567367756689473	0.549099439079037	0.525542038851778	0.563207038677712	0.545747824644121	0.629351490716032	0.542474426830958	0.529551110883023	0.528299408971462	0.52263482206519	0.53475650389946	0.601647282168672	0.66806822728251	0.59310338695713	0.626247452284468	0.621575313673113	0.565606236563168	0.468370598592864	0.607726864713166	0.627169114498068	0.6290421166227	0.639759977015473	0.622120088193092	0.664961027563961	0.697001692875238	0.582113477022984	0.566376844824781	0.59339051854492	0.623296751755575	0.61633264867195	0.615135009396468	0.640974140513206	0.515033285966733	0.490442253568566	0.448857175906643	0.601427818302244	0.493366569296534	0.467356934256293	0.493809621645535
ST009_MS	0.426483298428489	0.372945945525206	0	0.393385958500998	0.250632550886064	0.153245437989056	0.390098982601094	0.450580556021777	0.493509005521915	0.506342573224206	0.513671290123119	0.500569749112805	0.490733243352194	0.517541301640345	0.496088994783981	0.57652737412064	0.495391884520334	0.48194994881324	0.478665579755887	0.472976842183757	0.496673866843095	0.552999658798006	0.618898789316729	0.535870820473418	0.56405059539284	0.559441256354109	0.519034377083616	0.44513569486687	0.52720201960688	0.570848373505264	0.564100765189984	0.576171621413004	0.557233761557036	0.612497663579129	0.638130212337739	0.536950697054795	0.520549652182717	0.534448786532627	0.576870823250377	0.553031521791764	0.553674410017941	0.580857720229583	0.470968433295224	0.43984720237793	0.328992096942745	0.530045007030398	0.467364237833587	0.424396317280858	0.455937736525124
ST018_MS	0.41874597875293	0.462433826362892	0.393385958500998	0	0.370814355300476	0.368739442532869	0.53549959131627	0.397503717321109	0.456182431121168	0.463904141425655	0.471491647626191	0.457388895251903	0.449377994973596	0.465929573444491	0.443049366702922	0.544803833656313	0.445482706866175	0.435742417005365	0.426713172751901	0.429695594631844	0.441022646556161	0.528684387144652	0.61436707168383	0.533674173452184	0.560647904344313	0.526487953891437	0.484719821318509	0.405441476247941	0.520777015000535	0.56869597666103	0.550983403050882	0.566626120614824	0.554117135813633	0.561829328798568	0.602967280583462	0.494332883606841	0.472210232912532	0.497440685290784	0.536691566474885	0.546802397692359	0.544681273430687	0.542838030850146	0.431608478209317	0.419604572917251	0.37942698210319	0.512404913004027	0.411171081316319	0.396088629450224	0.411022378392148
ST023_MS	0.445902588412636	0.368716980483886	0.250632550886064	0.370814355300476	0	0.203551959338361	0.454355750640777	0.43641125632526	0.467833345483492	0.482044191345292	0.495077132885005	0.484329636446223	0.496324962287745	0.524970188330114	0.492777728545959	0.532066747881853	0.489815410205827	0.469084355401937	0.452898207869964	0.469405297711987	0.47881954971264	0.533209463086883	0.61391200384811	0.524845392521712	0.546153615944209	0.540722202170228	0.517950595445623	0.434959666084167	0.513235072929654	0.546878009391331	0.537079717277665	0.546802235942166	0.540343366204847	0.568784608048248	0.588015524264012	0.503241004387724	0.492876585006919	0.493254847786657	0.535905902588042	0.524035755785106	0.527645163962637	0.55206641878776	0.439979994649858	0.407734407001318	0.333219554143975	0.482078555523318	0.428918141266709	0.405285183052218	0.433038637302233
ST025_MS	0.416679748576996	0.337825757825189	0.153245437989056	0.368739442532869	0.203551959338361	0	0.412383440327964	0.424869343411736	0.470387079071064	0.48438636707348	0.49365653939256	0.47644986255791	0.481339824671635	0.507489636504326	0.481101632445889	0.542857510710048	0.475814182525355	0.457178932043548	0.449838764539555	0.456930017063045	0.474681519572142	0.534421428201907	0.612012770945164	0.519625740461548	0.539776626148666	0.54774812198289	0.504384779281816	0.415830747386525	0.507699313487923	0.544213046798239	0.533963991626591	0.551314181310049	0.534048223713064	0.581705353915584	0.606144494395164	0.512054514779091	0.494250651235146	0.504354326679102	0.544749253469137	0.527131541273412	0.525828534053637	0.558618729691397	0.436381932976578	0.402473902652749	0.288442330907365	0.496845545730807	0.426277850497223	0.388500185413959	0.423838459764235
ST030_MS	0.571584161876566	0.471944393927212	0.390098982601094	0.53549959131627	0.454355750640777	0.412383440327964	0	0.596789204756014	0.630607289102195	0.640783716599379	0.650230094431059	0.637127948931494	0.613684389362517	0.628614154379023	0.623464551433416	0.693248745900106	0.625684649460551	0.622967203307281	0.620888883107331	0.618450432134207	0.632417928241316	0.674379192617177	0.724662577150818	0.65618660889876	0.685033421844652	0.672066469359315	0.641957094567763	0.593820561115555	0.673166956120896	0.691115266138884	0.687817799410814	0.692483823091327	0.684182754020861	0.707623218642699	0.741537674577796	0.659736777889947	0.647185528839996	0.658897764851572	0.693485659270679	0.682820361767186	0.673502684125524	0.683747378413215	0.619911520532563	0.593252215602172	0.528594382120572	0.67399870597292	0.620460619379094	0.584176790228856	0.612958995883216
ST031_RS	0.300561394400285	0.506413641335948	0.450580556021777	0.397503717321109	0.43641125632526	0.424869343411736	0.596789204756014	0	0.213137840773578	0.22748914814394	0.242689098545313	0.24076767637638	0.235324658352832	0.321192523639496	0.226242322054817	0.483941766203252	0.294941628717369	0.181759720300932	0.193520821097843	0.166369990049931	0.217094966858809	0.49135850137259	0.594731456284501	0.489693891573702	0.505991641446569	0.474813939313799	0.362551453557761	0.259547296166368	0.474284094702781	0.513864501579753	0.481771924946352	0.487303901537115	0.496026426439201	0.530955514708253	0.560315757669688	0.283175860941837	0.26285740590565	0.328791745382466	0.482660938623196	0.473822207855281	0.466134972295085	0.498473600049032	0.200981598368557	0.223242586431351	0.291769545848984	0.451450477354851	0.228636711647208	0.211488537950335	0.245639211057214
ST033_RS	0.385018724254126	0.533634712078919	0.493509005521915	0.456182431121168	0.467833345483492	0.470387079071064	0.630607289102195	0.213137840773578	0	0.0845066027238526	0.136306985535395	0.189130424570242	0.309666674703209	0.382566958776357	0.281065080763008	0.475957051495471	0.346210751057679	0.161845819604813	0.221957069536713	0.19853124795825	0.160034017161952	0.503726326396176	0.604899349218695	0.500150936685587	0.522079288972415	0.500089239812988	0.41910428804149	0.334423885712109	0.487439235199511	0.517742238504257	0.484771471834557	0.48364641886716	0.512901851208559	0.536712140663811	0.554038563554281	0.195661640779909	0.189116816568702	0.303135375187189	0.476134617573451	0.486099277045188	0.46992720161024	0.512315884115195	0.127307021688166	0.16517181308753	0.337791025188662	0.451738913219139	0.227447948209393	0.218792316874488	0.257318582503206
ST034_RS	0.389956767913419	0.553894824219333	0.506342573224206	0.463904141425655	0.482044191345292	0.48438636707348	0.640783716599379	0.22748914814394	0.0845066027238526	0	0.131881561602301	0.186186941731805	0.3163753261907	0.381583386212217	0.283929642183096	0.487954017575503	0.355669284409701	0.179095501771338	0.238259504084345	0.210306369267966	0.166945188835505	0.50593340072964	0.608898302571432	0.504716012553699	0.523637133348642	0.5061040071656	0.426330059167068	0.353424404787387	0.491447868168762	0.522551798160733	0.490881998968978	0.489585147796602	0.515944279617745	0.539833908992833	0.559917235607497	0.199045310047542	0.187033601895175	0.308109070040431	0.486858332639945	0.488359126500634	0.476907904547868	0.518187875945566	0.144127414364118	0.18816870153455	0.356519431635202	0.462546765049776	0.246866582509793	0.242964064857536	0.271576215471675
ST036_IO	0.390043682642764	0.567367756689473	0.513671290123119	0.471491647626191	0.495077132885005	0.49365653939256	0.650230094431059	0.242689098545313	0.136306985535395	0.131881561602301	0	0.134834958265197	0.323431299314891	0.387580771086328	0.286311319342677	0.481234139700896	0.353741821420278	0.195447155382093	0.254151347780392	0.217797365188558	0.191447060081566	0.494393148804639	0.604356511323814	0.485365088370136	0.507463323222827	0.492319251384543	0.428212865459878	0.359565456325814	0.468935294444233	0.505740435427585	0.474748302318783	0.476483306947258	0.493690311170508	0.527952548898002	0.552585982512323	0.195649080932159	0.180510361273913	0.296779811609415	0.480721722390173	0.475907717211428	0.461530992461103	0.505915526111985	0.167314659242561	0.215861537979139	0.367758029392518	0.457957518518139	0.256053330514144	0.248441091951839	0.275726702213383
ST038_IO	0.377402829915808	0.549099439079037	0.500569749112805	0.457388895251903	0.484329636446223	0.47644986255791	0.637127948931494	0.24076767637638	0.189130424570242	0.186186941731805	0.134834958265197	0	0.314389216956096	0.381737222548774	0.289084606284304	0.446946761830041	0.333972336768806	0.196481965971243	0.263386239354774	0.221049761847981	0.211962276717724	0.466974235714825	0.588137102791976	0.415032221993889	0.43971643336963	0.453220376008561	0.432547383742195	0.347131207279868	0.402925949868152	0.45244954510033	0.411871222988277	0.426990604655091	0.414404031720444	0.497408044947798	0.536961270432255	0.232332009690767	0.19753961103071	0.277975878069185	0.445633153842194	0.428272696830055	0.396421159310822	0.473614965263069	0.186222321462813	0.236786059265429	0.360095252872074	0.450558181021439	0.259968165832215	0.245514511178617	0.261369502883653
ST041_IO	0.326892795486446	0.525542038851778	0.490733243352194	0.449377994973596	0.496324962287745	0.481339824671635	0.613684389362517	0.235324658352832	0.309666674703209	0.3163753261907	0.323431299314891	0.314389216956096	0	0.294776886496641	0.248497926285239	0.544578188672482	0.285195877016258	0.24159772334623	0.240356869857798	0.232838457336085	0.286360178216674	0.517837065543786	0.590934870889639	0.508458245584308	0.540801553260361	0.512558548776277	0.398456921461966	0.310163656796102	0.506881438541277	0.547966503007045	0.542118503299795	0.558031093022586	0.533963971917224	0.575018724349934	0.611609160028046	0.361520469772807	0.339534745410583	0.402174630966295	0.537383834992153	0.523953284746336	0.529843131259656	0.542807125048433	0.298932201943224	0.337702596574242	0.387506783874293	0.513199369345158	0.329585233643357	0.315094827322204	0.326742075947142
ST042_IO	0.382618363680742	0.563207038677712	0.517541301640345	0.465929573444491	0.524970188330114	0.507489636504326	0.628614154379023	0.321192523639496	0.382566958776357	0.381583386212217	0.387580771086328	0.381737222548774	0.294776886496641	0	0.307540514366473	0.553276364056872	0.359168488284283	0.346519999740741	0.341815373220926	0.326192596752777	0.357373058226184	0.529365054664875	0.613389107760657	0.534573396193591	0.565828160529288	0.529292264911709	0.439277306807554	0.38067366279337	0.538567953352436	0.572686045727477	0.562768153671628	0.572834564776274	0.560684205807929	0.576807193048968	0.613742707166544	0.416624501459141	0.396754815249531	0.44772136199321	0.552453228677554	0.557014023964804	0.548925784637696	0.540533782455434	0.377899438796699	0.405712249488274	0.442376564582087	0.53797096177811	0.393558947916912	0.385810770904413	0.385881879101463
ST045_IO	0.314722447789664	0.545747824644121	0.496088994783981	0.443049366702922	0.492777728545959	0.481101632445889	0.623464551433416	0.226242322054817	0.281065080763008	0.283929642183096	0.286311319342677	0.289084606284304	0.248497926285239	0.307540514366473	0	0.522297776569493	0.315834290937933	0.259488087816478	0.264490909043761	0.214764197869708	0.268772105536243	0.490357490277596	0.59930410295876	0.491283404147067	0.529448278440264	0.486672549444697	0.365510974829334	0.300858790135926	0.486198237649591	0.528222498571948	0.518511115249723	0.529129754182347	0.523298253039188	0.569365949727477	0.581778211289951	0.312457714856035	0.299617478764701	0.378158155017425	0.530413952005227	0.500680419712781	0.510402251709836	0.520536458739073	0.285637910376184	0.320381879000543	0.386071770452429	0.485472429245963	0.307477816005327	0.297339197239762	0.309054756852861
ST052_IO	0.533050696419204	0.629351490716032	0.57652737412064	0.544803833656313	0.532066747881853	0.542857510710048	0.693248745900106	0.483941766203252	0.475957051495471	0.487954017575503	0.481234139700896	0.446946761830041	0.544578188672482	0.553276364056872	0.522297776569493	0	0.508180865980819	0.487131315527625	0.490478494329197	0.515949507444291	0.505938625073161	0.510901959769909	0.61035007553603	0.457868560150023	0.412354085189819	0.494376587624631	0.547964869793364	0.519996564911219	0.459406502443268	0.42218350003033	0.373442871401356	0.35087035016749	0.40649216638007	0.345009984532072	0.297496232870471	0.461491054449098	0.456741307769147	0.285552066480189	0.221838447887015	0.434999120573955	0.344101395183643	0.408833116862302	0.476189745212347	0.46853620801224	0.489320421446052	0.483707637179661	0.491335625467246	0.483797621274084	0.475919671230016
ST056_IO	0.373001027007065	0.542474426830958	0.495391884520334	0.445482706866175	0.489815410205827	0.475814182525355	0.625684649460551	0.294941628717369	0.346210751057679	0.355669284409701	0.353741821420278	0.333972336768806	0.285195877016258	0.359168488284283	0.315834290937933	0.508180865980819	0	0.283713534151678	0.28519815791184	0.293794817157434	0.33267795825518	0.521027066126835	0.595936510782474	0.501528461495055	0.521961094873755	0.504737991462752	0.430429208826472	0.342411255902685	0.488223656329801	0.530755708280577	0.52572484542098	0.540934919995159	0.519550441980184	0.543905713434164	0.575601473876619	0.387241070646182	0.367844611254706	0.406766571610035	0.502636213356324	0.514211486641393	0.510253488022922	0.534469775035628	0.333347278817037	0.357825525985464	0.382601912974372	0.51175141091175	0.34508270905623	0.334827703671831	0.335935629632111
ST057_IO	0.34755524968562	0.529551110883023	0.48194994881324	0.435742417005365	0.469084355401937	0.457178932043548	0.622967203307281	0.181759720300932	0.161845819604813	0.179095501771338	0.195447155382093	0.196481965971243	0.24159772334623	0.346519999740741	0.259488087816478	0.487131315527625	0.283713534151678	0	0.175453476408849	0.154861037742907	0.170497229610558	0.502331718863341	0.597589876832272	0.490470488938015	0.513047242244761	0.49579656606337	0.399431044750444	0.306464611191027	0.475778387728273	0.517872934683393	0.493775271492733	0.500344116187482	0.503486658256076	0.541876741642601	0.566816446209315	0.264677461047079	0.235412078405729	0.324768818674246	0.484495952691388	0.489018919667202	0.474612378274169	0.513802311125626	0.161507575246237	0.204447928157611	0.322229874670592	0.461140425971355	0.222022148944934	0.207942755790151	0.242000242856392
ST062_IO	0.343506129142353	0.528299408971462	0.478665579755887	0.426713172751901	0.452898207869964	0.449838764539555	0.620888883107331	0.193520821097843	0.221957069536713	0.238259504084345	0.254151347780392	0.263386239354774	0.240356869857798	0.341815373220926	0.264490909043761	0.490478494329197	0.28519815791184	0.175453476408849	0	0.195875549178697	0.229502907244564	0.507472003796107	0.599449892356429	0.50166475775507	0.517190938255206	0.49685898545347	0.387955327243738	0.30111180592941	0.484756853634988	0.518608542611503	0.491008976090649	0.504396119275144	0.504935261821436	0.535464971693715	0.55953750507554	0.29266757550861	0.28582612928793	0.340510662470792	0.496481973893549	0.491181873897651	0.485154866465181	0.521109170401244	0.211741355009346	0.234173120078406	0.320369081670163	0.464248979554831	0.244797541693667	0.234115784899084	0.275803156176176
ST064_IO	0.30687995413596	0.52263482206519	0.472976842183757	0.429695594631844	0.469405297711987	0.456930017063045	0.618450432134207	0.166369990049931	0.19853124795825	0.210306369267966	0.217797365188558	0.221049761847981	0.232838457336085	0.326192596752777	0.214764197869708	0.515949507444291	0.293794817157434	0.154861037742907	0.195875549178697	0	0.172121817342343	0.493056532731686	0.593688287947821	0.48748998530701	0.520733396961123	0.488659357572915	0.359648293954707	0.266582783097323	0.47683881256534	0.524502389746479	0.512141356489215	0.522307901769892	0.50895150925188	0.55981924535922	0.588456014254903	0.282674579082407	0.261258953836715	0.357646217801478	0.51431447615261	0.499564705711154	0.498015985365678	0.526621167359951	0.197054157311683	0.24233690907846	0.331527935779577	0.47388940176533	0.231619895219791	0.215495139713052	0.243577972302565
ST065_IO	0.364714480943437	0.53475650389946	0.496673866843095	0.441022646556161	0.47881954971264	0.474681519572142	0.632417928241316	0.217094966858809	0.160034017161952	0.166945188835505	0.191447060081566	0.211962276717724	0.286360178216674	0.357373058226184	0.268772105536243	0.505938625073161	0.33267795825518	0.170497229610558	0.229502907244564	0.172121817342343	0	0.49745631079912	0.604085880530542	0.495583394879714	0.51826816831393	0.499222438065368	0.413887259042969	0.322128721661669	0.48777145094605	0.524410675347539	0.507799550122541	0.513056804914173	0.518594337344659	0.551056481473337	0.58368611331209	0.258637968891725	0.235915580215575	0.34629378002853	0.499257997190415	0.495717041246945	0.49135159517737	0.519111566920741	0.18574525749801	0.235443737454991	0.359776691053705	0.472020493172312	0.248421049246002	0.235188531131721	0.256901627430763
ST066_SAO	0.484692087281341	0.601647282168672	0.552999658798006	0.528684387144652	0.533209463086883	0.534421428201907	0.674379192617177	0.49135850137259	0.503726326396176	0.50593340072964	0.494393148804639	0.466974235714825	0.517837065543786	0.529365054664875	0.490357490277596	0.510901959769909	0.521027066126835	0.502331718863341	0.507472003796107	0.493056532731686	0.49745631079912	0	0.544281939668017	0.341381611515815	0.499324354488271	0.512611677460554	0.520557722387899	0.492514696161583	0.372659454007008	0.498219545246896	0.497856744703929	0.532697371536623	0.494068605546283	0.531641379376035	0.587461863428075	0.493098241711556	0.482516992322445	0.480754219620119	0.503949827958025	0.450841372634976	0.490777880696053	0.525152789209628	0.499467852388283	0.511065919363153	0.51258802265871	0.406770380945082	0.511765386299596	0.497983078286082	0.431984234745971
ST067_SAO	0.585418611141203	0.66806822728251	0.618898789316729	0.61436707168383	0.61391200384811	0.612012770945164	0.724662577150818	0.594731456284501	0.604899349218695	0.608898302571432	0.604356511323814	0.588137102791976	0.590934870889639	0.613389107760657	0.59930410295876	0.61035007553603	0.595936510782474	0.597589876832272	0.599449892356429	0.593688287947821	0.604085880530542	0.544281939668017	0	0.563157336445952	0.610977884454602	0.634752445388685	0.626849627999179	0.587357187377716	0.506888399662802	0.609803748815626	0.625212399281822	0.641084436465368	0.610196768857919	0.638682287629303	0.648361588557775	0.601862835762118	0.596768534246825	0.592076365453409	0.608917952320287	0.56870779378033	0.623578724736341	0.644479749143714	0.594550970202063	0.60119614412908	0.599955959647735	0.388359152790099	0.595730098459949	0.594129562378788	0.554129274684597
ST068_SAO	0.481324035949609	0.59310338695713	0.535870820473418	0.533674173452184	0.524845392521712	0.519625740461548	0.65618660889876	0.489693891573702	0.500150936685587	0.504716012553699	0.485365088370136	0.415032221993889	0.508458245584308	0.534573396193591	0.491283404147067	0.457868560150023	0.501528461495055	0.490470488938015	0.50166475775507	0.48748998530701	0.495583394879714	0.341381611515815	0.563157336445952	0	0.351865250541025	0.487732072781191	0.52597092065861	0.488290217095408	0.312112898765162	0.393894869044984	0.34290829931394	0.464320843020183	0.305556283744444	0.483742358145244	0.544760471982425	0.492077219963754	0.472365190717625	0.45478306305362	0.456574457789466	0.421407856270112	0.379312997767028	0.487208044395087	0.491328418471356	0.506619203827797	0.5054986745293	0.430104675841024	0.503147771439376	0.484050402989505	0.425456340529762
ST070_SAO	0.521181776697988	0.626247452284468	0.56405059539284	0.560647904344313	0.546153615944209	0.539776626148666	0.685033421844652	0.505991641446569	0.522079288972415	0.523637133348642	0.507463323222827	0.43971643336963	0.540801553260361	0.565828160529288	0.529448278440264	0.412354085189819	0.521961094873755	0.513047242244761	0.517190938255206	0.520733396961123	0.51826816831393	0.499324354488271	0.610977884454602	0.351865250541025	0	0.412007974209643	0.558448813341777	0.519201912553858	0.403787843480698	0.253973616834788	0.301107610322606	0.400950432694415	0.253942205599216	0.400968484561754	0.482718785696634	0.516515221787479	0.495892157014278	0.444497089447829	0.418341604454759	0.393935097141138	0.320392962454996	0.415258217725466	0.507948430333693	0.517502809847595	0.514294835697107	0.515167169046049	0.521152125509494	0.51109498808283	0.490235079990108
ST072_SAO	0.496849997046902	0.621575313673113	0.559441256354109	0.526487953891437	0.540722202170228	0.54774812198289	0.672066469359315	0.474813939313799	0.500089239812988	0.5061040071656	0.492319251384543	0.453220376008561	0.512558548776277	0.529292264911709	0.486672549444697	0.494376587624631	0.504737991462752	0.49579656606337	0.49685898545347	0.488659357572915	0.499222438065368	0.512611677460554	0.634752445388685	0.487732072781191	0.412007974209643	0	0.509149394615742	0.498590035898086	0.493581156846171	0.41413044053071	0.392223692152953	0.413446762740942	0.405125221424117	0.498013900587099	0.556563105620793	0.498114039715148	0.485095307094551	0.480970167335627	0.506592479462554	0.401284246897079	0.378521469258121	0.34589660527852	0.494040882835138	0.504273118811909	0.499571526319946	0.530062188038437	0.506814003040292	0.495618771398528	0.485584837801283
ST076_SAO	0.380374276548189	0.565606236563168	0.519034377083616	0.484719821318509	0.517950595445623	0.504384779281816	0.641957094567763	0.362551453557761	0.41910428804149	0.426330059167068	0.428212865459878	0.432547383742195	0.398456921461966	0.439277306807554	0.365510974829334	0.547964869793364	0.430429208826472	0.399431044750444	0.387955327243738	0.359648293954707	0.413887259042969	0.520557722387899	0.626849627999179	0.52597092065861	0.558448813341777	0.509149394615742	0	0.329442240729386	0.518969613483944	0.547810930420959	0.538885311415358	0.549972040043373	0.539588027583752	0.575061460063298	0.608844546672737	0.441471766753984	0.437987824855475	0.471825079044281	0.548275578395565	0.534018351256055	0.530886568855623	0.543856265478401	0.420130155878803	0.432401413882819	0.437317730768199	0.522963706184852	0.421228420280115	0.413092726372408	0.406936751807447
ST078_SAO	0.295505557928408	0.468370598592864	0.44513569486687	0.405441476247941	0.434959666084167	0.415830747386525	0.593820561115555	0.259547296166368	0.334423885712109	0.353424404787387	0.359565456325814	0.347131207279868	0.310163656796102	0.38067366279337	0.300858790135926	0.519996564911219	0.342411255902685	0.306464611191027	0.30111180592941	0.266582783097323	0.322128721661669	0.492514696161583	0.587357187377716	0.488290217095408	0.519201912553858	0.498590035898086	0.329442240729386	0	0.485444292913009	0.525931242349643	0.518521382159032	0.533708454705281	0.517584268125316	0.561201585752454	0.58201715465283	0.387691911989769	0.381806579653826	0.414531578855672	0.516335820044957	0.50181790736305	0.504599205523311	0.529771506665362	0.309971508402693	0.3263940239805	0.335401976732633	0.484552995023662	0.290372474694979	0.278942349096109	0.301428789091224
ST093_SPO	0.481466736673232	0.607726864713166	0.52720201960688	0.520777015000535	0.513235072929654	0.507699313487923	0.673166956120896	0.474284094702781	0.487439235199511	0.491447868168762	0.468935294444233	0.402925949868152	0.506881438541277	0.538567953352436	0.486198237649591	0.459406502443268	0.488223656329801	0.475778387728273	0.484756853634988	0.47683881256534	0.48777145094605	0.372659454007008	0.506888399662802	0.312112898765162	0.403787843480698	0.493581156846171	0.518969613483944	0.485444292913009	0	0.405190239134464	0.403057181025108	0.459896712497829	0.380240954788007	0.486790799338414	0.536458919579524	0.476930922592151	0.456127320858513	0.439347025356778	0.458698045705856	0.290221347828581	0.411657249809775	0.501903622989731	0.47424455603853	0.488276137009489	0.484748121142466	0.383228846729355	0.479562065239696	0.466330500834382	0.412195629961586
ST094_SPO	0.529417120529867	0.627169114498068	0.570848373505264	0.56869597666103	0.546878009391331	0.544213046798239	0.691115266138884	0.513864501579753	0.517742238504257	0.522551798160733	0.505740435427585	0.45244954510033	0.547966503007045	0.572686045727477	0.528222498571948	0.42218350003033	0.530755708280577	0.517872934683393	0.518608542611503	0.524502389746479	0.524410675347539	0.498219545246896	0.609803748815626	0.393894869044984	0.253973616834788	0.41413044053071	0.547810930420959	0.525931242349643	0.405190239134464	0	0.333347979029777	0.402338847126113	0.311107031619409	0.406131513378639	0.49527145477821	0.503930944650212	0.491163371683472	0.449878837236101	0.429459281730998	0.367432464774719	0.346957158120034	0.403248084471395	0.508034001189929	0.519722994446826	0.516151721686692	0.518442685429538	0.526963064278751	0.513744554971244	0.496467973849097
ST102_SPO	0.518061283995018	0.6290421166227	0.564100765189984	0.550983403050882	0.537079717277665	0.533963991626591	0.687817799410814	0.481771924946352	0.484771471834557	0.490881998968978	0.474748302318783	0.411871222988277	0.542118503299795	0.562768153671628	0.518511115249723	0.373442871401356	0.52572484542098	0.493775271492733	0.491008976090649	0.512141356489215	0.507799550122541	0.497856744703929	0.625212399281822	0.34290829931394	0.301107610322606	0.392223692152953	0.538885311415358	0.518521382159032	0.403057181025108	0.333347979029777	0	0.235938308301778	0.221088062195003	0.404818169697281	0.459150799626799	0.468556293797519	0.460374481918472	0.391906581710001	0.386500165248734	0.341721449508093	0.188529168304433	0.371747125906586	0.47522109083056	0.476082948477216	0.489530702596248	0.492936213636336	0.494684307778887	0.483965410035969	0.478655164496134
ST109_NPO	0.534279715331359	0.639759977015473	0.576171621413004	0.566626120614824	0.546802235942166	0.551314181310049	0.692483823091327	0.487303901537115	0.48364641886716	0.489585147796602	0.476483306947258	0.426990604655091	0.558031093022586	0.572834564776274	0.529129754182347	0.35087035016749	0.540934919995159	0.500344116187482	0.504396119275144	0.522307901769892	0.513056804914173	0.532697371536623	0.641084436465368	0.464320843020183	0.400950432694415	0.413446762740942	0.549972040043373	0.533708454705281	0.459896712497829	0.402338847126113	0.235938308301778	0	0.367932594589163	0.437011700884351	0.444698331970491	0.463259888415451	0.457276031537107	0.373250954070096	0.373904405073665	0.363713127150026	0.181988951954683	0.370526418378872	0.478195211020693	0.475818166103657	0.496993313165772	0.502257304553908	0.504662401001804	0.494383409977634	0.487613757401749
ST110_SPO	0.51455496447446	0.622120088193092	0.557233761557036	0.554117135813633	0.540343366204847	0.534048223713064	0.684182754020861	0.496026426439201	0.512901851208559	0.515944279617745	0.493690311170508	0.414404031720444	0.533963971917224	0.560684205807929	0.523298253039188	0.40649216638007	0.519550441980184	0.503486658256076	0.504935261821436	0.50895150925188	0.518594337344659	0.494068605546283	0.610196768857919	0.305556283744444	0.253942205599216	0.405125221424117	0.539588027583752	0.517584268125316	0.380240954788007	0.311107031619409	0.221088062195003	0.367932594589163	0	0.409607890397975	0.484825352523978	0.503446575902085	0.481639645438158	0.424000409686394	0.410844369925003	0.375706817532965	0.264847097072711	0.415257702191324	0.497186087480788	0.509520998635355	0.504406877410912	0.511837018624459	0.509658281574749	0.501136867463911	0.482470088379424
ST111_SPO	0.562899580388101	0.664961027563961	0.612497663579129	0.561829328798568	0.568784608048248	0.581705353915584	0.707623218642699	0.530955514708253	0.536712140663811	0.539833908992833	0.527952548898002	0.497408044947798	0.575018724349934	0.576807193048968	0.569365949727477	0.345009984532072	0.543905713434164	0.541876741642601	0.535464971693715	0.55981924535922	0.551056481473337	0.531641379376035	0.638682287629303	0.483742358145244	0.400968484561754	0.498013900587099	0.575061460063298	0.561201585752454	0.486790799338414	0.406131513378639	0.404818169697281	0.437011700884351	0.409607890397975	0	0.379650350624176	0.509512504287361	0.508389434873161	0.391959814911951	0.352321419586819	0.470616967468623	0.409653093809166	0.439624639517745	0.526264668983425	0.525973667294755	0.533694899271622	0.536337843339008	0.538903458312087	0.536817975553202	0.518057222154354
ST122_SPO	0.598390388331248	0.697001692875238	0.638130212337739	0.602967280583462	0.588015524264012	0.606144494395164	0.741537674577796	0.560315757669688	0.554038563554281	0.559917235607497	0.552585982512323	0.536961270432255	0.611609160028046	0.613742707166544	0.581778211289951	0.297496232870471	0.575601473876619	0.566816446209315	0.55953750507554	0.588456014254903	0.58368611331209	0.587461863428075	0.648361588557775	0.544760471982425	0.482718785696634	0.556563105620793	0.608844546672737	0.58201715465283	0.536458919579524	0.49527145477821	0.459150799626799	0.444698331970491	0.484825352523978	0.379650350624176	0	0.533014595603155	0.536913903541069	0.366114552691084	0.315505683807002	0.505519971071079	0.441287650288618	0.46025904638002	0.54740773439116	0.538794314077503	0.556688287256664	0.542248205042467	0.551718658398331	0.556384076729502	0.550039442244304
ST123_SPO	0.406059486040694	0.582113477022984	0.536950697054795	0.494332883606841	0.503241004387724	0.512054514779091	0.659736777889947	0.283175860941837	0.195661640779909	0.199045310047542	0.195649080932159	0.232332009690767	0.361520469772807	0.416624501459141	0.312457714856035	0.461491054449098	0.387241070646182	0.264677461047079	0.29266757550861	0.282674579082407	0.258637968891725	0.493098241711556	0.601862835762118	0.492077219963754	0.516515221787479	0.498114039715148	0.441471766753984	0.387691911989769	0.476930922592151	0.503930944650212	0.468556293797519	0.463259888415451	0.503446575902085	0.509512504287361	0.533014595603155	0	0.0958453326307456	0.23915342316407	0.464999050104943	0.469638160950251	0.459735848346308	0.505123712692524	0.235459523120944	0.249852574746348	0.391334299939932	0.45506451005138	0.301228249066347	0.302574049232589	0.320303573354752
ST124_SPO	0.395282196322849	0.566376844824781	0.520549652182717	0.472210232912532	0.492876585006919	0.494250651235146	0.647185528839996	0.26285740590565	0.189116816568702	0.187033601895175	0.180510361273913	0.19753961103071	0.339534745410583	0.396754815249531	0.299617478764701	0.456741307769147	0.367844611254706	0.235412078405729	0.28582612928793	0.261258953836715	0.235915580215575	0.482516992322445	0.596768534246825	0.472365190717625	0.495892157014278	0.485095307094551	0.437987824855475	0.381806579653826	0.456127320858513	0.491163371683472	0.460374481918472	0.457276031537107	0.481639645438158	0.508389434873161	0.536913903541069	0.0958453326307456	0	0.236994191871713	0.454758542866508	0.450057561278271	0.444618085434105	0.490597880892584	0.213026796406823	0.243815126614618	0.37568518884292	0.451679194739167	0.286523761543959	0.281658858070526	0.293745407701502
ST125_SPO	0.43649319789708	0.59339051854492	0.534448786532627	0.497440685290784	0.493254847786657	0.504354326679102	0.658897764851572	0.328791745382466	0.303135375187189	0.308109070040431	0.296779811609415	0.277975878069185	0.402174630966295	0.44772136199321	0.378158155017425	0.285552066480189	0.406766571610035	0.324768818674246	0.340510662470792	0.357646217801478	0.34629378002853	0.480754219620119	0.592076365453409	0.45478306305362	0.444497089447829	0.480970167335627	0.471825079044281	0.414531578855672	0.439347025356778	0.449878837236101	0.391906581710001	0.373250954070096	0.424000409686394	0.391959814911951	0.366114552691084	0.23915342316407	0.236994191871713	0	0.289881590653901	0.420904281040994	0.360395486507174	0.434399700031689	0.302796892582477	0.308490718765068	0.394075358753884	0.447742522650414	0.338493095473386	0.337327214196815	0.348285657992285
ST128_SPO	0.532766957592392	0.623296751755575	0.576870823250377	0.536691566474885	0.535905902588042	0.544749253469137	0.693485659270679	0.482660938623196	0.476134617573451	0.486858332639945	0.480721722390173	0.445633153842194	0.537383834992153	0.552453228677554	0.530413952005227	0.221838447887015	0.502636213356324	0.484495952691388	0.496481973893549	0.51431447615261	0.499257997190415	0.503949827958025	0.608917952320287	0.456574457789466	0.418341604454759	0.506592479462554	0.548275578395565	0.516335820044957	0.458698045705856	0.429459281730998	0.386500165248734	0.373904405073665	0.410844369925003	0.352321419586819	0.315505683807002	0.464999050104943	0.454758542866508	0.289881590653901	0	0.43723065161345	0.354192737461456	0.423569747696765	0.471963734646107	0.468340471902044	0.487583560897793	0.491812294921897	0.487241779837384	0.48316433116496	0.468673144737686
ST133_NPO	0.501968691212751	0.61633264867195	0.553031521791764	0.546802397692359	0.524035755785106	0.527131541273412	0.682820361767186	0.473822207855281	0.486099277045188	0.488359126500634	0.475907717211428	0.428272696830055	0.523953284746336	0.557014023964804	0.500680419712781	0.434999120573955	0.514211486641393	0.489018919667202	0.491181873897651	0.499564705711154	0.495717041246945	0.450841372634976	0.56870779378033	0.421407856270112	0.393935097141138	0.401284246897079	0.534018351256055	0.50181790736305	0.290221347828581	0.367432464774719	0.341721449508093	0.363713127150026	0.375706817532965	0.470616967468623	0.505519971071079	0.469638160950251	0.450057561278271	0.420904281040994	0.43723065161345	0	0.336840426477027	0.410949296806687	0.476067943123708	0.484414284304159	0.488007153060605	0.43570677049092	0.496414905050059	0.484868582954333	0.45529553437315
ST137_NPO	0.508536969620524	0.615135009396468	0.553674410017941	0.544681273430687	0.527645163962637	0.525828534053637	0.673502684125524	0.466134972295085	0.46992720161024	0.476907904547868	0.461530992461103	0.396421159310822	0.529843131259656	0.548925784637696	0.510402251709836	0.344101395183643	0.510253488022922	0.474612378274169	0.485154866465181	0.498015985365678	0.49135159517737	0.490777880696053	0.623578724736341	0.379312997767028	0.320392962454996	0.378521469258121	0.530886568855623	0.504599205523311	0.411657249809775	0.346957158120034	0.188529168304433	0.181988951954683	0.264847097072711	0.409653093809166	0.441287650288618	0.459735848346308	0.444618085434105	0.360395486507174	0.354192737461456	0.336840426477027	0	0.334194788950101	0.460114322672979	0.463038045935332	0.475877348938968	0.485686368120321	0.482075050527181	0.473102301853287	0.459362139180275
ST138_NPO	0.533833315240457	0.640974140513206	0.580857720229583	0.542838030850146	0.55206641878776	0.558618729691397	0.683747378413215	0.498473600049032	0.512315884115195	0.518187875945566	0.505915526111985	0.473614965263069	0.542807125048433	0.540533782455434	0.520536458739073	0.408833116862302	0.534469775035628	0.513802311125626	0.521109170401244	0.526621167359951	0.519111566920741	0.525152789209628	0.644479749143714	0.487208044395087	0.415258217725466	0.34589660527852	0.543856265478401	0.529771506665362	0.501903622989731	0.403248084471395	0.371747125906586	0.370526418378872	0.415257702191324	0.439624639517745	0.46025904638002	0.505123712692524	0.490597880892584	0.434399700031689	0.423569747696765	0.410949296806687	0.334194788950101	0	0.503352427104428	0.50555933133606	0.512536379565466	0.525147785927716	0.523943762239889	0.514271718948196	0.497003954224333
ST140_NPO	0.372095992934471	0.515033285966733	0.470968433295224	0.431608478209317	0.439979994649858	0.436381932976578	0.619911520532563	0.200981598368557	0.127307021688166	0.144127414364118	0.167314659242561	0.186222321462813	0.298932201943224	0.377899438796699	0.285637910376184	0.476189745212347	0.333347278817037	0.161507575246237	0.211741355009346	0.197054157311683	0.18574525749801	0.499467852388283	0.594550970202063	0.491328418471356	0.507948430333693	0.494040882835138	0.420130155878803	0.309971508402693	0.47424455603853	0.508034001189929	0.47522109083056	0.478195211020693	0.497186087480788	0.526264668983425	0.54740773439116	0.235459523120944	0.213026796406823	0.302796892582477	0.471963734646107	0.476067943123708	0.460114322672979	0.503352427104428	0	0.14342445966332	0.304718526338294	0.439923888844583	0.185372460428905	0.183825922482672	0.228272806140378
ST141_NAO	0.377334699733914	0.490442253568566	0.43984720237793	0.419604572917251	0.407734407001318	0.402473902652749	0.593252215602172	0.223242586431351	0.16517181308753	0.18816870153455	0.215861537979139	0.236786059265429	0.337702596574242	0.405712249488274	0.320381879000543	0.46853620801224	0.357825525985464	0.204447928157611	0.234173120078406	0.24233690907846	0.235443737454991	0.511065919363153	0.60119614412908	0.506619203827797	0.517502809847595	0.504273118811909	0.432401413882819	0.3263940239805	0.488276137009489	0.519722994446826	0.476082948477216	0.475818166103657	0.509520998635355	0.525973667294755	0.538794314077503	0.249852574746348	0.243815126614618	0.308490718765068	0.468340471902044	0.484414284304159	0.463038045935332	0.50555933133606	0.14342445966332	0	0.268146205599715	0.442622789944402	0.19743580647123	0.187175962584289	0.261114724014251
ST142_NAO	0.366971976168904	0.448857175906643	0.328992096942745	0.37942698210319	0.333219554143975	0.288442330907365	0.528594382120572	0.291769545848984	0.337791025188662	0.356519431635202	0.367758029392518	0.360095252872074	0.387506783874293	0.442376564582087	0.386071770452429	0.489320421446052	0.382601912974372	0.322229874670592	0.320369081670163	0.331527935779577	0.359776691053705	0.51258802265871	0.599955959647735	0.5054986745293	0.514294835697107	0.499571526319946	0.437317730768199	0.335401976732633	0.484748121142466	0.516151721686692	0.489530702596248	0.496993313165772	0.504406877410912	0.533694899271622	0.556688287256664	0.391334299939932	0.37568518884292	0.394075358753884	0.487583560897793	0.488007153060605	0.475877348938968	0.512536379565466	0.304718526338294	0.268146205599715	0	0.459406206480661	0.300637452159429	0.277758230623236	0.314975614161742
ST145_NAO	0.483903114254584	0.601427818302244	0.530045007030398	0.512404913004027	0.482078555523318	0.496845545730807	0.67399870597292	0.451450477354851	0.451738913219139	0.462546765049776	0.457957518518139	0.450558181021439	0.513199369345158	0.53797096177811	0.485472429245963	0.483707637179661	0.51175141091175	0.461140425971355	0.464248979554831	0.47388940176533	0.472020493172312	0.406770380945082	0.388359152790099	0.430104675841024	0.515167169046049	0.530062188038437	0.522963706184852	0.484552995023662	0.383228846729355	0.518442685429538	0.492936213636336	0.502257304553908	0.511837018624459	0.536337843339008	0.542248205042467	0.45506451005138	0.451679194739167	0.447742522650414	0.491812294921897	0.43570677049092	0.485686368120321	0.525147785927716	0.439923888844583	0.442622789944402	0.459406206480661	0	0.451388832739746	0.443751470653434	0.384742909238076
ST146_NAO	0.371319092871359	0.493366569296534	0.467364237833587	0.411171081316319	0.428918141266709	0.426277850497223	0.620460619379094	0.228636711647208	0.227447948209393	0.246866582509793	0.256053330514144	0.259968165832215	0.329585233643357	0.393558947916912	0.307477816005327	0.491335625467246	0.34508270905623	0.222022148944934	0.244797541693667	0.231619895219791	0.248421049246002	0.511765386299596	0.595730098459949	0.503147771439376	0.521152125509494	0.506814003040292	0.421228420280115	0.290372474694979	0.479562065239696	0.526963064278751	0.494684307778887	0.504662401001804	0.509658281574749	0.538903458312087	0.551718658398331	0.301228249066347	0.286523761543959	0.338493095473386	0.487241779837384	0.496414905050059	0.482075050527181	0.523943762239889	0.185372460428905	0.19743580647123	0.300637452159429	0.451388832739746	0	0.139289785974167	0.206973039220152
ST148_NAO	0.340355760699676	0.467356934256293	0.424396317280858	0.396088629450224	0.405285183052218	0.388500185413959	0.584176790228856	0.211488537950335	0.218792316874488	0.242964064857536	0.248441091951839	0.245514511178617	0.315094827322204	0.385810770904413	0.297339197239762	0.483797621274084	0.334827703671831	0.207942755790151	0.234115784899084	0.215495139713052	0.235188531131721	0.497983078286082	0.594129562378788	0.484050402989505	0.51109498808283	0.495618771398528	0.413092726372408	0.278942349096109	0.466330500834382	0.513744554971244	0.483965410035969	0.494383409977634	0.501136867463911	0.536817975553202	0.556384076729502	0.302574049232589	0.281658858070526	0.337327214196815	0.48316433116496	0.484868582954333	0.473102301853287	0.514271718948196	0.183825922482672	0.187175962584289	0.277758230623236	0.443751470653434	0.139289785974167	0	0.178860605822072
ST149_NAO	0.332165489641876	0.493809621645535	0.455937736525124	0.411022378392148	0.433038637302233	0.423838459764235	0.612958995883216	0.245639211057214	0.257318582503206	0.271576215471675	0.275726702213383	0.261369502883653	0.326742075947142	0.385881879101463	0.309054756852861	0.475919671230016	0.335935629632111	0.242000242856392	0.275803156176176	0.243577972302565	0.256901627430763	0.431984234745971	0.554129274684597	0.425456340529762	0.490235079990108	0.485584837801283	0.406936751807447	0.301428789091224	0.412195629961586	0.496467973849097	0.478655164496134	0.487613757401749	0.482470088379424	0.518057222154354	0.550039442244304	0.320303573354752	0.293745407701502	0.348285657992285	0.468673144737686	0.45529553437315	0.459362139180275	0.497003954224333	0.228272806140378	0.261114724014251	0.314975614161742	0.384742909238076	0.206973039220152	0.178860605822072	0
ST150_NAO	0.345671121390152	0.539548159667907	0.46800745951146	0.453106870561282	0.462311637189475	0.443986195446599	0.613636587668032	0.367344439786157	0.395784453369153	0.403036183320962	0.388887322233295	0.324263035130981	0.413620693608148	0.459293627604063	0.395374114721549	0.457288229770171	0.414814258878015	0.373381295905348	0.385215785059355	0.369374613098908	0.393223634976367	0.361379005298417	0.543937185184654	0.297545533281992	0.40837852262661	0.453957162320157	0.450737125424274	0.372276246662574	0.318762999924303	0.425153947917531	0.404919926872532	0.445315010087621	0.385698265271886	0.494720477295871	0.544879033847701	0.412929940257064	0.390293861177117	0.402123575461958	0.455865589607109	0.40535674916349	0.391615025101569	0.468101460789488	0.382677993749208	0.39808926999361	0.392692330640994	0.384103828300455	0.387086975427875	0.358443698045235	0.28728281979825
ST151_NAO	0.338769209568792	0.546817661183085	0.472994298524273	0.445654225889634	0.459524208785888	0.454002502490066	0.621107039406233	0.354149682476544	0.374902026876817	0.37728390255805	0.371902237324105	0.358589967778018	0.408491028624719	0.452342804749254	0.379094416906261	0.459732937359447	0.418353827403204	0.368685179429827	0.368725698341982	0.363254233060007	0.377252666294191	0.349171416384489	0.540939907189797	0.363973000321819	0.485252756045365	0.485283654202072	0.423179187673123	0.362838703180773	0.377376431131595	0.484061384173366	0.468674505589964	0.484075752105616	0.480715263356575	0.50796410157947	0.53573567209438	0.381601769322236	0.370035342581364	0.388319245249811	0.46752451284821	0.435998108976811	0.458514117259724	0.490867091759842	0.36900782970901	0.381191818708257	0.388997384523896	0.373598107098821	0.381595520089838	0.355954616663644	0.294477375435717
ST152_NAO	0.465989466846515	0.606928825046538	0.517807102514914	0.505224708306187	0.48989645489504	0.496290167423563	0.667368584654075	0.437079977467141	0.44605180889478	0.45129747005479	0.433277880610692	0.387643633070792	0.500808867953022	0.524720737583356	0.465560129293722	0.418328039183423	0.486016275176096	0.447914560256117	0.447850895933379	0.457735561127782	0.462960395302127	0.333028576679154	0.527216326242424	0.293702544623277	0.399709902689171	0.469789602001443	0.496533463327764	0.466583120348156	0.220619190722588	0.389491415462956	0.372386654772622	0.410954834852533	0.388559470134743	0.45602021479334	0.500774500577319	0.42438346641015	0.414549313961381	0.391973797966908	0.428452038390391	0.30854110342152	0.375104988387444	0.46741645792563	0.432638192064039	0.440143135039539	0.453377570134205	0.322767657143628	0.446145795853872	0.432389504495311	0.380735782766252
[truncated: 3 more columns]
