# Supplementary material for: Differential global distribution of marine picocyanobacteria gene clusters reveals distinct niche-related adaptive strategies
Source: ISME J. 2023 Feb 25;17(5):720–32. doi: 10.1038/s41396-023-01386-0 (PMC10119275; doi:10.1038/s41396-023-01386-0)
Supplement: Supplementary file 2 — Dataset 2 [file 41396_2023_1386_MOESM2_ESM.xlsx]

## Sheet: Feuil1
Dataset 2: distance matrix based on relative abundances of Synechococcus ESTUs (Bray-Curtis distance)
	ST004_NAO	ST007_MS	ST009_MS	ST018_MS	ST023_MS	ST025_MS	ST030_MS	ST031_RS	ST033_RS	ST034_RS	ST036_IO	ST038_IO	ST041_IO	ST042_IO	ST045_IO	ST052_IO	ST056_IO	ST057_IO	ST062_IO	ST064_IO	ST065_IO	ST066_SAO	ST067_SAO	ST068_SAO	ST070_SAO	ST072_SAO	ST076_SAO	ST078_SAO	ST093_SPO	ST094_SPO	ST102_SPO	ST109_NPO	ST110_SPO	ST111_SPO	ST122_SPO	ST123_SPO	ST124_SPO	ST125_SPO	ST128_SPO	ST133_NPO	ST137_NPO	ST138_NPO	ST140_NPO	ST141_NAO	ST142_NAO	ST145_NAO	ST146_NAO	ST148_NAO	ST149_NAO
ST004_NAO	0	0.452174637545887	0.630623303262217	0.50474280647316	0.572156167460185	0.603678777347019	0.609051618160515	0.397557009086014	0.452110600288054	0.457196809680173	0.501924817466085	0.515057791881897	0.409442695634816	0.421237206454306	0.408259489549631	0.795167040755446	0.511697858802629	0.399444445875998	0.443731275897683	0.416824843651981	0.546075376849649	0.658070507067863	0.791177462799394	0.67924192127051	0.908660253686932	0.644386096670553	0.443983939122555	0.352948306369316	0.829709915824721	0.956311717360194	1	0.957264275304589	0.935768127126325	1	0.960982851112245	0.52109915023897	0.514726269603619	0.543761027681044	1	0.929724969180484	1	0.885250004911232	0.459066933852071	0.415049759506548	0.515223152550302	0.644198861438093	0.429731611382371	0.332499917241901	0.310492729293258
ST007_MS	0.452174637545887	0	0.333118044346082	0.450283002874039	0.399867221657045	0.430810149106675	0.498682682902384	0.550209076907557	0.690242200562667	0.688280324336447	0.724914349164554	0.705019695165645	0.623857954050555	0.742745916617597	0.588564109966977	0.80298607564807	0.675719694013836	0.650239375437571	0.642350689551175	0.601131362480743	0.78548293219887	0.789991514397143	0.948154540868815	0.782474075072417	0.907208408134896	0.648519231217458	0.585086946691689	0.451449220276289	0.957850769993817	1	0.971754953664861	1	0.973001458189422	1	0.917075295895379	0.732338887767337	0.726312720735993	0.711696015227041	0.962645624029957	0.980427997141743	0.974575196608485	0.812665269184556	0.627352582434548	0.557388326859281	0.483870675848659	0.808008786920039	0.529506046996938	0.466691710055364	0.522196685576151
ST009_MS	0.630623303262217	0.333118044346082	0	0.502968454413431	0.266633003585619	0.310636263010551	0.344840410331289	0.621151769218978	0.800140578501491	0.785478123868457	0.813776560048022	0.797436109823546	0.680160266054901	0.804020800557988	0.627867430868713	0.814263095979852	0.738168055429022	0.75607728305447	0.727138527529214	0.680025680293699	0.85303317991548	0.862143413955767	1	0.826261902787785	0.921698574731202	0.735338669624374	0.64252920193382	0.550946276974792	1	1	0.967757325102257	1	0.969511055370664	1	0.945762532337474	0.814190370553859	0.80563565886916	0.808568144386545	0.946201945636946	1	0.971128180154725	0.749945264567414	0.713055677809876	0.622351051055203	0.541370235254673	0.835028944042843	0.615629837347105	0.56554442444299	0.740622974125995
ST018_MS	0.50474280647316	0.450283002874039	0.502968454413431	0	0.404339252147445	0.413895593253707	0.404878654230903	0.522840253393502	0.693384234815857	0.712895202486308	0.742264315322239	0.706957815886892	0.521575786433859	0.704322367048427	0.602263203923546	0.828873229744346	0.608925168682456	0.615995986810987	0.610677529280398	0.604990942063968	0.772977543451905	0.702220325247308	0.801206806102653	0.780294016706696	0.940907670066819	0.683951976385725	0.539067743464821	0.360518926330713	0.781143965694829	0.963341616786408	1	0.927932410818128	0.945335131505527	1	0.880735915918325	0.787680899091051	0.765828218556359	0.763682967918831	1	0.769434449358788	1	0.832996381905781	0.628232699610025	0.52701172595798	0.43416202657179	0.697830615776902	0.604064657595177	0.511660194659333	0.643260486650211
ST023_MS	0.572156167460185	0.399867221657045	0.266633003585619	0.404339252147445	0	0.125623371889769	0.148816116115908	0.589051016489434	0.74756871922528	0.743363514355522	0.840513971726524	0.789013055216082	0.605873937656022	0.785055261940531	0.74084916417083	0.747756366700667	0.660550604086007	0.683281138087841	0.672809794269869	0.68369761405982	0.82567253981453	0.885026620789992	0.950488191772848	0.856957597315881	0.966533155038187	0.755141284194018	0.669866466571336	0.469958279719034	0.959426193045032	0.957436830563808	0.972906524081062	0.958332526817828	0.937281172841499	1	0.896567542617221	0.856564427127249	0.857105342580202	0.797314452817944	0.95530005587859	0.956943026994536	0.975574875190073	0.713707588262127	0.646515193461785	0.512499808617976	0.453957181432758	0.814995008831421	0.633158664157739	0.525304788426612	0.68737609735775
ST025_MS	0.603678777347019	0.430810149106675	0.310636263010551	0.413895593253707	0.125623371889769	0	0.203905773356066	0.540625217823091	0.748288901442167	0.744596655516216	0.810925407109958	0.766503303597122	0.639110736622752	0.825253013734329	0.732984754044048	0.705768372075319	0.634892797979624	0.655755707127914	0.669618485240883	0.667799155131074	0.820948009739358	0.853202961245464	0.898864066734366	0.826305994368596	0.949857202398456	0.762058472380047	0.681339057576914	0.470856970984108	0.878717268609811	0.923890400039345	0.927294737435613	0.902324283683886	0.887609000933344	0.95455084933968	0.795765270870959	0.84773451654626	0.813870939796381	0.770807013064991	0.897916703627378	0.869614451726559	0.922049235206975	0.681816149767848	0.639405446143055	0.502674502199059	0.408570231661426	0.781058014051693	0.62450922164792	0.481126847848285	0.669482324660178
ST030_MS	0.609051618160515	0.498682682902384	0.344840410331289	0.404878654230903	0.148816116115908	0.203905773356066	0	0.53405997151532	0.719175988201191	0.727693723822935	0.880557330539658	0.797998357562105	0.595646065554181	0.793019202940845	0.78225030526031	0.743081426755478	0.593851750986665	0.679375704267031	0.653876004519895	0.688089829937605	0.806336531018406	0.918108333211623	0.952466971690851	0.857147100202289	1	0.754651479530954	0.642085637267036	0.40634256746508	0.921677188386418	0.95866382714005	0.973678101015882	0.95949940543279	0.938939029602192	1	0.862844417223192	0.897260021353552	0.896122932518185	0.834009890427327	0.956645820193792	0.917007548513099	0.976246375897106	0.706239985833937	0.626812891852615	0.507325589249032	0.418783809981369	0.850647563731436	0.680874552215566	0.53914605455781	0.714691453000617
ST031_RS	0.397557009086014	0.550209076907557	0.621151769218978	0.522840253393502	0.589051016489434	0.540625217823091	0.53405997151532	0	0.29102501281828	0.300545930431432	0.423619447243756	0.446971221947604	0.289770881089282	0.485984176352527	0.323551120755706	0.756486883513652	0.350833701991283	0.243739453562045	0.243981965102976	0.207530643073362	0.368394821810448	0.860992980071563	0.974491721366171	0.829096095172017	0.91549076315948	0.561274981012148	0.289894101560927	0.266947250722073	0.930257753421123	0.956973032493742	0.948659179880517	0.900537877993002	0.91214155154362	0.933810415564744	0.864675885527438	0.430669081287924	0.449151824612764	0.529377937774622	0.929061781737209	0.917093423142349	0.935331187017632	0.764845505622502	0.248407098918768	0.206999028515923	0.313728902300538	0.8064773918715	0.297552761775417	0.216319971367518	0.442326620101488
ST033_RS	0.452110600288054	0.690242200562667	0.800140578501491	0.693384234815857	0.74756871922528	0.748288901442167	0.719175988201191	0.29102501281828	0	0.147512303656377	0.31302990539996	0.425850227344301	0.263305192996302	0.352272360934283	0.315682366752496	0.817666955950777	0.396616887013871	0.157305427820504	0.223780390103797	0.25031445991992	0.212081988346465	0.88214213771717	1	0.880217758464331	0.97567764592657	0.60871850506255	0.351887132496469	0.414861762394289	1	1	1	0.952042488352968	0.968351192068006	1	0.932667050044991	0.323558088086851	0.355002252575149	0.557350927026982	1	1	1	0.911535303615545	0.187033780430006	0.302745355680492	0.536879770375831	0.882323140278748	0.310508384113599	0.392799958592149	0.499643489443227
ST034_RS	0.457196809680173	0.688280324336447	0.785478123868457	0.712895202486308	0.743363514355522	0.744596655516216	0.727693723822935	0.300545930431432	0.147512303656377	0	0.287073762652072	0.425507885291142	0.261616592212359	0.303380844530591	0.275758232185563	0.800394742172392	0.371271629721834	0.185653464741096	0.284067912488795	0.242531203748697	0.165174186267157	0.900356908321956	1	0.885492148294806	1	0.601730225435931	0.305779937301956	0.477011140712442	1	1	1	0.968862214252755	0.967289604549953	1	0.956293559115749	0.286252084336495	0.352764669220655	0.547399487976173	1	1	1	0.872135699424067	0.24515309716655	0.322700693462868	0.567924299978205	0.924385774057071	0.363722690682698	0.383175655988424	0.52927749611669
ST036_IO	0.501924817466085	0.724914349164554	0.813776560048022	0.742264315322239	0.840513971726524	0.810925407109958	0.880557330539658	0.423619447243756	0.31302990539996	0.287073762652072	0	0.255886544485973	0.404542359518191	0.234656158948672	0.225223418353411	0.707769540443907	0.438526508932095	0.330081102280727	0.424168192800093	0.369294088289676	0.279116558169613	0.766843229655951	0.966426266380979	0.790234258880157	0.877523425916287	0.577970629833073	0.389229606396651	0.519095554555409	0.885925032531834	0.920526852643942	0.841248851534647	0.806880556164609	0.817412568163409	0.868618906741105	0.915276656937575	0.231390511818916	0.205093737071159	0.385601049067111	0.824654470386272	0.858932734073052	0.841948167700998	0.822197533867265	0.359578035732503	0.463583848695089	0.611360602109941	0.886350197059313	0.444486766195797	0.497735183406657	0.53787826352328
ST038_IO	0.515057791881897	0.705019695165645	0.797436109823546	0.706957815886892	0.789013055216082	0.766503303597122	0.797998357562105	0.446971221947604	0.425850227344301	0.425507885291142	0.255886544485973	0	0.426673641326129	0.385894806180385	0.335431252135113	0.497546377569771	0.360912535288381	0.390180053993695	0.407269865930046	0.405207482087323	0.375360497198994	0.752390530659934	0.940291915548527	0.611862857317209	0.747226322011953	0.440465768019004	0.451445228077991	0.46587060019514	0.740496252224151	0.780474049684207	0.66502374229038	0.582992703740775	0.632674437798024	0.692831793943711	0.758367614237036	0.348395149850046	0.296526172277158	0.389037798497235	0.705366695512277	0.757284079506204	0.623976227098972	0.621555387683341	0.365940225905352	0.457185408578567	0.561705035211077	0.87642297321283	0.474491954591413	0.507618585055866	0.54582064735215
ST041_IO	0.409442695634816	0.623857954050555	0.680160266054901	0.521575786433859	0.605873937656022	0.639110736622752	0.595646065554181	0.289770881089282	0.263305192996302	0.261616592212359	0.404542359518191	0.426673641326129	0	0.371635018012007	0.28675514522656	0.744978127098967	0.240019626217654	0.232076217107292	0.202970323885118	0.236193211939231	0.309787383377127	0.865823648854601	1	0.853952596877802	0.946990841540736	0.530441450654776	0.21715226175347	0.308627057709583	1	1	1	0.90830516649734	0.971579207439582	1	0.92242692234124	0.422073391111204	0.436248404673424	0.553249816690775	1	1	1	0.785558295866291	0.257327758983498	0.306406101705385	0.485081708082479	0.885321571860928	0.394396250376909	0.387258886847374	0.53904352158237
ST042_IO	0.421237206454306	0.742745916617597	0.804020800557988	0.704322367048427	0.785055261940531	0.825253013734329	0.793019202940845	0.485984176352527	0.352272360934283	0.303380844530591	0.234656158948672	0.385894806180385	0.371635018012007	0	0.318307330296113	0.744194424401852	0.409738917037343	0.383976742943263	0.410251585170759	0.410291471823939	0.366444816481621	0.806069633723339	1	0.828526316097732	0.893435949761847	0.612084042057834	0.417980255965677	0.566652191715385	0.912480899712853	0.890847835718035	0.892630400092891	0.840756053873728	0.869513361455847	0.894406881747981	1	0.3349180515817	0.358082234176431	0.521174877678358	0.915695247942718	0.924192167182642	0.897581299318029	0.835398948204082	0.414381984460746	0.457940319127586	0.673219618572161	0.954969445256367	0.503851992611623	0.517300214312348	0.642562792161826
ST045_IO	0.408259489549631	0.588564109966977	0.627867430868713	0.602263203923546	0.74084916417083	0.732984754044048	0.78225030526031	0.323551120755706	0.315682366752496	0.275758232185563	0.225223418353411	0.335431252135113	0.28675514522656	0.318307330296113	0	0.739881279570138	0.409564633890931	0.286053737103133	0.365884721631477	0.299275918130671	0.25602471492495	0.831210033021482	1	0.819658779991731	0.915407830366764	0.554967974143799	0.267738393560767	0.409607821505959	0.977149209905073	1	0.90449301636121	0.853468453893113	0.879345350139633	0.951572133079904	0.904345893183002	0.29447710612544	0.249015201465842	0.456133858067284	0.894541246390845	0.956386670098953	0.905842646634738	0.75919432896523	0.351703979290316	0.380134030852684	0.556076585521835	0.891871883281153	0.378134710213828	0.385087017033949	0.538866454257771
ST052_IO	0.795167040755446	0.80298607564807	0.814263095979852	0.828873229744346	0.747756366700667	0.705768372075319	0.743081426755478	0.756486883513652	0.817666955950777	0.800394742172392	0.707769540443907	0.497546377569771	0.744978127098967	0.744194424401852	0.739881279570138	0	0.53580761778008	0.756906685487941	0.724073352106859	0.744901383683721	0.747291409473635	0.829485926427929	0.947136102148191	0.740182406324417	0.736400351105283	0.59509760554467	0.782179405258498	0.702758132627216	0.78308190843098	0.731535740198211	0.660035189011974	0.500065142507645	0.536671029193424	0.453471793993579	0.31327593597127	0.772459643647939	0.69527366655907	0.452512806050736	0.269324157374182	0.780283500093098	0.517264343227931	0.365662198722943	0.691901029569255	0.72894284689479	0.692299409101618	0.917832312271819	0.781089199065949	0.75986915372786	0.808989671256015
ST056_IO	0.511697858802629	0.675719694013836	0.738168055429022	0.608925168682456	0.660550604086007	0.634892797979624	0.593851750986665	0.350833701991283	0.396616887013871	0.371271629721834	0.438526508932095	0.360912535288381	0.240019626217654	0.409738917037343	0.409564633890931	0.53580761778008	0	0.350901129850201	0.305115033395028	0.372751182950706	0.349789109180704	0.861728735921948	1	0.819000913420285	0.885619742856263	0.476822334500119	0.387458169493208	0.323855355339342	0.853454345223531	0.883563455474777	0.842588409686578	0.707264281911617	0.769044608267768	0.781178246028442	0.756087663328785	0.422526133755204	0.434124133505543	0.488547488665388	0.732119717629029	0.805474016607462	0.762331500934226	0.606246471097368	0.329576123441588	0.357459708791415	0.492009300101916	0.941410763600558	0.476736761776352	0.419479077048409	0.602258344661059
ST057_IO	0.399444445875998	0.650239375437571	0.75607728305447	0.615995986810987	0.683281138087841	0.655755707127914	0.679375704267031	0.243739453562045	0.157305427820504	0.185653464741096	0.330081102280727	0.390180053993695	0.232076217107292	0.383976742943263	0.286053737103133	0.756906685487941	0.350901129850201	0	0.155096781708572	0.212895963784397	0.265460648772889	0.843054207664704	0.963824352118423	0.831890568501501	0.956376101532608	0.585135511283133	0.31419779086728	0.323163616062822	0.95255398944404	0.977739660282419	0.978048138470004	0.907392860189109	0.931036618891215	0.978357111193816	0.926196080408605	0.340302230680356	0.374197780312192	0.534171070430929	0.976600917736878	0.949361728745788	0.978913101094553	0.874889765226416	0.206620891716938	0.270144928522756	0.47309419346386	0.835779777943344	0.296909997077799	0.295182560171715	0.458042516949779
ST062_IO	0.443731275897683	0.642350689551175	0.727138527529214	0.610677529280398	0.672809794269869	0.669618485240883	0.653876004519895	0.243981965102976	0.223780390103797	0.284067912488795	0.424168192800093	0.407269865930046	0.202970323885118	0.410251585170759	0.365884721631477	0.724073352106859	0.305115033395028	0.155096781708572	0	0.200355556095066	0.362879600881158	0.859361628617115	1	0.81496997124962	0.895460956999803	0.542162917510255	0.336441299011929	0.314021067229325	0.943682264132214	0.932829240416965	0.933687560487189	0.865195018449837	0.912123230778812	0.934549142433627	0.908415624150019	0.436841610335596	0.47073087993012	0.554768777896126	0.929676954893264	0.940159476357905	0.936104314751547	0.807198064132379	0.16972127066967	0.227750132624539	0.440565013761768	0.858783452177992	0.28704507944893	0.319141970633665	0.513694869330712
ST064_IO	0.416824843651981	0.601131362480743	0.680025680293699	0.604990942063968	0.68369761405982	0.667799155131074	0.688089829937605	0.207530643073362	0.25031445991992	0.242531203748697	0.369294088289676	0.405207482087323	0.236193211939231	0.410291471823939	0.299275918130671	0.744901383683721	0.372751182950706	0.212895963784397	0.200355556095066	0	0.321449250839685	0.792273546633898	0.965703811360352	0.755043597881975	0.861512854379384	0.486810100544963	0.261610320345923	0.382291720317554	0.944430432457277	0.933332163595342	0.934214626115743	0.891236230277824	0.911895721505778	0.935099618228739	0.903713080099949	0.382426385541746	0.407751158919545	0.558950643618495	0.930084163002456	0.940842279795637	0.936694960014262	0.786794192391552	0.222386825273151	0.308218843314002	0.474090189844718	0.786908264661349	0.292565917564772	0.332372742820757	0.441669169293408
ST065_IO	0.546075376849649	0.78548293219887	0.85303317991548	0.772977543451905	0.82567253981453	0.820948009739358	0.806336531018406	0.368394821810448	0.212081988346465	0.165174186267157	0.279116558169613	0.375360497198994	0.309787383377127	0.366444816481621	0.25602471492495	0.747291409473635	0.349789109180704	0.265460648772889	0.362879600881158	0.321449250839685	0	0.89933902027639	1	0.908142970890924	1	0.600960690673984	0.359978537359581	0.475191596864884	0.975733849143987	1	0.950157191989435	0.863939109245019	0.89082763748504	0.917384337956145	0.918484790932254	0.232315368839614	0.284370897493487	0.524100237956456	0.909445737168427	0.932580658932694	0.919852676603357	0.837480886312093	0.328138051652939	0.415695387049815	0.636354122752346	0.923577327562122	0.380585481052703	0.453922617867156	0.557660796195953
ST066_SAO	0.658070507067863	0.789991514397143	0.862143413955767	0.702220325247308	0.885026620789992	0.853202961245464	0.918108333211623	0.860992980071563	0.88214213771717	0.900356908321956	0.766843229655951	0.752390530659934	0.865823648854601	0.806069633723339	0.831210033021482	0.829485926427929	0.861728735921948	0.843054207664704	0.859361628617115	0.792273546633898	0.89933902027639	0	0.441344623983949	0.392024286699095	0.816166441400265	0.778755458482063	0.842491111078974	0.774554963334058	0.47447744920374	0.86235919650611	0.907535224921094	0.909168560508257	0.849952376889544	0.908746039507194	0.927211390466908	0.833582162901818	0.812267834881905	0.808911504885901	0.934597110526148	0.630410774501173	0.910930949491169	0.9352283964387	0.856644340536607	0.883674943333684	0.859663838887427	0.388469996968677	0.834038157532756	0.810702406531244	0.564543033133454
ST067_SAO	0.791177462799394	0.948154540868815	1	0.801206806102653	0.950488191772848	0.898864066734366	0.952466971690851	0.974491721366171	1	1	0.966426266380979	0.940291915548527	1	1	1	0.947136102148191	1	0.963824352118423	1	0.965703811360352	1	0.441344623983949	0	0.70566933936233	1	1	1	0.902715050275573	0.471036770659298	0.94723227228392	1	1	0.955364767086256	1	0.913274280790099	1	0.975629653770108	0.94906914635814	1	0.62867900252099	1	1	1	0.99104659458215	0.947358681000104	0.343312885110135	1	0.956332597704789	0.711867331409839
ST068_SAO	0.67924192127051	0.782474075072417	0.826261902787785	0.780294016706696	0.856957597315881	0.826305994368596	0.857147100202289	0.829096095172017	0.880217758464331	0.885492148294806	0.790234258880157	0.611862857317209	0.853952596877802	0.828526316097732	0.819658779991731	0.740182406324417	0.819000913420285	0.831890568501501	0.81496997124962	0.755043597881975	0.908142970890924	0.392024286699095	0.70566933936233	0	0.519206530032238	0.631212047722668	0.831369707972453	0.769763833041811	0.49936097009162	0.567731615069663	0.611611084544536	0.79000755660549	0.578582557781795	0.699122033585241	0.886980023152899	0.860909380966173	0.818568530661899	0.828354496180539	0.892653317129022	0.760520503783529	0.700725550174162	0.762507046749169	0.834527558543627	0.859424495398895	0.827802423367062	0.509648549106755	0.806132148061991	0.803191744919458	0.612962937509871
ST070_SAO	0.908660253686932	0.907208408134896	0.921698574731202	0.940907670066819	0.966533155038187	0.949857202398456	1	0.91549076315948	0.97567764592657	1	0.877523425916287	0.747226322011953	0.946990841540736	0.893435949761847	0.915407830366764	0.736400351105283	0.885619742856263	0.956376101532608	0.895460956999803	0.861512854379384	1	0.816166441400265	1	0.519206530032238	0	0.538081511339294	0.92114853419111	0.922895697515716	0.722572161484508	0.130943498735641	0.490001907131019	0.704754489061371	0.408838170854159	0.3932351926511	0.77504236345301	0.903729324671681	0.882956265380885	0.910177129279491	0.78059185784407	0.813953807413357	0.587815037028442	0.557326277568474	0.902809517543254	0.926301001213152	0.90444665973472	0.935626162090449	0.885199403406143	0.88632589098974	0.915538757494318
ST072_SAO	0.644386096670553	0.648519231217458	0.735338669624374	0.683951976385725	0.755141284194018	0.762058472380047	0.754651479530954	0.561274981012148	0.60871850506255	0.601730225435931	0.577970629833073	0.440465768019004	0.530441450654776	0.612084042057834	0.554967974143799	0.59509760554467	0.476822334500119	0.585135511283133	0.542162917510255	0.486810100544963	0.600960690673984	0.778755458482063	1	0.631212047722668	0.538081511339294	0	0.460446111335497	0.570897271124046	0.849177072998462	0.634544749954727	0.688462638657938	0.686586689740821	0.548969629088066	0.645230719353951	0.737549532037679	0.56847949288836	0.550028833290259	0.562092987232576	0.750423430307909	0.821306720506841	0.627242841106103	0.421549706855432	0.542942789327884	0.577616469709308	0.629482049135835	0.905847808434237	0.593853054249782	0.597312323867657	0.66220409140557
ST076_SAO	0.443983939122555	0.585086946691689	0.64252920193382	0.539067743464821	0.669866466571336	0.681339057576914	0.642085637267036	0.289894101560927	0.351887132496469	0.305779937301956	0.389229606396651	0.451445228077991	0.21715226175347	0.417980255965677	0.267738393560767	0.782179405258498	0.387458169493208	0.31419779086728	0.336441299011929	0.261610320345923	0.359978537359581	0.842491111078974	1	0.831369707972453	0.92114853419111	0.460446111335497	0	0.378326786153465	0.978746235114978	1	0.957532653523803	0.95505131269374	0.929334448594532	0.954827106012785	0.877350235551878	0.355165989535507	0.38814398837266	0.540763153227523	0.951170958562363	0.958983103684277	0.955984891072298	0.713985683661788	0.334133050412292	0.32986402273291	0.47186618785083	0.900136162860621	0.40229062787723	0.375685849878852	0.531221184046738
ST078_SAO	0.352948306369316	0.451449220276289	0.550946276974792	0.360518926330713	0.469958279719034	0.470856970984108	0.40634256746508	0.266947250722073	0.414861762394289	0.477011140712442	0.519095554555409	0.46587060019514	0.308627057709583	0.566652191715385	0.409607821505959	0.702758132627216	0.323855355339342	0.323163616062822	0.314021067229325	0.382291720317554	0.475191596864884	0.774554963334058	0.902715050275573	0.769763833041811	0.922895697515716	0.570897271124046	0.378326786153465	0	0.866130906229308	0.963229292527016	0.943679825636592	0.882080186757062	0.901842131532591	0.954184684001563	0.870658039391643	0.557736593573585	0.549279365387558	0.545303213460452	0.926995857064707	0.848116075107512	0.933870718407305	0.761088438970218	0.353905899653262	0.292207006949809	0.323030841981403	0.767463022229979	0.320468134822895	0.238880105726574	0.405021604744032
ST093_SPO	0.829709915824721	0.957850769993817	1	0.781143965694829	0.959426193045032	0.878717268609811	0.921677188386418	0.930257753421123	1	1	0.885925032531834	0.740496252224151	1	0.912480899712853	0.977149209905073	0.78308190843098	0.853454345223531	0.95255398944404	0.943682264132214	0.944430432457277	0.975733849143987	0.47447744920374	0.471036770659298	0.49936097009162	0.722572161484508	0.849177072998462	0.978746235114978	0.866130906229308	0	0.675867632817191	0.706274423452551	0.770614281932833	0.68437786882151	0.718648848204161	0.81762174046822	0.940020716729329	0.91353958009941	0.875398201614563	0.834552686852308	0.306556968037046	0.74060187065111	0.84040689886144	0.949769434918442	0.943108313625785	0.89909154921448	0.538238686553943	0.962654289338566	0.921855292319497	0.765931020385689
ST094_SPO	0.956311717360194	1	1	0.963341616786408	0.957436830563808	0.923890400039345	0.95866382714005	0.956973032493742	1	1	0.920526852643942	0.780474049684207	1	0.890847835718035	1	0.731535740198211	0.883563455474777	0.977739660282419	0.932829240416965	0.933332163595342	1	0.86235919650611	0.94723227228392	0.567731615069663	0.130943498735641	0.634544749954727	1	0.963229292527016	0.675867632817191	0	0.478858814926932	0.698435355065677	0.301744882244508	0.381277075098964	0.770261175104931	0.955672782170523	0.945725858737948	0.946625738678239	0.77545555661266	0.765662431637898	0.579190387097466	0.570661650093058	0.9397660144384	0.958734269638443	0.931983700166652	0.954128504580329	0.977660744539171	0.94629614101331	0.959659357941586
ST102_SPO	1	0.971754953664861	0.967757325102257	1	0.972906524081062	0.927294737435613	0.973678101015882	0.948659179880517	1	1	0.841248851534647	0.66502374229038	1	0.892630400092891	0.90449301636121	0.660035189011974	0.842588409686578	0.978048138470004	0.933687560487189	0.934214626115743	0.950157191989435	0.907535224921094	1	0.611611084544536	0.490001907131019	0.688462638657938	0.957532653523803	0.943679825636592	0.706274423452551	0.478858814926932	0	0.275059819707324	0.29094913911997	0.568058876054554	0.728023486114042	0.884263782483202	0.834793168376338	0.843181737221252	0.647901142026082	0.793093342357926	0.147538732228101	0.509762387210837	0.900346182240822	0.933401206788601	0.902069029423199	1	0.955903038317311	0.942177804401174	0.967005915734759
ST109_NPO	0.957264275304589	1	1	0.927932410818128	0.958332526817828	0.902324283683886	0.95949940543279	0.900537877993002	0.952042488352968	0.968862214252755	0.806880556164609	0.582992703740775	0.90830516649734	0.840756053873728	0.853468453893113	0.500065142507645	0.707264281911617	0.907392860189109	0.865195018449837	0.891236230277824	0.863939109245019	0.909168560508257	1	0.79000755660549	0.704754489061371	0.686586689740821	0.95505131269374	0.882080186757062	0.770614281932833	0.698435355065677	0.275059819707324	0	0.384298495473293	0.546968391266544	0.631495370489663	0.840638792076012	0.764536027883448	0.73480699901605	0.543666344608099	0.759787513487468	0.168944971055379	0.506668073175063	0.856135539173236	0.892806290336222	0.851912638370666	1	0.935035127998202	0.916016154922973	0.967541976474488
ST110_SPO	0.935768127126325	0.973001458189422	0.969511055370664	0.945335131505527	0.937281172841499	0.887609000933344	0.938939029602192	0.91214155154362	0.968351192068006	0.967289604549953	0.817412568163409	0.632674437798024	0.971579207439582	0.869513361455847	0.879345350139633	0.536671029193424	0.769044608267768	0.931036618891215	0.912123230778812	0.911895721505778	0.89082763748504	0.849952376889544	0.955364767086256	0.578582557781795	0.408838170854159	0.548969629088066	0.929334448594532	0.901842131532591	0.68437786882151	0.301744882244508	0.29094913911997	0.384298495473293	0	0.435028799616284	0.611569442689427	0.819075588625823	0.749330554269708	0.707168957153457	0.528203271965515	0.731780429543136	0.266660349251518	0.376074829320193	0.901135513365433	0.928602709789631	0.873388383491886	0.932851496970289	0.93226307212983	0.908451350511297	0.909613114588648
ST111_SPO	1	1	1	1	1	0.95455084933968	1	0.933810415564744	1	1	0.868618906741105	0.692831793943711	1	0.894406881747981	0.951572133079904	0.453471793993579	0.781178246028442	0.978357111193816	0.934549142433627	0.935099618228739	0.917384337956145	0.908746039507194	1	0.699122033585241	0.3932351926511	0.645230719353951	0.954827106012785	0.954184684001563	0.718648848204161	0.381277075098964	0.568058876054554	0.546968391266544	0.435028799616284	0	0.450119368280942	0.839699069152525	0.816713629635434	0.632181041386211	0.423695568195433	0.754297247691847	0.42303639538195	0.498335706674143	0.941358474391847	0.951244935151643	0.90229503666214	1	0.956486515536044	0.951762521595379	0.983701578413708
ST122_SPO	0.960982851112245	0.917075295895379	0.945762532337474	0.880735915918325	0.896567542617221	0.795765270870959	0.862844417223192	0.864675885527438	0.932667050044991	0.956293559115749	0.915276656937575	0.758367614237036	0.92242692234124	1	0.904345893183002	0.31327593597127	0.756087663328785	0.926196080408605	0.908415624150019	0.903713080099949	0.918484790932254	0.927211390466908	0.913274280790099	0.886980023152899	0.77504236345301	0.737549532037679	0.877350235551878	0.870658039391643	0.81762174046822	0.770261175104931	0.728023486114042	0.631495370489663	0.611569442689427	0.450119368280942	0	0.820704495575226	0.754407456529385	0.563053976824518	0.217346520081078	0.750510905730641	0.562010527248884	0.495935643671329	0.874864064900556	0.88610484720081	0.813544485793002	0.924181470123412	0.956954216618898	0.894466709097223	0.944898466824689
ST123_SPO	0.52109915023897	0.732338887767337	0.814190370553859	0.787680899091051	0.856564427127249	0.84773451654626	0.897260021353552	0.430669081287924	0.323558088086851	0.286252084336495	0.231390511818916	0.348395149850046	0.422073391111204	0.3349180515817	0.29447710612544	0.772459643647939	0.422526133755204	0.340302230680356	0.436841610335596	0.382426385541746	0.232315368839614	0.833582162901818	1	0.860909380966173	0.903729324671681	0.56847949288836	0.355165989535507	0.557736593573585	0.940020716729329	0.955672782170523	0.884263782483202	0.840638792076012	0.819075588625823	0.839699069152525	0.820704495575226	0	0.11977969249535	0.446674431163412	0.80061101434141	0.893705591766519	0.823741536942187	0.834741773454696	0.368107082964711	0.453691525104134	0.648272165925299	0.906579887610893	0.47662853736135	0.48043509974616	0.58331407439463
ST124_SPO	0.514726269603619	0.726312720735993	0.80563565886916	0.765828218556359	0.857105342580202	0.813870939796381	0.896122932518185	0.449151824612764	0.355002252575149	0.352764669220655	0.205093737071159	0.296526172277158	0.436248404673424	0.358082234176431	0.249015201465842	0.69527366655907	0.434124133505543	0.374197780312192	0.47073087993012	0.407751158919545	0.284370897493487	0.812267834881905	0.975629653770108	0.818568530661899	0.882956265380885	0.550028833290259	0.38814398837266	0.549279365387558	0.91353958009941	0.945725858737948	0.834793168376338	0.764536027883448	0.749330554269708	0.816713629635434	0.754407456529385	0.11977969249535	0	0.362718965019134	0.731132780372683	0.867298999156023	0.760829527629939	0.768881517854468	0.384474968293585	0.466796940879464	0.636395076252944	0.877296345283277	0.465843779550985	0.486267018413656	0.546913842038735
ST125_SPO	0.543761027681044	0.711696015227041	0.808568144386545	0.763682967918831	0.797314452817944	0.770807013064991	0.834009890427327	0.529377937774622	0.557350927026982	0.547399487976173	0.385601049067111	0.389037798497235	0.553249816690775	0.521174877678358	0.456133858067284	0.452512806050736	0.488547488665388	0.534171070430929	0.554768777896126	0.558950643618495	0.524100237956456	0.808911504885901	0.94906914635814	0.828354496180539	0.910177129279491	0.562092987232576	0.540763153227523	0.545303213460452	0.875398201614563	0.946625738678239	0.843181737221252	0.73480699901605	0.707168957153457	0.632181041386211	0.563053976824518	0.446674431163412	0.362718965019134	0	0.489329637373547	0.854119199441747	0.701215003275055	0.646265701663577	0.521705492783714	0.535576678692751	0.580383790840226	0.854518036608408	0.567295400857268	0.555088753283375	0.55621303764628
ST128_SPO	1	0.962645624029957	0.946201945636946	1	0.95530005587859	0.897916703627378	0.956645820193792	0.929061781737209	1	1	0.824654470386272	0.705366695512277	1	0.915695247942718	0.894541246390845	0.269324157374182	0.732119717629029	0.976600917736878	0.929676954893264	0.930084163002456	0.909445737168427	0.934597110526148	1	0.892653317129022	0.78059185784407	0.750423430307909	0.951170958562363	0.926995857064707	0.834552686852308	0.77545555661266	0.647901142026082	0.543666344608099	0.528203271965515	0.423695568195433	0.217346520081078	0.80061101434141	0.731132780372683	0.489329637373547	0	0.768851715152975	0.469619727065305	0.476820466935631	0.894107895043234	0.929537665267927	0.863917507965767	1	0.953183268363143	0.934360006092143	0.965166826930949
ST133_NPO	0.929724969180484	0.980427997141743	1	0.769434449358788	0.956943026994536	0.869614451726559	0.917007548513099	0.917093423142349	1	1	0.858932734073052	0.757284079506204	1	0.924192167182642	0.956386670098953	0.780283500093098	0.805474016607462	0.949361728745788	0.940159476357905	0.940842279795637	0.932580658932694	0.630410774501173	0.62867900252099	0.760520503783529	0.813953807413357	0.821306720506841	0.958983103684277	0.848116075107512	0.306556968037046	0.765662431637898	0.793093342357926	0.759787513487468	0.731780429543136	0.754297247691847	0.750510905730641	0.893705591766519	0.867298999156023	0.854119199441747	0.768851715152975	0	0.760270796238789	0.792457396239914	0.946534217646663	0.9396739647343	0.883902783504339	0.723691306300906	0.960279026631115	0.917323321479607	0.895121751530021
ST137_NPO	1	0.974575196608485	0.971128180154725	1	0.975574875190073	0.922049235206975	0.976246375897106	0.935331187017632	1	1	0.841948167700998	0.623976227098972	1	0.897581299318029	0.905842646634738	0.517264343227931	0.762331500934226	0.978913101094553	0.936104314751547	0.936694960014262	0.919852676603357	0.910930949491169	1	0.700725550174162	0.587815037028442	0.627242841106103	0.955984891072298	0.933870718407305	0.74060187065111	0.579190387097466	0.147538732228101	0.168944971055379	0.266660349251518	0.42303639538195	0.562010527248884	0.823741536942187	0.760829527629939	0.701215003275055	0.469619727065305	0.760270796238789	0	0.389420025464953	0.904093317138895	0.935738058069675	0.885894268593421	1	0.957538988557041	0.939894918502465	0.968122130158949
ST138_NPO	0.885250004911232	0.812665269184556	0.749945264567414	0.832996381905781	0.713707588262127	0.681816149767848	0.706239985833937	0.764845505622502	0.911535303615545	0.872135699424067	0.822197533867265	0.621555387683341	0.785558295866291	0.835398948204082	0.75919432896523	0.365662198722943	0.606246471097368	0.874889765226416	0.807198064132379	0.786794192391552	0.837480886312093	0.9352283964387	1	0.762507046749169	0.557326277568474	0.421549706855432	0.713985683661788	0.761088438970218	0.84040689886144	0.570661650093058	0.509762387210837	0.506668073175063	0.376074829320193	0.498335706674143	0.495935643671329	0.834741773454696	0.768881517854468	0.646265701663577	0.476820466935631	0.792457396239914	0.389420025464953	0	0.776050375029307	0.745650538258158	0.72135142510834	1	0.845909380953501	0.779255183367858	0.896401288820981
ST140_NPO	0.459066933852071	0.627352582434548	0.713055677809876	0.628232699610025	0.646515193461785	0.639405446143055	0.626812891852615	0.248407098918768	0.187033780430006	0.24515309716655	0.359578035732503	0.365940225905352	0.257327758983498	0.414381984460746	0.351703979290316	0.691901029569255	0.329576123441588	0.206620891716938	0.16972127066967	0.222386825273151	0.328138051652939	0.856644340536607	1	0.834527558543627	0.902809517543254	0.542942789327884	0.334133050412292	0.353905899653262	0.949769434918442	0.9397660144384	0.900346182240822	0.856135539173236	0.901135513365433	0.941358474391847	0.874864064900556	0.368107082964711	0.384474968293585	0.521705492783714	0.894107895043234	0.946534217646663	0.904093317138895	0.776050375029307	0	0.16154311627264	0.411971760508151	0.864168973702435	0.323982176364956	0.307156773407117	0.498942500236975
ST141_NAO	0.415049759506548	0.557388326859281	0.622351051055203	0.52701172595798	0.512499808617976	0.502674502199059	0.507325589249032	0.206999028515923	0.302745355680492	0.322700693462868	0.463583848695089	0.457185408578567	0.306406101705385	0.457940319127586	0.380134030852684	0.72894284689479	0.357459708791415	0.270144928522756	0.227750132624539	0.308218843314002	0.415695387049815	0.883674943333684	0.99104659458215	0.859424495398895	0.926301001213152	0.577616469709308	0.32986402273291	0.292207006949809	0.943108313625785	0.958734269638443	0.933401206788601	0.892806290336222	0.928602709789631	0.951244935151643	0.88610484720081	0.453691525104134	0.466796940879464	0.535576678692751	0.929537665267927	0.9396739647343	0.935738058069675	0.745650538258158	0.16154311627264	0	0.306165608622455	0.852822137799561	0.315246617324372	0.221265458026267	0.501782974710261
ST142_NAO	0.515223152550302	0.483870675848659	0.541370235254673	0.43416202657179	0.453957181432758	0.408570231661426	0.418783809981369	0.313728902300538	0.536879770375831	0.567924299978205	0.611360602109941	0.561705035211077	0.485081708082479	0.673219618572161	0.556076585521835	0.692299409101618	0.492009300101916	0.47309419346386	0.440565013761768	0.474090189844718	0.636354122752346	0.859663838887427	0.947358681000104	0.827802423367062	0.90444665973472	0.629482049135835	0.47186618785083	0.323030841981403	0.89909154921448	0.931983700166652	0.902069029423199	0.851912638370666	0.873388383491886	0.90229503666214	0.813544485793002	0.648272165925299	0.636395076252944	0.580383790840226	0.863917507965767	0.883902783504339	0.885894268593421	0.72135142510834	0.411971760508151	0.306165608622455	0	0.832434598406425	0.502204999027049	0.40893889280922	0.558156205264107
ST145_NAO	0.644198861438093	0.808008786920039	0.835028944042843	0.697830615776902	0.814995008831421	0.781058014051693	0.850647563731436	0.8064773918715	0.882323140278748	0.924385774057071	0.886350197059313	0.87642297321283	0.885321571860928	0.954969445256367	0.891871883281153	0.917832312271819	0.941410763600558	0.835779777943344	0.858783452177992	0.786908264661349	0.923577327562122	0.388469996968677	0.343312885110135	0.509648549106755	0.935626162090449	0.905847808434237	0.900136162860621	0.767463022229979	0.538238686553943	0.954128504580329	1	1	0.932851496970289	1	0.924181470123412	0.906579887610893	0.877296345283277	0.854518036608408	1	0.723691306300906	1	1	0.864168973702435	0.852822137799561	0.832434598406425	0	0.783036954508065	0.763483961554166	0.508453399697568
ST146_NAO	0.429731611382371	0.529506046996938	0.615629837347105	0.604064657595177	0.633158664157739	0.62450922164792	0.680874552215566	0.297552761775417	0.310508384113599	0.363722690682698	0.444486766195797	0.474491954591413	0.394396250376909	0.503851992611623	0.378134710213828	0.781089199065949	0.476736761776352	0.296909997077799	0.28704507944893	0.292565917564772	0.380585481052703	0.834038157532756	1	0.806132148061991	0.885199403406143	0.593853054249782	0.40229062787723	0.320468134822895	0.962654289338566	0.977660744539171	0.955903038317311	0.935035127998202	0.93226307212983	0.956486515536044	0.956954216618898	0.47662853736135	0.465843779550985	0.567295400857268	0.953183268363143	0.960279026631115	0.957538988557041	0.845909380953501	0.323982176364956	0.315246617324372	0.502204999027049	0.783036954508065	0	0.180711657161164	0.352503017259056
ST148_NAO	0.332499917241901	0.466691710055364	0.56554442444299	0.511660194659333	0.525304788426612	0.481126847848285	0.53914605455781	0.216319971367518	0.392799958592149	0.383175655988424	0.497735183406657	0.507618585055866	0.387258886847374	0.517300214312348	0.385087017033949	0.75986915372786	0.419479077048409	0.295182560171715	0.319141970633665	0.332372742820757	0.453922617867156	0.810702406531244	0.956332597704789	0.803191744919458	0.88632589098974	0.597312323867657	0.375685849878852	0.238880105726574	0.921855292319497	0.94629614101331	0.942177804401174	0.916016154922973	0.908451350511297	0.951762521595379	0.894466709097223	0.48043509974616	0.486267018413656	0.555088753283375	0.934360006092143	0.917323321479607	0.939894918502465	0.779255183367858	0.307156773407117	0.221265458026267	0.40893889280922	0.763483961554166	0.180711657161164	0	0.334618322380045
ST149_NAO	0.310492729293258	0.522196685576151	0.740622974125995	0.643260486650211	0.68737609735775	0.669482324660178	0.714691453000617	0.442326620101488	0.499643489443227	0.52927749611669	0.53787826352328	0.54582064735215	0.53904352158237	0.642562792161826	0.538866454257771	0.808989671256015	0.602258344661059	0.458042516949779	0.513694869330712	0.441669169293408	0.557660796195953	0.564543033133454	0.711867331409839	0.612962937509871	0.915538757494318	0.66220409140557	0.531221184046738	0.405021604744032	0.765931020385689	0.959659357941586	0.967005915734759	0.967541976474488	0.909613114588648	0.983701578413708	0.944898466824689	0.58331407439463	0.546913842038735	0.55621303764628	0.965166826930949	0.895121751530021	0.968122130158949	0.896401288820981	0.498942500236975	0.501782974710261	0.558156205264107	0.508453399697568	0.352503017259056	0.334618322380045	0
ST150_NAO	0.48669353577433	0.604905258750997	0.765214887258747	0.662409639270053	0.732328643932317	0.690428502601712	0.764269158869591	0.672287471759163	0.783955988808546	0.787052513795646	0.7222402047266	0.58092182012703	0.707112772538648	0.720672318398375	0.726861038360928	0.656312096720073	0.662384198495204	0.70698105804467	0.708847323134354	0.618267501070523	0.798268889208169	0.460735529411635	0.714961020137044	0.279647258790558	0.61772060597361	0.577142996136426	0.726820755403708	0.61254146305976	0.540267048579006	0.653367451556162	0.696288188802738	0.72253149396375	0.638652824962824	0.683218614140355	0.841981379036623	0.777620320298202	0.739161626393487	0.725601986103909	0.834857945314946	0.736294279670237	0.685882364963518	0.696223790550116	0.688783802840768	0.685149617337655	0.654798979202948	0.467128526437685	0.655943667057192	0.590688918725354	0.401098252401721
ST151_NAO	0.452187167890437	0.53147311813886	0.772821037466495	0.624696229305342	0.778118545499169	0.764901756404165	0.792560078831661	0.676034938064408	0.730276392369286	0.73466020997876	0.717067648756363	0.682142334710173	0.685802351108728	0.750086813508003	0.695859507972854	0.786688250282799	0.73668931073763	0.684333582594158	0.66499540471151	0.577749184557706	0.82119732283913	0.399747633968972	0.646433153460161	0.430730245853696	0.849288185851275	0.634417835353248	0.662921915877134	0.626852739594382	0.639144259048224	0.893368302635679	0.93555200293409	0.93662561217975	0.879049388485628	0.936347673769651	0.913921953047149	0.758904271947523	0.738628097957133	0.714690977151173	0.931861884401307	0.799187058444463	0.937786518467105	0.864066934587598	0.695565001599166	0.726586655360217	0.7065370531274	0.448472913830289	0.653175592970925	0.626029982288013	0.347322631917047
ST152_NAO	0.778455864730008	0.911374280886963	0.946044549123154	0.737231700903302	0.899484674218811	0.831063043387065	0.885518884587603	0.859048180536128	0.961967238739275	0.968460110160651	0.846734323378258	0.634103186396615	0.933072058849873	0.899215805091107	0.906980422948683	0.710671007521269	0.779243879100799	0.887683303816886	0.883327898882227	0.87157654330632	0.907231377440057	0.447293475941225	0.483578508015299	0.43096240442584	0.706785999745383	0.749865415151764	0.912559348220331	0.794788190434329	0.143673050760779	0.686772044436741	0.713810393617712	0.695936746073078	0.66107900156073	0.676661086311556	0.769742911503747	0.862311606158807	0.841520331151511	0.825298328794974	0.793437235375618	0.35190089222787	0.683629237664998	0.757106364548717	0.887511721640385	0.884675545197979	0.811302370195486	0.504542148488991	0.915901413843226	0.866465965584673	0.705400405407401
[truncated: 3 more columns]
