# Supplementary material for: Differential global distribution of marine picocyanobacteria gene clusters reveals distinct niche-related adaptive strategies
Source: ISME J. 2023 Feb 25;17(5):720–32. doi: 10.1038/s41396-023-01386-0 (PMC10119275; doi:10.1038/s41396-023-01386-0)
Supplement: Supplementary file 3 — Dataset 3 [file 41396_2023_1386_MOESM3_ESM.xlsx]

## Sheet: Feuil1
Dataset 3: distance matrix based on relative abundances of Prochlorococcus CLOGs (Bray-Curtis distance)
	ST004_NAO	ST007_MS	ST009_MS	ST018_MS	ST023_MS	ST025_MS	ST030_MS	ST031_RS	ST032_RS	ST033_RS	ST034_RS	ST038_IO	ST041_IO	ST042_IO	ST045_IO	ST048_IO	ST052_IO	ST056_IO	ST057_IO	ST062_IO	ST064_IO	ST065_IO	ST066_SAO	ST068_SAO	ST070_SAO	ST072_SAO	ST076_SAO	ST078_SAO	ST093_SPO	ST094_SPO	ST096_SPO	ST098_SPO	ST099_SPO	ST100_SPO	ST102_SPO	ST109_NPO	ST110_SPO	ST111_SPO	ST112_SPO	ST122_SPO	ST123_SPO	ST124_SPO	ST125_SPO	ST128_SPO	ST132_NPO	ST133_NPO	ST137_NPO	ST138_NPO	ST140_NPO
ST004_NAO	0	0.221366623909675	0.118981491153611	0.112925183542513	0.284879049303792	0.23203111376096	0.211331954950141	0.290718677134815	0.286037851841289	0.300395056981802	0.299349258273934	0.275847509260429	0.282831703879151	0.284465618946601	0.283377089705956	0.2785494474082	0.344953521161204	0.287061745743142	0.309789010645755	0.308925842190617	0.284661967554267	0.297517612288266	0.27717189313922	0.207593859837908	0.477553392147008	0.276422858425295	0.293501227495498	0.221046966191252	0.226529702703943	0.228260204525456	0.157402264423672	0.270118337788981	0.240730146396741	0.347369697842142	0.338220822807426	0.314928592246466	0.34423662750198	0.352755726817554	0.257821239687974	0.354382504426944	0.37685457046333	0.359707329418229	0.361115066065233	0.362570334475295	0.28655628971052	0.12400291418853	0.343149606724054	0.291440118727354	0.299409570850053
ST007_MS	0.221366623909675	0	0.181055709991345	0.206239090266482	0.215548371973269	0.29509434342636	0.213677927538892	0.295046200694678	0.307723852718692	0.31738629399728	0.32223713482747	0.330253369521735	0.323144950053634	0.322591015212101	0.325661674617285	0.338082340623075	0.390441735860379	0.326530703856529	0.318681934574709	0.315882523071866	0.316920877285417	0.326558118606447	0.364466543164401	0.314419628089989	0.511888567069808	0.327418712275204	0.321196989242549	0.286331024054843	0.315077640858048	0.303515921818432	0.257019945935982	0.324579546048504	0.324154493431078	0.403608330749183	0.377352354003569	0.368467305126062	0.406161885049442	0.4170287130765	0.324320558674655	0.394351207073651	0.411600609841291	0.397390704518641	0.399293041065681	0.440874302456265	0.300391818460472	0.240750767947134	0.391591955753959	0.337364392344803	0.324361257610571
ST009_MS	0.118981491153611	0.181055709991345	0	0.109305934839558	0.279653397520798	0.224729800905738	0.171964281094361	0.301975567849645	0.295573687945663	0.315719502480195	0.315376929330681	0.302990480620662	0.302890281317973	0.305272583379116	0.307596068923042	0.302735602833976	0.374238104629398	0.305898849206192	0.323374046751813	0.328483894449914	0.316096985766913	0.327965329021392	0.318230934325733	0.255571893524431	0.509492947057255	0.303934892361959	0.308684334812209	0.249216803864375	0.249448796196797	0.264584003151786	0.186340447682442	0.301438303923343	0.274431108959474	0.370006863862822	0.375372411614742	0.342394185059549	0.384134848371019	0.376148413404101	0.295307384572171	0.371140307340952	0.403180754495703	0.383039166223773	0.381778422109807	0.387270989399253	0.296567932969875	0.182336567520498	0.364789889424747	0.317086367011008	0.319933007137066
ST018_MS	0.112925183542513	0.206239090266482	0.109305934839558	0	0.250345996448301	0.182827373051912	0.178935236517054	0.31185023200946	0.309689209752003	0.330887687930368	0.328683018792733	0.320209892073606	0.316969857197321	0.318201968290331	0.32081805496422	0.321824712561915	0.370781770533819	0.312851344808554	0.322966386049631	0.337534370938482	0.316912772107581	0.324015402007992	0.267182633174216	0.20498956986493	0.456446899068617	0.313511220439335	0.321046700455809	0.254246085070961	0.242043643179176	0.269913748669935	0.203150081040306	0.314596737571292	0.288753557571617	0.372797341216685	0.368776690860357	0.345479766605352	0.354923610663201	0.364409087588609	0.290116051550422	0.36771321161957	0.397420241006341	0.378146314067996	0.381172119034759	0.380986852694258	0.309633267886379	0.164235489217177	0.364037286412112	0.32569281549947	0.327510547455518
ST023_MS	0.284879049303792	0.215548371973269	0.279653397520798	0.250345996448301	0	0.217799026879257	0.272896778779532	0.353665020761175	0.37023180705628	0.381420636037201	0.37995739572959	0.384675901313988	0.383908815694265	0.382877902654308	0.383507633248149	0.395019903715848	0.416685907531234	0.379885771753853	0.38123387194376	0.379310737749446	0.368938382729674	0.372957446964802	0.293119865419533	0.248146266406529	0.378519521605422	0.378168093583861	0.378232721709953	0.344303291451468	0.357987976130653	0.369008647531142	0.332746848632455	0.382145128070856	0.382948531510249	0.433553188194769	0.403927301281102	0.399868491033118	0.389133235904843	0.42173080768538	0.36522464673242	0.412090815776391	0.425200300204923	0.419923974580035	0.4268963641222	0.448948413372701	0.368076167301778	0.296934219270952	0.417728421803217	0.384494728550341	0.389347561407447
ST025_MS	0.23203111376096	0.29509434342636	0.224729800905738	0.182827373051912	0.217799026879257	0	0.248909790638248	0.393821355635425	0.392932938820613	0.410264800785831	0.409060999548621	0.386194383176876	0.395973803536914	0.398478899353838	0.398449341666893	0.392605035698668	0.426901575632767	0.384665254218345	0.407276876768945	0.415547255440834	0.393095171185057	0.395774776157392	0.205635300096676	0.127420359319937	0.324262337911378	0.388373884187929	0.398384803823469	0.33922731078692	0.326608700516565	0.374856734579059	0.302255299839303	0.39126509369003	0.366153657148291	0.431428531169457	0.42612277974613	0.405347186346669	0.372482065390995	0.401757105087763	0.364060529542878	0.421185101963093	0.439944004006114	0.430351016355175	0.434092127822515	0.406210743857096	0.392692419932759	0.274310357585203	0.414596622840722	0.393671002330287	0.406327058399439
ST030_MS	0.211331954950141	0.213677927538892	0.171964281094361	0.178935236517054	0.272896778779532	0.248909790638248	0	0.330176954269627	0.330357010487852	0.343643826889938	0.341885678497519	0.345280786725176	0.344408595262975	0.347272872594461	0.347115261938495	0.353562040035035	0.402822172557919	0.345613288157573	0.347409454996775	0.35337539476426	0.345401088619802	0.351829744660994	0.338410684049356	0.294724625831754	0.505890668919072	0.34307737621353	0.34694750439528	0.291625113198559	0.30776960795062	0.323079969800328	0.265602095965934	0.352747789024063	0.338140286090716	0.41138908009237	0.395000145659049	0.377296402585807	0.405268287655274	0.41178518670759	0.33846389522361	0.399881455117005	0.430137301181967	0.410902927307744	0.413531297050255	0.423575504189633	0.334370135547849	0.25007892566978	0.399285423936374	0.359169206928787	0.35463043758168
ST031_RS	0.290718677134815	0.295046200694678	0.301975567849645	0.31185023200946	0.353665020761175	0.393821355635425	0.330176954269627	0	0.0583098742546593	0.0795306153552713	0.0883151980056678	0.130272198412765	0.0860791528037709	0.0843810352911504	0.082277762864892	0.1115469121159	0.307766207280128	0.128189349782289	0.10998466891403	0.0989393687579133	0.0971685963844456	0.126394992591996	0.404551364141059	0.383784355513486	0.518980625129355	0.101624054211329	0.100685975195828	0.126491201680226	0.357123642185483	0.326263949994611	0.244729895571278	0.153235497836386	0.20232597796529	0.349122852219197	0.293257657461507	0.245007031684686	0.35251459511606	0.381008192040861	0.162515725676653	0.340328684375076	0.349680172575961	0.346460975342119	0.3435413440887	0.39016052596664	0.0979305905440492	0.296933316156847	0.31513817835721	0.151751108963568	0.125026583962055
ST032_RS	0.286037851841289	0.307723852718692	0.295573687945663	0.309689209752003	0.37023180705628	0.392932938820613	0.330357010487852	0.0583098742546593	0	0.0588866471010172	0.0717680165794287	0.108377663107885	0.0551739290144168	0.0531877354579718	0.065229288155485	0.0839449085702018	0.31297822351529	0.11834475227647	0.111530425719246	0.0916098144304987	0.0872689682782678	0.110646957107339	0.404122304135177	0.385465108013071	0.524820353344119	0.0810582083215444	0.0972021000907901	0.111937022802826	0.346339260934035	0.321122271329392	0.232964295673401	0.139456522418114	0.19233315735096	0.349156092645592	0.296371260466535	0.244070986668661	0.355336330429113	0.38316658474343	0.154645978159707	0.346367027119661	0.35642904203854	0.352988202847938	0.348885745144647	0.392435144230715	0.0851399996113143	0.291799606418352	0.31585081353681	0.14555044195418	0.105437462018429
ST033_RS	0.300395056981802	0.31738629399728	0.315719502480195	0.330887687930368	0.381420636037201	0.410264800785831	0.343643826889938	0.0795306153552713	0.0588866471010172	0	0.0578233858517542	0.116834773426437	0.0732954165520655	0.0749308368022593	0.0826836709633534	0.10606593513335	0.314732149125363	0.129183440980745	0.115181881546217	0.0826657088448787	0.093810342449066	0.115911783978153	0.418083001079971	0.399183979480785	0.534977018257855	0.104078390311122	0.10680406406169	0.126292017507944	0.357169018280884	0.327541740329133	0.25238751345831	0.151374587834892	0.207690589441382	0.352306931746396	0.293562928885833	0.24816403211752	0.361175844544314	0.388313161339037	0.172547836953109	0.349735494839191	0.360789314694184	0.355887399859528	0.349798690732356	0.39797491293812	0.097795523610129	0.303208153557533	0.321405167911121	0.154357604877309	0.0945274458865545
ST034_RS	0.299349258273934	0.32223713482747	0.315376929330681	0.328683018792733	0.37995739572959	0.409060999548621	0.341885678497519	0.0883151980056678	0.0717680165794287	0.0578233858517542	0	0.11403234688261	0.0804362948620227	0.0844666083981803	0.0896401904839383	0.112645596353283	0.313616966539258	0.135174043169866	0.124238794965728	0.0979638643533569	0.102714611406635	0.12384352824262	0.41552017234466	0.396385716826548	0.533592180533124	0.108280384458662	0.111195213709062	0.128641039107473	0.359380621349092	0.328148155347879	0.251157559654292	0.160014744962233	0.209015856706959	0.352066876090437	0.29530897563834	0.246179985982165	0.360093389666735	0.385644399764027	0.175559585182966	0.347035999504824	0.358974220002568	0.354632353432714	0.34890964180718	0.391607955545495	0.11136380710647	0.304158583553083	0.319880824524741	0.159530259106493	0.103058568214233
ST038_IO	0.275847509260429	0.330253369521735	0.302990480620662	0.320209892073606	0.384675901313988	0.386194383176876	0.345280786725176	0.130272198412765	0.108377663107885	0.116834773426437	0.11403234688261	0	0.0846018137434735	0.0938548858015915	0.0844897489746037	0.0860293428981554	0.296862069236712	0.112317367936747	0.127768514418607	0.139989326748507	0.113960348322569	0.144736697545943	0.384071103158139	0.361162991110116	0.509506524447119	0.0872877189768415	0.139931587652836	0.135104334167078	0.323341875159742	0.314855310878252	0.209025122023801	0.13409979300478	0.171455174219304	0.326634692240378	0.293054476340431	0.223887390046096	0.324650682279063	0.35264144368605	0.13908771413573	0.330525247534265	0.347524838274378	0.33329182201668	0.332947757542582	0.353036585396465	0.138942599656685	0.276384134430935	0.281766151174691	0.121021894402079	0.103999123473274
ST041_IO	0.282831703879151	0.323144950053634	0.302890281317973	0.316969857197321	0.383908815694265	0.395973803536914	0.344408595262975	0.0860791528037709	0.0551739290144168	0.0732954165520655	0.0804362948620227	0.0846018137434735	0	0.0311301119044704	0.0404015969756044	0.0530951350151943	0.306674326530714	0.0927404640308319	0.0973133230726957	0.0938072631635076	0.0781642214144429	0.105377351459964	0.39839632016427	0.379143399985867	0.522026859439968	0.065205249786008	0.0958448492885666	0.11270662879426	0.341657059199093	0.3222349223013	0.224787492401378	0.124870840489007	0.180778080044758	0.339744415061495	0.298695318439311	0.235971764224175	0.346138686750112	0.372619031360885	0.140865388249897	0.340301338093735	0.354614421177979	0.346788991346546	0.343373538769044	0.378271499844732	0.0969590187690872	0.286971511354744	0.302035202138649	0.129397700492066	0.0886881405854614
ST042_IO	0.284465618946601	0.322591015212101	0.305272583379116	0.318201968290331	0.382877902654308	0.398478899353838	0.347272872594461	0.0843810352911504	0.0531877354579718	0.0749308368022593	0.0844666083981803	0.0938548858015915	0.0311301119044704	0	0.0386248607831867	0.0556446449655358	0.308321144365247	0.101044742605928	0.104879326861815	0.0932189336747091	0.0793976468024995	0.104523396609666	0.40043672038801	0.381735008547709	0.524254164954835	0.0665221329759456	0.0966263367151874	0.117842268038746	0.34215184875686	0.322389344132296	0.224712719049527	0.12918585177906	0.18393798402619	0.342115124787535	0.298756373878322	0.240382314318547	0.348807056316051	0.375533105042101	0.146439901666125	0.34232196076647	0.35624252410155	0.348406051704444	0.343948682068788	0.382549002385898	0.0968297830998687	0.288051662499677	0.306878433468818	0.132968585071186	0.090982961623787
ST045_IO	0.283377089705956	0.325661674617285	0.307596068923042	0.32081805496422	0.383507633248149	0.398449341666893	0.347115261938495	0.082277762864892	0.065229288155485	0.0826836709633534	0.0896401904839383	0.0844897489746037	0.0404015969756044	0.0386248607831867	0	0.0465226277448709	0.299225969757099	0.0965233508292071	0.0998761011076296	0.10141125695475	0.075648999579936	0.115234373138128	0.396437639018063	0.377976329106337	0.522685475274923	0.0575340898825013	0.0941768640763135	0.119939883046473	0.338981859274291	0.318772583144775	0.215720508984742	0.118290559755415	0.174790704132886	0.335091239650281	0.293882931489853	0.230958154597402	0.343561387705674	0.37010173302567	0.133458723728148	0.33323719557623	0.35040494897927	0.3385560109671	0.336368410940069	0.375888225342844	0.0928543361888632	0.286392384918425	0.299145021906806	0.121235262070488	0.0932475470299781
ST048_IO	0.2785494474082	0.338082340623075	0.302735602833976	0.321824712561915	0.395019903715848	0.392605035698668	0.353562040035035	0.1115469121159	0.0839449085702018	0.10606593513335	0.112645596353283	0.0860293428981554	0.0530951350151943	0.0556446449655358	0.0465226277448709	0	0.310861971614825	0.100300175805755	0.119944724176849	0.125407864717362	0.0894353172150719	0.1250019212662	0.394635416744282	0.37337524493543	0.518892197212461	0.0641026388268753	0.111018419942946	0.120562354940427	0.334682620850877	0.324669737867402	0.204324084544008	0.109413746031987	0.16220425026985	0.340255395968416	0.309653168348294	0.240376924604332	0.346947217566995	0.368373988131924	0.128789128600657	0.344585395728474	0.36328283314011	0.349855711387023	0.347341534807655	0.369465991158194	0.104406658716278	0.28506205478853	0.301149019969431	0.130853527844379	0.111932184141113
ST052_IO	0.344953521161204	0.390441735860379	0.374238104629398	0.370781770533819	0.416685907531234	0.426901575632767	0.402822172557919	0.307766207280128	0.31297822351529	0.314732149125363	0.313616966539258	0.296862069236712	0.306674326530714	0.308321144365247	0.299225969757099	0.310861971614825	0	0.266787110975043	0.308792619494019	0.314666324107195	0.30214019349434	0.32202177699355	0.429906099771427	0.398322351368428	0.507186352857229	0.293614431544309	0.311975485211577	0.30772892122767	0.377687111835154	0.328172671667378	0.312751400737989	0.310785495555343	0.307511962321921	0.0824988949948866	0.0863108225083283	0.10282876926552	0.134707886929621	0.131722627592824	0.298978116150939	0.0826621480784318	0.13361141553023	0.0884825156232263	0.0853904364135346	0.136566291194004	0.320523741895488	0.329816178598392	0.0865761949928688	0.251836448845107	0.308616473669506
ST056_IO	0.287061745743142	0.326530703856529	0.305898849206192	0.312851344808554	0.379885771753853	0.384665254218345	0.345613288157573	0.128189349782289	0.11834475227647	0.129183440980745	0.135174043169866	0.112317367936747	0.0927404640308319	0.101044742605928	0.0965233508292071	0.100300175805755	0.266787110975043	0	0.0953200202199244	0.119311110986054	0.0912724869756372	0.124909323107649	0.39037386108812	0.367728176038638	0.501438833591079	0.0986635698638473	0.141700630537551	0.141169452517884	0.339259653189879	0.31716506970256	0.224863383757722	0.149961097723727	0.182126859987475	0.299105014575601	0.26777724290309	0.203999475296157	0.29749033961296	0.323741016045113	0.132761015259752	0.301549915770636	0.324024228034463	0.302432583247385	0.304121164458162	0.328185218945467	0.122862303978871	0.286409583165182	0.25419246485535	0.0910009493306441	0.107617753549975
ST057_IO	0.309789010645755	0.318681934574709	0.323374046751813	0.322966386049631	0.38123387194376	0.407276876768945	0.347409454996775	0.10998466891403	0.111530425719246	0.115181881546217	0.124238794965728	0.127768514418607	0.0973133230726957	0.104879326861815	0.0998761011076296	0.119944724176849	0.308792619494019	0.0953200202199244	0	0.0968709256172074	0.0952396289460621	0.119921637277036	0.409131332797439	0.389570018448175	0.523247786954675	0.115121055961147	0.136337933320659	0.153939755738517	0.362100073407801	0.335765815160431	0.251559178094365	0.170184372260058	0.207168915558488	0.347934230250725	0.302297913955807	0.248331596856416	0.349093220265066	0.379119188719057	0.161801428489091	0.345726394703244	0.350416029667109	0.351829419735208	0.347621990868278	0.383361956518545	0.12173081551138	0.309936355090745	0.312204465624413	0.13691045631603	0.105160058036962
ST062_IO	0.308925842190617	0.315882523071866	0.328483894449914	0.337534370938482	0.379310737749446	0.415547255440834	0.35337539476426	0.0989393687579133	0.0916098144304987	0.0826657088448787	0.0979638643533569	0.139989326748507	0.0938072631635076	0.0932189336747091	0.10141125695475	0.125407864717362	0.314666324107195	0.119311110986054	0.0968709256172074	0	0.0787214809457205	0.097436557654378	0.420840646725263	0.399717480733611	0.535719801343665	0.115117641061698	0.12478118274138	0.147830723180682	0.362010562040349	0.329773350335211	0.254517310047993	0.164748220831567	0.208987613319656	0.35609103610059	0.295934434665788	0.25695578553314	0.361389707945814	0.388313551860666	0.174469861522232	0.352261311648785	0.359846294185088	0.358276542320574	0.354653499314123	0.400150032004359	0.101233625602225	0.310523204320562	0.324858135520451	0.146391179665578	0.0803238755259469
ST064_IO	0.284661967554267	0.316920877285417	0.316096985766913	0.316912772107581	0.368938382729674	0.393095171185057	0.345401088619802	0.0971685963844456	0.0872689682782678	0.093810342449066	0.102714611406635	0.113960348322569	0.0781642214144429	0.0793976468024995	0.075648999579936	0.0894353172150719	0.30214019349434	0.0912724869756372	0.0952396289460621	0.0787214809457205	0	0.0836012882254187	0.394418054244591	0.372917901414547	0.511332820056963	0.0820990909293787	0.0958398910427571	0.115195343648142	0.337860439451894	0.306288717548854	0.217276610866431	0.123922821635598	0.175454364923275	0.339974982618432	0.285306132787169	0.243087364262465	0.335959308744176	0.364385715382544	0.11808751100727	0.335192837249341	0.353904422717354	0.339402520412882	0.335893208850687	0.373578227756167	0.0691844337370313	0.284857812909605	0.303890021715213	0.114977949411911	0.0828788101543922
ST065_IO	0.297517612288266	0.326558118606447	0.327965329021392	0.324015402007992	0.372957446964802	0.395774776157392	0.351829744660994	0.126394992591996	0.110646957107339	0.115911783978153	0.12384352824262	0.144736697545943	0.105377351459964	0.104523396609666	0.115234373138128	0.1250019212662	0.32202177699355	0.124909323107649	0.119921637277036	0.097436557654378	0.0836012882254187	0	0.399983204467742	0.379568327772038	0.511082089286629	0.118269644401071	0.126506729511579	0.142695702448846	0.348991299526389	0.326754025752091	0.246285565346795	0.161842736520077	0.205232266475707	0.361359736151467	0.308087000116759	0.266788446477748	0.352195586899564	0.380387228872185	0.159411166406618	0.358065423280356	0.363098299498243	0.363153258993074	0.358818717108013	0.390292221944209	0.114131949944844	0.296676616098974	0.325732524569437	0.149285678906632	0.109120956759244
ST066_SAO	0.27717189313922	0.364466543164401	0.318230934325733	0.267182633174216	0.293119865419533	0.205635300096676	0.338410684049356	0.404551364141059	0.404122304135177	0.418083001079971	0.41552017234466	0.384071103158139	0.39839632016427	0.40043672038801	0.396437639018063	0.394635416744282	0.429906099771427	0.39037386108812	0.409131332797439	0.420840646725263	0.394418054244591	0.399983204467742	0	0.148270294465257	0.289734620070718	0.385114321598117	0.403248253421679	0.3430432000596	0.29636183697781	0.354720692003677	0.31573660933597	0.389197697417203	0.365348028264269	0.437175553738097	0.423062044579082	0.394628291236349	0.362132296279183	0.408457636206992	0.363324301915966	0.42618893757969	0.433695009843175	0.428334395987262	0.433571651292105	0.428799359303334	0.402349587816311	0.254637800741347	0.412218677016071	0.385022296768291	0.407243153018702
ST068_SAO	0.207593859837908	0.314419628089989	0.255571893524431	0.20498956986493	0.248146266406529	0.127420359319937	0.294724625831754	0.383784355513486	0.385465108013071	0.399183979480785	0.396385716826548	0.361162991110116	0.379143399985867	0.381735008547709	0.377976329106337	0.37337524493543	0.398322351368428	0.367728176038638	0.389570018448175	0.399717480733611	0.372917901414547	0.379568327772038	0.148270294465257	0	0.288673102336651	0.366863409120309	0.38361188345712	0.320746406264622	0.302644411905261	0.336426358209137	0.266999043792417	0.362592697816021	0.333198235283087	0.406084125459716	0.39781780807937	0.371590822961783	0.339805709223645	0.378614061118466	0.3371297352119	0.398873595783112	0.414656018985534	0.403985594152151	0.407564943166769	0.385268451575423	0.383943606612892	0.224531834916417	0.386406474845707	0.365496144058729	0.387461156819367
ST070_SAO	0.477553392147008	0.511888567069808	0.509492947057255	0.456446899068617	0.378519521605422	0.324262337911378	0.505890668919072	0.518980625129355	0.524820353344119	0.534977018257855	0.533592180533124	0.509506524447119	0.522026859439968	0.524254164954835	0.522685475274923	0.518892197212461	0.507186352857229	0.501438833591079	0.523247786954675	0.535719801343665	0.511332820056963	0.511082089286629	0.289734620070718	0.288673102336651	0	0.508076611008136	0.521754599781125	0.491711100472454	0.489482033407135	0.515100166524285	0.494899153704432	0.512912509617351	0.496762038329307	0.517336938635965	0.50434110598843	0.496094544958331	0.42580277251027	0.473431568230808	0.48210158242048	0.49886313681146	0.50715884390536	0.501491405642956	0.511541572397956	0.489989724020752	0.524945414736183	0.463283852460143	0.493377129201926	0.498064512446408	0.528114204328115
ST072_SAO	0.276422858425295	0.327418712275204	0.303934892361959	0.313511220439335	0.378168093583861	0.388373884187929	0.34307737621353	0.101624054211329	0.0810582083215444	0.104078390311122	0.108280384458662	0.0872877189768415	0.065205249786008	0.0665221329759456	0.0575340898825013	0.0641026388268753	0.293614431544309	0.0986635698638473	0.115121055961147	0.115117641061698	0.0820990909293787	0.118269644401071	0.385114321598117	0.366863409120309	0.508076611008136	0	0.0972862126273158	0.11337896339423	0.329492669515464	0.307338100597238	0.198932511850734	0.104296071343244	0.152130907679268	0.328350876186064	0.288813839370532	0.219536791476369	0.331472129300783	0.359145368070321	0.109556034306648	0.329066033802503	0.345591454055676	0.33533127376954	0.331866254007794	0.365467185267123	0.102674767725651	0.274312229282895	0.288662883326303	0.105479396539409	0.111286606425285
ST076_SAO	0.293501227495498	0.321196989242549	0.308684334812209	0.321046700455809	0.378232721709953	0.398384803823469	0.34694750439528	0.100685975195828	0.0972021000907901	0.10680406406169	0.111195213709062	0.139931587652836	0.0958448492885666	0.0966263367151874	0.0941768640763135	0.111018419942946	0.311975485211577	0.141700630537551	0.136337933320659	0.12478118274138	0.0958398910427571	0.126506729511579	0.403248253421679	0.38361188345712	0.521754599781125	0.0972862126273158	0	0.110963283749915	0.349929917977094	0.313211133598855	0.21333543945442	0.112948681228776	0.166611106480476	0.349684079164127	0.301990067136987	0.249807105173773	0.356813726663679	0.384554552866164	0.127737409116652	0.343310090022826	0.357383329803258	0.352472084806802	0.346162044686517	0.391722373367792	0.0814498353953042	0.293237883050587	0.319500305522223	0.154268718889988	0.137677316596931
ST078_SAO	0.221046966191252	0.286331024054843	0.249216803864375	0.254246085070961	0.344303291451468	0.33922731078692	0.291625113198559	0.126491201680226	0.111937022802826	0.126292017507944	0.128641039107473	0.135104334167078	0.11270662879426	0.117842268038746	0.119939883046473	0.120562354940427	0.30772892122767	0.141169452517884	0.153939755738517	0.147830723180682	0.115195343648142	0.142695702448846	0.3430432000596	0.320746406264622	0.491711100472454	0.11337896339423	0.110963283749915	0	0.299070506813184	0.275579597472663	0.173153317590612	0.127707572114151	0.148474076074666	0.332386480015305	0.295425302358442	0.239005237092628	0.33074812954349	0.357805386171415	0.130892573018502	0.335460784632992	0.353425112587016	0.340761995914724	0.335820973840975	0.363704013673965	0.108722215098813	0.229389483467098	0.30202386565328	0.161516197766338	0.152052190237835
ST093_SPO	0.226529702703943	0.315077640858048	0.249448796196797	0.242043643179176	0.357987976130653	0.326608700516565	0.30776960795062	0.357123642185483	0.346339260934035	0.357169018280884	0.359380621349092	0.323341875159742	0.341657059199093	0.34215184875686	0.338981859274291	0.334682620850877	0.377687111835154	0.339259653189879	0.362100073407801	0.362010562040349	0.337860439451894	0.348991299526389	0.29636183697781	0.302644411905261	0.489482033407135	0.329492669515464	0.349929917977094	0.299070506813184	0	0.228720127234124	0.249910803750637	0.328693165634816	0.311039176032821	0.381466419393645	0.369173758304734	0.352743132344404	0.377113153574531	0.378392681256401	0.320510742688183	0.382760416595056	0.401042113555825	0.389199411308408	0.390564404620783	0.395488192939896	0.343895916611971	0.153428920681851	0.369952572592736	0.333719707967228	0.343211822571838
ST094_SPO	0.228260204525456	0.303515921818432	0.264584003151786	0.269913748669935	0.369008647531142	0.374856734579059	0.323079969800328	0.326263949994611	0.321122271329392	0.327541740329133	0.328148155347879	0.314855310878252	0.3222349223013	0.322389344132296	0.318772583144775	0.324669737867402	0.328172671667378	0.31716506970256	0.335765815160431	0.329773350335211	0.306288717548854	0.326754025752091	0.354720692003677	0.336426358209137	0.515100166524285	0.307338100597238	0.313211133598855	0.275579597472663	0.228720127234124	0	0.235334422913241	0.29844394512619	0.275589831852926	0.331732720067885	0.309656032885876	0.309540154019705	0.352595351300967	0.354705334408318	0.292160652759477	0.340087466751357	0.352359406129298	0.343268090205702	0.341312975784705	0.375699058579894	0.307314747557566	0.18799900883033	0.334115116321227	0.298668891513575	0.318100810794844
ST096_SPO	0.157402264423672	0.257019945935982	0.186340447682442	0.203150081040306	0.332746848632455	0.302255299839303	0.265602095965934	0.244729895571278	0.232964295673401	0.25238751345831	0.251157559654292	0.209025122023801	0.224787492401378	0.224712719049527	0.215720508984742	0.204324084544008	0.312751400737989	0.224863383757722	0.251559178094365	0.254517310047993	0.217276610866431	0.246285565346795	0.31573660933597	0.266999043792417	0.494899153704432	0.198932511850734	0.21333543945442	0.173153317590612	0.249910803750637	0.235334422913241	0	0.154931520113872	0.142822161607442	0.325509036547958	0.309213966065414	0.259564369353296	0.329583945021501	0.342491200528956	0.158329282857934	0.33368384330804	0.360044422527257	0.338917070311578	0.337057730053712	0.348829388181164	0.209226558902196	0.170593988445941	0.30221722961455	0.207488953528251	0.24021269483878
ST098_SPO	0.270118337788981	0.324579546048504	0.301438303923343	0.314596737571292	0.382145128070856	0.39126509369003	0.352747789024063	0.153235497836386	0.139456522418114	0.151374587834892	0.160014744962233	0.13409979300478	0.124870840489007	0.12918585177906	0.118290559755415	0.109413746031987	0.310785495555343	0.149961097723727	0.170184372260058	0.164748220831567	0.123922821635598	0.161842736520077	0.389197697417203	0.362592697816021	0.512912509617351	0.104296071343244	0.112948681228776	0.127707572114151	0.328693165634816	0.29844394512619	0.154931520113872	0	0.114485521248534	0.338338760123135	0.304966103271128	0.245011487862233	0.34835149578374	0.371670540118791	0.0851038645835131	0.344021007245154	0.363242276526816	0.351443444655064	0.345389772700746	0.377934973406254	0.11478081489736	0.267353299361725	0.308600935638471	0.14662640463276	0.16058293847317
ST099_SPO	0.240730146396741	0.324154493431078	0.274431108959474	0.288753557571617	0.382948531510249	0.366153657148291	0.338140286090716	0.20232597796529	0.19233315735096	0.207690589441382	0.209015856706959	0.171455174219304	0.180778080044758	0.18393798402619	0.174790704132886	0.16220425026985	0.307511962321921	0.182126859987475	0.207168915558488	0.208987613319656	0.175454364923275	0.205232266475707	0.365348028264269	0.333198235283087	0.496762038329307	0.152130907679268	0.166611106480476	0.148474076074666	0.311039176032821	0.275589831852926	0.142822161607442	0.114485521248534	0	0.327996675351831	0.309471054122708	0.242552372291796	0.332621341432609	0.349177956768924	0.107373071292887	0.337638962256941	0.358868335155489	0.342443052101186	0.337807841617359	0.346536006302872	0.169990365407434	0.245518473093311	0.295478665804172	0.140289588377901	0.20277142628413
ST100_SPO	0.347369697842142	0.403608330749183	0.370006863862822	0.372797341216685	0.433553188194769	0.431428531169457	0.41138908009237	0.349122852219197	0.349156092645592	0.352306931746396	0.352066876090437	0.326634692240378	0.339744415061495	0.342115124787535	0.335091239650281	0.340255395968416	0.0824988949948866	0.299105014575601	0.347934230250725	0.35609103610059	0.339974982618432	0.361359736151467	0.437175553738097	0.406084125459716	0.517336938635965	0.328350876186064	0.349684079164127	0.332386480015305	0.381466419393645	0.331732720067885	0.325509036547958	0.338338760123135	0.327996675351831	0	0.112407427176716	0.138102131738233	0.133892025546974	0.0886245894297426	0.322229815069495	0.0633285158721236	0.138378512317986	0.0738647591900656	0.0671100755663771	0.124267729969379	0.356047204992001	0.334091351948523	0.0961562213585432	0.287920839171174	0.342289399058574
ST102_SPO	0.338220822807426	0.377352354003569	0.375372411614742	0.368776690860357	0.403927301281102	0.42612277974613	0.395000145659049	0.293257657461507	0.296371260466535	0.293562928885833	0.29530897563834	0.293054476340431	0.298695318439311	0.298756373878322	0.293882931489853	0.309653168348294	0.0863108225083283	0.26777724290309	0.302297913955807	0.295934434665788	0.285306132787169	0.308087000116759	0.423062044579082	0.39781780807937	0.50434110598843	0.288813839370532	0.301990067136987	0.295425302358442	0.369173758304734	0.309656032885876	0.309213966065414	0.304966103271128	0.309471054122708	0.112407427176716	0	0.107951860349821	0.139246588338723	0.159773168325812	0.292040643638436	0.115780286566955	0.138989432970785	0.117116610357912	0.106473039500509	0.165777445602345	0.305786477009545	0.318914733873281	0.115030540025293	0.25161967697631	0.29108726686125
ST109_NPO	0.314928592246466	0.368467305126062	0.342394185059549	0.345479766605352	0.399868491033118	0.405347186346669	0.377296402585807	0.245007031684686	0.244070986668661	0.24816403211752	0.246179985982165	0.223887390046096	0.235971764224175	0.240382314318547	0.230958154597402	0.240376924604332	0.10282876926552	0.203999475296157	0.248331596856416	0.25695578553314	0.243087364262465	0.266788446477748	0.394628291236349	0.371590822961783	0.496094544958331	0.219536791476369	0.249807105173773	0.239005237092628	0.352743132344404	0.309540154019705	0.259564369353296	0.245011487862233	0.242552372291796	0.138102131738233	0.107951860349821	0	0.152059598225818	0.181772676979363	0.234755760733694	0.144583543283509	0.176272236217532	0.145771336169806	0.13866521395513	0.182777972160461	0.260020558438317	0.298458294376604	0.0983586943127534	0.18538052969757	0.247088856304346
ST110_SPO	0.34423662750198	0.406161885049442	0.384134848371019	0.354923610663201	0.389133235904843	0.372482065390995	0.405268287655274	0.35251459511606	0.355336330429113	0.361175844544314	0.360093389666735	0.324650682279063	0.346138686750112	0.348807056316051	0.343561387705674	0.346947217566995	0.134707886929621	0.29749033961296	0.349093220265066	0.361389707945814	0.335959308744176	0.352195586899564	0.362132296279183	0.339805709223645	0.42580277251027	0.331472129300783	0.356813726663679	0.33074812954349	0.377113153574531	0.352595351300967	0.329583945021501	0.34835149578374	0.332621341432609	0.133892025546974	0.139246588338723	0.152059598225818	0	0.118957142004233	0.311544940748872	0.132776311311351	0.181650900627834	0.118868288337072	0.127772824616651	0.139867779985657	0.359629481939513	0.330304701082428	0.101460421692832	0.285730669539939	0.34314721331483
ST111_SPO	0.352755726817554	0.4170287130765	0.376148413404101	0.364409087588609	0.42173080768538	0.401757105087763	0.41178518670759	0.381008192040861	0.38316658474343	0.388313161339037	0.385644399764027	0.35264144368605	0.372619031360885	0.375533105042101	0.37010173302567	0.368373988131924	0.131722627592824	0.323741016045113	0.379119188719057	0.388313551860666	0.364385715382544	0.380387228872185	0.408457636206992	0.378614061118466	0.473431568230808	0.359145368070321	0.384554552866164	0.357805386171415	0.378392681256401	0.354705334408318	0.342491200528956	0.371670540118791	0.349177956768924	0.0886245894297426	0.159773168325812	0.181772676979363	0.118957142004233	0	0.34013941014461	0.0935424314304692	0.176571555491282	0.0901606468778484	0.107463712900899	0.106556330366324	0.385760595384805	0.341198143580554	0.11146518515612	0.314653050513261	0.369668350985189
ST112_SPO	0.257821239687974	0.324320558674655	0.295307384572171	0.290116051550422	0.36522464673242	0.364060529542878	0.33846389522361	0.162515725676653	0.154645978159707	0.172547836953109	0.175559585182966	0.13908771413573	0.140865388249897	0.146439901666125	0.133458723728148	0.128789128600657	0.298978116150939	0.132761015259752	0.161801428489091	0.174469861522232	0.11808751100727	0.159411166406618	0.363324301915966	0.3371297352119	0.48210158242048	0.109556034306648	0.127737409116652	0.130892573018502	0.320510742688183	0.292160652759477	0.158329282857934	0.0851038645835131	0.107373071292887	0.322229815069495	0.292040643638436	0.234755760733694	0.311544940748872	0.34013941014461	0	0.321510927346783	0.349551412692281	0.329044072667129	0.327716096541339	0.345159849181705	0.123494128070249	0.255429623677285	0.283917057219447	0.115439500081459	0.160077135191709
ST122_SPO	0.354382504426944	0.394351207073651	0.371140307340952	0.36771321161957	0.412090815776391	0.421185101963093	0.399881455117005	0.340328684375076	0.346367027119661	0.349735494839191	0.347035999504824	0.330525247534265	0.340301338093735	0.34232196076647	0.33323719557623	0.344585395728474	0.0826621480784318	0.301549915770636	0.345726394703244	0.352261311648785	0.335192837249341	0.358065423280356	0.42618893757969	0.398873595783112	0.49886313681146	0.329066033802503	0.343310090022826	0.335460784632992	0.382760416595056	0.340087466751357	0.33368384330804	0.344021007245154	0.337638962256941	0.0633285158721236	0.115780286566955	0.144583543283509	0.132776311311351	0.0935424314304692	0.321510927346783	0	0.129222363324392	0.0492562404401915	0.0541956561564591	0.129335416533881	0.35209709656872	0.336840634800967	0.103893480480011	0.288405171095477	0.344958094571059
ST123_SPO	0.37685457046333	0.411600609841291	0.403180754495703	0.397420241006341	0.425200300204923	0.439944004006114	0.430137301181967	0.349680172575961	0.35642904203854	0.360789314694184	0.358974220002568	0.347524838274378	0.354614421177979	0.35624252410155	0.35040494897927	0.36328283314011	0.13361141553023	0.324024228034463	0.350416029667109	0.359846294185088	0.353904422717354	0.363098299498243	0.433695009843175	0.414656018985534	0.50715884390536	0.345591454055676	0.357383329803258	0.353425112587016	0.401042113555825	0.352359406129298	0.360044422527257	0.363242276526816	0.358868335155489	0.138378512317986	0.138989432970785	0.176272236217532	0.181650900627834	0.176571555491282	0.349551412692281	0.129222363324392	0	0.134339868887996	0.127235129889591	0.190956890728705	0.368076630006138	0.359021308771081	0.173279732101668	0.30811842538369	0.355073023344606
ST124_SPO	0.359707329418229	0.397390704518641	0.383039166223773	0.378146314067996	0.419923974580035	0.430351016355175	0.410902927307744	0.346460975342119	0.352988202847938	0.355887399859528	0.354632353432714	0.33329182201668	0.346788991346546	0.348406051704444	0.3385560109671	0.349855711387023	0.0884825156232263	0.302432583247385	0.351829419735208	0.358276542320574	0.339402520412882	0.363153258993074	0.428334395987262	0.403985594152151	0.501491405642956	0.33533127376954	0.352472084806802	0.340761995914724	0.389199411308408	0.343268090205702	0.338917070311578	0.351443444655064	0.342443052101186	0.0738647591900656	0.117116610357912	0.145771336169806	0.118868288337072	0.0901606468778484	0.329044072667129	0.0492562404401915	0.134339868887996	0	0.0479148831431808	0.127945248129643	0.35799202682587	0.341865867606682	0.0905378966150988	0.291293019531396	0.348467529107305
ST125_SPO	0.361115066065233	0.399293041065681	0.381778422109807	0.381172119034759	0.4268963641222	0.434092127822515	0.413531297050255	0.3435413440887	0.348885745144647	0.349798690732356	0.34890964180718	0.332947757542582	0.343373538769044	0.343948682068788	0.336368410940069	0.347341534807655	0.0853904364135346	0.304121164458162	0.347621990868278	0.354653499314123	0.335893208850687	0.358818717108013	0.433571651292105	0.407564943166769	0.511541572397956	0.331866254007794	0.346162044686517	0.335820973840975	0.390564404620783	0.341312975784705	0.337057730053712	0.345389772700746	0.337807841617359	0.0671100755663771	0.106473039500509	0.13866521395513	0.127772824616651	0.107463712900899	0.327716096541339	0.0541956561564591	0.127235129889591	0.0479148831431808	0	0.132606270148578	0.353445981396535	0.340365569722423	0.100499780470981	0.289829082083889	0.344789689519598
ST128_SPO	0.362570334475295	0.440874302456265	0.387270989399253	0.380986852694258	0.448948413372701	0.406210743857096	0.423575504189633	0.39016052596664	0.392435144230715	0.39797491293812	0.391607955545495	0.353036585396465	0.378271499844732	0.382549002385898	0.375888225342844	0.369465991158194	0.136566291194004	0.328185218945467	0.383361956518545	0.400150032004359	0.373578227756167	0.390292221944209	0.428799359303334	0.385268451575423	0.489989724020752	0.365467185267123	0.391722373367792	0.363704013673965	0.395488192939896	0.375699058579894	0.348829388181164	0.377934973406254	0.346536006302872	0.124267729969379	0.165777445602345	0.182777972160461	0.139867779985657	0.106556330366324	0.345159849181705	0.129335416533881	0.190956890728705	0.127945248129643	0.132606270148578	0	0.395373988779646	0.363495233569726	0.114396944756492	0.320862358129661	0.379118379886518
ST132_NPO	0.28655628971052	0.300391818460472	0.296567932969875	0.309633267886379	0.368076167301778	0.392692419932759	0.334370135547849	0.0979305905440492	0.0851399996113143	0.097795523610129	0.11136380710647	0.138942599656685	0.0969590187690872	0.0968297830998687	0.0928543361888632	0.104406658716278	0.320523741895488	0.122862303978871	0.12173081551138	0.101233625602225	0.0691844337370313	0.114131949944844	0.402349587816311	0.383943606612892	0.524945414736183	0.102674767725651	0.0814498353953042	0.108722215098813	0.343895916611971	0.307314747557566	0.209226558902196	0.11478081489736	0.169990365407434	0.356047204992001	0.305786477009545	0.260020558438317	0.359629481939513	0.385760595384805	0.123494128070249	0.35209709656872	0.368076630006138	0.35799202682587	0.353445981396535	0.395373988779646	0	0.290345725989367	0.322280080771461	0.140761370924077	0.110521417997652
ST133_NPO	0.12400291418853	0.240750767947134	0.182336567520498	0.164235489217177	0.296934219270952	0.274310357585203	0.25007892566978	0.296933316156847	0.291799606418352	0.303208153557533	0.304158583553083	0.276384134430935	0.286971511354744	0.288051662499677	0.286392384918425	0.28506205478853	0.329816178598392	0.286409583165182	0.309936355090745	0.310523204320562	0.284857812909605	0.296676616098974	0.254637800741347	0.224531834916417	0.463283852460143	0.274312229282895	0.293237883050587	0.229389483467098	0.153428920681851	0.18799900883033	0.170593988445941	0.267353299361725	0.245518473093311	0.334091351948523	0.318914733873281	0.298458294376604	0.330304701082428	0.341198143580554	0.255429623677285	0.336840634800967	0.359021308771081	0.341865867606682	0.340365569722423	0.363495233569726	0.290345725989367	0	0.327416044210224	0.280264688181113	0.297359422178939
ST137_NPO	0.343149606724054	0.391591955753959	0.364789889424747	0.364037286412112	0.417728421803217	0.414596622840722	0.399285423936374	0.31513817835721	0.31585081353681	0.321405167911121	0.319880824524741	0.281766151174691	0.302035202138649	0.306878433468818	0.299145021906806	0.301149019969431	0.0865761949928688	0.25419246485535	0.312204465624413	0.324858135520451	0.303890021715213	0.325732524569437	0.412218677016071	0.386406474845707	0.493377129201926	0.288662883326303	0.319500305522223	0.30202386565328	0.369952572592736	0.334115116321227	0.30221722961455	0.308600935638471	0.295478665804172	0.0961562213585432	0.115030540025293	0.0983586943127534	0.101460421692832	0.11146518515612	0.283917057219447	0.103893480480011	0.173279732101668	0.0905378966150988	0.100499780470981	0.114396944756492	0.322280080771461	0.327416044210224	0	0.242391294248871	0.303475566704753
ST138_NPO	0.291440118727354	0.337364392344803	0.317086367011008	0.32569281549947	0.384494728550341	0.393671002330287	0.359169206928787	0.151751108963568	0.14555044195418	0.154357604877309	0.159530259106493	0.121021894402079	0.129397700492066	0.132968585071186	0.121235262070488	0.130853527844379	0.251836448845107	0.0910009493306441	0.13691045631603	0.146391179665578	0.114977949411911	0.149285678906632	0.385022296768291	0.365496144058729	0.498064512446408	0.105479396539409	0.154268718889988	0.161516197766338	0.333719707967228	0.298668891513575	0.207488953528251	0.14662640463276	0.140289588377901	0.287920839171174	0.25161967697631	0.18538052969757	0.285730669539939	0.314653050513261	0.115439500081459	0.288405171095477	0.30811842538369	0.291293019531396	0.289829082083889	0.320862358129661	0.140761370924077	0.280264688181113	0.242391294248871	0	0.135655423429963
ST140_NPO	0.299409570850053	0.324361257610571	0.319933007137066	0.327510547455518	0.389347561407447	0.406327058399439	0.35463043758168	0.125026583962055	0.105437462018429	0.0945274458865545	0.103058568214233	0.103999123473274	0.0886881405854614	0.090982961623787	0.0932475470299781	0.111932184141113	0.308616473669506	0.107617753549975	0.105160058036962	0.0803238755259469	0.0828788101543922	0.109120956759244	0.407243153018702	0.387461156819367	0.528114204328115	0.111286606425285	0.137677316596931	0.152052190237835	0.343211822571838	0.318100810794844	0.24021269483878	0.16058293847317	0.20277142628413	0.342289399058574	0.29108726686125	0.247088856304346	0.34314721331483	0.369668350985189	0.160077135191709	0.344958094571059	0.355073023344606	0.348467529107305	0.344789689519598	0.379118379886518	0.110521417997652	0.297359422178939	0.303475566704753	0.135655423429963	0
ST141_NAO	0.283137797677789	0.308263433538911	0.290250025554672	0.31171915220084	0.372878974119464	0.393706268670063	0.334070463747782	0.13648499043741	0.107760273636364	0.118419018610868	0.12868818228564	0.156172714251222	0.119436691359056	0.122564954568387	0.13295767997709	0.136868585628987	0.331109228328944	0.16426250710089	0.163126509267813	0.135184298091642	0.138963306560705	0.14657964499717	0.412026086281341	0.387758603780463	0.536903495468043	0.137930025984746	0.144017556585632	0.142370439723893	0.347479341512021	0.3235708574969	0.235095370910577	0.165101841153865	0.20500220336704	0.361670727685871	0.319016057743951	0.270328764847859	0.37028779274323	0.390928845186238	0.189824340821386	0.364108176088939	0.376447025477753	0.370581916590232	0.36367405720094	0.39983348152927	0.131812717846749	0.292804008813743	0.332823316252948	0.182803060927566	0.144539328986615
ST142_NAO	0.27477206131605	0.297935089163245	0.274099427666725	0.294609139792939	0.360580621614728	0.373929585430866	0.316317389256598	0.0957297038745549	0.0805204066411024	0.102535777576102	0.111192774430038	0.11894540497213	0.0878426234762816	0.0927749499110432	0.0897440864508178	0.0960521093785069	0.309803187322763	0.117720183090943	0.126610566229125	0.124020002713614	0.105675393185718	0.132601706953197	0.395130792847424	0.372641560895812	0.519618133716515	0.0999369217662731	0.117676543194613	0.121614432246489	0.33978821251739	0.317997532820969	0.220402509337823	0.140833745803209	0.188596099053369	0.341505702957109	0.30571972692771	0.24421501242851	0.346124007294986	0.370814841623369	0.14785532170095	0.340453049091931	0.359863966646884	0.346066197115408	0.34152795984751	0.37632759526999	0.0998110438475895	0.283630624282277	0.304885795739447	0.14711967378333	0.124991167041813
ST146_NAO	0.290496082802447	0.342884122138762	0.327788360968775	0.280104391650743	0.291508736168643	0.273127209180144	0.337469248605609	0.190490081357363	0.187730039455632	0.207150732033741	0.208323644698059	0.211557666322155	0.201657469092371	0.203807980103827	0.201296013697212	0.212168675151339	0.342930834837075	0.205769117542403	0.215888871204586	0.212939403986429	0.192166203895364	0.200571620209781	0.288146453388209	0.264267088949261	0.387429864050196	0.195658328695426	0.210061251698895	0.191815152964165	0.356912952651106	0.353709831075123	0.274636416888927	0.226864880226973	0.246654758723573	0.368989010625679	0.33604014976477	0.288618561778702	0.306508654176996	0.365536483205866	0.205649496589776	0.36219596273627	0.374291553846153	0.366490614908462	0.364705454244533	0.383925829845639	0.201480933516459	0.293770666008963	0.335949752346538	0.217493245559812	0.212767713474528
ST148_NAO	0.2547877567908	0.299591440525124	0.279588520293146	0.255160089691329	0.304520734927547	0.318069104246415	0.304853892363558	0.138972916689005	0.131948879632221	0.150715421898776	0.157353735514892	0.163390012596106	0.144222415746296	0.14519047110911	0.146236578375104	0.158702623483877	0.31517009917208	0.151184184268655	0.161578893861436	0.157280227686309	0.13479705193441	0.147309461405022	0.336562215889002	0.312830424632523	0.456778049846704	0.142446963207807	0.162881374093016	0.140906042458996	0.329580997272946	0.315482617169618	0.235208063561715	0.17767576961668	0.208058758561967	0.342966779684381	0.305547581195531	0.259709467975128	0.309575090013849	0.349078108439653	0.163124372207003	0.336024891638243	0.352852561874201	0.340841701363065	0.34039649598166	0.363481006812628	0.140848618678551	0.263955553949068	0.309758141655969	0.165718063534932	0.161981477563114
ST149_NAO	0.255262032259828	0.326492592540079	0.28805281698547	0.24474478112192	0.263225710860484	0.208558985744729	0.306461006931588	0.264764545688412	0.267111249567224	0.284676731752763	0.283560213580471	0.262630403821744	0.267859123084592	0.273905936910586	0.271334244008102	0.268049949208054	0.360795571697041	0.254612200941257	0.274253714841191	0.290156999751362	0.261097082734368	0.267921715035756	0.232163690426981	0.191768387624116	0.340370571919564	0.26014352689066	0.274404900871263	0.218013417344211	0.330124779189308	0.351703237515468	0.260042330516473	0.279800117257863	0.262964199127164	0.376947247360186	0.35975501804772	0.313444137372122	0.303880815331845	0.351610034317219	0.245054203830306	0.369197168559977	0.385299701758865	0.375373641437493	0.379673068741893	0.359440058623331	0.268861688576739	0.271514239812697	0.340245654016735	0.266463219827272	0.281453129060323
ST150_NAO	0.121277583903602	0.253801509865867	0.164857862474789	0.1134804431122	0.258681107968734	0.17864231927606	0.232574319493525	0.315321709125689	0.31540823325696	0.333326017254944	0.332298639726741	0.303216002218915	0.312313935623757	0.31414931934299	0.312283862687658	0.305335672444371	0.359923294682928	0.298980480117012	0.322127565491031	0.336973456741758	0.307841831055482	0.315570836416394	0.209565588568299	0.142577760894762	0.399117791387352	0.302306972679187	0.318543872088131	0.249351427343282	0.238149568358911	0.274086382701069	0.19275677546527	0.300422049691176	0.268922970991449	0.361368792002225	0.36135882302807	0.329160742694106	0.314375830048574	0.339596363533054	0.272683375100176	0.361144933286742	0.388191530614842	0.364960238806835	0.373327936802395	0.352398701616783	0.313911122865069	0.16178693179295	0.341344715304019	0.305054746246402	0.32050702554317
ST151_NAO	0.0786141218322914	0.211162458001616	0.135314499381298	0.114179420628401	0.27908601759754	0.243073032629487	0.221394554713887	0.284385466878803	0.283174315773054	0.29830479045186	0.300029224191507	0.277765278251379	0.281486582491045	0.28082118361271	0.279285470707312	0.28068972323016	0.338463514313797	0.277275824186558	0.296503772690802	0.299204931729149	0.27724548825418	0.289557137498652	0.266791822387831	0.216852877293264	0.474521118998578	0.271798070457273	0.283418277269224	0.218792297013556	0.213012483516153	0.221009263608191	0.156385208934759	0.266876600408468	0.244188858058883	0.339533549696249	0.333126642162257	0.307957209612261	0.333618163501842	0.346128140450973	0.247122046685755	0.344009578701511	0.371148486364628	0.347007036489954	0.349922786262879	0.370578399058326	0.278608088343061	0.113107567508307	0.332762444461748	0.278158623264351	0.28692621680336
ST152_NAO	0.152827948921341	0.256954086027913	0.21220811748259	0.16173615378192	0.237438077668941	0.200114144150758	0.256332127840976	0.316414966470737	0.318319709327155	0.325739146397002	0.327347669820475	0.306621274224669	0.316858716254867	0.317421628226336	0.314480512042813	0.318436703813119	0.350361047367959	0.312023246802578	0.327034377764925	0.329791990248688	0.307790961424746	0.318349412008075	0.186695081919306	0.14473387818616	0.379667717081625	0.302740025951106	0.315757846116317	0.253730801578036	0.241337428867671	0.2519173103248	0.215694571229663	0.299875991585579	0.281890386499256	0.359231505124173	0.340893649060525	0.321912058507703	0.307612879623096	0.349551269052414	0.283762817227531	0.350241609966994	0.367896940490028	0.356856479883671	0.356681230041813	0.379855977665312	0.316170294501369	0.141260254556958	0.350733832052285	0.303591884835102	0.321482511871546
[truncated: 8 more columns]
