# Supplementary material for: Differential global distribution of marine picocyanobacteria gene clusters reveals distinct niche-related adaptive strategies
Source: ISME J. 2023 Feb 25;17(5):720–32. doi: 10.1038/s41396-023-01386-0 (PMC10119275; doi:10.1038/s41396-023-01386-0)
Supplement: Supplementary file 4 — Dataset 4 [file 41396_2023_1386_MOESM4_ESM.xlsx]

## Sheet: Feuil1
Dataset 4: distance matrix based on relative abundances of Prochlorococcus ESTUs (Bray-Curtis distance)
	ST004_NAO	ST007_MS	ST009_MS	ST018_MS	ST023_MS	ST025_MS	ST030_MS	ST031_RS	ST032_RS	ST033_RS	ST034_RS	ST038_IO	ST041_IO	ST042_IO	ST045_IO	ST048_IO	ST052_IO	ST056_IO	ST057_IO	ST062_IO	ST064_IO	ST065_IO	ST066_SAO	ST068_SAO	ST070_SAO	ST072_SAO	ST076_SAO	ST078_SAO	ST093_SPO	ST094_SPO	ST096_SPO	ST098_SPO	ST099_SPO	ST100_SPO	ST102_SPO	ST109_NPO	ST110_SPO	ST111_SPO	ST112_SPO	ST122_SPO	ST123_SPO	ST124_SPO	ST125_SPO	ST128_SPO	ST132_NPO	ST133_NPO	ST137_NPO	ST138_NPO	ST140_NPO
ST004_NAO	0	0.249297515434445	0.329338400505137	0.0944884746389141	0.283357687025033	0.299421999891488	0.262255038066403	0.773092334082378	0.841430899497836	0.843152511373147	0.773870360285441	0.828235056960295	0.818849450117948	0.818019196418952	0.83572902786074	0.853062426417096	0.829072464633563	0.805300632010751	0.796150272411414	0.78612261872712	0.714227782576368	0.71732686357861	0.301625543975892	0.188754896372532	0.602025196310682	0.713531086277303	0.708725547723035	0.489009249766795	0.445549323020035	0.831986208185974	0.388758828324016	0.725321282615655	0.640903075621234	0.845215394212856	0.684299136619359	0.864106389815605	0.717467938095517	0.775028783612554	0.637921709321938	0.77239670158702	0.851684358499818	0.766871242925783	0.766860810724805	0.744383877346401	0.773056771552038	0.253240271463606	0.796391294363442	0.842109226502032	0.852436387360521
ST007_MS	0.249297515434445	0	0.0880974883748842	0.244946443646726	0.256097237796545	0.327121892970101	0.164283295586464	0.858537862461658	0.889522801105922	0.89426261022289	0.857947026839219	0.858383428168784	0.870187311271782	0.865406576070579	0.886049356447366	0.886554769104642	0.910779842798323	0.887461739856955	0.881824186384844	0.877299140343709	0.842720991280175	0.80611266212802	0.5282805935668	0.38122758894217	0.786682387483568	0.825428348274031	0.79658586132233	0.641721728338596	0.65462984496958	0.945086160453465	0.442219775217831	0.816149759181121	0.663247210612597	0.924315440662823	0.812048012739089	0.882763270624913	0.861391954975232	0.909021074484147	0.798191603916882	0.894588603808389	0.923175517470931	0.883864247571402	0.884097918022816	0.885923496388558	0.803403780343656	0.442049142466429	0.873597549964186	0.890949273622642	0.876176156807105
ST009_MS	0.329338400505137	0.0880974883748842	0	0.313317569148238	0.246375960339876	0.318298067537365	0.150175722195267	0.944548461435924	0.968601462462145	0.973812324160862	0.944413955496066	0.948658288942186	0.955328183005207	0.954083280519128	0.966015189695934	0.964954782733058	0.974530759601574	0.960692257746543	0.962396072914567	0.961837103823024	0.939433798837519	0.910791800395376	0.614342431736171	0.445971020517633	0.868592800717753	0.928413294372892	0.898924056372584	0.732843118028085	0.726367882745254	0.9703270893646	0.530790278557539	0.928775487729152	0.756928160193198	1	0.902896125826161	0.935536170290601	0.947347230969853	0.96932015627973	0.889997899347892	0.971615983558428	1	0.95793145275419	0.961784680105261	0.952174864782824	0.897445268009248	0.512661829762745	0.955666352617022	0.965655759818309	0.959653971947253
ST018_MS	0.0944884746389141	0.244946443646726	0.313317569148238	0	0.228054145411759	0.257184859556977	0.255849790218332	0.801571439451437	0.867645314051234	0.868477760838732	0.817590117213345	0.858964022283803	0.843026660048477	0.842116572071814	0.860798234087295	0.878318210826479	0.845932750202748	0.817626188938069	0.819104189613087	0.810229393171447	0.75013032107322	0.760785748473315	0.342422573465544	0.188859173542622	0.620711609825796	0.745318756811645	0.736587615507577	0.518826327342879	0.468047727553955	0.85136866101433	0.408893928358227	0.755651635158767	0.671393388840979	0.867080850423142	0.728993093902415	0.880357713169984	0.76037718604561	0.809109677894811	0.673033171983674	0.82494945358212	0.879878006139929	0.81056897058637	0.806309481106954	0.791892099895347	0.790624052222834	0.275318048316331	0.81251227720398	0.855568720033351	0.876840607894798
ST023_MS	0.283357687025033	0.256097237796545	0.246375960339876	0.228054145411759	0	0.0811498861367688	0.18867778899046	0.901043299240451	0.9177630557366	0.942777357077416	0.917385183367048	0.919629588729532	0.925692548470421	0.924676945316119	0.929048339730014	0.928352635768017	0.935367913844858	0.928510099332219	0.910988415201447	0.909901410420976	0.881530581287278	0.847594375229877	0.412869082239461	0.237370638364917	0.650874827144098	0.882032407417442	0.877380963399069	0.692274765629497	0.604985409477337	0.891420196902341	0.562517485146252	0.902255161935907	0.749916365802474	0.966352829522135	0.867312308040907	0.920378460690097	0.873226659978801	0.905098138056891	0.845483577794858	0.92739515924992	0.967315548774417	0.908947293107304	0.918362759693042	0.887210296979858	0.874504901411384	0.437100107924666	0.921924158483639	0.937595148881663	0.929933909310433
ST025_MS	0.299421999891488	0.327121892970101	0.318298067537365	0.257184859556977	0.0811498861367688	0	0.263270911878794	0.866833382534506	0.890859395713937	0.916076383074469	0.895462982789384	0.887554638009622	0.917962236648849	0.916179218851379	0.922591519933119	0.924414762629139	0.913016038532547	0.907806287792096	0.890143715726366	0.887434130646118	0.849171524617656	0.81567245280424	0.369573223939751	0.181897381106397	0.585504650581949	0.852399126235395	0.869757216886389	0.686761983272692	0.616969271505444	0.871132027167752	0.574556631153866	0.908903372211531	0.760588840852319	0.946461382061941	0.838823894522408	0.922635905631889	0.846484900049087	0.869063459778423	0.817127002361954	0.89305322508994	0.931540181581346	0.875682515991048	0.88861404475171	0.857251590713494	0.875908300930838	0.430902575562826	0.897167573029064	0.929767390212546	0.925461650869336
ST030_MS	0.262255038066403	0.164283295586464	0.150175722195267	0.255849790218332	0.18867778899046	0.263270911878794	0	0.878595426023506	0.8952443267771	0.922095358748307	0.89600437504133	0.897097866066654	0.903605576644398	0.902606001245746	0.906475704564225	0.905831981708445	0.910196048632911	0.909505012672937	0.889069126378257	0.887986252210145	0.858983323518348	0.828773680160723	0.524413981508431	0.391289854342432	0.743103434349157	0.859765113723798	0.855774125750647	0.683799416076222	0.665055722007375	0.911300242860186	0.54683280517323	0.879978694488512	0.724243415701082	0.944370759368126	0.854748698107659	0.892122946647713	0.854358926875903	0.878650397952377	0.840914959455728	0.910597192129013	0.948684145610167	0.887746609804707	0.899690630642131	0.866847654917002	0.849898638778118	0.452614498088477	0.902349831772553	0.918157715538132	0.908384660396003
ST031_RS	0.773092334082378	0.858537862461658	0.944548461435924	0.801571439451437	0.901043299240451	0.866833382534506	0.878595426023506	0	0.062436846351561	0.0867418431998701	0.0870948585516373	0.143178415960663	0.0527927067023396	0.0601071670933465	0.0850354339774228	0.0745080251210133	0.617457978137635	0.140439670136229	0.0594361055606923	0.0531724337008057	0.055155607742382	0.123337166300199	0.758014411712432	0.822779825666313	0.600886745555751	0.0695609277558109	0.108468148883414	0.254451332965887	0.880803575738954	0.872657356232186	0.413999388017343	0.169988514732582	0.16298853781509	0.779706977395084	0.557279385557474	0.446060299020914	0.554530525713063	0.744945112232843	0.167236420493572	0.724681745328603	0.785728697534802	0.702946649294416	0.711866741633846	0.63739255612686	0.100357692284034	0.832836203361733	0.5013681981955	0.152014036224154	0.0807247044835259
ST032_RS	0.841430899497836	0.889522801105922	0.968601462462145	0.867645314051234	0.9177630557366	0.890859395713937	0.8952443267771	0.062436846351561	0	0.0855457183152682	0.0944577142375439	0.154633347957851	0.0783269035704552	0.0764949581260891	0.0878098400750774	0.0754958399634499	0.658888850007572	0.17269039490236	0.0565980830510644	0.082833000996699	0.105588523845145	0.139530168095438	0.812434341228285	0.885521356411239	0.650253913298835	0.124982327421879	0.147561421237753	0.282177376684575	0.921532188859679	0.900887002340071	0.440191214277856	0.188076332057945	0.203056179440627	0.817565378107565	0.617737442640203	0.469520684334166	0.610953990891276	0.7904189541292	0.222572804342617	0.776580886001352	0.812385977999184	0.755466123986443	0.766610646630331	0.693199281324276	0.127911944201726	0.890479317189449	0.553639344232176	0.181629243205552	0.0737783464834184
ST033_RS	0.843152511373147	0.89426261022289	0.973812324160862	0.868477760838732	0.942777357077416	0.916076383074469	0.922095358748307	0.0867418431998701	0.0855457183152682	0	0.0942748671897465	0.151443172294976	0.0750773648638402	0.0939160324124688	0.112552779925099	0.0884306039232772	0.628572817161793	0.148434233388975	0.0796165560560791	0.0749176294212794	0.116964436944702	0.176673332924371	0.814374143979084	0.886429015098739	0.625067273737266	0.110327142988002	0.12277340357438	0.297486662766871	0.921397656109337	0.88197540144633	0.430698060404162	0.190929843953046	0.181950734751893	0.756611463532711	0.597628698449894	0.45850910589968	0.592593333422891	0.774884600532145	0.21024345171923	0.740173515200875	0.755511377258644	0.724218291977685	0.734838346949185	0.663549016416569	0.129064097331644	0.897527838553113	0.518638175913325	0.141540710038973	0.0659572508743083
ST034_RS	0.773870360285441	0.857947026839219	0.944413955496066	0.817590117213345	0.917385183367048	0.895462982789384	0.89600437504133	0.0870948585516373	0.0944577142375439	0.0942748671897465	0	0.159003642309795	0.0884751545748322	0.10431222351747	0.125105383586154	0.124451843271581	0.642132731472523	0.157223455441269	0.0637493762972467	0.0679424258779472	0.0884603988495735	0.158454696506677	0.74910723529532	0.812451130772452	0.590719603441516	0.092607912453313	0.0964881675140132	0.246954137809084	0.865015982082571	0.871624220012224	0.394557209162233	0.189242900843621	0.153178850589627	0.761338616573685	0.558529496012525	0.455412904935125	0.569419944041	0.763338842485858	0.157304139916525	0.723887961254863	0.77173663226429	0.708452463042005	0.717600285992882	0.651390748726782	0.1256732664216	0.851450186931874	0.525697637328386	0.163524672518289	0.0798694701822694
ST038_IO	0.828235056960295	0.858383428168784	0.948658288942186	0.858964022283803	0.919629588729532	0.887554638009622	0.897097866066654	0.143178415960663	0.154633347957851	0.151443172294976	0.159003642309795	0	0.141456096123978	0.148130513912837	0.158126611837167	0.153923063906095	0.679782597704588	0.229623594272273	0.152620044452289	0.13881711008588	0.158950787351207	0.194891715206837	0.800899535033373	0.873013691330599	0.664268906177899	0.172796848202629	0.193200565984795	0.304309050018942	0.913030559628454	0.932011222148623	0.430547293647626	0.233699270400418	0.209550750635648	0.834922054888633	0.63936360121976	0.492675236360558	0.631604469319354	0.822592303078774	0.232030086480914	0.791373820468633	0.823717304515036	0.771234587727595	0.783007034778055	0.705823732951029	0.188259908325151	0.882068647839516	0.555331632260344	0.221621215245298	0.134665993765562
ST041_IO	0.818849450117948	0.870187311271782	0.955328183005207	0.843026660048477	0.925692548470421	0.917962236648849	0.903605576644398	0.0527927067023396	0.0783269035704552	0.0750773648638402	0.0884751545748322	0.141456096123978	0	0.0301147882434779	0.0450701933964011	0.044398082833089	0.641558331635032	0.152668962961991	0.0670850925038813	0.0583777954386013	0.0881685366451534	0.1554497318331	0.801204741389549	0.87307660512092	0.643174901829831	0.10561631671167	0.0942351688887984	0.256930958282225	0.901594659794571	0.892417575044773	0.396731120218878	0.135555446526044	0.145760051088922	0.792510954708032	0.608491606208527	0.464326499585507	0.602699077261466	0.790660243636789	0.207090465712837	0.76580794700596	0.80868872275673	0.746814024554249	0.746605733897086	0.678733025794424	0.081407856133972	0.867616919491741	0.526312801718337	0.137588889039097	0.0655627581717896
ST042_IO	0.818019196418952	0.865406576070579	0.954083280519128	0.842116572071814	0.924676945316119	0.916179218851379	0.902606001245746	0.0601071670933465	0.0764949581260891	0.0939160324124688	0.10431222351747	0.148130513912837	0.0301147882434779	0	0.0457465925066923	0.0472424926341107	0.647481358737645	0.159831371182626	0.0766619308531349	0.0732641415640743	0.0898941772514448	0.166235223011045	0.800261441012266	0.871840445973583	0.64041205387068	0.105440576713443	0.0977496896973633	0.250731168804472	0.896352694734359	0.89231577797351	0.394866517816169	0.128122840595303	0.150604916033683	0.797408089265439	0.599096053508812	0.453367333250056	0.593646222392512	0.796817590464177	0.20436397629008	0.770425141973802	0.808830608912755	0.753143416660578	0.753309384705413	0.682181601071201	0.084435651406521	0.867405404696914	0.52997347817163	0.142581102890574	0.073602991077748
ST045_IO	0.83572902786074	0.886049356447366	0.966015189695934	0.860798234087295	0.929048339730014	0.922591519933119	0.906475704564225	0.0850354339774228	0.0878098400750774	0.112552779925099	0.125105383586154	0.158126611837167	0.0450701933964011	0.0457465925066923	0	0.0324914642014995	0.63960909768223	0.187296057853533	0.0948541243225626	0.0943315071049193	0.122664661904681	0.163828945779025	0.814825383655749	0.889997355734835	0.66002591261975	0.132432314269586	0.127852055330972	0.267749638049971	0.916627884302879	0.903059218751243	0.410442355461483	0.131143722750195	0.173778189570232	0.804422500639068	0.626485654429133	0.471137278376926	0.61942080325454	0.798276239714609	0.233982721618174	0.775481932653766	0.819657249253795	0.761745523737152	0.760870037299055	0.692028206518687	0.0826728279228419	0.879665959733528	0.540668292768442	0.159425691872862	0.0990713990510372
ST048_IO	0.853062426417096	0.886554769104642	0.964954782733058	0.878318210826479	0.928352635768017	0.924414762629139	0.905831981708445	0.0745080251210133	0.0754958399634499	0.0884306039232772	0.124451843271581	0.153923063906095	0.044398082833089	0.0472424926341107	0.0324914642014995	0	0.643200669725971	0.178227772530023	0.0971579297184714	0.0843793458170929	0.122661869902604	0.167923454336714	0.827423986472354	0.90377225897861	0.663016374653288	0.131658538558765	0.121234395808748	0.281898808795945	0.919499676821954	0.891526834203307	0.413471691377044	0.138920333956424	0.170509103616916	0.806000877303964	0.632208442768563	0.469989217369304	0.62479629603296	0.803520549096369	0.232974799361066	0.777910128868212	0.813102591152118	0.763442600729392	0.766150265172029	0.695689079877626	0.0841375330851382	0.894568345773102	0.544153607579127	0.156657017429996	0.0753151159525901
ST052_IO	0.829072464633563	0.910779842798323	0.974530759601574	0.845932750202748	0.935367913844858	0.913016038532547	0.910196048632911	0.617457978137635	0.658888850007572	0.628572817161793	0.642132731472523	0.679782597704588	0.641558331635032	0.647481358737645	0.63960909768223	0.643200669725971	0	0.468647630763798	0.621933694080861	0.613289235995495	0.622330561517141	0.682022025050767	0.809152897793047	0.877656757601998	0.595425398540043	0.601343998407692	0.648579198980394	0.67954414964174	0.926263406159693	0.869488203377901	0.69281702980933	0.685552391861493	0.677581942895434	0.142496040042339	0.163183201892228	0.216748579791314	0.215627541481804	0.1766073781839	0.638188915578006	0.130542525888847	0.207059793818666	0.127317890029599	0.131483394097207	0.128334343259204	0.653800247265839	0.875722496312903	0.107843909028962	0.484528351818907	0.656401374570671
ST056_IO	0.805300632010751	0.887461739856955	0.960692257746543	0.817626188938069	0.928510099332219	0.907806287792096	0.909505012672937	0.140439670136229	0.17269039490236	0.148434233388975	0.157223455441269	0.229623594272273	0.152668962961991	0.159831371182626	0.187296057853533	0.178227772530023	0.468647630763798	0	0.134515255363393	0.13053289241421	0.148546875282426	0.245968847143836	0.796359166476316	0.859854457715902	0.553399018661177	0.147510711223252	0.176741253929928	0.30356390464769	0.90223682171267	0.873628941631807	0.448177043412016	0.255635084426721	0.216647296021901	0.591546799084018	0.433901050905859	0.317882783969014	0.441092726665713	0.595864131857907	0.218081562638975	0.570189200736058	0.617109280254272	0.554587042415603	0.550624295098158	0.507003932984826	0.200747346397217	0.864566983569811	0.370319132786663	0.0491881618138615	0.156675606287757
ST057_IO	0.796150272411414	0.881824186384844	0.962396072914567	0.819104189613087	0.910988415201447	0.890143715726366	0.889069126378257	0.0594361055606923	0.0565980830510644	0.0796165560560791	0.0637493762972467	0.152620044452289	0.0670850925038813	0.0766619308531349	0.0948541243225626	0.0971579297184714	0.621933694080861	0.134515255363393	0	0.039252714277344	0.0693337789048385	0.155228198978718	0.783074484708703	0.850511751816076	0.623542239943046	0.0923464103215891	0.124990417970709	0.256655868629895	0.89380873355124	0.871214676668818	0.422536293879899	0.192220963628709	0.175611702939503	0.785858965429707	0.583482219811133	0.460654244306669	0.576642912906587	0.757920755648547	0.175998336429918	0.743220299413012	0.801197947128124	0.721404872733496	0.723257604172684	0.658536125660129	0.130027098957107	0.844821695360126	0.522181255737608	0.150703328905403	0.0516031057343369
ST062_IO	0.78612261872712	0.877299140343709	0.961837103823024	0.810229393171447	0.909901410420976	0.887434130646118	0.887986252210145	0.0531724337008057	0.082833000996699	0.0749176294212794	0.0679424258779472	0.13881711008588	0.0583777954386013	0.0732641415640743	0.0943315071049193	0.0843793458170929	0.613289235995495	0.13053289241421	0.039252714277344	0	0.0629912730073812	0.157753497859738	0.772439432449839	0.838592208365503	0.603825058467865	0.07292841123059	0.10190249808623	0.247952399001562	0.879460548774182	0.843161543488179	0.413172988945097	0.179555078482616	0.1604115436597	0.76633336030534	0.56705771076244	0.460439286424684	0.560967324643048	0.745855724263066	0.157398049849921	0.723414650015121	0.778321734002318	0.700966454144285	0.705695399120482	0.639778431378019	0.126219457734522	0.843609235499741	0.504517125908856	0.135012674753295	0.0590122474589568
ST064_IO	0.714227782576368	0.842720991280175	0.939433798837519	0.75013032107322	0.881530581287278	0.849171524617656	0.858983323518348	0.055155607742382	0.105588523845145	0.116964436944702	0.0884603988495735	0.158950787351207	0.0881685366451534	0.0898941772514448	0.122664661904681	0.122661869902604	0.622330561517141	0.148546875282426	0.0693337789048385	0.0629912730073812	0	0.120206894137219	0.715790784598739	0.774092192874028	0.569610070259445	0.0456013115434674	0.103604165380789	0.226102254762019	0.839257556269746	0.85062309694704	0.392270982512518	0.170640570028532	0.152299337048538	0.769893784846549	0.521303439572913	0.452031885472307	0.514940050467119	0.717033345454361	0.126575887753832	0.70878863558057	0.770591696174416	0.691299212548937	0.700466350692024	0.609513364816539	0.127232604885983	0.802736286618452	0.503765152117624	0.164249265552445	0.108432385641407
ST065_IO	0.71732686357861	0.80611266212802	0.910791800395376	0.760785748473315	0.847594375229877	0.81567245280424	0.828773680160723	0.123337166300199	0.139530168095438	0.176673332924371	0.158454696506677	0.194891715206837	0.1554497318331	0.166235223011045	0.163828945779025	0.167923454336714	0.682022025050767	0.245968847143836	0.155228198978718	0.157753497859738	0.120206894137219	0	0.671958089332879	0.731350040342787	0.562571983646907	0.13666046909741	0.170590176752207	0.26887759916653	0.828751087253605	0.893632057978754	0.428828992608206	0.191278849876727	0.218766028671304	0.804231122907812	0.557569604041409	0.493126367944692	0.535097744390934	0.721899461609973	0.182271512662772	0.75251253667443	0.805625525275426	0.740619937293688	0.777933448818586	0.630739411597803	0.148467272116744	0.78617720403057	0.56267751975916	0.262456354328691	0.185751302816677
ST066_SAO	0.301625543975892	0.5282805935668	0.614342431736171	0.342422573465544	0.412869082239461	0.369573223939751	0.524413981508431	0.758014411712432	0.812434341228285	0.814374143979084	0.74910723529532	0.800899535033373	0.801204741389549	0.800261441012266	0.814825383655749	0.827423986472354	0.809152897793047	0.796359166476316	0.783074484708703	0.772439432449839	0.715790784598739	0.671958089332879	0	0.184878029698416	0.367311189540691	0.710016743564312	0.709409300236163	0.515635269695431	0.37597942338248	0.811097627454616	0.466428074865889	0.726072799322471	0.652126311637461	0.824938963592522	0.667130362187091	0.828529770405911	0.638142485648462	0.73940662552531	0.583278447978617	0.759245765595355	0.796287204141782	0.747460744213793	0.782149118840792	0.698571053391148	0.765194946438701	0.29583373614096	0.781407754552211	0.819645456110975	0.822265267830014
ST068_SAO	0.188754896372532	0.38122758894217	0.445971020517633	0.188859173542622	0.237370638364917	0.181897381106397	0.391289854342432	0.822779825666313	0.885521356411239	0.886429015098739	0.812451130772452	0.873013691330599	0.87307660512092	0.871840445973583	0.889997355734835	0.90377225897861	0.877656757601998	0.859854457715902	0.850511751816076	0.838592208365503	0.774092192874028	0.731350040342787	0.184878029698416	0	0.462562431889376	0.767190561660512	0.766960417531611	0.567676603079575	0.471663186635555	0.834680026530673	0.459105963903546	0.790946586243665	0.703399277973905	0.87182182208837	0.720782568298621	0.894732133009091	0.717845870053754	0.770304666104745	0.656204555160754	0.792764220672528	0.839796647356217	0.794875330995427	0.815999396952265	0.762633999392411	0.832372756032174	0.317744474884304	0.844098514544356	0.887949081572483	0.895637369713378
ST070_SAO	0.602025196310682	0.786682387483568	0.868592800717753	0.620711609825796	0.650874827144098	0.585504650581949	0.743103434349157	0.600886745555751	0.650253913298835	0.625067273737266	0.590719603441516	0.664268906177899	0.643174901829831	0.64041205387068	0.66002591261975	0.663016374653288	0.595425398540043	0.553399018661177	0.623542239943046	0.603825058467865	0.569610070259445	0.562571983646907	0.367311189540691	0.462562431889376	0	0.546193399383806	0.556108278088797	0.499192246906628	0.607864947481747	0.757260068681091	0.569802624986784	0.611424630769095	0.561963608752452	0.694454872134075	0.462070577852624	0.584481071858195	0.384408754055863	0.585299226450384	0.461975137194032	0.629722423788274	0.665180194073357	0.618606769143768	0.646557767284262	0.526448709305147	0.622510407096542	0.681058822894848	0.551690397783548	0.567051157894244	0.652231590299235
ST072_SAO	0.713531086277303	0.825428348274031	0.928413294372892	0.745318756811645	0.882032407417442	0.852399126235395	0.859765113723798	0.0695609277558109	0.124982327421879	0.110327142988002	0.092607912453313	0.172796848202629	0.10561631671167	0.105440576713443	0.132432314269586	0.131658538558765	0.601343998407692	0.147510711223252	0.0923464103215891	0.07292841123059	0.0456013115434674	0.13666046909741	0.710016743564312	0.767190561660512	0.546193399383806	0	0.0829537438755562	0.21878131765634	0.824173353096135	0.83981611151324	0.375780472828141	0.164114737665862	0.13539705291618	0.741216751132886	0.490163614037408	0.4260641850815	0.497426694479557	0.710941088353578	0.114113990604892	0.687302198534442	0.752744091171821	0.662197999892309	0.67186894787059	0.598393587531931	0.129398960679671	0.795458065686989	0.485273029743592	0.148329761952071	0.124063029136984
ST076_SAO	0.708725547723035	0.79658586132233	0.898924056372584	0.736587615507577	0.877380963399069	0.869757216886389	0.855774125750647	0.108468148883414	0.147561421237753	0.12277340357438	0.0964881675140132	0.193200565984795	0.0942351688887984	0.0977496896973633	0.127852055330972	0.121234395808748	0.648579198980394	0.176741253929928	0.124990417970709	0.10190249808623	0.103604165380789	0.170590176752207	0.709409300236163	0.766960417531611	0.556108278088797	0.0829537438755562	0	0.177461449793058	0.786373401629324	0.854673286939732	0.311902640043475	0.109378278164922	0.105933636572035	0.781122198865707	0.509596195064269	0.458210818085974	0.551097190361098	0.779640867520758	0.116294003693618	0.740960425013534	0.778211292744402	0.720754639252488	0.720159296885425	0.653119833780966	0.103008630648072	0.782567799201888	0.528301820005289	0.170262399581197	0.124238639186902
ST078_SAO	0.489009249766795	0.641721728338596	0.732843118028085	0.518826327342879	0.692274765629497	0.686761983272692	0.683799416076222	0.254451332965887	0.282177376684575	0.297486662766871	0.246954137809084	0.304309050018942	0.256930958282225	0.250731168804472	0.267749638049971	0.281898808795945	0.67954414964174	0.30356390464769	0.256655868629895	0.247952399001562	0.226102254762019	0.26887759916653	0.515635269695431	0.567676603079575	0.499192246906628	0.21878131765634	0.177461449793058	0	0.589043539505648	0.829251998577718	0.210165365505481	0.236725927265271	0.138422650318495	0.813612558158695	0.535548597670576	0.511529469544755	0.554219342318613	0.776912395079598	0.170877582790282	0.760998164963601	0.801675646068353	0.7335964066942	0.742228443361607	0.652491033705212	0.253914827631923	0.547365725028985	0.573125555671054	0.305855183714442	0.28244013644939
ST093_SPO	0.445549323020035	0.65462984496958	0.726367882745254	0.468047727553955	0.604985409477337	0.616969271505444	0.665055722007375	0.880803575738954	0.921532188859679	0.921397656109337	0.865015982082571	0.913030559628454	0.901594659794571	0.896352694734359	0.916627884302879	0.919499676821954	0.926263406159693	0.90223682171267	0.89380873355124	0.879460548774182	0.839257556269746	0.828751087253605	0.37597942338248	0.471663186635555	0.607864947481747	0.824173353096135	0.786373401629324	0.589043539505648	0	0.744237424892462	0.625275368137743	0.788483573113901	0.732392425666692	0.939544865539788	0.791068395557587	0.927352530212499	0.819244457800416	0.89249470795964	0.713863983468755	0.879096033326744	0.897285691227283	0.859791042878673	0.870345762208493	0.84224359533968	0.845602834655503	0.258107985350507	0.892825116307241	0.91431045199326	0.91091486958449
ST094_SPO	0.831986208185974	0.945086160453465	0.9703270893646	0.85136866101433	0.891420196902341	0.871132027167752	0.911300242860186	0.872657356232186	0.900887002340071	0.88197540144633	0.871624220012224	0.932011222148623	0.892417575044773	0.89231577797351	0.903059218751243	0.891526834203307	0.869488203377901	0.873628941631807	0.871214676668818	0.843161543488179	0.85062309694704	0.893632057978754	0.811097627454616	0.834680026530673	0.757260068681091	0.83981611151324	0.854673286939732	0.829251998577718	0.744237424892462	0	0.893432595632005	0.885910680768612	0.890581233215041	0.878057270769656	0.847220505341318	0.928403778762749	0.840731942893256	0.842897182497535	0.797451019124955	0.828587079380265	0.83979528376444	0.817880401649476	0.827864645199354	0.810084407120207	0.906441982652817	0.868715490045622	0.874825423334112	0.88371277415399	0.890813516314148
ST096_SPO	0.388758828324016	0.442219775217831	0.530790278557539	0.408893928358227	0.562517485146252	0.574556631153866	0.54683280517323	0.413999388017343	0.440191214277856	0.430698060404162	0.394557209162233	0.430547293647626	0.396731120218878	0.394866517816169	0.410442355461483	0.413471691377044	0.69281702980933	0.448177043412016	0.422536293879899	0.413172988945097	0.392270982512518	0.428828992608206	0.466428074865889	0.459105963903546	0.569802624986784	0.375780472828141	0.311902640043475	0.210165365505481	0.625275368137743	0.893432595632005	0	0.310040351439979	0.247223022467845	0.825297115880759	0.564752076714648	0.545024072468664	0.628505999520855	0.820077212483685	0.341101587068852	0.787088689287481	0.8164228129714	0.766721773351979	0.76955231659162	0.697213580479467	0.354459039167155	0.478705998796276	0.58852644152357	0.447518510779551	0.418328399473412
ST098_SPO	0.725321282615655	0.816149759181121	0.928775487729152	0.755651635158767	0.902255161935907	0.908903372211531	0.879978694488512	0.169988514732582	0.188076332057945	0.190929843953046	0.189242900843621	0.233699270400418	0.135555446526044	0.128122840595303	0.131143722750195	0.138920333956424	0.685552391861493	0.255635084426721	0.192220963628709	0.179555078482616	0.170640570028532	0.191278849876727	0.726072799322471	0.790946586243665	0.611424630769095	0.164114737665862	0.109378278164922	0.236725927265271	0.788483573113901	0.885910680768612	0.310040351439979	0	0.177434311925871	0.810778007956632	0.580082130245477	0.495861803560821	0.598751406028461	0.824501028477584	0.204370781013231	0.787351863710436	0.804015024263419	0.764428769596992	0.771146655624315	0.69514495300007	0.112573656997921	0.800285450949695	0.555004836767331	0.247195804452868	0.184924035746328
ST099_SPO	0.640903075621234	0.663247210612597	0.756928160193198	0.671393388840979	0.749916365802474	0.760588840852319	0.724243415701082	0.16298853781509	0.203056179440627	0.181950734751893	0.153178850589627	0.209550750635648	0.145760051088922	0.150604916033683	0.173778189570232	0.170509103616916	0.677581942895434	0.216647296021901	0.175611702939503	0.1604115436597	0.152299337048538	0.218766028671304	0.652126311637461	0.703399277973905	0.561963608752452	0.13539705291618	0.105933636572035	0.138422650318495	0.732392425666692	0.890581233215041	0.247223022467845	0.177434311925871	0	0.811342056958737	0.558303096911224	0.477990700969745	0.584799520989169	0.807255455127819	0.178827355418666	0.777620589206087	0.813526470338893	0.757083431323163	0.756908656888994	0.687327837718754	0.145387340198372	0.708477787666205	0.556887606380498	0.21274372736547	0.165258734610594
ST100_SPO	0.845215394212856	0.924315440662823	1	0.867080850423142	0.966352829522135	0.946461382061941	0.944370759368126	0.779706977395084	0.817565378107565	0.756611463532711	0.761338616573685	0.834922054888633	0.792510954708032	0.797408089265439	0.804422500639068	0.806000877303964	0.142496040042339	0.591546799084018	0.785858965429707	0.76633336030534	0.769893784846549	0.804231122907812	0.824938963592522	0.87182182208837	0.694454872134075	0.741216751132886	0.781122198865707	0.813612558158695	0.939544865539788	0.878057270769656	0.825297115880759	0.810778007956632	0.811342056958737	0	0.257089563572232	0.322449093760227	0.319561907201477	0.143585277265616	0.759346164718174	0.0987987408011322	0.178337171899578	0.122029951385449	0.138715576126722	0.202851028276859	0.805426099309885	0.907036196177434	0.2191625697921	0.606054814373722	0.803329763116008
ST102_SPO	0.684299136619359	0.812048012739089	0.902896125826161	0.728993093902415	0.867312308040907	0.838823894522408	0.854748698107659	0.557279385557474	0.617737442640203	0.597628698449894	0.558529496012525	0.63936360121976	0.608491606208527	0.599096053508812	0.626485654429133	0.632208442768563	0.163183201892228	0.433901050905859	0.583482219811133	0.56705771076244	0.521303439572913	0.557569604041409	0.667130362187091	0.720782568298621	0.462070577852624	0.490163614037408	0.509596195064269	0.535548597670576	0.791068395557587	0.847220505341318	0.564752076714648	0.580082130245477	0.558303096911224	0.257089563572232	0	0.204594948265871	0.142309542604462	0.25429688038841	0.464722599835709	0.208056069189639	0.266164829305578	0.187651960351861	0.188105984856138	0.142425325275927	0.576039235670019	0.777382826803914	0.129337412165908	0.466090910030989	0.620019436594673
ST109_NPO	0.864106389815605	0.882763270624913	0.935536170290601	0.880357713169984	0.920378460690097	0.922635905631889	0.892122946647713	0.446060299020914	0.469520684334166	0.45850910589968	0.455412904935125	0.492675236360558	0.464326499585507	0.453367333250056	0.471137278376926	0.469989217369304	0.216748579791314	0.317882783969014	0.460654244306669	0.460439286424684	0.452031885472307	0.493126367944692	0.828529770405911	0.894732133009091	0.584481071858195	0.4260641850815	0.458210818085974	0.511529469544755	0.927352530212499	0.928403778762749	0.545024072468664	0.495861803560821	0.477990700969745	0.322449093760227	0.204594948265871	0	0.2343410795032	0.360432560326168	0.46785290893428	0.324923144453451	0.363757033863524	0.298507460037593	0.310775832651499	0.268635625902282	0.457823361780377	0.904506814749041	0.144571492728669	0.322601648391154	0.458665254653413
ST110_SPO	0.717467938095517	0.861391954975232	0.947347230969853	0.76037718604561	0.873226659978801	0.846484900049087	0.854358926875903	0.554530525713063	0.610953990891276	0.592593333422891	0.569419944041	0.631604469319354	0.602699077261466	0.593646222392512	0.61942080325454	0.62479629603296	0.215627541481804	0.441092726665713	0.576642912906587	0.560967324643048	0.514940050467119	0.535097744390934	0.638142485648462	0.717845870053754	0.384408754055863	0.497426694479557	0.551097190361098	0.554219342318613	0.819244457800416	0.840731942893256	0.628505999520855	0.598751406028461	0.584799520989169	0.319561907201477	0.142309542604462	0.2343410795032	0	0.20853857259424	0.487091837909281	0.236410377197561	0.277574588446296	0.230642750870798	0.247750420073798	0.157424341981704	0.59334539220911	0.802086350034189	0.182971460207708	0.469053434216074	0.613304306276055
ST111_SPO	0.775028783612554	0.909021074484147	0.96932015627973	0.809109677894811	0.905098138056891	0.869063459778423	0.878650397952377	0.744945112232843	0.7904189541292	0.774884600532145	0.763338842485858	0.822592303078774	0.790660243636789	0.796817590464177	0.798276239714609	0.803520549096369	0.1766073781839	0.595864131857907	0.757920755648547	0.745855724263066	0.717033345454361	0.721899461609973	0.73940662552531	0.770304666104745	0.585299226450384	0.710941088353578	0.779640867520758	0.776912395079598	0.89249470795964	0.842897182497535	0.820077212483685	0.824501028477584	0.807255455127819	0.143585277265616	0.25429688038841	0.360432560326168	0.20853857259424	0	0.692552394243205	0.10166674709497	0.195143005569531	0.126121155445153	0.139247656322074	0.145113735061492	0.795616016070256	0.849756855507811	0.251609374742366	0.622804987087226	0.808406423747567
ST112_SPO	0.637921709321938	0.798191603916882	0.889997899347892	0.673033171983674	0.845483577794858	0.817127002361954	0.840914959455728	0.167236420493572	0.222572804342617	0.21024345171923	0.157304139916525	0.232030086480914	0.207090465712837	0.20436397629008	0.233982721618174	0.232974799361066	0.638188915578006	0.218081562638975	0.175998336429918	0.157398049849921	0.126575887753832	0.182271512662772	0.583278447978617	0.656204555160754	0.461975137194032	0.114113990604892	0.116294003693618	0.170877582790282	0.713863983468755	0.797451019124955	0.341101587068852	0.204370781013231	0.178827355418666	0.759346164718174	0.464722599835709	0.46785290893428	0.487091837909281	0.692552394243205	0	0.683045661612749	0.716826325933317	0.669631207957664	0.692428682402612	0.584232385169831	0.211420172488338	0.732586881878879	0.528924508058044	0.233604642714786	0.202397816698032
ST122_SPO	0.77239670158702	0.894588603808389	0.971615983558428	0.82494945358212	0.92739515924992	0.89305322508994	0.910597192129013	0.724681745328603	0.776580886001352	0.740173515200875	0.723887961254863	0.791373820468633	0.76580794700596	0.770425141973802	0.775481932653766	0.777910128868212	0.130542525888847	0.570189200736058	0.743220299413012	0.723414650015121	0.70878863558057	0.75251253667443	0.759245765595355	0.792764220672528	0.629722423788274	0.687302198534442	0.740960425013534	0.760998164963601	0.879096033326744	0.828587079380265	0.787088689287481	0.787351863710436	0.777620589206087	0.0987987408011322	0.208056069189639	0.324923144453451	0.236410377197561	0.10166674709497	0.683045661612749	0	0.13609102402522	0.0420277494981744	0.0611578608215189	0.116600928099653	0.77809030814095	0.86926609910502	0.206671128435153	0.59374569706927	0.776157121949384
ST123_SPO	0.851684358499818	0.923175517470931	1	0.879878006139929	0.967315548774417	0.931540181581346	0.948684145610167	0.785728697534802	0.812385977999184	0.755511377258644	0.77173663226429	0.823717304515036	0.80868872275673	0.808830608912755	0.819657249253795	0.813102591152118	0.207059793818666	0.617109280254272	0.801197947128124	0.778321734002318	0.770591696174416	0.805625525275426	0.796287204141782	0.839796647356217	0.665180194073357	0.752744091171821	0.778211292744402	0.801675646068353	0.897285691227283	0.83979528376444	0.8164228129714	0.804015024263419	0.813526470338893	0.178337171899578	0.266164829305578	0.363757033863524	0.277574588446296	0.195143005569531	0.716826325933317	0.13609102402522	0	0.127586620767323	0.137667773199416	0.140384383015889	0.815294588732901	0.921637679200283	0.249037629267503	0.631420008151271	0.807931782185531
ST124_SPO	0.766871242925783	0.883864247571402	0.95793145275419	0.81056897058637	0.908947293107304	0.875682515991048	0.887746609804707	0.702946649294416	0.755466123986443	0.724218291977685	0.708452463042005	0.771234587727595	0.746814024554249	0.753143416660578	0.761745523737152	0.763442600729392	0.127317890029599	0.554587042415603	0.721404872733496	0.700966454144285	0.691299212548937	0.740619937293688	0.747460744213793	0.794875330995427	0.618606769143768	0.662197999892309	0.720754639252488	0.7335964066942	0.859791042878673	0.817880401649476	0.766721773351979	0.764428769596992	0.757083431323163	0.122029951385449	0.187651960351861	0.298507460037593	0.230642750870798	0.126121155445153	0.669631207957664	0.0420277494981744	0.127586620767323	0	0.0481161746949145	0.0955799356024396	0.756135859409541	0.854538806816372	0.186524736812034	0.581037074525816	0.757902514469349
ST125_SPO	0.766860810724805	0.884097918022816	0.961784680105261	0.806309481106954	0.918362759693042	0.88861404475171	0.899690630642131	0.711866741633846	0.766610646630331	0.734838346949185	0.717600285992882	0.783007034778055	0.746605733897086	0.753309384705413	0.760870037299055	0.766150265172029	0.131483394097207	0.550624295098158	0.723257604172684	0.705695399120482	0.700466350692024	0.777933448818586	0.782149118840792	0.815999396952265	0.646557767284262	0.67186894787059	0.720159296885425	0.742228443361607	0.870345762208493	0.827864645199354	0.76955231659162	0.771146655624315	0.756908656888994	0.138715576126722	0.188105984856138	0.310775832651499	0.247750420073798	0.139247656322074	0.692428682402612	0.0611578608215189	0.137667773199416	0.0481161746949145	0	0.122959971789575	0.757079535774113	0.852527454592581	0.186858697270705	0.57998973000729	0.766783723871162
ST128_SPO	0.744383877346401	0.885923496388558	0.952174864782824	0.791892099895347	0.887210296979858	0.857251590713494	0.866847654917002	0.63739255612686	0.693199281324276	0.663549016416569	0.651390748726782	0.705823732951029	0.678733025794424	0.682181601071201	0.692028206518687	0.695689079877626	0.128334343259204	0.507003932984826	0.658536125660129	0.639778431378019	0.609513364816539	0.630739411597803	0.698571053391148	0.762633999392411	0.526448709305147	0.598393587531931	0.653119833780966	0.652491033705212	0.84224359533968	0.810084407120207	0.697213580479467	0.69514495300007	0.687327837718754	0.202851028276859	0.142425325275927	0.268635625902282	0.157424341981704	0.145113735061492	0.584232385169831	0.116600928099653	0.140384383015889	0.0955799356024396	0.122959971789575	0	0.682022775242878	0.833019567106676	0.164392245864073	0.53341426348668	0.698854710804458
ST132_NPO	0.773056771552038	0.803403780343656	0.897445268009248	0.790624052222834	0.874504901411384	0.875908300930838	0.849898638778118	0.100357692284034	0.127911944201726	0.129064097331644	0.1256732664216	0.188259908325151	0.081407856133972	0.084435651406521	0.0826728279228419	0.0841375330851382	0.653800247265839	0.200747346397217	0.130027098957107	0.126219457734522	0.127232604885983	0.148467272116744	0.765194946438701	0.832372756032174	0.622510407096542	0.129398960679671	0.103008630648072	0.253914827631923	0.845602834655503	0.906441982652817	0.354459039167155	0.112573656997921	0.145387340198372	0.805426099309885	0.576039235670019	0.457823361780377	0.59334539220911	0.795616016070256	0.211420172488338	0.77809030814095	0.815294588732901	0.756135859409541	0.757079535774113	0.682022775242878	0	0.82426564289281	0.528991734645706	0.198974360787484	0.121163789768231
ST133_NPO	0.253240271463606	0.442049142466429	0.512661829762745	0.275318048316331	0.437100107924666	0.430902575562826	0.452614498088477	0.832836203361733	0.890479317189449	0.897527838553113	0.851450186931874	0.882068647839516	0.867616919491741	0.867405404696914	0.879665959733528	0.894568345773102	0.875722496312903	0.864566983569811	0.844821695360126	0.843609235499741	0.802736286618452	0.78617720403057	0.29583373614096	0.317744474884304	0.681058822894848	0.795458065686989	0.782567799201888	0.547365725028985	0.258107985350507	0.868715490045622	0.478705998796276	0.800285450949695	0.708477787666205	0.907036196177434	0.777382826803914	0.904506814749041	0.802086350034189	0.849756855507811	0.732586881878879	0.86926609910502	0.921637679200283	0.854538806816372	0.852527454592581	0.833019567106676	0.82426564289281	0	0.851731327213296	0.888276649352736	0.894621073485454
ST137_NPO	0.796391294363442	0.873597549964186	0.955666352617022	0.81251227720398	0.921924158483639	0.897167573029064	0.902349831772553	0.5013681981955	0.553639344232176	0.518638175913325	0.525697637328386	0.555331632260344	0.526312801718337	0.52997347817163	0.540668292768442	0.544153607579127	0.107843909028962	0.370319132786663	0.522181255737608	0.504517125908856	0.503765152117624	0.56267751975916	0.781407754552211	0.844098514544356	0.551690397783548	0.485273029743592	0.528301820005289	0.573125555671054	0.892825116307241	0.874825423334112	0.58852644152357	0.555004836767331	0.556887606380498	0.2191625697921	0.129337412165908	0.144571492728669	0.182971460207708	0.251609374742366	0.528924508058044	0.206671128435153	0.249037629267503	0.186524736812034	0.186858697270705	0.164392245864073	0.528991734645706	0.851731327213296	0	0.388865482103488	0.547958546501375
ST138_NPO	0.842109226502032	0.890949273622642	0.965655759818309	0.855568720033351	0.937595148881663	0.929767390212546	0.918157715538132	0.152014036224154	0.181629243205552	0.141540710038973	0.163524672518289	0.221621215245298	0.137588889039097	0.142581102890574	0.159425691872862	0.156657017429996	0.484528351818907	0.0491881618138615	0.150703328905403	0.135012674753295	0.164249265552445	0.262456354328691	0.819645456110975	0.887949081572483	0.567051157894244	0.148329761952071	0.170262399581197	0.305855183714442	0.91431045199326	0.88371277415399	0.447518510779551	0.247195804452868	0.21274372736547	0.606054814373722	0.466090910030989	0.322601648391154	0.469053434216074	0.622804987087226	0.233604642714786	0.59374569706927	0.631420008151271	0.581037074525816	0.57998973000729	0.53341426348668	0.198974360787484	0.888276649352736	0.388865482103488	0	0.143271635873482
ST140_NPO	0.852436387360521	0.876176156807105	0.959653971947253	0.876840607894798	0.929933909310433	0.925461650869336	0.908384660396003	0.0807247044835259	0.0737783464834184	0.0659572508743083	0.0798694701822694	0.134665993765562	0.0655627581717896	0.073602991077748	0.0990713990510372	0.0753151159525901	0.656401374570671	0.156675606287757	0.0516031057343369	0.0590122474589568	0.108432385641407	0.185751302816677	0.822265267830014	0.895637369713378	0.652231590299235	0.124063029136984	0.124238639186902	0.28244013644939	0.91091486958449	0.890813516314148	0.418328399473412	0.184924035746328	0.165258734610594	0.803329763116008	0.620019436594673	0.458665254653413	0.613304306276055	0.808406423747567	0.202397816698032	0.776157121949384	0.807931782185531	0.757902514469349	0.766783723871162	0.698854710804458	0.121163789768231	0.894621073485454	0.547958546501375	0.143271635873482	0
ST141_NAO	0.883677271296613	0.907991210693858	0.973464320167257	0.910535789529697	0.953244535018225	0.95487975128968	0.916407105428761	0.168587150861107	0.162186228306197	0.159848079144229	0.15744533457016	0.131138391511812	0.130536422398031	0.145065444639187	0.133698697727396	0.131783149688803	0.703549779246139	0.254097885492823	0.152229007552601	0.142582092516525	0.181652777740419	0.219267617673621	0.847065607219079	0.928859540158662	0.716375527570445	0.192855237159091	0.197398134398972	0.340446816303549	0.937338089309659	0.937921779181255	0.443656550959816	0.203516296136479	0.221487559317748	0.836863750220058	0.694448935834523	0.506065650537352	0.682667205987951	0.849601426211961	0.27538410658913	0.838032588295134	0.845846681350801	0.820890920483797	0.83726911053465	0.75504452413315	0.183037460683008	0.932040751897516	0.598213437902596	0.206504912541786	0.12606807001242
ST142_NAO	0.834223921750564	0.90211587455897	0.975611351005439	0.859408161102097	0.927313480623402	0.912020242663608	0.900882079767994	0.110518501497936	0.12141459940189	0.131747081721918	0.134479025056273	0.155177208803881	0.0965524661901065	0.111967960392197	0.0940430693346484	0.0949893927426582	0.633223997072035	0.212560715329939	0.112318316247178	0.0916495263215415	0.141139707651538	0.189083576005951	0.805430322256248	0.879928243721845	0.65629049442141	0.136628999161521	0.16403151425383	0.303016479708829	0.915427930442563	0.884246990285121	0.436392494557176	0.209381311251457	0.212053420456339	0.789212880402518	0.630177580941558	0.481922386936065	0.622844115916434	0.779367116209777	0.226023065468555	0.764356108773734	0.814180532444819	0.748236082893835	0.761784989736174	0.687041465176949	0.152823556871779	0.880457240695142	0.541569481226603	0.176269609285807	0.112670467912325
ST146_NAO	0.713525485333836	0.859882787620569	0.944459423433178	0.719784832082311	0.731432694464219	0.705025454625189	0.794469955649126	0.228565751419546	0.268197134145103	0.263666671542264	0.254093791151865	0.225476150474946	0.266455213818111	0.276117364698913	0.281787537206127	0.277958629844671	0.666932977073784	0.302792350898918	0.247853953848184	0.230199135436142	0.21352067091817	0.201122526683355	0.546880130274251	0.626719326144035	0.422870828577595	0.218690829747793	0.28022127028141	0.321192092519586	0.800239317757298	0.884071214027414	0.478217530583968	0.348316656120573	0.300634103749773	0.797797285785746	0.582151201169576	0.495367772381356	0.485449979575594	0.693808393238984	0.224474861201056	0.735983153835213	0.787393255336776	0.725672814273933	0.755541779175346	0.620023819477496	0.291087284327887	0.776489859022824	0.5573035450007	0.304040596684654	0.26116428397907
ST148_NAO	0.706774133376522	0.87952520906563	0.953080886884846	0.713564621147027	0.79696678152557	0.767996091191513	0.798673096836949	0.175174235318053	0.201124616585446	0.207676401012621	0.157671027403415	0.194047723050299	0.1963114689249	0.212411346414017	0.213010411398427	0.219022577299733	0.636870352215056	0.232074571622518	0.169673723476364	0.164038996378317	0.146060036891949	0.186899344355301	0.633110823316448	0.681649668679629	0.503595920410337	0.163669166359235	0.224635466023784	0.28328142272969	0.795330012931043	0.860845994147537	0.453708245326844	0.290080444550919	0.245101282766491	0.76064389825376	0.576240523569715	0.482057771579378	0.519389965856393	0.667504742274854	0.172529281041265	0.705187525980742	0.743731888398236	0.696446429923204	0.724837890479519	0.61029191829378	0.234366642598894	0.77840023689221	0.532766062067757	0.230849051730359	0.200014942291211
ST149_NAO	0.458918200573259	0.663017063923125	0.747435612013484	0.458073983863771	0.570246726586766	0.547780817134873	0.659353536785324	0.365859762866791	0.409868388423937	0.413262323763474	0.357077594274994	0.42212889167099	0.393957165074312	0.392742439049182	0.417603841032674	0.423345692525646	0.682471315139205	0.410814962277553	0.378624423272644	0.370428240954779	0.326866181675326	0.34565545020233	0.346052369457896	0.384657077421174	0.345553392987733	0.324933788704819	0.311257258475617	0.180194997893089	0.585887069838736	0.853684854730757	0.278600170676497	0.385126744687759	0.274767020455058	0.794438264964356	0.520006682005754	0.546679262882568	0.489737683697382	0.705893545544237	0.243938906942642	0.727763647685064	0.773328298054229	0.718692675899444	0.736571915152928	0.623221784111277	0.400482191803596	0.545500405981073	0.579464053202777	0.428801202214413	0.418583200941736
ST150_NAO	0.189536762497624	0.426242826305191	0.506402657932422	0.225782747079118	0.38852179921235	0.369114411717002	0.422518613230434	0.601295930572713	0.654638870544877	0.658972541851387	0.597598596800258	0.649954585950167	0.635140082071748	0.634857496285522	0.645606460465489	0.661035921515385	0.674846775788776	0.640706809251406	0.621244653839478	0.612923315992418	0.554651293246917	0.555246049222941	0.252810490731326	0.209047625235217	0.410368820797441	0.552046632080237	0.540008416584937	0.350828380658258	0.490569235292381	0.846636707202518	0.2663353526405	0.564224821300357	0.49229675015469	0.802199239820418	0.536760761537295	0.687186829755838	0.549231909469807	0.717049791010516	0.461339562848792	0.725436309208447	0.770247872435346	0.71265182722195	0.732446695743727	0.619475278772106	0.597395205143927	0.331009322452947	0.632433459397133	0.667955811469717	0.665934746170655
ST151_NAO	0.108166807425808	0.319608587176223	0.402332683058591	0.155872492783261	0.354004773360519	0.36847069513355	0.327641970947273	0.68332842197971	0.73583648882334	0.738789708478613	0.672481863725331	0.737185103127241	0.710555308316544	0.710054616711432	0.724213565914445	0.740339418943023	0.72696030453523	0.709338614778407	0.692913427528151	0.685029218017307	0.639115024009413	0.663456581693052	0.295313627388643	0.262937271078926	0.548892967009442	0.628941142181147	0.602151840887313	0.389495236656754	0.462020716231466	0.829745726535951	0.304265186856467	0.630963684663668	0.550512576625153	0.799415750570125	0.615067440614892	0.76614494526042	0.652437882900541	0.750428600218658	0.55801232660993	0.741998201340581	0.820568794653378	0.718304020109996	0.726334112743706	0.670542089567811	0.669459373894625	0.274578585391487	0.70433919856263	0.740473893048439	0.743223916555101
ST152_NAO	0.157042335512865	0.407915440035352	0.458880319375253	0.191999428727837	0.287742781163861	0.269288134159571	0.417764516848997	0.820663350871833	0.887065503624285	0.88793356327352	0.815010977951536	0.874757607044271	0.86569290787899	0.864785138699187	0.882787465903633	0.899035163419042	0.872173864357558	0.846814001799918	0.842545518837679	0.83292426943203	0.76260643353302	0.751349329938253	0.20527660243702	0.130991225870693	0.554690112334764	0.757868860174956	0.754647610913609	0.52948538698313	0.383409017837632	0.836660479727944	0.451387516109456	0.775829891280142	0.69262405833645	0.885740962747818	0.7198035159073	0.89851327392945	0.745095469795134	0.805452424729749	0.667156052184138	0.804884320859528	0.869879986845965	0.803446904171365	0.808728085524017	0.769994211497118	0.821807343523788	0.209338849595614	0.839667186497059	0.884313766590084	0.89701098249252
[truncated: 8 more columns]
