# Supplementary material for: Differential global distribution of marine picocyanobacteria gene clusters reveals distinct niche-related adaptive strategies
Source: ISME J. 2023 Feb 25;17(5):720–32. doi: 10.1038/s41396-023-01386-0 (PMC10119275; doi:10.1038/s41396-023-01386-0)
Supplement: Supplementary file 5 — Dataset 5 [file 41396_2023_1386_MOESM5_ESM.xlsx]

## Sheet: Feuil1
Dataset 5: Inventory and description of all Prochlorococcus and Synechococcus CLOGs retrieved in WGCNA modules generated from picocyanobacterial reads extracted from Tara Oceans metagenomes. Functional annotation and phyletic patterns of each CLOGs were derived from the Cyanorak v2.1 information system. Abbreviations: CLOG, clusters of likely orthologous genes; CK, Cyanorak; WGCNA, Weighted Corre…
	Prochlorococcus											Synechococcus																														Prochlorococcus						Synechococcus
	module_colors	submodule_colors	module eigengenes correlation				submodule eigengenes correlation					module_colors	submodule_colors	module eigengenes correlation					submodule eigengenes correlation
CK_number	module_colors	submodule_colors	MEblue	MEbrown	MEred	MEturquoise	submodule_MEblue	submodule_MEyellow	submodule_MEbrown	submodule_MEred	submodule_MEturquoise	module_colors	submodule_colors	MEyellow	MEmidnightblue	MEtan	MEpurple	MEsalmon	submodule_MEyellow	submodule_MEblack	submodule_MEbrown	submodule_MEmidnightblue	submodule_MEgreenyellow	submodule_MEmagenta	submodule_MEtan	submodule_MElightgreen	submodule_MEpurple	submodule_MEblue	submodule_MEcyan	submodule_MElightcyan	submodule_MEsalmon	submodule_MEturquoise	submodule_MEdarkred	submodule_MElightyellow	submodule_MEroyalblue	submodule_MEpink	submodule_MEgrey60	submodule_MEgreen	submodule_MEred			Module name	Module composition in strain genomic islands	Nb of strain genomic islands in the module	Nb of strains with this CLOG in the module	Corresponding lslands in litterature	Comment	Module name	Module composition in strain genomic islands
CK_00000002	n.a.	n.a.	n.a.	n.a.	n.a.	n.a.	n.a.	n.a.	n.a.	n.a.	n.a.	yellow	yellow	0.759551	0.121243	0.089623	-0.148514	-0.762495	0.736123	0.285662	0.550758	0.0414148	0.0670439	0.165204	0.116011	0.0596225	-0.064098	-0.107366	-0.329592	-0.0980357	-0.155639	-0.750757	-0.192011	-0.197576	-0.140088	-0.231041	-0.127208	-0.0407653	-0.0288776			n.a.	n.a.	n.a.	n.a.	n.a.	n.a.	Syn_GI036	GI31_Syn_PCC6307, GI22_Syn_BMK-MC-1, GI10_Syn_SYN20, GI05_Syn_RCC307, GI14_Syn_BIOS-U3-1, GI38_Syn_CC9616, GI04_Syn_MITS9220, GI38_Syn_KORDI-100, GI07_Syn_A15-127, GI06_Syn_MINOS11, GI24_Syn_WH5701, GI20_Syn_WH8103, GI14_Syn_WH8016, GI25_Syn_TAK9802, GI23_Syn_A18-46.1, GI39_Syn_CC9616, GI05_Syn_PROS-9-1, GI11_Syn_MVIR-18-1, GI10_Syn_BIOS-E4-1, GI30_Syn_PCC7001, GI13_Syn_ROS8604, GI07_Syn_BMK-MC-1…
CK_00000003	blue	yellow	0.380213	-0.372284	0.00315485	-0.215871	0.261942	0.549287	-0.372284	0.00315485	-0.215871	n.a.	n.a.	n.a.	n.a.	n.a.	n.a.	n.a.	n.a.	n.a.	n.a.	n.a.	n.a.	n.a.	n.a.	n.a.	n.a.	n.a.	n.a.	n.a.	n.a.	n.a.	n.a.	n.a.	n.a.	n.a.	n.a.	n.a.	n.a.			Pro_GI033	GI14_Pro_MIT9302, GI02_Pro_MIT9301, GI02_Pro_MIT9215, GI01_Pro_MED4, GI12_Pro_MIT9201, GI03_Pro_GP2, GI02_Pro_MIT9123, GI17_Pro_EQPAC1, GI03_Pro_MIT0604, GI10_Pro_SB, GI02_Pro_MIT9312, GI03_Pro_MIT9515, GI02_Pro_AS9601, GI07_Pro_MIT9314, GI09_Pro_MIT9321, GI11_Pro_MIT9202	16	2	MED4_ISL1 and MIT9312_ISL1 in Coleman et al 2006 and Dufresne et al 2008.	Many hypothetical, variable content. cynABDS in MED4/EQPAC1. Iron (siderophore) uptake in MIT9201/MIT9202 as described in Malmstrom 2011. P uptake in SB (pstS, phoBR, gap3, chrA…). Sometimes R/M enzymes and phage proteins.	Syn_GI013	GI28_Syn_RS9915, GI32_Syn_A18-46.1, GI20_Syn_A18-40, GI29_Syn_A15-28, GI22_Syn_A15-24, GI25_Syn_BOUM118, GI28_Syn_WH8103
CK_00000021	blue	yellow	0.36863	-0.305113	-0.0790358	0.0561504	0.35468	0.307996	-0.305113	-0.0790358	0.0561504	n.a.	n.a.	n.a.	n.a.	n.a.	n.a.	n.a.	n.a.	n.a.	n.a.	n.a.	n.a.	n.a.	n.a.	n.a.	n.a.	n.a.	n.a.	n.a.	n.a.	n.a.	n.a.	n.a.	n.a.	n.a.	n.a.	n.a.	n.a.			Pro_GI004	GI24_Pro_MIT0701, GI21_Pro_MIT0801, GI18_Pro_MIT9302, GI14_Pro_AS9601, GI18_Pro_MIT9312, GI01_Pro_MIT9123, GI15_Pro_MIT9215, GI18_Pro_MIT9515, GI08_Pro_MIT9201, GI17_Pro_MIT9312, GI16_Pro_MIT9314, GI01_Pro_MIT0602, GI01_Pro_MIT9313, GI17_Pro_MIT9321, GI17_Pro_MIT9302, GI11_Pro_MIT0601, GI23_Pro_NATL1A, GI16_Pro_MED4, GI01_Pro_MIT9303, GI15_Pro_AS9601, GI07_Pro_EQPAC1, GI04_Pro_MIT9202, GI14_Pro_M…	32	13	First part of MIT9312_ISL4 in Coleman 2006 (GI17_Pro_MIT9302), MED4_ISL4 in Coleman 2006 ( GI16_Pro_MED4)	In all strains except PAC1, but very dispersed (variable content). Contains mainly Cell wall/envelope biogenesis genes (cell surface modification genes)	Syn_GI125	GI07_Syn_A18-46.1, GI04_Syn_A15-24, GI05_Syn_BOUM118, GI06_Syn_WH8103, GI05_Syn_WH8102, GI05_Syn_RS9902, GI24_Syn_A15-127, GI20_Syn_M16.1, GI50_Syn_PCC7001, GI11_Syn_NS01, GI44_Syn_CC9616, GI08_Syn_RS9915, GI25_Syn_BL107, GI03_Syn_CC9902, GI41_Syn_PROS-U-1, GI38_Syn_KORDI-52, GI25_Syn_A15-62, GI31_Syn_CC9605, GI28_Syn_A15-44, GI27_Syn_RS9907, GI24_Syn_BL107, GI43_Syn_KORDI-100, GI26_Syn_TAK9802, …
CK_00000023	n.a.	n.a.	n.a.	n.a.	n.a.	n.a.	n.a.	n.a.	n.a.	n.a.	n.a.	yellow	yellow	0.613687	-0.0148387	0.121688	0.22337	-0.75939	0.786053	0.0846193	0.285131	0.0426277	-0.0202945	-0.0316919	0.130746	0.104875	-0.0626663	0.274233	-0.0840076	0.0774433	-0.25058	-0.738653	-0.232537	-0.217459	-0.176892	-0.31853	-0.0984615	-0.122234	0.0178132			n.a.	n.a.	n.a.	n.a.	n.a.	n.a.	Syn_GI035	GI02_Syn_RS9917, GI13_Syn_RS9909
CK_00000037	turquoise	turquoise	-0.500119	-0.154992	0.200262	0.993594	-0.571269	-0.268938	-0.154992	0.200262	0.993594	n.a.	n.a.	n.a.	n.a.	n.a.	n.a.	n.a.	n.a.	n.a.	n.a.	n.a.	n.a.	n.a.	n.a.	n.a.	n.a.	n.a.	n.a.	n.a.	n.a.	n.a.	n.a.	n.a.	n.a.	n.a.	n.a.	n.a.	n.a.			n.a.	n.a.	n.a.	n.a.	n.a.	n.a.	n.a.	n.a.
CK_00000058	n.a.	n.a.	n.a.	n.a.	n.a.	n.a.	n.a.	n.a.	n.a.	n.a.	n.a.	salmon	turquoise	-0.308483	-0.162164	-0.0094223	-0.119028	0.527255	0.0469025	-0.394772	-0.530531	-0.0398284	-0.097467	-0.223086	-0.0456941	0.108411	0.0623859	-0.155316	0.19697	-0.150956	0.0707649	0.545098	3.34544e-05	0.0587406	0.0509187	-0.0336421	0.0132699	0.115312	-0.0320768			Pro_GI011	GI01_Pro_MIT9211, GI03_Pro_NATL1A, GI02_Pro_NATL2A, GI02_Pro_SS120, GI02_Pro_MIT0701, GI08_Pro_MIT0601	6	1	0	Small GI. Some hli, 1 phage integrase. 1 lanthipeptide precursot in MIT0701.	Syn_GI089	GI07_Syn_MEDNS5, GI08_Syn_WH7805, GI21_Syn_A15-127, GI08_Syn_A18-40, GI08_Syn_PCC7001, GI09_Syn_WH7803, GI24_Syn_BIOS-E4-1, GI34_Syn_RS9916, GI04_Syn_WH7803, GI16_Syn_CC9605, GI33_Syn_KORDI-52, GI44_Syn_CB0101, GI14_Syn_CC9311, GI26_Syn_CB0205, GI19_Syn_A15-28, GI11_Syn_RS9909, GI23_Syn_PCC7001, GI28_Syn_A15-60, GI24_Syn_A18-46.1, GI06_Syn_CC9605, GI09_Syn_PROS-7-1, GI11_Syn_WH8016, GI17_Syn_CC96…
CK_00000061	blue	blue	0.359854	0.19183	-0.355472	-0.367679	0.459972	0.0957591	0.19183	-0.355472	-0.367679	salmon	turquoise	-0.44856	0.0151138	-0.197295	-0.094681	0.580558	-0.554999	-0.0742367	-0.24554	0.0105468	-0.0174218	0.0468795	-0.270996	0.00426824	0.167089	-0.10227	0.0815529	-0.20004	0.181312	0.611132	-0.019045	0.113565	0.0460027	0.163732	0.11947	0.194533	-0.0454081			n.a.	n.a.	n.a.	n.a.	n.a.	n.a.	Syn_GI131	GI36_Syn_ROS8604, GI06_Syn_RS9902, GI21_Syn_BIOS-E4-1, GI12_Syn_MINOS11, GI26_Syn_PROS-7-1, GI20_Syn_BIOS-U3-1, GI27_Syn_A15-60, GI24_Syn_NOUM97013, GI21_Syn_BL107, GI23_Syn_KORDI-49, GI09_Syn_PROS-U-1, GI06_Syn_A15-44, GI39_Syn_PROS-U-1, GI25_Syn_RS9907, GI28_Syn_WH7805, GI15_Syn_MEDNS5, GI05_Syn_BIOS-U3-1, GI06_Syn_RS9907, GI17_Syn_BIOS-E4-1, GI17_Syn_NS01, GI12_Syn_WH7803, GI21_Syn_WH8016, GI1…
CK_00000063	n.a.	n.a.	n.a.	n.a.	n.a.	n.a.	n.a.	n.a.	n.a.	n.a.	n.a.	tan	red	-0.258645	0.0856006	0.446389	-0.2497	0.240468	-0.195751	-0.169593	-0.237601	0.202163	0.0669922	0.0214259	0.288057	0.275259	0.0150128	-0.255244	-0.159719	-0.147682	-0.0454863	0.294824	-0.124339	-0.0316064	0.0611029	-0.183869	0.140935	0.322952	0.479998			Pro_GI004	GI24_Pro_MIT0701, GI21_Pro_MIT0801, GI18_Pro_MIT9302, GI14_Pro_AS9601, GI18_Pro_MIT9312, GI01_Pro_MIT9123, GI15_Pro_MIT9215, GI18_Pro_MIT9515, GI08_Pro_MIT9201, GI17_Pro_MIT9312, GI16_Pro_MIT9314, GI01_Pro_MIT0602, GI01_Pro_MIT9313, GI17_Pro_MIT9321, GI17_Pro_MIT9302, GI11_Pro_MIT0601, GI23_Pro_NATL1A, GI16_Pro_MED4, GI01_Pro_MIT9303, GI15_Pro_AS9601, GI07_Pro_EQPAC1, GI04_Pro_MIT9202, GI14_Pro_M…	32	1	First part of MIT9312_ISL4 in Coleman 2006 (GI17_Pro_MIT9302), MED4_ISL4 in Coleman 2006 ( GI16_Pro_MED4)	In all strains except PAC1, but very dispersed (variable content). Contains mainly Cell wall/envelope biogenesis genes (cell surface modification genes)	Syn_GI068	GI16_Syn_RS9917, GI13_Syn_SYN20, GI26_Syn_WH8016, GI28_Syn_ROS8604, GI27_Syn_PROS-7-1, GI24_Syn_RS9909, GI17_Syn_KORDI-49, GI23_Syn_WH5701, GI12_Syn_BMK-MC-1, GI45_Syn_BIOS-U3-1, GI19_Syn_WH8101, GI14_Syn_WH8101, GI18_Syn_CC9311, GI08_Syn_A15-24, GI21_Syn_MEDNS5, GI41_Syn_CB0101, GI32_Syn_PCC7001, GI17_Syn_A18-25c, GI06_Syn_WH7805, GI10_Syn_MEDNS5, GI60_Syn_PCC6307, GI73_Syn_PCC6307, GI16_Syn_MIT…
CK_00000068	n.a.	n.a.	n.a.	n.a.	n.a.	n.a.	n.a.	n.a.	n.a.	n.a.	n.a.	yellow	yellow	0.285562	0.100484	0.131232	-0.861677	0.214757	0.381541	-0.0172576	0.154082	0.127952	0.0632359	0.0878375	0.0527984	0.118358	-0.235943	-0.863419	-0.549705	-0.445712	-0.00797151	0.232718	0.0485725	0.059577	0.00809158	-0.187231	0.00527859	0.0424572	0.232278			Pro_GI050	GI13_Pro_AS9601, GI36_Pro_MIT9303, GI08_Pro_EQPAC1, GI14_Pro_MIT9215, GI14_Pro_MED4, GI09_Pro_LG, GI12_Pro_MIT0601, GI12_Pro_MIT9211, GI09_Pro_SS120, GI18_Pro_MIT9301, GI16_Pro_MIT9515, GI14_Pro_GP2, GI18_Pro_MIT9321, GI16_Pro_MIT0604, GI02_Pro_MIT9515, GI11_Pro_MIT9123, GI18_Pro_MIT9314, GI02_Pro_MIT0604, GI06_Pro_MIT9313, GI03_Pro_MIT9302, GI03_Pro_MIT9202	21	17	MED4_SMV5 in Coleman et al 2006. We do not detect it in MIT9312 because below 50%.	Not present in LLI. psbD, idiA, piuC, psbD, psbC, petF, sometimes phage-like proteins + some variable content in particular in LL strains	Syn_GI065	GI10_Syn_BMK-MC-1, GI12_Syn_RS9902, GI28_Syn_KORDI-52, GI12_Syn_PROS-7-1, GI17_Syn_A15-44, GI16_Syn_A15-44, GI31_Syn_KORDI-100, GI12_Syn_KORDI-49, GI24_Syn_RS9916, GI11_Syn_A18-40, GI05_Syn_WH7803, GI19_Syn_RS9907, GI16_Syn_M16.1, GI34_Syn_WH7805, GI18_Syn_WH8102, GI13_Syn_A15-24, GI17_Syn_RS9907, GI14_Syn_M16.1, GI17_Syn_A18-46.1, GI13_Syn_WH8103, GI13_Syn_TAK9802, GI13_Syn_A15-127, GI21_Syn_PRO…
CK_00000069	n.a.	n.a.	n.a.	n.a.	n.a.	n.a.	n.a.	n.a.	n.a.	n.a.	n.a.	yellow	yellow	0.492549	-0.0450763	-0.339208	-0.163675	-0.24595	0.620892	0.106402	0.18272	-0.103828	-0.0959299	0.0430757	-0.293934	-0.0947335	0.0803895	-0.188311	-0.0802563	-0.0465767	-0.202287	-0.182629	-0.27142	-0.110575	-0.140066	-0.302927	-0.0942272	-0.148796	-0.267487			n.a.	n.a.	n.a.	n.a.	n.a.	n.a.	n.a.	n.a.
CK_00000070	n.a.	n.a.	n.a.	n.a.	n.a.	n.a.	n.a.	n.a.	n.a.	n.a.	n.a.	purple	blue	-0.436073	-0.148592	0.299371	0.750196	-0.0884601	-0.375191	-0.262869	-0.341903	-0.0895532	-0.134087	-0.143829	0.359232	0.0755525	0.00567249	0.675846	0.659066	0.67087	0.0222285	-0.0799054	-0.0818999	-0.0849328	-0.0553731	0.00853924	0.0184293	0.0248647	0.0252991			n.a.	n.a.	n.a.	n.a.	n.a.	n.a.	Syn_GI068	GI16_Syn_RS9917, GI13_Syn_SYN20, GI26_Syn_WH8016, GI28_Syn_ROS8604, GI27_Syn_PROS-7-1, GI24_Syn_RS9909, GI17_Syn_KORDI-49, GI23_Syn_WH5701, GI12_Syn_BMK-MC-1, GI45_Syn_BIOS-U3-1, GI19_Syn_WH8101, GI14_Syn_WH8101, GI18_Syn_CC9311, GI08_Syn_A15-24, GI21_Syn_MEDNS5, GI41_Syn_CB0101, GI32_Syn_PCC7001, GI17_Syn_A18-25c, GI06_Syn_WH7805, GI10_Syn_MEDNS5, GI60_Syn_PCC6307, GI73_Syn_PCC6307, GI16_Syn_MIT…
CK_00000078	turquoise	turquoise	-0.523851	-0.125947	0.193003	0.994465	-0.589167	-0.300393	-0.125947	0.193003	0.994465	n.a.	n.a.	n.a.	n.a.	n.a.	n.a.	n.a.	n.a.	n.a.	n.a.	n.a.	n.a.	n.a.	n.a.	n.a.	n.a.	n.a.	n.a.	n.a.	n.a.	n.a.	n.a.	n.a.	n.a.	n.a.	n.a.	n.a.	n.a.			n.a.	n.a.	n.a.	n.a.	n.a.	n.a.	Syn_GI068	GI16_Syn_RS9917, GI13_Syn_SYN20, GI26_Syn_WH8016, GI28_Syn_ROS8604, GI27_Syn_PROS-7-1, GI24_Syn_RS9909, GI17_Syn_KORDI-49, GI23_Syn_WH5701, GI12_Syn_BMK-MC-1, GI45_Syn_BIOS-U3-1, GI19_Syn_WH8101, GI14_Syn_WH8101, GI18_Syn_CC9311, GI08_Syn_A15-24, GI21_Syn_MEDNS5, GI41_Syn_CB0101, GI32_Syn_PCC7001, GI17_Syn_A18-25c, GI06_Syn_WH7805, GI10_Syn_MEDNS5, GI60_Syn_PCC6307, GI73_Syn_PCC6307, GI16_Syn_MIT…
CK_00000097	blue	blue	0.529172	-0.155942	-0.139952	-0.343254	0.540783	0.406018	-0.155942	-0.139952	-0.343254	purple	blue	0.0117724	-0.0825031	0.07813	0.649877	-0.452841	0.0374406	-0.0694022	0.0335402	0.0677984	-0.0730483	-0.130393	0.0223465	0.121885	0.0215943	0.652673	0.24183	0.545087	-0.219912	-0.415874	-0.248306	-0.183393	-0.206114	0.0728717	-0.0634677	-0.0650337	0.107731			Pro_GI023	GI06_Pro_SB, GI11_Pro_GP2, GI13_Pro_MIT9314, GI10_Pro_MIT9515, GI10_Pro_AS9601, GI23_Pro_MIT9123, GI07_Pro_MIT9321, GI12_Pro_MIT0604, GI02_Pro_EQPAC1, GI20_Pro_MIT9202, GI13_Pro_MIT9301, GI11_Pro_MED4, GI11_Pro_MIT9215, GI15_Pro_MIT9201, GI12_Pro_MIT9312, GI04_Pro_MIT9302	16	16	Part of MED4_ISL2.2 (GI11_Pro_MED4) in Dufresne 2008, the other part is in another island (GI12_Pro_MED4 in Pro_GI015).	HL GI. Mainly hypothetical genes.	Syn_GI125	GI07_Syn_A18-46.1, GI04_Syn_A15-24, GI05_Syn_BOUM118, GI06_Syn_WH8103, GI05_Syn_WH8102, GI05_Syn_RS9902, GI24_Syn_A15-127, GI20_Syn_M16.1, GI50_Syn_PCC7001, GI11_Syn_NS01, GI44_Syn_CC9616, GI08_Syn_RS9915, GI25_Syn_BL107, GI03_Syn_CC9902, GI41_Syn_PROS-U-1, GI38_Syn_KORDI-52, GI25_Syn_A15-62, GI31_Syn_CC9605, GI28_Syn_A15-44, GI27_Syn_RS9907, GI24_Syn_BL107, GI43_Syn_KORDI-100, GI26_Syn_TAK9802, …
CK_00000115	turquoise	turquoise	0.0365886	-0.423331	0.285119	0.363877	-0.0781847	0.251718	-0.423331	0.285119	0.363877	n.a.	n.a.	n.a.	n.a.	n.a.	n.a.	n.a.	n.a.	n.a.	n.a.	n.a.	n.a.	n.a.	n.a.	n.a.	n.a.	n.a.	n.a.	n.a.	n.a.	n.a.	n.a.	n.a.	n.a.	n.a.	n.a.	n.a.	n.a.			Pro_GI004	GI24_Pro_MIT0701, GI21_Pro_MIT0801, GI18_Pro_MIT9302, GI14_Pro_AS9601, GI18_Pro_MIT9312, GI01_Pro_MIT9123, GI15_Pro_MIT9215, GI18_Pro_MIT9515, GI08_Pro_MIT9201, GI17_Pro_MIT9312, GI16_Pro_MIT9314, GI01_Pro_MIT0602, GI01_Pro_MIT9313, GI17_Pro_MIT9321, GI17_Pro_MIT9302, GI11_Pro_MIT0601, GI23_Pro_NATL1A, GI16_Pro_MED4, GI01_Pro_MIT9303, GI15_Pro_AS9601, GI07_Pro_EQPAC1, GI04_Pro_MIT9202, GI14_Pro_M…	32	7	First part of MIT9312_ISL4 in Coleman 2006 (GI17_Pro_MIT9302), MED4_ISL4 in Coleman 2006 ( GI16_Pro_MED4)	In all strains except PAC1, but very dispersed (variable content). Contains mainly Cell wall/envelope biogenesis genes (cell surface modification genes)	Syn_GI014	GI45_Syn_CB0101, GI01_Syn_CC9902, GI01_Syn_A15-60, GI02_Syn_PROS-U-1, GI08_Syn_CB0205, GI01_Syn_A15-24, GI48_Syn_PCC6307, GI02_Syn_BIOS-U3-1, GI01_Syn_NOUM97013, GI01_Syn_WH7803, GI27_Syn_WH7805, GI01_Syn_WH8016, GI01_Syn_SYN20, GI02_Syn_WH8109, GI02_Syn_BMK-MC-1, GI02_Syn_PROS-7-1, GI10_Syn_WH5701, GI01_Syn_A18-25c, GI42_Syn_PCC7001, GI01_Syn_ROS8604, GI01_Syn_WH8109, GI02_Syn_KORDI-100, GI01_Sy…
CK_00000127	blue	blue	0.690412	0.140884	-0.809721	-0.512509	0.81648	0.296712	0.140884	-0.809721	-0.512509	salmon	turquoise	-0.265744	-0.353637	-0.381653	-0.397713	0.705077	-0.0846753	-0.287548	-0.335965	-0.388367	-0.305862	-0.270963	-0.221282	-0.213555	0.0423391	-0.439963	0.0180405	-0.275931	-0.0825452	0.733146	0.145652	0.144104	0.065802	0.0353497	-0.124788	-0.104725	-0.474837			n.a.	n.a.	n.a.	n.a.	n.a.	n.a.	n.a.	n.a.
CK_00000136	n.a.	n.a.	n.a.	n.a.	n.a.	n.a.	n.a.	n.a.	n.a.	n.a.	n.a.	purple	lightcyan	0.0281661	0.0661509	-0.216011	0.187909	-0.165517	0.122905	-0.120968	-0.0197162	0.0356481	0.0354486	0.0883437	-0.354962	0.0038504	0.0168678	0.173417	-0.044218	0.313185	0.0705185	-0.20892	0.0946007	0.026119	-0.020652	0.100229	0.0324108	0.0880025	0.153249			n.a.	n.a.	n.a.	n.a.	n.a.	n.a.	n.a.	n.a.
CK_00000141	blue	yellow	0.69162	-0.675089	0.243354	-0.318715	0.567057	0.804195	-0.675089	0.243354	-0.318715	tan	red	-0.176703	0.384737	0.437968	-0.0308619	-0.0802133	-0.334595	-0.0158627	0.0720442	0.439518	0.275714	0.338401	0.178885	0.395103	-0.065261	-0.037883	0.00834646	0.00432439	0.0246941	-0.0547252	-0.14214	-0.180964	-0.169139	0.2605	0.197142	0.200472	0.605235			Pro_GI015	GI07_Pro_SB, GI12_Pro_MED4, GI11_Pro_MIT9515, GI01_Pro_MIT9321, GI15_Pro_MIT9301, GI21_Pro_MIT9201, GI01_Pro_MIT9314, GI14_Pro_MIT0604, GI01_Pro_MIT9302, GI13_Pro_MIT9312, GI01_Pro_MIT9202, GI12_Pro_MIT9215, GI01_Pro_EQPAC1, GI11_Pro_MIT9201, GI15_Pro_MIT9123, GI11_Pro_AS9601, GI12_Pro_GP2	17	15	Contains MED4_SMV4 (GI12_Pro_MED4) and MIT9312_SMV4 (GI13_Pro_MIT9312) from Coleman 2006. Part of MED4_ISL2.2 (GI12_Pro_MED4) in Dufresne 2008, the other part is in another island (GI11_Pro_MED4 in Pro_GI023).	HL GI. Many hypothetical, some hli. Zn/Mn uptake in some strains. 1 nif11-like.	Syn_GI089	GI07_Syn_MEDNS5, GI08_Syn_WH7805, GI21_Syn_A15-127, GI08_Syn_A18-40, GI08_Syn_PCC7001, GI09_Syn_WH7803, GI24_Syn_BIOS-E4-1, GI34_Syn_RS9916, GI04_Syn_WH7803, GI16_Syn_CC9605, GI33_Syn_KORDI-52, GI44_Syn_CB0101, GI14_Syn_CC9311, GI26_Syn_CB0205, GI19_Syn_A15-28, GI11_Syn_RS9909, GI23_Syn_PCC7001, GI28_Syn_A15-60, GI24_Syn_A18-46.1, GI06_Syn_CC9605, GI09_Syn_PROS-7-1, GI11_Syn_WH8016, GI17_Syn_CC96…
CK_00000151	turquoise	turquoise	-0.596918	0.0864351	0.0788637	0.900614	-0.619882	-0.437675	0.0864351	0.0788637	0.900614	n.a.	n.a.	n.a.	n.a.	n.a.	n.a.	n.a.	n.a.	n.a.	n.a.	n.a.	n.a.	n.a.	n.a.	n.a.	n.a.	n.a.	n.a.	n.a.	n.a.	n.a.	n.a.	n.a.	n.a.	n.a.	n.a.	n.a.	n.a.			Pro_GI004	GI24_Pro_MIT0701, GI21_Pro_MIT0801, GI18_Pro_MIT9302, GI14_Pro_AS9601, GI18_Pro_MIT9312, GI01_Pro_MIT9123, GI15_Pro_MIT9215, GI18_Pro_MIT9515, GI08_Pro_MIT9201, GI17_Pro_MIT9312, GI16_Pro_MIT9314, GI01_Pro_MIT0602, GI01_Pro_MIT9313, GI17_Pro_MIT9321, GI17_Pro_MIT9302, GI11_Pro_MIT0601, GI23_Pro_NATL1A, GI16_Pro_MED4, GI01_Pro_MIT9303, GI15_Pro_AS9601, GI07_Pro_EQPAC1, GI04_Pro_MIT9202, GI14_Pro_M…	32	1	First part of MIT9312_ISL4 in Coleman 2006 (GI17_Pro_MIT9302), MED4_ISL4 in Coleman 2006 ( GI16_Pro_MED4)	In all strains except PAC1, but very dispersed (variable content). Contains mainly Cell wall/envelope biogenesis genes (cell surface modification genes)	Syn_GI076	GI25_Syn_RS9902, GI17_Syn_ROS8604, GI19_Syn_WH8103, GI25_Syn_WH8102, GI02_Syn_TAK9802, GI05_Syn_NOUM97013, GI04_Syn_M16.1, GI03_Syn_MITS9220, GI28_Syn_A18-46.1, GI17_Syn_WH8016, GI06_Syn_KORDI-49, GI08_Syn_A15-127, GI03_Syn_WH8109, GI21_Syn_RS9915, GI22_Syn_A18-46.1, GI14_Syn_WH7805, GI22_Syn_WH8102, GI24_Syn_WH8103, GI24_Syn_TAK9802, GI22_Syn_BOUM118, GI27_Syn_A18-46.1, GI04_Syn_RS9902, GI16_Syn…
CK_00000162	n.a.	n.a.	n.a.	n.a.	n.a.	n.a.	n.a.	n.a.	n.a.	n.a.	n.a.	salmon	turquoise	0.0337708	0.0011363	0.107784	-0.575749	0.349329	0.315364	-0.21723	-0.210996	0.12831	0.0517519	-0.0999933	0.0608143	0.174724	-0.148239	-0.596233	-0.212009	-0.331967	0.0118302	0.365955	0.0901696	0.103888	0.0105051	-0.28102	0.0990568	0.111742	0.00544174			n.a.	n.a.	n.a.	n.a.	n.a.	n.a.	Syn_GI065	GI10_Syn_BMK-MC-1, GI12_Syn_RS9902, GI28_Syn_KORDI-52, GI12_Syn_PROS-7-1, GI17_Syn_A15-44, GI16_Syn_A15-44, GI31_Syn_KORDI-100, GI12_Syn_KORDI-49, GI24_Syn_RS9916, GI11_Syn_A18-40, GI05_Syn_WH7803, GI19_Syn_RS9907, GI16_Syn_M16.1, GI34_Syn_WH7805, GI18_Syn_WH8102, GI13_Syn_A15-24, GI17_Syn_RS9907, GI14_Syn_M16.1, GI17_Syn_A18-46.1, GI13_Syn_WH8103, GI13_Syn_TAK9802, GI13_Syn_A15-127, GI21_Syn_PRO…
CK_00000169	blue	blue	0.759852	-0.0551631	-0.38921	-0.791621	0.817516	0.497129	-0.0551631	-0.38921	-0.791621	n.a.	n.a.	n.a.	n.a.	n.a.	n.a.	n.a.	n.a.	n.a.	n.a.	n.a.	n.a.	n.a.	n.a.	n.a.	n.a.	n.a.	n.a.	n.a.	n.a.	n.a.	n.a.	n.a.	n.a.	n.a.	n.a.	n.a.	n.a.			Pro_GI037	GI06_Pro_GP2, GI07_Pro_MIT9211, GI17_Pro_MIT0601, GI16_Pro_MIT9201	4	1	0	Cell surface proteins and hypothetical.	n.a.	n.a.
CK_00000205	turquoise	turquoise	-0.505061	-0.143097	0.178446	0.993734	-0.573657	-0.279635	-0.143097	0.178446	0.993734	n.a.	n.a.	n.a.	n.a.	n.a.	n.a.	n.a.	n.a.	n.a.	n.a.	n.a.	n.a.	n.a.	n.a.	n.a.	n.a.	n.a.	n.a.	n.a.	n.a.	n.a.	n.a.	n.a.	n.a.	n.a.	n.a.	n.a.	n.a.			n.a.	n.a.	n.a.	n.a.	n.a.	n.a.	n.a.	n.a.
CK_00000274	turquoise	turquoise	-0.318369	-0.383291	0.325404	0.891972	-0.443633	-0.0189396	-0.383291	0.325404	0.891972	n.a.	n.a.	n.a.	n.a.	n.a.	n.a.	n.a.	n.a.	n.a.	n.a.	n.a.	n.a.	n.a.	n.a.	n.a.	n.a.	n.a.	n.a.	n.a.	n.a.	n.a.	n.a.	n.a.	n.a.	n.a.	n.a.	n.a.	n.a.			Pro_GI004	GI24_Pro_MIT0701, GI21_Pro_MIT0801, GI18_Pro_MIT9302, GI14_Pro_AS9601, GI18_Pro_MIT9312, GI01_Pro_MIT9123, GI15_Pro_MIT9215, GI18_Pro_MIT9515, GI08_Pro_MIT9201, GI17_Pro_MIT9312, GI16_Pro_MIT9314, GI01_Pro_MIT0602, GI01_Pro_MIT9313, GI17_Pro_MIT9321, GI17_Pro_MIT9302, GI11_Pro_MIT0601, GI23_Pro_NATL1A, GI16_Pro_MED4, GI01_Pro_MIT9303, GI15_Pro_AS9601, GI07_Pro_EQPAC1, GI04_Pro_MIT9202, GI14_Pro_M…	32	10	First part of MIT9312_ISL4 in Coleman 2006 (GI17_Pro_MIT9302), MED4_ISL4 in Coleman 2006 ( GI16_Pro_MED4)	In all strains except PAC1, but very dispersed (variable content). Contains mainly Cell wall/envelope biogenesis genes (cell surface modification genes)	Syn_GI125	GI07_Syn_A18-46.1, GI04_Syn_A15-24, GI05_Syn_BOUM118, GI06_Syn_WH8103, GI05_Syn_WH8102, GI05_Syn_RS9902, GI24_Syn_A15-127, GI20_Syn_M16.1, GI50_Syn_PCC7001, GI11_Syn_NS01, GI44_Syn_CC9616, GI08_Syn_RS9915, GI25_Syn_BL107, GI03_Syn_CC9902, GI41_Syn_PROS-U-1, GI38_Syn_KORDI-52, GI25_Syn_A15-62, GI31_Syn_CC9605, GI28_Syn_A15-44, GI27_Syn_RS9907, GI24_Syn_BL107, GI43_Syn_KORDI-100, GI26_Syn_TAK9802, …
CK_00000306	turquoise	turquoise	-0.491609	-0.148379	0.177018	0.994978	-0.560171	-0.268081	-0.148379	0.177018	0.994978	n.a.	n.a.	n.a.	n.a.	n.a.	n.a.	n.a.	n.a.	n.a.	n.a.	n.a.	n.a.	n.a.	n.a.	n.a.	n.a.	n.a.	n.a.	n.a.	n.a.	n.a.	n.a.	n.a.	n.a.	n.a.	n.a.	n.a.	n.a.			n.a.	n.a.	n.a.	n.a.	n.a.	n.a.	Syn_GI085	GI03_Syn_PROS-U-1, GI47_Syn_PCC6307, GI27_Syn_WH8016, GI02_Syn_ROS8604, GI16_Syn_BMK-MC-1, GI03_Syn_A15-60, GI14_Syn_MITS9220, GI02_Syn_A18-25c, GI25_Syn_WH7805, GI01_Syn_RS9909, GI02_Syn_WH8101, GI03_Syn_WH8016, GI29_Syn_ROS8604, GI64_Syn_PCC6307, GI19_Syn_PROS-7-1, GI11_Syn_MEDNS5, GI02_Syn_SYN20, GI42_Syn_BIOS-E4-1, GI14_Syn_PROS-U-1, GI16_Syn_BL107, GI07_Syn_WH7803, GI14_Syn_RS9917, GI04_Syn_…
CK_00000368	turquoise	turquoise	-0.528135	-0.115808	0.190013	0.993302	-0.592468	-0.305374	-0.115808	0.190013	0.993302	n.a.	n.a.	n.a.	n.a.	n.a.	n.a.	n.a.	n.a.	n.a.	n.a.	n.a.	n.a.	n.a.	n.a.	n.a.	n.a.	n.a.	n.a.	n.a.	n.a.	n.a.	n.a.	n.a.	n.a.	n.a.	n.a.	n.a.	n.a.			n.a.	n.a.	n.a.	n.a.	n.a.	n.a.	Syn_GI054	GI20_Syn_WH5701, GI51_Syn_PCC6307
CK_00000378	n.a.	n.a.	n.a.	n.a.	n.a.	n.a.	n.a.	n.a.	n.a.	n.a.	n.a.	yellow	yellow	0.334803	0.0326315	-0.149001	-0.416565	0.0237037	0.560294	0.0311067	-0.026923	0.0608845	0.0105436	0.0322422	-0.169257	0.0876009	0.0377116	-0.417706	-0.133239	-0.403119	-0.162287	0.0964311	-0.256158	-0.104912	-0.0905462	-0.309556	-0.0536767	-0.0128957	-0.144821			Pro_GI004	GI24_Pro_MIT0701, GI21_Pro_MIT0801, GI18_Pro_MIT9302, GI14_Pro_AS9601, GI18_Pro_MIT9312, GI01_Pro_MIT9123, GI15_Pro_MIT9215, GI18_Pro_MIT9515, GI08_Pro_MIT9201, GI17_Pro_MIT9312, GI16_Pro_MIT9314, GI01_Pro_MIT0602, GI01_Pro_MIT9313, GI17_Pro_MIT9321, GI17_Pro_MIT9302, GI11_Pro_MIT0601, GI23_Pro_NATL1A, GI16_Pro_MED4, GI01_Pro_MIT9303, GI15_Pro_AS9601, GI07_Pro_EQPAC1, GI04_Pro_MIT9202, GI14_Pro_M…	32	2	First part of MIT9312_ISL4 in Coleman 2006 (GI17_Pro_MIT9302), MED4_ISL4 in Coleman 2006 ( GI16_Pro_MED4)	In all strains except PAC1, but very dispersed (variable content). Contains mainly Cell wall/envelope biogenesis genes (cell surface modification genes)	Syn_GI131	GI36_Syn_ROS8604, GI06_Syn_RS9902, GI21_Syn_BIOS-E4-1, GI12_Syn_MINOS11, GI26_Syn_PROS-7-1, GI20_Syn_BIOS-U3-1, GI27_Syn_A15-60, GI24_Syn_NOUM97013, GI21_Syn_BL107, GI23_Syn_KORDI-49, GI09_Syn_PROS-U-1, GI06_Syn_A15-44, GI39_Syn_PROS-U-1, GI25_Syn_RS9907, GI28_Syn_WH7805, GI15_Syn_MEDNS5, GI05_Syn_BIOS-U3-1, GI06_Syn_RS9907, GI17_Syn_BIOS-E4-1, GI17_Syn_NS01, GI12_Syn_WH7803, GI21_Syn_WH8016, GI1…
CK_00000399	red	red	-0.511773	-0.325939	0.910902	0.440451	-0.683004	-0.0612842	-0.325939	0.910902	0.440451	n.a.	n.a.	n.a.	n.a.	n.a.	n.a.	n.a.	n.a.	n.a.	n.a.	n.a.	n.a.	n.a.	n.a.	n.a.	n.a.	n.a.	n.a.	n.a.	n.a.	n.a.	n.a.	n.a.	n.a.	n.a.	n.a.	n.a.	n.a.			Pro_GI032	GI21_Pro_MIT9302, GI13_Pro_MIT9515, GI10_Pro_EQPAC1, GI12_Pro_MIT9123, GI05_Pro_MIT9201, GI16_Pro_MIT9301, GI15_Pro_GP2, GI02_Pro_MIT9202, GI19_Pro_MIT9201, GI13_Pro_MIT9215, GI19_Pro_SB, GI11_Pro_PAC1, GI13_Pro_MED4, GI12_Pro_AS9601, GI16_Pro_MIT9302, GI19_Pro_MED4, GI15_Pro_MIT0604, GI19_Pro_MIT9314, GI20_Pro_MIT9321, GI15_Pro_MIT9312	20	1	MED4_ISL3 (GI13_Pro_MED4) and MIT9312_ISL3 (GI15_Pro_MIT9312) in Coleman et al 2006 and Dufresne et al 2008 + MED4_ISL5 (GI19_Pro_MED4)	GI specific to HL (+ PAC1 distantly related, with N assimilation genes). Many hli. In MIT9301, big island containing P acquisition genes (gap3, chrA, pstS, phnCDE, ptxD), as described in Martiny 2006. Thus similar to Pro_GI048 for these genes, but maybe inserted here in another island?. PhoB/PhoR are in the island but were not predicted as gained. In SB and PAC1, all genes for nitrate/nitrite ass…	Syn_GI029	GI05_Syn_WH5701, GI43_Syn_KORDI-52, GI40_Syn_PCC7001, GI18_Syn_RCC307, GI27_Syn_A15-62, GI32_Syn_RS9902, GI50_Syn_CC9616, GI06_Syn_CB0205, GI08_Syn_CB0101, GI49_Syn_KORDI-100, GI27_Syn_A15-127, GI28_Syn_TAK9802, GI46_Syn_PROS-U-1, GI39_Syn_NS01, GI29_Syn_KORDI-49, GI35_Syn_CC9605, GI21_Syn_A15-24
CK_00000499	red	red	-0.05508	-0.376054	0.571431	0.0998335	-0.1798	0.203643	-0.376054	0.571431	0.0998335	n.a.	n.a.	n.a.	n.a.	n.a.	n.a.	n.a.	n.a.	n.a.	n.a.	n.a.	n.a.	n.a.	n.a.	n.a.	n.a.	n.a.	n.a.	n.a.	n.a.	n.a.	n.a.	n.a.	n.a.	n.a.	n.a.	n.a.	n.a.			Pro_GI004	GI24_Pro_MIT0701, GI21_Pro_MIT0801, GI18_Pro_MIT9302, GI14_Pro_AS9601, GI18_Pro_MIT9312, GI01_Pro_MIT9123, GI15_Pro_MIT9215, GI18_Pro_MIT9515, GI08_Pro_MIT9201, GI17_Pro_MIT9312, GI16_Pro_MIT9314, GI01_Pro_MIT0602, GI01_Pro_MIT9313, GI17_Pro_MIT9321, GI17_Pro_MIT9302, GI11_Pro_MIT0601, GI23_Pro_NATL1A, GI16_Pro_MED4, GI01_Pro_MIT9303, GI15_Pro_AS9601, GI07_Pro_EQPAC1, GI04_Pro_MIT9202, GI14_Pro_M…	32	1	First part of MIT9312_ISL4 in Coleman 2006 (GI17_Pro_MIT9302), MED4_ISL4 in Coleman 2006 ( GI16_Pro_MED4)	In all strains except PAC1, but very dispersed (variable content). Contains mainly Cell wall/envelope biogenesis genes (cell surface modification genes)	Syn_GI068	GI16_Syn_RS9917, GI13_Syn_SYN20, GI26_Syn_WH8016, GI28_Syn_ROS8604, GI27_Syn_PROS-7-1, GI24_Syn_RS9909, GI17_Syn_KORDI-49, GI23_Syn_WH5701, GI12_Syn_BMK-MC-1, GI45_Syn_BIOS-U3-1, GI19_Syn_WH8101, GI14_Syn_WH8101, GI18_Syn_CC9311, GI08_Syn_A15-24, GI21_Syn_MEDNS5, GI41_Syn_CB0101, GI32_Syn_PCC7001, GI17_Syn_A18-25c, GI06_Syn_WH7805, GI10_Syn_MEDNS5, GI60_Syn_PCC6307, GI73_Syn_PCC6307, GI16_Syn_MIT…
CK_00000561	blue	yellow	0.797355	-0.682255	-0.0557453	-0.220558	0.703614	0.816761	-0.682255	-0.0557453	-0.220558	n.a.	n.a.	n.a.	n.a.	n.a.	n.a.	n.a.	n.a.	n.a.	n.a.	n.a.	n.a.	n.a.	n.a.	n.a.	n.a.	n.a.	n.a.	n.a.	n.a.	n.a.	n.a.	n.a.	n.a.	n.a.	n.a.	n.a.	n.a.			n.a.	n.a.	n.a.	n.a.	n.a.	n.a.	Syn_GI027	GI02_Syn_RS9907, GI43_Syn_CB0101, GI29_Syn_MVIR-18-1, GI27_Syn_TAK9802, GI24_Syn_BOUM118, GI40_Syn_KORDI-52, GI10_Syn_CB0205, GI18_Syn_MINOS11, GI10_Syn_ROS8604, GI35_Syn_WH8016, GI32_Syn_CC9605, GI32_Syn_PROS-7-1, GI26_Syn_A15-62, GI24_Syn_WH8101
CK_00000628	n.a.	n.a.	n.a.	n.a.	n.a.	n.a.	n.a.	n.a.	n.a.	n.a.	n.a.	yellow	yellow	0.399349	0.0712893	-0.0981073	-0.463351	-0.022422	0.564755	0.0558797	0.0828416	0.0466355	0.0418399	0.0873808	-0.0909698	0.0907994	0.0260181	-0.454653	-0.193685	-0.449889	-0.17178	0.0575214	-0.29407	-0.126787	-0.109556	-0.350083	-0.0546787	-0.0193756	-0.174098			n.a.	n.a.	n.a.	n.a.	n.a.	n.a.	n.a.	n.a.
CK_00000656	red	red	-0.451951	-0.289287	0.886537	0.264442	-0.612465	-0.0342002	-0.289287	0.886537	0.264442	n.a.	n.a.	n.a.	n.a.	n.a.	n.a.	n.a.	n.a.	n.a.	n.a.	n.a.	n.a.	n.a.	n.a.	n.a.	n.a.	n.a.	n.a.	n.a.	n.a.	n.a.	n.a.	n.a.	n.a.	n.a.	n.a.	n.a.	n.a.			n.a.	n.a.	n.a.	n.a.	n.a.	n.a.	n.a.	n.a.
CK_00000847	n.a.	n.a.	n.a.	n.a.	n.a.	n.a.	n.a.	n.a.	n.a.	n.a.	n.a.	salmon	turquoise	-0.296651	0.0417272	0.0488013	-0.0585683	0.35866	-0.299201	-0.017605	-0.287554	0.130875	0.0133984	0.0169155	-0.0513937	0.294927	0.0765529	-0.0894974	0.132057	-0.0664726	-0.0307187	0.40884	-0.010446	0.0133878	0.0180778	-0.0623234	0.0243814	0.0453542	0.0183327			Pro_GI038	GI12_Pro_MIT9314, GI04_Pro_EQPAC1, GI04_Pro_NATL2A, GI11_Pro_MIT0604, GI05_Pro_SB, GI12_Pro_MIT9301, GI09_Pro_AS9601, GI07_Pro_NATL1A, GI10_Pro_MED4, GI19_Pro_PAC1, GI07_Pro_MIT0801, GI10_Pro_MIT9302	12	11	MED4_SMV3 (GI10_Pro_MED4) in Coleman 2006. MIT9312_SMV3 not detected because < 50% of gained genes.	Mainly hypothetical. Psb30 and ftsH3 in MED4/EQPAC1. LL island is quite different.	n.a.	n.a.
CK_00000856	blue	blue	0.779284	-0.194134	-0.461115	-0.502017	0.813245	0.55275	-0.194134	-0.461115	-0.502017	n.a.	n.a.	n.a.	n.a.	n.a.	n.a.	n.a.	n.a.	n.a.	n.a.	n.a.	n.a.	n.a.	n.a.	n.a.	n.a.	n.a.	n.a.	n.a.	n.a.	n.a.	n.a.	n.a.	n.a.	n.a.	n.a.	n.a.	n.a.			n.a.	n.a.	n.a.	n.a.	n.a.	n.a.	n.a.	n.a.
CK_00000901	n.a.	n.a.	n.a.	n.a.	n.a.	n.a.	n.a.	n.a.	n.a.	n.a.	n.a.	salmon	turquoise	-0.228658	-0.0628603	-0.190441	-0.361104	0.54829	-0.0218984	-0.126988	-0.438471	-0.0511278	-0.0792897	-0.0321921	-0.207251	0.0659731	-0.044459	-0.378256	-0.0228964	-0.307784	-0.00428301	0.58667	-0.031893	0.0375711	0.109669	0.0167112	-0.0466693	0.0262835	-0.167178			n.a.	n.a.	n.a.	n.a.	n.a.	n.a.	n.a.	n.a.
CK_00001066	red	red	-0.26369	-0.295715	0.620483	0.249466	-0.3996	0.0612395	-0.295715	0.620483	0.249466	n.a.	n.a.	n.a.	n.a.	n.a.	n.a.	n.a.	n.a.	n.a.	n.a.	n.a.	n.a.	n.a.	n.a.	n.a.	n.a.	n.a.	n.a.	n.a.	n.a.	n.a.	n.a.	n.a.	n.a.	n.a.	n.a.	n.a.	n.a.			n.a.	n.a.	n.a.	n.a.	n.a.	n.a.	n.a.	n.a.
CK_00001161	turquoise	turquoise	-0.230517	-0.05798	0.408356	0.0972216	-0.263856	-0.114672	-0.05798	0.408356	0.0972216	yellow	brown	0.316208	-0.014354	-0.0483445	0.062013	-0.460433	0.458562	-0.154855	0.177958	-0.100527	-0.0559874	0.061581	0.0414148	-0.0528209	0.0418302	0.0640751	-0.0177942	0.0420856	-0.276448	-0.462697	0.00285857	-0.114486	-0.104609	-0.0116031	-0.136955	-0.228988	-0.144825			Pro_GI004	GI24_Pro_MIT0701, GI21_Pro_MIT0801, GI18_Pro_MIT9302, GI14_Pro_AS9601, GI18_Pro_MIT9312, GI01_Pro_MIT9123, GI15_Pro_MIT9215, GI18_Pro_MIT9515, GI08_Pro_MIT9201, GI17_Pro_MIT9312, GI16_Pro_MIT9314, GI01_Pro_MIT0602, GI01_Pro_MIT9313, GI17_Pro_MIT9321, GI17_Pro_MIT9302, GI11_Pro_MIT0601, GI23_Pro_NATL1A, GI16_Pro_MED4, GI01_Pro_MIT9303, GI15_Pro_AS9601, GI07_Pro_EQPAC1, GI04_Pro_MIT9202, GI14_Pro_M…	32	11	First part of MIT9312_ISL4 in Coleman 2006 (GI17_Pro_MIT9302), MED4_ISL4 in Coleman 2006 ( GI16_Pro_MED4)	In all strains except PAC1, but very dispersed (variable content). Contains mainly Cell wall/envelope biogenesis genes (cell surface modification genes)	Syn_GI125	GI07_Syn_A18-46.1, GI04_Syn_A15-24, GI05_Syn_BOUM118, GI06_Syn_WH8103, GI05_Syn_WH8102, GI05_Syn_RS9902, GI24_Syn_A15-127, GI20_Syn_M16.1, GI50_Syn_PCC7001, GI11_Syn_NS01, GI44_Syn_CC9616, GI08_Syn_RS9915, GI25_Syn_BL107, GI03_Syn_CC9902, GI41_Syn_PROS-U-1, GI38_Syn_KORDI-52, GI25_Syn_A15-62, GI31_Syn_CC9605, GI28_Syn_A15-44, GI27_Syn_RS9907, GI24_Syn_BL107, GI43_Syn_KORDI-100, GI26_Syn_TAK9802, …
CK_00001169	n.a.	n.a.	n.a.	n.a.	n.a.	n.a.	n.a.	n.a.	n.a.	n.a.	n.a.	purple	blue	0.280881	0.0355563	0.0935287	0.597779	-0.7214	0.28892	0.119601	0.179035	0.0506972	0.014685	0.0373458	0.0334298	0.201039	0.261896	0.643572	0.243622	0.146025	-0.0489379	-0.732021	-0.170725	-0.204419	-0.184704	0.0366666	-0.0116029	-0.0119444	0.0270543			n.a.	n.a.	n.a.	n.a.	n.a.	n.a.	Syn_GI038	GI10_Syn_A15-62, GI12_Syn_PROS-U-1, GI09_Syn_TAK9802, GI08_Syn_RS9907, GI13_Syn_CC9605, GI20_Syn_TAK9802, GI21_Syn_RS9902, GI11_Syn_A15-44, GI11_Syn_M16.1
CK_00001173	blue	yellow	0.463462	-0.352086	-0.177314	-0.0258759	0.417449	0.450656	-0.352086	-0.177314	-0.0258759	yellow	yellow	0.368447	-0.0484184	-0.263278	0.120659	-0.461556	0.557604	-0.0807038	0.129259	-0.0890549	-0.062653	-0.00100735	-0.254606	-0.065831	0.0972983	0.160209	-0.0775117	-0.0554553	0.0122579	-0.526546	0.180111	-0.0805667	-0.0435929	0.168221	-0.0886631	-0.0398362	-0.175484			Pro_GI004	GI24_Pro_MIT0701, GI21_Pro_MIT0801, GI18_Pro_MIT9302, GI14_Pro_AS9601, GI18_Pro_MIT9312, GI01_Pro_MIT9123, GI15_Pro_MIT9215, GI18_Pro_MIT9515, GI08_Pro_MIT9201, GI17_Pro_MIT9312, GI16_Pro_MIT9314, GI01_Pro_MIT0602, GI01_Pro_MIT9313, GI17_Pro_MIT9321, GI17_Pro_MIT9302, GI11_Pro_MIT0601, GI23_Pro_NATL1A, GI16_Pro_MED4, GI01_Pro_MIT9303, GI15_Pro_AS9601, GI07_Pro_EQPAC1, GI04_Pro_MIT9202, GI14_Pro_M…	32	2	First part of MIT9312_ISL4 in Coleman 2006 (GI17_Pro_MIT9302), MED4_ISL4 in Coleman 2006 ( GI16_Pro_MED4)	In all strains except PAC1, but very dispersed (variable content). Contains mainly Cell wall/envelope biogenesis genes (cell surface modification genes)	Syn_GI084	GI01_Syn_MEDNS5, GI06_Syn_BIOS-U3-1, GI07_Syn_ROS8604, GI06_Syn_PROS-7-1, GI05_Syn_A15-28, GI03_Syn_CC9311, GI06_Syn_BIOS-E4-1, GI23_Syn_WH7805, GI10_Syn_WH8016, GI02_Syn_CC9605, GI03_Syn_A18-40, GI03_Syn_NOUM97013, GI30_Syn_RS9916, GI03_Syn_BMK-MC-1, GI03_Syn_M16.1, GI03_Syn_WH8101, GI04_Syn_KORDI-100, GI01_Syn_BL107, GI02_Syn_KORDI-49, GI02_Syn_CC9902, GI01_Syn_A15-44, GI01_Syn_KORDI-52, GI04_S…
CK_00001181	turquoise	turquoise	-0.529699	-0.13368	0.229567	0.985704	-0.598435	-0.297345	-0.13368	0.229567	0.985704	n.a.	n.a.	n.a.	n.a.	n.a.	n.a.	n.a.	n.a.	n.a.	n.a.	n.a.	n.a.	n.a.	n.a.	n.a.	n.a.	n.a.	n.a.	n.a.	n.a.	n.a.	n.a.	n.a.	n.a.	n.a.	n.a.	n.a.	n.a.			n.a.	n.a.	n.a.	n.a.	n.a.	n.a.	Syn_GI054	GI20_Syn_WH5701, GI51_Syn_PCC6307
CK_00001183	turquoise	turquoise	-0.53095	-0.0824756	0.171256	0.970565	-0.585587	-0.325472	-0.0824756	0.171256	0.970565	n.a.	n.a.	n.a.	n.a.	n.a.	n.a.	n.a.	n.a.	n.a.	n.a.	n.a.	n.a.	n.a.	n.a.	n.a.	n.a.	n.a.	n.a.	n.a.	n.a.	n.a.	n.a.	n.a.	n.a.	n.a.	n.a.	n.a.	n.a.			n.a.	n.a.	n.a.	n.a.	n.a.	n.a.	Syn_GI029	GI05_Syn_WH5701, GI43_Syn_KORDI-52, GI40_Syn_PCC7001, GI18_Syn_RCC307, GI27_Syn_A15-62, GI32_Syn_RS9902, GI50_Syn_CC9616, GI06_Syn_CB0205, GI08_Syn_CB0101, GI49_Syn_KORDI-100, GI27_Syn_A15-127, GI28_Syn_TAK9802, GI46_Syn_PROS-U-1, GI39_Syn_NS01, GI29_Syn_KORDI-49, GI35_Syn_CC9605, GI21_Syn_A15-24
CK_00001184	turquoise	turquoise	-0.540668	-0.103162	0.197	0.987479	-0.603204	-0.318661	-0.103162	0.197	0.987479	n.a.	n.a.	n.a.	n.a.	n.a.	n.a.	n.a.	n.a.	n.a.	n.a.	n.a.	n.a.	n.a.	n.a.	n.a.	n.a.	n.a.	n.a.	n.a.	n.a.	n.a.	n.a.	n.a.	n.a.	n.a.	n.a.	n.a.	n.a.			n.a.	n.a.	n.a.	n.a.	n.a.	n.a.	Syn_GI029	GI05_Syn_WH5701, GI43_Syn_KORDI-52, GI40_Syn_PCC7001, GI18_Syn_RCC307, GI27_Syn_A15-62, GI32_Syn_RS9902, GI50_Syn_CC9616, GI06_Syn_CB0205, GI08_Syn_CB0101, GI49_Syn_KORDI-100, GI27_Syn_A15-127, GI28_Syn_TAK9802, GI46_Syn_PROS-U-1, GI39_Syn_NS01, GI29_Syn_KORDI-49, GI35_Syn_CC9605, GI21_Syn_A15-24
CK_00001191	turquoise	turquoise	-0.524675	-0.125289	0.205023	0.989422	-0.59082	-0.298321	-0.125289	0.205023	0.989422	n.a.	n.a.	n.a.	n.a.	n.a.	n.a.	n.a.	n.a.	n.a.	n.a.	n.a.	n.a.	n.a.	n.a.	n.a.	n.a.	n.a.	n.a.	n.a.	n.a.	n.a.	n.a.	n.a.	n.a.	n.a.	n.a.	n.a.	n.a.			n.a.	n.a.	n.a.	n.a.	n.a.	n.a.	Syn_GI063	GI31_Syn_A15-44, GI08_Syn_NS01
CK_00001193	turquoise	turquoise	-0.482249	-0.175942	0.192034	0.994295	-0.557976	-0.247126	-0.175942	0.192034	0.994295	n.a.	n.a.	n.a.	n.a.	n.a.	n.a.	n.a.	n.a.	n.a.	n.a.	n.a.	n.a.	n.a.	n.a.	n.a.	n.a.	n.a.	n.a.	n.a.	n.a.	n.a.	n.a.	n.a.	n.a.	n.a.	n.a.	n.a.	n.a.			n.a.	n.a.	n.a.	n.a.	n.a.	n.a.	n.a.	n.a.
CK_00001194	blue	yellow	0.780931	-0.854199	0.194299	-0.252554	0.624996	0.931556	-0.854199	0.194299	-0.252554	n.a.	n.a.	n.a.	n.a.	n.a.	n.a.	n.a.	n.a.	n.a.	n.a.	n.a.	n.a.	n.a.	n.a.	n.a.	n.a.	n.a.	n.a.	n.a.	n.a.	n.a.	n.a.	n.a.	n.a.	n.a.	n.a.	n.a.	n.a.			n.a.	n.a.	n.a.	n.a.	n.a.	n.a.	n.a.	n.a.
CK_00001204	n.a.	n.a.	n.a.	n.a.	n.a.	n.a.	n.a.	n.a.	n.a.	n.a.	n.a.	yellow	yellow	0.792787	0.0677727	-0.0911964	-0.499994	-0.447034	0.946505	0.250842	0.379998	0.0391423	0.0508065	0.0739478	-0.0757373	-0.0550517	-0.197991	-0.460276	-0.51261	-0.281318	-0.182929	-0.416966	-0.162414	-0.130207	-0.130766	-0.370719	-0.075193	-0.0712105	-0.0383578			Pro_GI000	GI09_Pro_GP2, GI10_Pro_MIT9312, GI10_Pro_MIT9301, GI11_Pro_EQPAC1, GI09_Pro_MIT9215, GI22_Pro_MIT9123, GI18_Pro_MIT9202, GI07_Pro_MIT9515, GI09_Pro_MIT0604, GI05_Pro_MIT9321, GI03_Pro_MIT9201, GI03_Pro_SB, GI07_Pro_AS9601, GI09_Pro_MED4, GI08_Pro_MIT9302, GI03_Pro_MIT9314	16	16	MED4_SMV2 and MIT9312_SMV2 in Coleman et al 2006. MED4_ISL2.1 in Dufresne 2008.	HL GI. Ferritin, 1 iron stress-induced protein Prochlorococcus-specific. urtABCDE in most HLII strains. Some hli in MED4.	Syn_GI068	GI16_Syn_RS9917, GI13_Syn_SYN20, GI26_Syn_WH8016, GI28_Syn_ROS8604, GI27_Syn_PROS-7-1, GI24_Syn_RS9909, GI17_Syn_KORDI-49, GI23_Syn_WH5701, GI12_Syn_BMK-MC-1, GI45_Syn_BIOS-U3-1, GI19_Syn_WH8101, GI14_Syn_WH8101, GI18_Syn_CC9311, GI08_Syn_A15-24, GI21_Syn_MEDNS5, GI41_Syn_CB0101, GI32_Syn_PCC7001, GI17_Syn_A18-25c, GI06_Syn_WH7805, GI10_Syn_MEDNS5, GI60_Syn_PCC6307, GI73_Syn_PCC6307, GI16_Syn_MIT…
CK_00001209	turquoise	turquoise	-0.51032	-0.119176	0.154455	0.993415	-0.572033	-0.297702	-0.119176	0.154455	0.993415	n.a.	n.a.	n.a.	n.a.	n.a.	n.a.	n.a.	n.a.	n.a.	n.a.	n.a.	n.a.	n.a.	n.a.	n.a.	n.a.	n.a.	n.a.	n.a.	n.a.	n.a.	n.a.	n.a.	n.a.	n.a.	n.a.	n.a.	n.a.			n.a.	n.a.	n.a.	n.a.	n.a.	n.a.	n.a.	n.a.
CK_00001210	turquoise	turquoise	-0.524557	-0.0980822	0.162786	0.991024	-0.58288	-0.314586	-0.0980822	0.162786	0.991024	n.a.	n.a.	n.a.	n.a.	n.a.	n.a.	n.a.	n.a.	n.a.	n.a.	n.a.	n.a.	n.a.	n.a.	n.a.	n.a.	n.a.	n.a.	n.a.	n.a.	n.a.	n.a.	n.a.	n.a.	n.a.	n.a.	n.a.	n.a.			n.a.	n.a.	n.a.	n.a.	n.a.	n.a.	n.a.	n.a.
CK_00001213	turquoise	turquoise	-0.495796	-0.0900618	0.120115	0.974708	-0.549726	-0.301614	-0.0900618	0.120115	0.974708	n.a.	n.a.	n.a.	n.a.	n.a.	n.a.	n.a.	n.a.	n.a.	n.a.	n.a.	n.a.	n.a.	n.a.	n.a.	n.a.	n.a.	n.a.	n.a.	n.a.	n.a.	n.a.	n.a.	n.a.	n.a.	n.a.	n.a.	n.a.			n.a.	n.a.	n.a.	n.a.	n.a.	n.a.	Syn_GI074	GI04_Syn_A18-25c, GI06_Syn_WH8109, GI62_Syn_BIOS-E4-1, GI13_Syn_A18-46.1, GI05_Syn_CC9616, GI18_Syn_A15-62, GI05_Syn_A15-60, GI20_Syn_CC9605, GI11_Syn_TAK9802, GI12_Syn_WH8102, GI44_Syn_BIOS-U3-1, GI18_Syn_CC9902, GI08_Syn_KORDI-100, GI08_Syn_BL107, GI14_Syn_BL107, GI22_Syn_MITS9220, GI10_Syn_CC9902
CK_00001215	turquoise	turquoise	-0.527844	-0.108466	0.177348	0.994696	-0.589239	-0.311236	-0.108466	0.177348	0.994696	n.a.	n.a.	n.a.	n.a.	n.a.	n.a.	n.a.	n.a.	n.a.	n.a.	n.a.	n.a.	n.a.	n.a.	n.a.	n.a.	n.a.	n.a.	n.a.	n.a.	n.a.	n.a.	n.a.	n.a.	n.a.	n.a.	n.a.	n.a.			Pro_GI027	GI19_Pro_NATL1A, GI09_Pro_PAC1, GI16_Pro_NATL2A, GI19_Pro_MIT0801	4	4	0	LLI GI. Mostly hypothetical. A number of hli.	n.a.	n.a.
CK_00001216	turquoise	turquoise	-0.523161	-0.100087	0.154817	0.993246	-0.580711	-0.315421	-0.100087	0.154817	0.993246	n.a.	n.a.	n.a.	n.a.	n.a.	n.a.	n.a.	n.a.	n.a.	n.a.	n.a.	n.a.	n.a.	n.a.	n.a.	n.a.	n.a.	n.a.	n.a.	n.a.	n.a.	n.a.	n.a.	n.a.	n.a.	n.a.	n.a.	n.a.			n.a.	n.a.	n.a.	n.a.	n.a.	n.a.	n.a.	n.a.
CK_00001222	n.a.	n.a.	n.a.	n.a.	n.a.	n.a.	n.a.	n.a.	n.a.	n.a.	n.a.	salmon	turquoise	0.0831176	-0.196326	-0.524318	-0.0482937	0.236858	0.00535074	0.0689598	0.143614	-0.21828	-0.186757	-0.130695	-0.553671	-0.163416	-0.0250844	-0.0857308	0.165685	-0.00351392	0.0134776	0.313629	-0.123894	-0.0535358	-0.10248	-0.164565	0.0157448	-0.187219	-0.160146			Pro_GI001	GI16_Pro_MIT9313, GI21_Pro_MIT9303, GI17_Pro_MIT9303, GI17_Pro_MIT0701, GI01_Pro_MIT0701, GI15_Pro_MIT0701, GI17_Pro_MIT9313, GI15_Pro_MIT9313, GI20_Pro_MIT9303	9	3	0	LLIV GIs. A bit dispersed. Many hypothetical. Pcb, crtH, prxQ, possible lanthipeptide precursor. Some hli. piuC and idiA2 in MIT0701. Some P assimilation genes in MIT9303, some other in MIT9313.	Syn_GI080	GI17_Syn_A15-24, GI04_Syn_TAK9802, GI04_Syn_A15-44
CK_00001232	turquoise	turquoise	-0.503141	-0.140803	0.176698	0.992649	-0.570318	-0.280739	-0.140803	0.176698	0.992649	n.a.	n.a.	n.a.	n.a.	n.a.	n.a.	n.a.	n.a.	n.a.	n.a.	n.a.	n.a.	n.a.	n.a.	n.a.	n.a.	n.a.	n.a.	n.a.	n.a.	n.a.	n.a.	n.a.	n.a.	n.a.	n.a.	n.a.	n.a.			Pro_GI050	GI13_Pro_AS9601, GI36_Pro_MIT9303, GI08_Pro_EQPAC1, GI14_Pro_MIT9215, GI14_Pro_MED4, GI09_Pro_LG, GI12_Pro_MIT0601, GI12_Pro_MIT9211, GI09_Pro_SS120, GI18_Pro_MIT9301, GI16_Pro_MIT9515, GI14_Pro_GP2, GI18_Pro_MIT9321, GI16_Pro_MIT0604, GI02_Pro_MIT9515, GI11_Pro_MIT9123, GI18_Pro_MIT9314, GI02_Pro_MIT0604, GI06_Pro_MIT9313, GI03_Pro_MIT9302, GI03_Pro_MIT9202	21	3	MED4_SMV5 in Coleman et al 2006. We do not detect it in MIT9312 because below 50%.	Not present in LLI. psbD, idiA, piuC, psbD, psbC, petF, sometimes phage-like proteins + some variable content in particular in LL strains	Syn_GI089	GI07_Syn_MEDNS5, GI08_Syn_WH7805, GI21_Syn_A15-127, GI08_Syn_A18-40, GI08_Syn_PCC7001, GI09_Syn_WH7803, GI24_Syn_BIOS-E4-1, GI34_Syn_RS9916, GI04_Syn_WH7803, GI16_Syn_CC9605, GI33_Syn_KORDI-52, GI44_Syn_CB0101, GI14_Syn_CC9311, GI26_Syn_CB0205, GI19_Syn_A15-28, GI11_Syn_RS9909, GI23_Syn_PCC7001, GI28_Syn_A15-60, GI24_Syn_A18-46.1, GI06_Syn_CC9605, GI09_Syn_PROS-7-1, GI11_Syn_WH8016, GI17_Syn_CC96…
CK_00001235	blue	blue	0.519712	-0.14207	-0.0927332	-0.403728	0.538047	0.387816	-0.14207	-0.0927332	-0.403728	purple	lightcyan	-0.202013	-0.12031	-0.024824	0.42853	-0.124395	-0.00910457	-0.26222	-0.305556	-0.0452889	-0.157529	-0.082033	-0.0807875	0.0876689	-0.0256422	0.348689	0.295626	0.640925	-0.0305532	-0.122492	0.00976944	-0.135812	-0.199205	0.212436	-0.129015	-0.00566221	0.0842987			Pro_GI027	GI19_Pro_NATL1A, GI09_Pro_PAC1, GI16_Pro_NATL2A, GI19_Pro_MIT0801	4	4	0	LLI GI. Mostly hypothetical. A number of hli.	Syn_GI068	GI16_Syn_RS9917, GI13_Syn_SYN20, GI26_Syn_WH8016, GI28_Syn_ROS8604, GI27_Syn_PROS-7-1, GI24_Syn_RS9909, GI17_Syn_KORDI-49, GI23_Syn_WH5701, GI12_Syn_BMK-MC-1, GI45_Syn_BIOS-U3-1, GI19_Syn_WH8101, GI14_Syn_WH8101, GI18_Syn_CC9311, GI08_Syn_A15-24, GI21_Syn_MEDNS5, GI41_Syn_CB0101, GI32_Syn_PCC7001, GI17_Syn_A18-25c, GI06_Syn_WH7805, GI10_Syn_MEDNS5, GI60_Syn_PCC6307, GI73_Syn_PCC6307, GI16_Syn_MIT…
CK_00001241	blue	blue	0.67762	-0.157483	-0.232295	-0.570415	0.710295	0.483762	-0.157483	-0.232295	-0.570415	n.a.	n.a.	n.a.	n.a.	n.a.	n.a.	n.a.	n.a.	n.a.	n.a.	n.a.	n.a.	n.a.	n.a.	n.a.	n.a.	n.a.	n.a.	n.a.	n.a.	n.a.	n.a.	n.a.	n.a.	n.a.	n.a.	n.a.	n.a.			Pro_GI038	GI12_Pro_MIT9314, GI04_Pro_EQPAC1, GI04_Pro_NATL2A, GI11_Pro_MIT0604, GI05_Pro_SB, GI12_Pro_MIT9301, GI09_Pro_AS9601, GI07_Pro_NATL1A, GI10_Pro_MED4, GI19_Pro_PAC1, GI07_Pro_MIT0801, GI10_Pro_MIT9302	12	3	MED4_SMV3 (GI10_Pro_MED4) in Coleman 2006. MIT9312_SMV3 not detected because < 50% of gained genes.	Mainly hypothetical. Psb30 and ftsH3 in MED4/EQPAC1. LL island is quite different.	Syn_GI052	GI10_Syn_WH8102, GI09_Syn_BOUM118, GI20_Syn_RS9907, GI33_Syn_PROS-U-1, GI20_Syn_A15-62, GI19_Syn_M16.1, GI20_Syn_A15-44, GI23_Syn_CC9605, GI32_Syn_KORDI-52, GI18_Syn_KORDI-49, GI05_Syn_WH8109, GI13_Syn_RS9915, GI11_Syn_A18-46.1, GI16_Syn_CC9616, GI18_Syn_KORDI-100, GI09_Syn_RS9902, GI19_Syn_BL107, GI08_Syn_TAK9802, GI19_Syn_A15-127, GI09_Syn_WH8103
CK_00001245	turquoise	turquoise	-0.50291	-0.164304	0.255306	0.971304	-0.5787	-0.260478	-0.164304	0.255306	0.971304	n.a.	n.a.	n.a.	n.a.	n.a.	n.a.	n.a.	n.a.	n.a.	n.a.	n.a.	n.a.	n.a.	n.a.	n.a.	n.a.	n.a.	n.a.	n.a.	n.a.	n.a.	n.a.	n.a.	n.a.	n.a.	n.a.	n.a.	n.a.			n.a.	n.a.	n.a.	n.a.	n.a.	n.a.	n.a.	n.a.
CK_00001246	red	red	-0.46559	-0.382357	0.837686	0.473849	-0.645667	-0.00801277	-0.382357	0.837686	0.473849	n.a.	n.a.	n.a.	n.a.	n.a.	n.a.	n.a.	n.a.	n.a.	n.a.	n.a.	n.a.	n.a.	n.a.	n.a.	n.a.	n.a.	n.a.	n.a.	n.a.	n.a.	n.a.	n.a.	n.a.	n.a.	n.a.	n.a.	n.a.			Pro_GI028	GI14_Pro_MIT9201, GI14_Pro_MIT9314, GI19_Pro_MIT9312, GI16_Pro_AS9601, GI19_Pro_MIT9302, GI17_Pro_MED4, GI19_Pro_MIT9515, GI17_Pro_GP2, GI06_Pro_EQPAC1, GI06_Pro_MIT9123, GI21_Pro_MIT9515, GI06_Pro_MIT9201, GI20_Pro_MIT9301, GI19_Pro_MIT0604, GI17_Pro_MIT9215, GI15_Pro_SB, GI14_Pro_MIT9321, GI06_Pro_MIT9202, GI05_Pro_EQPAC1	19	2	First part of MED4_ISL5 (GI17_Pro_MED4), whole MIT9312_ISL5 (GI19_Pro_MIT9302) in Coleman et al 2006 and Dufresne et al 2008.	HL GI. Many hypothetical, a number of hli. desA3 in HLI and HLII, desA2 only in HLII.	Syn_GI072	GI27_Syn_PCC7001, GI23_Syn_PCC6307, GI30_Syn_NS01, GI43_Syn_WH5701
CK_00001247	turquoise	turquoise	-0.520867	-0.111084	0.196039	0.973867	-0.584638	-0.299728	-0.111084	0.196039	0.973867	n.a.	n.a.	n.a.	n.a.	n.a.	n.a.	n.a.	n.a.	n.a.	n.a.	n.a.	n.a.	n.a.	n.a.	n.a.	n.a.	n.a.	n.a.	n.a.	n.a.	n.a.	n.a.	n.a.	n.a.	n.a.	n.a.	n.a.	n.a.			Pro_GI007	GI43_Pro_MIT0701, GI07_Pro_MIT9313, GI31_Pro_MIT9303, GI16_Pro_MIT0601, GI06_Pro_SS120, GI05_Pro_MIT0602, GI05_Pro_NATL1A, GI11_Pro_LG	8	3	0	LL GI, close to GI_000 (HL). Pcb (2x in LLII-III), ferritin. chlorophyll b synthase / chlorophyllide a oxygenase. Cell-wall modification (quite strain-specific)	n.a.	n.a.
CK_00001248	red	red	-0.0948496	-0.0633519	0.32423	0.0502801	-0.116805	-0.029018	-0.0633519	0.32423	0.0502801	salmon	turquoise	-0.617828	-0.404573	-0.35895	0.125093	0.673365	-0.381798	-0.491594	-0.604948	-0.258853	-0.420971	-0.320183	-0.349147	-0.0656886	0.181703	0.0748803	0.374344	0.00118092	0.158483	0.66503	0.128407	0.0821487	0.0852314	0.421148	0.0439672	0.130023	-0.288699			Pro_GI032	GI21_Pro_MIT9302, GI13_Pro_MIT9515, GI10_Pro_EQPAC1, GI12_Pro_MIT9123, GI05_Pro_MIT9201, GI16_Pro_MIT9301, GI15_Pro_GP2, GI02_Pro_MIT9202, GI19_Pro_MIT9201, GI13_Pro_MIT9215, GI19_Pro_SB, GI11_Pro_PAC1, GI13_Pro_MED4, GI12_Pro_AS9601, GI16_Pro_MIT9302, GI19_Pro_MED4, GI15_Pro_MIT0604, GI19_Pro_MIT9314, GI20_Pro_MIT9321, GI15_Pro_MIT9312	20	2	MED4_ISL3 (GI13_Pro_MED4) and MIT9312_ISL3 (GI15_Pro_MIT9312) in Coleman et al 2006 and Dufresne et al 2008 + MED4_ISL5 (GI19_Pro_MED4)	GI specific to HL (+ PAC1 distantly related, with N assimilation genes). Many hli. In MIT9301, big island containing P acquisition genes (gap3, chrA, pstS, phnCDE, ptxD), as described in Martiny 2006. Thus similar to Pro_GI048 for these genes, but maybe inserted here in another island?. PhoB/PhoR are in the island but were not predicted as gained. In SB and PAC1, all genes for nitrate/nitrite ass…	Syn_GI085	GI03_Syn_PROS-U-1, GI47_Syn_PCC6307, GI27_Syn_WH8016, GI02_Syn_ROS8604, GI16_Syn_BMK-MC-1, GI03_Syn_A15-60, GI14_Syn_MITS9220, GI02_Syn_A18-25c, GI25_Syn_WH7805, GI01_Syn_RS9909, GI02_Syn_WH8101, GI03_Syn_WH8016, GI29_Syn_ROS8604, GI64_Syn_PCC6307, GI19_Syn_PROS-7-1, GI11_Syn_MEDNS5, GI02_Syn_SYN20, GI42_Syn_BIOS-E4-1, GI14_Syn_PROS-U-1, GI16_Syn_BL107, GI07_Syn_WH7803, GI14_Syn_RS9917, GI04_Syn_…
CK_00001249	turquoise	turquoise	-0.525989	-0.112014	0.19655	0.979321	-0.590703	-0.301727	-0.112014	0.19655	0.979321	n.a.	n.a.	n.a.	n.a.	n.a.	n.a.	n.a.	n.a.	n.a.	n.a.	n.a.	n.a.	n.a.	n.a.	n.a.	n.a.	n.a.	n.a.	n.a.	n.a.	n.a.	n.a.	n.a.	n.a.	n.a.	n.a.	n.a.	n.a.			Pro_GI007	GI43_Pro_MIT0701, GI07_Pro_MIT9313, GI31_Pro_MIT9303, GI16_Pro_MIT0601, GI06_Pro_SS120, GI05_Pro_MIT0602, GI05_Pro_NATL1A, GI11_Pro_LG	8	3	0	LL GI, close to GI_000 (HL). Pcb (2x in LLII-III), ferritin. chlorophyll b synthase / chlorophyllide a oxygenase. Cell-wall modification (quite strain-specific)	Syn_GI068	GI16_Syn_RS9917, GI13_Syn_SYN20, GI26_Syn_WH8016, GI28_Syn_ROS8604, GI27_Syn_PROS-7-1, GI24_Syn_RS9909, GI17_Syn_KORDI-49, GI23_Syn_WH5701, GI12_Syn_BMK-MC-1, GI45_Syn_BIOS-U3-1, GI19_Syn_WH8101, GI14_Syn_WH8101, GI18_Syn_CC9311, GI08_Syn_A15-24, GI21_Syn_MEDNS5, GI41_Syn_CB0101, GI32_Syn_PCC7001, GI17_Syn_A18-25c, GI06_Syn_WH7805, GI10_Syn_MEDNS5, GI60_Syn_PCC6307, GI73_Syn_PCC6307, GI16_Syn_MIT…
CK_00001254	turquoise	turquoise	-0.510577	-0.149864	0.224297	0.980072	-0.584433	-0.271705	-0.149864	0.224297	0.980072	n.a.	n.a.	n.a.	n.a.	n.a.	n.a.	n.a.	n.a.	n.a.	n.a.	n.a.	n.a.	n.a.	n.a.	n.a.	n.a.	n.a.	n.a.	n.a.	n.a.	n.a.	n.a.	n.a.	n.a.	n.a.	n.a.	n.a.	n.a.			n.a.	n.a.	n.a.	n.a.	n.a.	n.a.	n.a.	n.a.
CK_00001259	turquoise	turquoise	-0.487164	-0.211407	0.262792	0.97926	-0.575333	-0.224719	-0.211407	0.262792	0.97926	n.a.	n.a.	n.a.	n.a.	n.a.	n.a.	n.a.	n.a.	n.a.	n.a.	n.a.	n.a.	n.a.	n.a.	n.a.	n.a.	n.a.	n.a.	n.a.	n.a.	n.a.	n.a.	n.a.	n.a.	n.a.	n.a.	n.a.	n.a.			n.a.	n.a.	n.a.	n.a.	n.a.	n.a.	n.a.	n.a.
CK_00001260	turquoise	turquoise	-0.494597	-0.181753	0.245341	0.984209	-0.574464	-0.246738	-0.181753	0.245341	0.984209	n.a.	n.a.	n.a.	n.a.	n.a.	n.a.	n.a.	n.a.	n.a.	n.a.	n.a.	n.a.	n.a.	n.a.	n.a.	n.a.	n.a.	n.a.	n.a.	n.a.	n.a.	n.a.	n.a.	n.a.	n.a.	n.a.	n.a.	n.a.			n.a.	n.a.	n.a.	n.a.	n.a.	n.a.	n.a.	n.a.
CK_00001261	blue	blue	0.84078	-0.268164	-0.527808	-0.412793	0.873091	0.60054	-0.268164	-0.527808	-0.412793	n.a.	n.a.	n.a.	n.a.	n.a.	n.a.	n.a.	n.a.	n.a.	n.a.	n.a.	n.a.	n.a.	n.a.	n.a.	n.a.	n.a.	n.a.	n.a.	n.a.	n.a.	n.a.	n.a.	n.a.	n.a.	n.a.	n.a.	n.a.			n.a.	n.a.	n.a.	n.a.	n.a.	n.a.	Syn_GI105	GI31_Syn_A18-46.1, GI22_Syn_KORDI-52, GI21_Syn_A18-46.1, GI12_Syn_RS9907, GI13_Syn_A18-40, GI27_Syn_WH8102, GI12_Syn_WH8109, GI21_Syn_WH8102, GI19_Syn_A18-40, GI16_Syn_WH8102, GI14_Syn_CC9902, GI27_Syn_WH8103, GI06_Syn_RCC307, GI19_Syn_RS9915, GI38_Syn_CB0101, GI20_Syn_WH8102, GI20_Syn_RS9915, GI27_Syn_RS9915, GI17_Syn_WH8103, GI10_Syn_WH8101, GI16_Syn_BOUM118, GI18_Syn_RS9902
CK_00001262	turquoise	turquoise	-0.466478	-0.230272	0.273337	0.963339	-0.558582	-0.199798	-0.230272	0.273337	0.963339	n.a.	n.a.	n.a.	n.a.	n.a.	n.a.	n.a.	n.a.	n.a.	n.a.	n.a.	n.a.	n.a.	n.a.	n.a.	n.a.	n.a.	n.a.	n.a.	n.a.	n.a.	n.a.	n.a.	n.a.	n.a.	n.a.	n.a.	n.a.			n.a.	n.a.	n.a.	n.a.	n.a.	n.a.	Syn_GI105	GI31_Syn_A18-46.1, GI22_Syn_KORDI-52, GI21_Syn_A18-46.1, GI12_Syn_RS9907, GI13_Syn_A18-40, GI27_Syn_WH8102, GI12_Syn_WH8109, GI21_Syn_WH8102, GI19_Syn_A18-40, GI16_Syn_WH8102, GI14_Syn_CC9902, GI27_Syn_WH8103, GI06_Syn_RCC307, GI19_Syn_RS9915, GI38_Syn_CB0101, GI20_Syn_WH8102, GI20_Syn_RS9915, GI27_Syn_RS9915, GI17_Syn_WH8103, GI10_Syn_WH8101, GI16_Syn_BOUM118, GI18_Syn_RS9902
CK_00001269	blue	yellow	0.775371	-0.745135	0.0280625	-0.152752	0.648308	0.871269	-0.745135	0.0280625	-0.152752	salmon	turquoise	-0.0928388	-0.102506	0.00573941	-0.168449	0.346665	0.108207	-0.213776	-0.209089	0.0635737	-0.0758419	-0.165117	-0.0651279	0.102691	0.13179	-0.200546	0.0928249	-0.158968	-0.0507049	0.403245	0.0380899	0.0633211	-0.0572053	-0.446165	0.0390197	0.0468852	0.099561			Pro_GI048	GI05_Pro_AS9601, GI12_Pro_EQPAC1, GI17_Pro_MIT9123, GI01_Pro_SB, GI17_Pro_MIT9201, GI03_Pro_MIT9321, GI05_Pro_MED4, GI04_Pro_MIT9314, GI07_Pro_MIT9215, GI08_Pro_MIT9301, GI08_Pro_MIT9515, GI06_Pro_MIT9302, GI07_Pro_MIT0604, GI07_Pro_GP2, GI06_Pro_MIT9312, GI16_Pro_MIT9202	16	14	MED4_ISL2 (GI05_Pro_MED4), MED4_SMV1 (GI05_Pro_MED4) and MIT9312_ISL2 (GI06_Pro_MIT9312) from Coleman 2006. MED4_ISL2 (GI05_Pro_MED4) from Dufresne 2008.	HL island. P acquisition genes as described in Martiny 2006. The same genes are in other islands for some strains (e.g. Pro_GI033 for SB, Pro_GI032 for MIT9301). Also contains DNA ligase/helicase and some hli. Many hypothetical, some phage genes.	Syn_GI085	GI03_Syn_PROS-U-1, GI47_Syn_PCC6307, GI27_Syn_WH8016, GI02_Syn_ROS8604, GI16_Syn_BMK-MC-1, GI03_Syn_A15-60, GI14_Syn_MITS9220, GI02_Syn_A18-25c, GI25_Syn_WH7805, GI01_Syn_RS9909, GI02_Syn_WH8101, GI03_Syn_WH8016, GI29_Syn_ROS8604, GI64_Syn_PCC6307, GI19_Syn_PROS-7-1, GI11_Syn_MEDNS5, GI02_Syn_SYN20, GI42_Syn_BIOS-E4-1, GI14_Syn_PROS-U-1, GI16_Syn_BL107, GI07_Syn_WH7803, GI14_Syn_RS9917, GI04_Syn_…
CK_00001270	turquoise	turquoise	-0.518952	-0.117413	0.181938	0.984633	-0.582969	-0.29928	-0.117413	0.181938	0.984633	n.a.	n.a.	n.a.	n.a.	n.a.	n.a.	n.a.	n.a.	n.a.	n.a.	n.a.	n.a.	n.a.	n.a.	n.a.	n.a.	n.a.	n.a.	n.a.	n.a.	n.a.	n.a.	n.a.	n.a.	n.a.	n.a.	n.a.	n.a.			Pro_GI046	GI40_Pro_MIT0701, GI25_Pro_MIT9303, GI12_Pro_MIT9313	3	3	0	LLIV GI. Mostly hypothetical. umuC/D DNApol.	Syn_GI008	GI15_Syn_A18-25c, GI19_Syn_TAK9802, GI19_Syn_A15-60, GI17_Syn_RS9902, GI08_Syn_WH7803, GI14_Syn_NOUM97013, GI18_Syn_RS9909, GI33_Syn_BIOS-U3-1, GI13_Syn_A15-44, GI15_Syn_MITS9220, GI21_Syn_RS9917, GI17_Syn_BMK-MC-1, GI12_Syn_MEDNS5, GI20_Syn_PROS-7-1, GI14_Syn_A18-46.1, GI20_Syn_RS9902, GI39_Syn_BIOS-E4-1, GI25_Syn_KORDI-100, GI13_Syn_PCC7001
CK_00001277	n.a.	n.a.	n.a.	n.a.	n.a.	n.a.	n.a.	n.a.	n.a.	n.a.	n.a.	yellow	yellow	0.260701	-0.0389841	-0.322156	-0.512555	0.290595	0.318359	0.0957854	0.116248	0.0451114	-0.0492479	-0.0475201	-0.415419	-0.00870934	0.0315771	-0.559673	-0.108678	-0.304988	-0.0854897	0.347518	-0.266453	-0.029737	0.0471215	-0.0756982	0.057438	0.0860517	-0.0574238			n.a.	n.a.	n.a.	n.a.	n.a.	n.a.	n.a.	n.a.
CK_00001291	n.a.	n.a.	n.a.	n.a.	n.a.	n.a.	n.a.	n.a.	n.a.	n.a.	n.a.	yellow	black	0.42577	0.0452912	0.0275899	-0.0689207	-0.461699	0.260542	0.400456	0.365727	0.0930286	-0.0168278	0.0683783	-0.143599	0.0894001	-0.148446	-0.00470533	-0.343007	-0.0694509	-0.166661	-0.381332	-0.30297	-0.185339	-0.299654	-0.261803	0.0857836	0.139684	0.351743			n.a.	n.a.	n.a.	n.a.	n.a.	n.a.	Syn_GI068	GI16_Syn_RS9917, GI13_Syn_SYN20, GI26_Syn_WH8016, GI28_Syn_ROS8604, GI27_Syn_PROS-7-1, GI24_Syn_RS9909, GI17_Syn_KORDI-49, GI23_Syn_WH5701, GI12_Syn_BMK-MC-1, GI45_Syn_BIOS-U3-1, GI19_Syn_WH8101, GI14_Syn_WH8101, GI18_Syn_CC9311, GI08_Syn_A15-24, GI21_Syn_MEDNS5, GI41_Syn_CB0101, GI32_Syn_PCC7001, GI17_Syn_A18-25c, GI06_Syn_WH7805, GI10_Syn_MEDNS5, GI60_Syn_PCC6307, GI73_Syn_PCC6307, GI16_Syn_MIT…
CK_00001296	turquoise	turquoise	-0.52683	-0.108724	0.186036	0.989009	-0.588366	-0.309449	-0.108724	0.186036	0.989009	n.a.	n.a.	n.a.	n.a.	n.a.	n.a.	n.a.	n.a.	n.a.	n.a.	n.a.	n.a.	n.a.	n.a.	n.a.	n.a.	n.a.	n.a.	n.a.	n.a.	n.a.	n.a.	n.a.	n.a.	n.a.	n.a.	n.a.	n.a.			n.a.	n.a.	n.a.	n.a.	n.a.	n.a.	n.a.	n.a.
CK_00001297	turquoise	turquoise	-0.51339	-0.136625	0.190684	0.991996	-0.581866	-0.285912	-0.136625	0.190684	0.991996	n.a.	n.a.	n.a.	n.a.	n.a.	n.a.	n.a.	n.a.	n.a.	n.a.	n.a.	n.a.	n.a.	n.a.	n.a.	n.a.	n.a.	n.a.	n.a.	n.a.	n.a.	n.a.	n.a.	n.a.	n.a.	n.a.	n.a.	n.a.			n.a.	n.a.	n.a.	n.a.	n.a.	n.a.	n.a.	n.a.
CK_00001299	blue	yellow	0.815669	-0.844837	0.114506	-0.230508	0.677121	0.922215	-0.844837	0.114506	-0.230508	n.a.	n.a.	n.a.	n.a.	n.a.	n.a.	n.a.	n.a.	n.a.	n.a.	n.a.	n.a.	n.a.	n.a.	n.a.	n.a.	n.a.	n.a.	n.a.	n.a.	n.a.	n.a.	n.a.	n.a.	n.a.	n.a.	n.a.	n.a.			n.a.	n.a.	n.a.	n.a.	n.a.	n.a.	Syn_GI098	GI08_Syn_RS9902, GI16_Syn_RS9916, GI22_Syn_A15-44, GI22_Syn_RS9907
CK_00001305	red	red	0.118613	-0.19772	0.175627	-0.0146964	0.0553752	0.229268	-0.19772	0.175627	-0.0146964	n.a.	n.a.	n.a.	n.a.	n.a.	n.a.	n.a.	n.a.	n.a.	n.a.	n.a.	n.a.	n.a.	n.a.	n.a.	n.a.	n.a.	n.a.	n.a.	n.a.	n.a.	n.a.	n.a.	n.a.	n.a.	n.a.	n.a.	n.a.			Pro_GI004	GI24_Pro_MIT0701, GI21_Pro_MIT0801, GI18_Pro_MIT9302, GI14_Pro_AS9601, GI18_Pro_MIT9312, GI01_Pro_MIT9123, GI15_Pro_MIT9215, GI18_Pro_MIT9515, GI08_Pro_MIT9201, GI17_Pro_MIT9312, GI16_Pro_MIT9314, GI01_Pro_MIT0602, GI01_Pro_MIT9313, GI17_Pro_MIT9321, GI17_Pro_MIT9302, GI11_Pro_MIT0601, GI23_Pro_NATL1A, GI16_Pro_MED4, GI01_Pro_MIT9303, GI15_Pro_AS9601, GI07_Pro_EQPAC1, GI04_Pro_MIT9202, GI14_Pro_M…	32	8	First part of MIT9312_ISL4 in Coleman 2006 (GI17_Pro_MIT9302), MED4_ISL4 in Coleman 2006 ( GI16_Pro_MED4)	In all strains except PAC1, but very dispersed (variable content). Contains mainly Cell wall/envelope biogenesis genes (cell surface modification genes)	Syn_GI125	GI07_Syn_A18-46.1, GI04_Syn_A15-24, GI05_Syn_BOUM118, GI06_Syn_WH8103, GI05_Syn_WH8102, GI05_Syn_RS9902, GI24_Syn_A15-127, GI20_Syn_M16.1, GI50_Syn_PCC7001, GI11_Syn_NS01, GI44_Syn_CC9616, GI08_Syn_RS9915, GI25_Syn_BL107, GI03_Syn_CC9902, GI41_Syn_PROS-U-1, GI38_Syn_KORDI-52, GI25_Syn_A15-62, GI31_Syn_CC9605, GI28_Syn_A15-44, GI27_Syn_RS9907, GI24_Syn_BL107, GI43_Syn_KORDI-100, GI26_Syn_TAK9802, …
CK_00001308	blue	yellow	0.8307	-0.813207	0.16718	-0.353516	0.689264	0.945627	-0.813207	0.16718	-0.353516	yellow	yellow	0.361967	-0.0457025	-0.181638	-0.578161	0.0721778	0.453476	0.139114	0.117753	-0.0434506	-0.0745366	-0.00548428	-0.15727	0.0332682	-0.155393	-0.582709	-0.264108	-0.387917	-0.103109	0.123271	-0.213609	-0.117442	0.045941	-0.164934	-0.13745	-0.138557	-0.181276			n.a.	n.a.	n.a.	n.a.	n.a.	n.a.	n.a.	n.a.
CK_00001314	turquoise	turquoise	-0.526565	-0.105681	0.176823	0.990912	-0.587139	-0.311527	-0.105681	0.176823	0.990912	n.a.	n.a.	n.a.	n.a.	n.a.	n.a.	n.a.	n.a.	n.a.	n.a.	n.a.	n.a.	n.a.	n.a.	n.a.	n.a.	n.a.	n.a.	n.a.	n.a.	n.a.	n.a.	n.a.	n.a.	n.a.	n.a.	n.a.	n.a.			n.a.	n.a.	n.a.	n.a.	n.a.	n.a.	n.a.	n.a.
CK_00001316	turquoise	turquoise	-0.521081	-0.11776	0.173714	0.994161	-0.584386	-0.302444	-0.11776	0.173714	0.994161	n.a.	n.a.	n.a.	n.a.	n.a.	n.a.	n.a.	n.a.	n.a.	n.a.	n.a.	n.a.	n.a.	n.a.	n.a.	n.a.	n.a.	n.a.	n.a.	n.a.	n.a.	n.a.	n.a.	n.a.	n.a.	n.a.	n.a.	n.a.			n.a.	n.a.	n.a.	n.a.	n.a.	n.a.	n.a.	n.a.
CK_00001320	blue	blue	0.674384	-0.249749	-0.198492	-0.462986	0.691455	0.50553	-0.249749	-0.198492	-0.462986	yellow	yellow	0.266666	0.128568	-0.0375172	-0.509266	0.136854	0.330737	0.136413	0.0573986	0.138188	0.08472	0.125683	-0.0602146	0.0530678	-0.00254013	-0.490473	-0.196111	-0.540479	-0.11894	0.205895	-0.137046	-0.0469705	-0.0533038	-0.333059	-0.00738635	0.0369143	-0.0258305			n.a.	n.a.	n.a.	n.a.	n.a.	n.a.	n.a.	n.a.
CK_00001324	turquoise	turquoise	-0.522332	-0.12105	0.184484	0.995929	-0.586682	-0.300928	-0.12105	0.184484	0.995929	yellow	yellow	0.189351	0.203686	-0.0194379	-0.495287	0.153524	0.209312	0.0936194	0.0815022	0.170969	0.128015	0.225549	-0.124294	0.146276	0.0870205	-0.485062	-0.176522	-0.538137	0.00053857	0.19798	-0.144409	0.0121971	-0.0503099	-0.14277	0.0847763	0.150451	0.0722195			Pro_GI025	GI03_Pro_LG, GI02_Pro_MIT0602, GI15_Pro_MIT9211, GI16_Pro_LG, GI17_Pro_MIT9211, GI11_Pro_SS120, GI10_Pro_MIT0602, GI09_Pro_MIT0601	8	2	0	LLII-III island, quite dispersed. Many hypothetical. Pcb. idiA2 and piuC in LG.	Syn_GI067	GI30_Syn_A15-44, GI41_Syn_ROS8604, GI47_Syn_CC9616, GI28_Syn_MVIR-18-1
CK_00001332	n.a.	n.a.	n.a.	n.a.	n.a.	n.a.	n.a.	n.a.	n.a.	n.a.	n.a.	yellow	yellow	0.458437	-0.0201032	-0.182469	0.0732729	-0.480694	0.644296	0.00227996	0.173264	-0.00180544	-0.0537834	0.0124292	-0.216657	0.0285396	0.206367	0.119551	-0.093581	-0.182185	0.0269904	-0.53512	-0.0374462	-0.076839	-0.0161098	0.180771	-0.0074939	0.0195438	-0.115461			Pro_GI024	GI43_Pro_MIT9303, GI29_Pro_MIT0701, GI24_Pro_MIT9313	3	1	0	LLIV GI. Cell-surface modification. uvrD (helicase). Hypothetical genes.	Syn_GI084	GI01_Syn_MEDNS5, GI06_Syn_BIOS-U3-1, GI07_Syn_ROS8604, GI06_Syn_PROS-7-1, GI05_Syn_A15-28, GI03_Syn_CC9311, GI06_Syn_BIOS-E4-1, GI23_Syn_WH7805, GI10_Syn_WH8016, GI02_Syn_CC9605, GI03_Syn_A18-40, GI03_Syn_NOUM97013, GI30_Syn_RS9916, GI03_Syn_BMK-MC-1, GI03_Syn_M16.1, GI03_Syn_WH8101, GI04_Syn_KORDI-100, GI01_Syn_BL107, GI02_Syn_KORDI-49, GI02_Syn_CC9902, GI01_Syn_A15-44, GI01_Syn_KORDI-52, GI04_S…
CK_00001333	n.a.	n.a.	n.a.	n.a.	n.a.	n.a.	n.a.	n.a.	n.a.	n.a.	n.a.	yellow	yellow	0.0832974	0.0741464	-0.0400392	0.0785216	-0.228006	0.238204	-0.122974	-0.0581801	0.166763	0.0290606	0.0559313	-0.118417	0.117403	0.191129	0.10994	0.0046764	-0.182648	-0.0103594	-0.255257	-0.00658321	-0.0420818	-0.12848	0.322532	0.0490075	0.107642	0.00223709			Pro_GI024	GI43_Pro_MIT9303, GI29_Pro_MIT0701, GI24_Pro_MIT9313	3	1	0	LLIV GI. Cell-surface modification. uvrD (helicase). Hypothetical genes.	Syn_GI068	GI16_Syn_RS9917, GI13_Syn_SYN20, GI26_Syn_WH8016, GI28_Syn_ROS8604, GI27_Syn_PROS-7-1, GI24_Syn_RS9909, GI17_Syn_KORDI-49, GI23_Syn_WH5701, GI12_Syn_BMK-MC-1, GI45_Syn_BIOS-U3-1, GI19_Syn_WH8101, GI14_Syn_WH8101, GI18_Syn_CC9311, GI08_Syn_A15-24, GI21_Syn_MEDNS5, GI41_Syn_CB0101, GI32_Syn_PCC7001, GI17_Syn_A18-25c, GI06_Syn_WH7805, GI10_Syn_MEDNS5, GI60_Syn_PCC6307, GI73_Syn_PCC6307, GI16_Syn_MIT…
CK_00001335	brown	brown	0.176109	0.10364	-0.119896	-0.315972	0.222112	0.0507924	0.10364	-0.119896	-0.315972	yellow	yellow	0.543877	-0.0981473	-0.358458	-0.0130328	-0.404072	0.76752	0.0059123	0.196139	-0.122306	-0.112144	-0.0407144	-0.338974	-0.0998103	-0.0498596	0.0269962	-0.195171	-0.0522199	-0.0459809	-0.441767	-0.0480762	-0.00476554	-0.00457113	-0.0173565	-0.0920956	-0.0669051	-0.252235			Pro_GI004	GI24_Pro_MIT0701, GI21_Pro_MIT0801, GI18_Pro_MIT9302, GI14_Pro_AS9601, GI18_Pro_MIT9312, GI01_Pro_MIT9123, GI15_Pro_MIT9215, GI18_Pro_MIT9515, GI08_Pro_MIT9201, GI17_Pro_MIT9312, GI16_Pro_MIT9314, GI01_Pro_MIT0602, GI01_Pro_MIT9313, GI17_Pro_MIT9321, GI17_Pro_MIT9302, GI11_Pro_MIT0601, GI23_Pro_NATL1A, GI16_Pro_MED4, GI01_Pro_MIT9303, GI15_Pro_AS9601, GI07_Pro_EQPAC1, GI04_Pro_MIT9202, GI14_Pro_M…	32	4	First part of MIT9312_ISL4 in Coleman 2006 (GI17_Pro_MIT9302), MED4_ISL4 in Coleman 2006 ( GI16_Pro_MED4)	In all strains except PAC1, but very dispersed (variable content). Contains mainly Cell wall/envelope biogenesis genes (cell surface modification genes)	Syn_GI101	GI02_Syn_RCC307, GI01_Syn_MITS9220, GI04_Syn_MINOS11, GI03_Syn_RCC307, GI24_Syn_KORDI-49, GI09_Syn_CB0205, GI02_Syn_MINOS11
CK_00001338	n.a.	n.a.	n.a.	n.a.	n.a.	n.a.	n.a.	n.a.	n.a.	n.a.	n.a.	yellow	yellow	0.359975	0.105701	0.140564	-0.668864	0.0197443	0.576901	0.0148126	0.0296188	0.217811	0.101282	0.0284887	0.0339958	0.256085	-0.101618	-0.681633	-0.261034	-0.470787	-0.0527832	0.0474703	-0.0969237	-0.0605612	-0.0325757	-0.260029	0.107916	0.146904	0.111651			n.a.	n.a.	n.a.	n.a.	n.a.	n.a.	n.a.	n.a.
CK_00001343	blue	yellow	0.709654	-0.876059	0.351153	-0.229005	0.535942	0.914032	-0.876059	0.351153	-0.229005	tan	red	0.119904	0.191591	0.481816	0.548653	-0.641767	0.0471565	0.145265	0.121362	0.333707	0.163002	0.0947725	0.302641	0.338881	-0.0715741	0.542176	0.238363	0.479131	-0.104131	-0.614256	-0.263796	-0.24841	-0.242865	-0.115118	0.104864	0.12743	0.508082			Pro_GI028	GI14_Pro_MIT9201, GI14_Pro_MIT9314, GI19_Pro_MIT9312, GI16_Pro_AS9601, GI19_Pro_MIT9302, GI17_Pro_MED4, GI19_Pro_MIT9515, GI17_Pro_GP2, GI06_Pro_EQPAC1, GI06_Pro_MIT9123, GI21_Pro_MIT9515, GI06_Pro_MIT9201, GI20_Pro_MIT9301, GI19_Pro_MIT0604, GI17_Pro_MIT9215, GI15_Pro_SB, GI14_Pro_MIT9321, GI06_Pro_MIT9202, GI05_Pro_EQPAC1	19	16	First part of MED4_ISL5 (GI17_Pro_MED4), whole MIT9312_ISL5 (GI19_Pro_MIT9302) in Coleman et al 2006 and Dufresne et al 2008.	HL GI. Many hypothetical, a number of hli. desA3 in HLI and HLII, desA2 only in HLII.	Syn_GI068	GI16_Syn_RS9917, GI13_Syn_SYN20, GI26_Syn_WH8016, GI28_Syn_ROS8604, GI27_Syn_PROS-7-1, GI24_Syn_RS9909, GI17_Syn_KORDI-49, GI23_Syn_WH5701, GI12_Syn_BMK-MC-1, GI45_Syn_BIOS-U3-1, GI19_Syn_WH8101, GI14_Syn_WH8101, GI18_Syn_CC9311, GI08_Syn_A15-24, GI21_Syn_MEDNS5, GI41_Syn_CB0101, GI32_Syn_PCC7001, GI17_Syn_A18-25c, GI06_Syn_WH7805, GI10_Syn_MEDNS5, GI60_Syn_PCC6307, GI73_Syn_PCC6307, GI16_Syn_MIT…
CK_00001344	brown	brown	-0.666805	0.933702	-0.367073	0.121383	-0.469384	-0.92448	0.933702	-0.367073	0.121383	n.a.	n.a.	n.a.	n.a.	n.a.	n.a.	n.a.	n.a.	n.a.	n.a.	n.a.	n.a.	n.a.	n.a.	n.a.	n.a.	n.a.	n.a.	n.a.	n.a.	n.a.	n.a.	n.a.	n.a.	n.a.	n.a.	n.a.	n.a.			n.a.	n.a.	n.a.	n.a.	n.a.	n.a.	n.a.	n.a.
CK_00001348	turquoise	turquoise	-0.536837	-0.10563	0.200012	0.980973	-0.598641	-0.316694	-0.10563	0.200012	0.980973	n.a.	n.a.	n.a.	n.a.	n.a.	n.a.	n.a.	n.a.	n.a.	n.a.	n.a.	n.a.	n.a.	n.a.	n.a.	n.a.	n.a.	n.a.	n.a.	n.a.	n.a.	n.a.	n.a.	n.a.	n.a.	n.a.	n.a.	n.a.			n.a.	n.a.	n.a.	n.a.	n.a.	n.a.	n.a.	n.a.
CK_00001349	blue	blue	0.192969	-0.0863015	0.336214	-0.521729	0.158291	0.236052	-0.0863015	0.336214	-0.521729	salmon	turquoise	-0.374289	0.0783456	-0.0529323	0.116087	0.443798	-0.488252	-0.0485389	-0.158037	0.026648	0.0665817	0.0871028	-0.0888118	0.00361955	0.0491872	-0.0114163	0.456719	0.340333	-0.030866	0.480042	-0.0054761	0.0834579	0.109772	-0.187667	-0.057128	-0.0677613	0.0876183			Pro_GI029	GI05_Pro_MIT9123, GI01_Pro_NATL1A, GI01_Pro_MIT9515, GI01_Pro_MIT0604, GI01_Pro_MIT9215, GI02_Pro_MIT9302, GI09_Pro_MIT9202	7	3	0	Small GI. Mainly restriction-modification enzymes. 1 helicase.	n.a.	n.a.
CK_00001355	blue	yellow	0.39247	-0.525487	-0.0138709	0.105463	0.260416	0.574017	-0.525487	-0.0138709	0.105463	n.a.	n.a.	n.a.	n.a.	n.a.	n.a.	n.a.	n.a.	n.a.	n.a.	n.a.	n.a.	n.a.	n.a.	n.a.	n.a.	n.a.	n.a.	n.a.	n.a.	n.a.	n.a.	n.a.	n.a.	n.a.	n.a.	n.a.	n.a.			Pro_GI004	GI24_Pro_MIT0701, GI21_Pro_MIT0801, GI18_Pro_MIT9302, GI14_Pro_AS9601, GI18_Pro_MIT9312, GI01_Pro_MIT9123, GI15_Pro_MIT9215, GI18_Pro_MIT9515, GI08_Pro_MIT9201, GI17_Pro_MIT9312, GI16_Pro_MIT9314, GI01_Pro_MIT0602, GI01_Pro_MIT9313, GI17_Pro_MIT9321, GI17_Pro_MIT9302, GI11_Pro_MIT0601, GI23_Pro_NATL1A, GI16_Pro_MED4, GI01_Pro_MIT9303, GI15_Pro_AS9601, GI07_Pro_EQPAC1, GI04_Pro_MIT9202, GI14_Pro_M…	32	1	First part of MIT9312_ISL4 in Coleman 2006 (GI17_Pro_MIT9302), MED4_ISL4 in Coleman 2006 ( GI16_Pro_MED4)	In all strains except PAC1, but very dispersed (variable content). Contains mainly Cell wall/envelope biogenesis genes (cell surface modification genes)	Syn_GI054	GI20_Syn_WH5701, GI51_Syn_PCC6307
CK_00001356	n.a.	n.a.	n.a.	n.a.	n.a.	n.a.	n.a.	n.a.	n.a.	n.a.	n.a.	salmon	turquoise	-0.686276	0.0399792	0.119939	0.0504893	0.568746	-0.723664	-0.227246	-0.480394	0.0865267	-0.00575861	0.048921	0.0476688	0.159709	0.189965	0.0193137	0.310503	-0.128884	0.128249	0.592007	0.0277461	0.0555771	0.0140255	0.27425	0.0885121	0.120305	0.119923			n.a.	n.a.	n.a.	n.a.	n.a.	n.a.	Syn_GI088	GI35_Syn_ROS8604, GI07_Syn_A15-24, GI19_Syn_MEDNS5, GI06_Syn_RS9917, GI07_Syn_WH8101, GI01_Syn_WH8101, GI24_Syn_PROS-7-1, GI27_Syn_CC9605, GI07_Syn_RS9917, GI09_Syn_RS9909, GI10_Syn_RS9909, GI41_Syn_CC9616, GI08_Syn_BOUM118, GI01_Syn_BIOS-U3-1, GI40_Syn_KORDI-100, GI10_Syn_A15-28, GI09_Syn_WH8101, GI23_Syn_A15-62, GI12_Syn_RS9915
CK_00001357	blue	yellow	0.739617	-0.911176	0.245771	-0.0963274	0.558801	0.94886	-0.911176	0.245771	-0.0963274	n.a.	n.a.	n.a.	n.a.	n.a.	n.a.	n.a.	n.a.	n.a.	n.a.	n.a.	n.a.	n.a.	n.a.	n.a.	n.a.	n.a.	n.a.	n.a.	n.a.	n.a.	n.a.	n.a.	n.a.	n.a.	n.a.	n.a.	n.a.			Pro_GI009	GI08_Pro_SB, GI06_Pro_MIT0602, GI08_Pro_MIT9211, GI15_Pro_PAC1, GI07_Pro_SS120, GI10_Pro_NATL2A, GI13_Pro_MIT0601, GI14_Pro_MIT0801, GI15_Pro_NATL1A, GI02_Pro_MIT9314, GI04_Pro_LG	11	3	0	Fe-related?? Mostly LL, quite different in HLII. Many pcb in LLI (x5) and LLII-III (x3). isiB and hli in LLII-III. prxQ in LLI. Pyrimidine dimer DNA glycosylase in some LLII-III. deoxyribodipyrimidine photolyase-related FAD-domain containing protein in LLI. cynABDS in HLII strains. Mn2+/Fe2+ transport in some LLII-III.	Syn_GI069	GI53_Syn_PCC6307, GI74_Syn_BIOS-E4-1
CK_00001358	blue	yellow	0.69419	-0.776174	0.137251	-0.0669259	0.554511	0.830991	-0.776174	0.137251	-0.0669259	n.a.	n.a.	n.a.	n.a.	n.a.	n.a.	n.a.	n.a.	n.a.	n.a.	n.a.	n.a.	n.a.	n.a.	n.a.	n.a.	n.a.	n.a.	n.a.	n.a.	n.a.	n.a.	n.a.	n.a.	n.a.	n.a.	n.a.	n.a.			n.a.	n.a.	n.a.	n.a.	n.a.	n.a.	Syn_GI069	GI53_Syn_PCC6307, GI74_Syn_BIOS-E4-1
CK_00001359	blue	yellow	0.659902	-0.827115	0.244264	-0.0648759	0.489307	0.866868	-0.827115	0.244264	-0.0648759	n.a.	n.a.	n.a.	n.a.	n.a.	n.a.	n.a.	n.a.	n.a.	n.a.	n.a.	n.a.	n.a.	n.a.	n.a.	n.a.	n.a.	n.a.	n.a.	n.a.	n.a.	n.a.	n.a.	n.a.	n.a.	n.a.	n.a.	n.a.			n.a.	n.a.	n.a.	n.a.	n.a.	n.a.	Syn_GI069	GI53_Syn_PCC6307, GI74_Syn_BIOS-E4-1
CK_00001360	blue	yellow	0.701645	-0.812985	0.222068	-0.136533	0.541022	0.880454	-0.812985	0.222068	-0.136533	n.a.	n.a.	n.a.	n.a.	n.a.	n.a.	n.a.	n.a.	n.a.	n.a.	n.a.	n.a.	n.a.	n.a.	n.a.	n.a.	n.a.	n.a.	n.a.	n.a.	n.a.	n.a.	n.a.	n.a.	n.a.	n.a.	n.a.	n.a.			n.a.	n.a.	n.a.	n.a.	n.a.	n.a.	Syn_GI069	GI53_Syn_PCC6307, GI74_Syn_BIOS-E4-1
CK_00001361	blue	yellow	0.804457	-0.796215	0.019409	-0.146437	0.665292	0.915234	-0.796215	0.019409	-0.146437	n.a.	n.a.	n.a.	n.a.	n.a.	n.a.	n.a.	n.a.	n.a.	n.a.	n.a.	n.a.	n.a.	n.a.	n.a.	n.a.	n.a.	n.a.	n.a.	n.a.	n.a.	n.a.	n.a.	n.a.	n.a.	n.a.	n.a.	n.a.			n.a.	n.a.	n.a.	n.a.	n.a.	n.a.	Syn_GI069	GI53_Syn_PCC6307, GI74_Syn_BIOS-E4-1
CK_00001362	blue	yellow	0.74407	-0.849538	0.16219	-0.116563	0.579077	0.919848	-0.849538	0.16219	-0.116563	n.a.	n.a.	n.a.	n.a.	n.a.	n.a.	n.a.	n.a.	n.a.	n.a.	n.a.	n.a.	n.a.	n.a.	n.a.	n.a.	n.a.	n.a.	n.a.	n.a.	n.a.	n.a.	n.a.	n.a.	n.a.	n.a.	n.a.	n.a.			n.a.	n.a.	n.a.	n.a.	n.a.	n.a.	Syn_GI069	GI53_Syn_PCC6307, GI74_Syn_BIOS-E4-1
CK_00001363	blue	yellow	0.764452	-0.876175	0.140849	-0.103278	0.594328	0.945346	-0.876175	0.140849	-0.103278	n.a.	n.a.	n.a.	n.a.	n.a.	n.a.	n.a.	n.a.	n.a.	n.a.	n.a.	n.a.	n.a.	n.a.	n.a.	n.a.	n.a.	n.a.	n.a.	n.a.	n.a.	n.a.	n.a.	n.a.	n.a.	n.a.	n.a.	n.a.			n.a.	n.a.	n.a.	n.a.	n.a.	n.a.	Syn_GI069	GI53_Syn_PCC6307, GI74_Syn_BIOS-E4-1
CK_00001364	blue	yellow	0.654673	-0.830077	0.268296	-0.0706181	0.483276	0.864942	-0.830077	0.268296	-0.0706181	n.a.	n.a.	n.a.	n.a.	n.a.	n.a.	n.a.	n.a.	n.a.	n.a.	n.a.	n.a.	n.a.	n.a.	n.a.	n.a.	n.a.	n.a.	n.a.	n.a.	n.a.	n.a.	n.a.	n.a.	n.a.	n.a.	n.a.	n.a.			n.a.	n.a.	n.a.	n.a.	n.a.	n.a.	Syn_GI069	GI53_Syn_PCC6307, GI74_Syn_BIOS-E4-1
CK_00001365	blue	yellow	0.710059	-0.810716	0.179959	-0.10549	0.551154	0.883204	-0.810716	0.179959	-0.10549	n.a.	n.a.	n.a.	n.a.	n.a.	n.a.	n.a.	n.a.	n.a.	n.a.	n.a.	n.a.	n.a.	n.a.	n.a.	n.a.	n.a.	n.a.	n.a.	n.a.	n.a.	n.a.	n.a.	n.a.	n.a.	n.a.	n.a.	n.a.			Pro_GI041	GI04_Pro_MED4, GI06_Pro_MIT0604, GI12_Pro_MIT9321, GI04_Pro_MIT9312, GI14_Pro_MIT9202, GI09_Pro_SB, GI11_Pro_MIT9314, GI02_Pro_GP2, GI05_Pro_MIT9515, GI06_Pro_MIT9211, GI06_Pro_MIT9215, GI05_Pro_MIT9302, GI16_Pro_MIT9123, GI15_Pro_EQPAC1, GI06_Pro_MIT9301, GI19_Pro_MIT0601, GI20_Pro_MIT9201	17	1	MED4_ISL1.1 in Dufresne et al 2008	HL + some LLII-III. Mainly hypothetical, sometimes restriction modification enzymes, sometimes phage integrase/other phage proteins. urtABCDE (urea transporter) in MIT9123	Syn_GI023	GI45_Syn_KORDI-52, GI51_Syn_CC9616, GI48_Syn_PROS-U-1, GI29_Syn_A15-127, GI51_Syn_KORDI-100, GI31_Syn_KORDI-49, GI36_Syn_CC9605
CK_00001366	blue	yellow	0.721109	-0.876108	0.237324	-0.0885116	0.545485	0.924755	-0.876108	0.237324	-0.0885116	n.a.	n.a.	n.a.	n.a.	n.a.	n.a.	n.a.	n.a.	n.a.	n.a.	n.a.	n.a.	n.a.	n.a.	n.a.	n.a.	n.a.	n.a.	n.a.	n.a.	n.a.	n.a.	n.a.	n.a.	n.a.	n.a.	n.a.	n.a.			Pro_GI041	GI04_Pro_MED4, GI06_Pro_MIT0604, GI12_Pro_MIT9321, GI04_Pro_MIT9312, GI14_Pro_MIT9202, GI09_Pro_SB, GI11_Pro_MIT9314, GI02_Pro_GP2, GI05_Pro_MIT9515, GI06_Pro_MIT9211, GI06_Pro_MIT9215, GI05_Pro_MIT9302, GI16_Pro_MIT9123, GI15_Pro_EQPAC1, GI06_Pro_MIT9301, GI19_Pro_MIT0601, GI20_Pro_MIT9201	17	1	MED4_ISL1.1 in Dufresne et al 2008	HL + some LLII-III. Mainly hypothetical, sometimes restriction modification enzymes, sometimes phage integrase/other phage proteins. urtABCDE (urea transporter) in MIT9123	Syn_GI023	GI45_Syn_KORDI-52, GI51_Syn_CC9616, GI48_Syn_PROS-U-1, GI29_Syn_A15-127, GI51_Syn_KORDI-100, GI31_Syn_KORDI-49, GI36_Syn_CC9605
CK_00001367	blue	yellow	0.739703	-0.829894	0.172886	-0.137554	0.575896	0.915813	-0.829894	0.172886	-0.137554	n.a.	n.a.	n.a.	n.a.	n.a.	n.a.	n.a.	n.a.	n.a.	n.a.	n.a.	n.a.	n.a.	n.a.	n.a.	n.a.	n.a.	n.a.	n.a.	n.a.	n.a.	n.a.	n.a.	n.a.	n.a.	n.a.	n.a.	n.a.			Pro_GI041	GI04_Pro_MED4, GI06_Pro_MIT0604, GI12_Pro_MIT9321, GI04_Pro_MIT9312, GI14_Pro_MIT9202, GI09_Pro_SB, GI11_Pro_MIT9314, GI02_Pro_GP2, GI05_Pro_MIT9515, GI06_Pro_MIT9211, GI06_Pro_MIT9215, GI05_Pro_MIT9302, GI16_Pro_MIT9123, GI15_Pro_EQPAC1, GI06_Pro_MIT9301, GI19_Pro_MIT0601, GI20_Pro_MIT9201	17	1	MED4_ISL1.1 in Dufresne et al 2008	HL + some LLII-III. Mainly hypothetical, sometimes restriction modification enzymes, sometimes phage integrase/other phage proteins. urtABCDE (urea transporter) in MIT9123	Syn_GI023	GI45_Syn_KORDI-52, GI51_Syn_CC9616, GI48_Syn_PROS-U-1, GI29_Syn_A15-127, GI51_Syn_KORDI-100, GI31_Syn_KORDI-49, GI36_Syn_CC9605
CK_00001368	blue	blue	0.502427	-0.126386	-0.0618766	-0.443778	0.50869	0.396694	-0.126386	-0.0618766	-0.443778	salmon	turquoise	-0.024814	0.0426514	-0.0176646	-0.135336	0.108343	-0.0282317	0.0113812	-0.0426634	0.0462331	-0.0295508	0.0949331	-0.093965	0.149683	0.0235166	-0.153745	0.105056	-0.17695	-0.100295	0.171234	-0.146744	-0.0605887	-0.0570687	-0.140091	0.0424348	0.102322	0.0176954			n.a.	n.a.	n.a.	n.a.	n.a.	n.a.	Syn_GI022	GI20_Syn_WH7805, GI09_Syn_ROS8604, GI09_Syn_BIOS-E4-1, GI03_Syn_A15-127, GI23_Syn_RS9915, GI10_Syn_PROS-7-1, GI18_Syn_A15-24, GI21_Syn_A15-28, GI09_Syn_BIOS-U3-1, GI03_Syn_WH7803, GI08_Syn_SYN20, GI18_Syn_CC9616, GI08_Syn_RS9909, GI19_Syn_BOUM118, GI21_Syn_WH8103, GI08_Syn_RS9917, GI05_Syn_MEDNS5, GI03_Syn_KORDI-49, GI23_Syn_WH8102, GI06_Syn_BMK-MC-1, GI25_Syn_A18-46.1, GI12_Syn_WH8016, GI16_Syn_…
CK_00001369	blue	blue	0.643918	-0.139193	-0.240805	-0.517617	0.663149	0.480248	-0.139193	-0.240805	-0.517617	salmon	turquoise	-0.0186228	0.0699721	-0.021897	-0.371295	0.250524	-0.0439435	0.0351798	-0.0229382	0.0781326	0.0123631	0.0981535	-0.11102	0.14509	0.0337215	-0.387335	-0.0603211	-0.329889	-0.0407329	0.310565	-0.117163	-0.00768304	-0.0141109	-0.140185	0.0552533	0.0982579	0.0606807			n.a.	n.a.	n.a.	n.a.	n.a.	n.a.	Syn_GI022	GI20_Syn_WH7805, GI09_Syn_ROS8604, GI09_Syn_BIOS-E4-1, GI03_Syn_A15-127, GI23_Syn_RS9915, GI10_Syn_PROS-7-1, GI18_Syn_A15-24, GI21_Syn_A15-28, GI09_Syn_BIOS-U3-1, GI03_Syn_WH7803, GI08_Syn_SYN20, GI18_Syn_CC9616, GI08_Syn_RS9909, GI19_Syn_BOUM118, GI21_Syn_WH8103, GI08_Syn_RS9917, GI05_Syn_MEDNS5, GI03_Syn_KORDI-49, GI23_Syn_WH8102, GI06_Syn_BMK-MC-1, GI25_Syn_A18-46.1, GI12_Syn_WH8016, GI16_Syn_…
CK_00001370	blue	blue	0.625758	-0.076837	-0.306434	-0.516199	0.666969	0.419213	-0.076837	-0.306434	-0.516199	salmon	turquoise	-0.178751	0.0172663	-0.0322905	-0.153925	0.345742	-0.137366	-0.120316	-0.157391	0.0770867	-0.0317229	0.0334698	-0.087344	0.166966	0.0934108	-0.172541	0.120215	-0.232922	0.0049722	0.397891	-0.0363498	-0.0154877	0.0530599	-0.137199	0.0906362	0.0723069	-0.075981			n.a.	n.a.	n.a.	n.a.	n.a.	n.a.	Syn_GI022	GI20_Syn_WH7805, GI09_Syn_ROS8604, GI09_Syn_BIOS-E4-1, GI03_Syn_A15-127, GI23_Syn_RS9915, GI10_Syn_PROS-7-1, GI18_Syn_A15-24, GI21_Syn_A15-28, GI09_Syn_BIOS-U3-1, GI03_Syn_WH7803, GI08_Syn_SYN20, GI18_Syn_CC9616, GI08_Syn_RS9909, GI19_Syn_BOUM118, GI21_Syn_WH8103, GI08_Syn_RS9917, GI05_Syn_MEDNS5, GI03_Syn_KORDI-49, GI23_Syn_WH8102, GI06_Syn_BMK-MC-1, GI25_Syn_A18-46.1, GI12_Syn_WH8016, GI16_Syn_…
CK_00001376	turquoise	turquoise	-0.521993	-0.117695	0.201673	0.979007	-0.587016	-0.298475	-0.117695	0.201673	0.979007	n.a.	n.a.	n.a.	n.a.	n.a.	n.a.	n.a.	n.a.	n.a.	n.a.	n.a.	n.a.	n.a.	n.a.	n.a.	n.a.	n.a.	n.a.	n.a.	n.a.	n.a.	n.a.	n.a.	n.a.	n.a.	n.a.	n.a.	n.a.			Pro_GI009	GI08_Pro_SB, GI06_Pro_MIT0602, GI08_Pro_MIT9211, GI15_Pro_PAC1, GI07_Pro_SS120, GI10_Pro_NATL2A, GI13_Pro_MIT0601, GI14_Pro_MIT0801, GI15_Pro_NATL1A, GI02_Pro_MIT9314, GI04_Pro_LG	11	1	0	Fe-related?? Mostly LL, quite different in HLII. Many pcb in LLI (x5) and LLII-III (x3). isiB and hli in LLII-III. prxQ in LLI. Pyrimidine dimer DNA glycosylase in some LLII-III. deoxyribodipyrimidine photolyase-related FAD-domain containing protein in LLI. cynABDS in HLII strains. Mn2+/Fe2+ transport in some LLII-III.	n.a.	n.a.
CK_00001380	turquoise	turquoise	-0.53237	-0.0832591	0.170724	0.980593	-0.588436	-0.324148	-0.0832591	0.170724	0.980593	n.a.	n.a.	n.a.	n.a.	n.a.	n.a.	n.a.	n.a.	n.a.	n.a.	n.a.	n.a.	n.a.	n.a.	n.a.	n.a.	n.a.	n.a.	n.a.	n.a.	n.a.	n.a.	n.a.	n.a.	n.a.	n.a.	n.a.	n.a.			n.a.	n.a.	n.a.	n.a.	n.a.	n.a.	n.a.	n.a.
CK_00001386	brown	brown	-0.517151	0.956782	-0.41071	-0.139254	-0.302412	-0.835696	0.956782	-0.41071	-0.139254	n.a.	n.a.	n.a.	n.a.	n.a.	n.a.	n.a.	n.a.	n.a.	n.a.	n.a.	n.a.	n.a.	n.a.	n.a.	n.a.	n.a.	n.a.	n.a.	n.a.	n.a.	n.a.	n.a.	n.a.	n.a.	n.a.	n.a.	n.a.			n.a.	n.a.	n.a.	n.a.	n.a.	n.a.	n.a.	n.a.
CK_00001390	n.a.	n.a.	n.a.	n.a.	n.a.	n.a.	n.a.	n.a.	n.a.	n.a.	n.a.	yellow	yellow	0.570624	0.0431428	-0.0266922	-0.715928	-0.0930232	0.729471	0.149073	0.21908	0.0301347	0.0212118	0.0546735	-0.0163953	0.0285523	-0.181133	-0.711937	-0.460228	-0.400357	-0.143556	-0.0411584	-0.104112	-0.0795918	-0.1104	-0.44387	-0.0198915	-0.0191867	-0.0629928			Pro_GI000	GI09_Pro_GP2, GI10_Pro_MIT9312, GI10_Pro_MIT9301, GI11_Pro_EQPAC1, GI09_Pro_MIT9215, GI22_Pro_MIT9123, GI18_Pro_MIT9202, GI07_Pro_MIT9515, GI09_Pro_MIT0604, GI05_Pro_MIT9321, GI03_Pro_MIT9201, GI03_Pro_SB, GI07_Pro_AS9601, GI09_Pro_MED4, GI08_Pro_MIT9302, GI03_Pro_MIT9314	16	16	MED4_SMV2 and MIT9312_SMV2 in Coleman et al 2006. MED4_ISL2.1 in Dufresne 2008.	HL GI. Ferritin, 1 iron stress-induced protein Prochlorococcus-specific. urtABCDE in most HLII strains. Some hli in MED4.	Syn_GI068	GI16_Syn_RS9917, GI13_Syn_SYN20, GI26_Syn_WH8016, GI28_Syn_ROS8604, GI27_Syn_PROS-7-1, GI24_Syn_RS9909, GI17_Syn_KORDI-49, GI23_Syn_WH5701, GI12_Syn_BMK-MC-1, GI45_Syn_BIOS-U3-1, GI19_Syn_WH8101, GI14_Syn_WH8101, GI18_Syn_CC9311, GI08_Syn_A15-24, GI21_Syn_MEDNS5, GI41_Syn_CB0101, GI32_Syn_PCC7001, GI17_Syn_A18-25c, GI06_Syn_WH7805, GI10_Syn_MEDNS5, GI60_Syn_PCC6307, GI73_Syn_PCC6307, GI16_Syn_MIT…
CK_00001393	n.a.	n.a.	n.a.	n.a.	n.a.	n.a.	n.a.	n.a.	n.a.	n.a.	n.a.	salmon	turquoise	0.35568	0.0384719	-0.0102806	-0.477264	-0.0130626	0.208897	0.321028	0.309392	0.101182	-0.0209857	0.0546418	-0.104893	0.0566199	-0.132846	-0.457587	-0.392072	-0.272186	-0.170447	0.0532017	-0.130603	-0.0141603	-0.254854	-0.125257	-0.0404461	-0.00733059	0.215139			n.a.	n.a.	n.a.	n.a.	n.a.	n.a.	n.a.	n.a.
CK_00001396	n.a.	n.a.	n.a.	n.a.	n.a.	n.a.	n.a.	n.a.	n.a.	n.a.	n.a.	tan	red	-0.180644	0.215667	0.214783	-0.412951	0.376084	-0.386269	0.0904655	0.0675573	0.268382	0.163194	0.172357	0.00349333	0.245394	-0.0823598	-0.464883	-0.0485055	-0.156626	-0.086028	0.427416	-0.110017	0.06968	-0.0357737	-0.00763568	0.132677	0.159802	0.479639			n.a.	n.a.	n.a.	n.a.	n.a.	n.a.	n.a.	n.a.
CK_00001398	blue	blue	0.41495	0.149492	-0.337047	-0.482997	0.495656	0.180566	0.149492	-0.337047	-0.482997	yellow	yellow	0.576024	0.0802222	0.0696164	-0.620068	-0.176817	0.739409	0.0589837	0.26752	0.101391	0.0360508	0.0849982	0.0137055	0.163257	-0.173266	-0.579834	-0.470105	-0.47594	-0.180034	-0.107843	-0.253092	-0.0919623	-0.0694379	-0.45934	-0.0629947	0.0254213	0.0669259			Pro_GI050	GI13_Pro_AS9601, GI36_Pro_MIT9303, GI08_Pro_EQPAC1, GI14_Pro_MIT9215, GI14_Pro_MED4, GI09_Pro_LG, GI12_Pro_MIT0601, GI12_Pro_MIT9211, GI09_Pro_SS120, GI18_Pro_MIT9301, GI16_Pro_MIT9515, GI14_Pro_GP2, GI18_Pro_MIT9321, GI16_Pro_MIT0604, GI02_Pro_MIT9515, GI11_Pro_MIT9123, GI18_Pro_MIT9314, GI02_Pro_MIT0604, GI06_Pro_MIT9313, GI03_Pro_MIT9302, GI03_Pro_MIT9202	21	2	MED4_SMV5 in Coleman et al 2006. We do not detect it in MIT9312 because below 50%.	Not present in LLI. psbD, idiA, piuC, psbD, psbC, petF, sometimes phage-like proteins + some variable content in particular in LL strains	Syn_GI036	GI31_Syn_PCC6307, GI22_Syn_BMK-MC-1, GI10_Syn_SYN20, GI05_Syn_RCC307, GI14_Syn_BIOS-U3-1, GI38_Syn_CC9616, GI04_Syn_MITS9220, GI38_Syn_KORDI-100, GI07_Syn_A15-127, GI06_Syn_MINOS11, GI24_Syn_WH5701, GI20_Syn_WH8103, GI14_Syn_WH8016, GI25_Syn_TAK9802, GI23_Syn_A18-46.1, GI39_Syn_CC9616, GI05_Syn_PROS-9-1, GI11_Syn_MVIR-18-1, GI10_Syn_BIOS-E4-1, GI30_Syn_PCC7001, GI13_Syn_ROS8604, GI07_Syn_BMK-MC-1…
CK_00001401	n.a.	n.a.	n.a.	n.a.	n.a.	n.a.	n.a.	n.a.	n.a.	n.a.	n.a.	salmon	turquoise	-0.445776	-0.298557	-0.217268	0.218783	0.58496	-0.565107	-0.117772	-0.155501	-0.194383	-0.236497	-0.302323	-0.292852	-0.0275107	0.0817233	0.12279	0.42941	0.345347	0.144173	0.620785	0.0537103	0.138114	0.0115885	-0.0669354	0.0771408	0.126494	0.00510369			n.a.	n.a.	n.a.	n.a.	n.a.	n.a.	n.a.	n.a.
CK_00001402	n.a.	n.a.	n.a.	n.a.	n.a.	n.a.	n.a.	n.a.	n.a.	n.a.	n.a.	salmon	turquoise	-0.0969472	-0.0584913	-0.401182	-0.210852	0.562389	-0.126039	-0.0832878	0.0251256	-0.0543707	-0.0579533	-0.0365899	-0.454375	-0.102025	0.0672403	-0.262812	0.177814	-0.173251	-0.0638315	0.618275	0.0392929	0.030343	-0.055555	0.0155388	-2.71791e-05	-0.0370651	-0.103761			n.a.	n.a.	n.a.	n.a.	n.a.	n.a.	n.a.	n.a.
CK_00001404	blue	yellow	0.270152	-0.156739	-0.0702176	-0.0805386	0.252148	0.249866	-0.156739	-0.0702176	-0.0805386	n.a.	n.a.	n.a.	n.a.	n.a.	n.a.	n.a.	n.a.	n.a.	n.a.	n.a.	n.a.	n.a.	n.a.	n.a.	n.a.	n.a.	n.a.	n.a.	n.a.	n.a.	n.a.	n.a.	n.a.	n.a.	n.a.	n.a.	n.a.			n.a.	n.a.	n.a.	n.a.	n.a.	n.a.	n.a.	n.a.
CK_00001405	n.a.	n.a.	n.a.	n.a.	n.a.	n.a.	n.a.	n.a.	n.a.	n.a.	n.a.	tan	red	0.0110883	0.268788	0.356391	-0.321119	0.135296	0.127418	-0.119001	-0.0768986	0.321791	0.190631	0.231703	0.152492	0.352505	-0.240912	-0.317818	-0.130675	-0.195103	0.0466749	0.175982	-0.07912	-0.108867	-0.117894	-0.125696	0.141967	0.269475	0.429213			Pro_GI033	GI14_Pro_MIT9302, GI02_Pro_MIT9301, GI02_Pro_MIT9215, GI01_Pro_MED4, GI12_Pro_MIT9201, GI03_Pro_GP2, GI02_Pro_MIT9123, GI17_Pro_EQPAC1, GI03_Pro_MIT0604, GI10_Pro_SB, GI02_Pro_MIT9312, GI03_Pro_MIT9515, GI02_Pro_AS9601, GI07_Pro_MIT9314, GI09_Pro_MIT9321, GI11_Pro_MIT9202	16	3	MED4_ISL1 and MIT9312_ISL1 in Coleman et al 2006 and Dufresne et al 2008.	Many hypothetical, variable content. cynABDS in MED4/EQPAC1. Iron (siderophore) uptake in MIT9201/MIT9202 as described in Malmstrom 2011. P uptake in SB (pstS, phoBR, gap3, chrA…). Sometimes R/M enzymes and phage proteins.	Syn_GI068	GI16_Syn_RS9917, GI13_Syn_SYN20, GI26_Syn_WH8016, GI28_Syn_ROS8604, GI27_Syn_PROS-7-1, GI24_Syn_RS9909, GI17_Syn_KORDI-49, GI23_Syn_WH5701, GI12_Syn_BMK-MC-1, GI45_Syn_BIOS-U3-1, GI19_Syn_WH8101, GI14_Syn_WH8101, GI18_Syn_CC9311, GI08_Syn_A15-24, GI21_Syn_MEDNS5, GI41_Syn_CB0101, GI32_Syn_PCC7001, GI17_Syn_A18-25c, GI06_Syn_WH7805, GI10_Syn_MEDNS5, GI60_Syn_PCC6307, GI73_Syn_PCC6307, GI16_Syn_MIT…
CK_00001408	turquoise	turquoise	-0.525216	-0.113207	0.188539	0.991244	-0.588631	-0.304622	-0.113207	0.188539	0.991244	n.a.	n.a.	n.a.	n.a.	n.a.	n.a.	n.a.	n.a.	n.a.	n.a.	n.a.	n.a.	n.a.	n.a.	n.a.	n.a.	n.a.	n.a.	n.a.	n.a.	n.a.	n.a.	n.a.	n.a.	n.a.	n.a.	n.a.	n.a.			n.a.	n.a.	n.a.	n.a.	n.a.	n.a.	n.a.	n.a.
CK_00001416	blue	yellow	0.824366	-0.860824	0.181808	-0.269552	0.668186	0.968765	-0.860824	0.181808	-0.269552	n.a.	n.a.	n.a.	n.a.	n.a.	n.a.	n.a.	n.a.	n.a.	n.a.	n.a.	n.a.	n.a.	n.a.	n.a.	n.a.	n.a.	n.a.	n.a.	n.a.	n.a.	n.a.	n.a.	n.a.	n.a.	n.a.	n.a.	n.a.			n.a.	n.a.	n.a.	n.a.	n.a.	n.a.	n.a.	n.a.
CK_00001424	n.a.	n.a.	n.a.	n.a.	n.a.	n.a.	n.a.	n.a.	n.a.	n.a.	n.a.	salmon	turquoise	-0.188917	-0.064084	-0.520705	0.140469	0.343464	-0.0136513	-0.421364	-0.155399	-0.281454	-0.109164	0.0942893	-0.398776	-0.284649	0.224988	0.143415	0.11844	-0.044725	0.05528	0.354272	-0.0515106	0.118192	0.146264	0.0135713	-0.0782354	-0.0745119	-0.47855			n.a.	n.a.	n.a.	n.a.	n.a.	n.a.	Syn_GI068	GI16_Syn_RS9917, GI13_Syn_SYN20, GI26_Syn_WH8016, GI28_Syn_ROS8604, GI27_Syn_PROS-7-1, GI24_Syn_RS9909, GI17_Syn_KORDI-49, GI23_Syn_WH5701, GI12_Syn_BMK-MC-1, GI45_Syn_BIOS-U3-1, GI19_Syn_WH8101, GI14_Syn_WH8101, GI18_Syn_CC9311, GI08_Syn_A15-24, GI21_Syn_MEDNS5, GI41_Syn_CB0101, GI32_Syn_PCC7001, GI17_Syn_A18-25c, GI06_Syn_WH7805, GI10_Syn_MEDNS5, GI60_Syn_PCC6307, GI73_Syn_PCC6307, GI16_Syn_MIT…
CK_00001425	brown	brown	-0.535616	0.972874	-0.412278	-0.144806	-0.321022	-0.850229	0.972874	-0.412278	-0.144806	n.a.	n.a.	n.a.	n.a.	n.a.	n.a.	n.a.	n.a.	n.a.	n.a.	n.a.	n.a.	n.a.	n.a.	n.a.	n.a.	n.a.	n.a.	n.a.	n.a.	n.a.	n.a.	n.a.	n.a.	n.a.	n.a.	n.a.	n.a.			n.a.	n.a.	n.a.	n.a.	n.a.	n.a.	Syn_GI036	GI31_Syn_PCC6307, GI22_Syn_BMK-MC-1, GI10_Syn_SYN20, GI05_Syn_RCC307, GI14_Syn_BIOS-U3-1, GI38_Syn_CC9616, GI04_Syn_MITS9220, GI38_Syn_KORDI-100, GI07_Syn_A15-127, GI06_Syn_MINOS11, GI24_Syn_WH5701, GI20_Syn_WH8103, GI14_Syn_WH8016, GI25_Syn_TAK9802, GI23_Syn_A18-46.1, GI39_Syn_CC9616, GI05_Syn_PROS-9-1, GI11_Syn_MVIR-18-1, GI10_Syn_BIOS-E4-1, GI30_Syn_PCC7001, GI13_Syn_ROS8604, GI07_Syn_BMK-MC-1…
CK_00001429	turquoise	turquoise	-0.509045	-0.130163	0.185967	0.992328	-0.574372	-0.287874	-0.130163	0.185967	0.992328	n.a.	n.a.	n.a.	n.a.	n.a.	n.a.	n.a.	n.a.	n.a.	n.a.	n.a.	n.a.	n.a.	n.a.	n.a.	n.a.	n.a.	n.a.	n.a.	n.a.	n.a.	n.a.	n.a.	n.a.	n.a.	n.a.	n.a.	n.a.			n.a.	n.a.	n.a.	n.a.	n.a.	n.a.	n.a.	n.a.
CK_00001432	blue	blue	0.347753	-0.241442	0.117946	-0.330293	0.303119	0.372581	-0.241442	0.117946	-0.330293	n.a.	n.a.	n.a.	n.a.	n.a.	n.a.	n.a.	n.a.	n.a.	n.a.	n.a.	n.a.	n.a.	n.a.	n.a.	n.a.	n.a.	n.a.	n.a.	n.a.	n.a.	n.a.	n.a.	n.a.	n.a.	n.a.	n.a.	n.a.			n.a.	n.a.	n.a.	n.a.	n.a.	n.a.	Syn_GI131	GI36_Syn_ROS8604, GI06_Syn_RS9902, GI21_Syn_BIOS-E4-1, GI12_Syn_MINOS11, GI26_Syn_PROS-7-1, GI20_Syn_BIOS-U3-1, GI27_Syn_A15-60, GI24_Syn_NOUM97013, GI21_Syn_BL107, GI23_Syn_KORDI-49, GI09_Syn_PROS-U-1, GI06_Syn_A15-44, GI39_Syn_PROS-U-1, GI25_Syn_RS9907, GI28_Syn_WH7805, GI15_Syn_MEDNS5, GI05_Syn_BIOS-U3-1, GI06_Syn_RS9907, GI17_Syn_BIOS-E4-1, GI17_Syn_NS01, GI12_Syn_WH7803, GI21_Syn_WH8016, GI1…
CK_00001433	blue	yellow	0.430299	-0.501442	0.254593	-0.200659	0.300658	0.611873	-0.501442	0.254593	-0.200659	yellow	yellow	0.375098	0.192704	0.191085	-0.60034	-0.156574	0.361565	0.182464	0.223336	0.116685	0.076567	0.265774	0.0833367	0.181087	-0.288545	-0.573347	-0.441075	-0.363623	-0.134762	-0.11165	-0.274784	-0.0682424	-0.00985634	-0.259729	-0.079807	0.0568238	0.310804			Pro_GI032	GI21_Pro_MIT9302, GI13_Pro_MIT9515, GI10_Pro_EQPAC1, GI12_Pro_MIT9123, GI05_Pro_MIT9201, GI16_Pro_MIT9301, GI15_Pro_GP2, GI02_Pro_MIT9202, GI19_Pro_MIT9201, GI13_Pro_MIT9215, GI19_Pro_SB, GI11_Pro_PAC1, GI13_Pro_MED4, GI12_Pro_AS9601, GI16_Pro_MIT9302, GI19_Pro_MED4, GI15_Pro_MIT0604, GI19_Pro_MIT9314, GI20_Pro_MIT9321, GI15_Pro_MIT9312	20	6	MED4_ISL3 (GI13_Pro_MED4) and MIT9312_ISL3 (GI15_Pro_MIT9312) in Coleman et al 2006 and Dufresne et al 2008 + MED4_ISL5 (GI19_Pro_MED4)	GI specific to HL (+ PAC1 distantly related, with N assimilation genes). Many hli. In MIT9301, big island containing P acquisition genes (gap3, chrA, pstS, phnCDE, ptxD), as described in Martiny 2006. Thus similar to Pro_GI048 for these genes, but maybe inserted here in another island?. PhoB/PhoR are in the island but were not predicted as gained. In SB and PAC1, all genes for nitrate/nitrite ass…	Syn_GI125	GI07_Syn_A18-46.1, GI04_Syn_A15-24, GI05_Syn_BOUM118, GI06_Syn_WH8103, GI05_Syn_WH8102, GI05_Syn_RS9902, GI24_Syn_A15-127, GI20_Syn_M16.1, GI50_Syn_PCC7001, GI11_Syn_NS01, GI44_Syn_CC9616, GI08_Syn_RS9915, GI25_Syn_BL107, GI03_Syn_CC9902, GI41_Syn_PROS-U-1, GI38_Syn_KORDI-52, GI25_Syn_A15-62, GI31_Syn_CC9605, GI28_Syn_A15-44, GI27_Syn_RS9907, GI24_Syn_BL107, GI43_Syn_KORDI-100, GI26_Syn_TAK9802, …
CK_00001434	blue	yellow	0.791623	-0.863449	0.173869	-0.249569	0.632539	0.945676	-0.863449	0.173869	-0.249569	n.a.	n.a.	n.a.	n.a.	n.a.	n.a.	n.a.	n.a.	n.a.	n.a.	n.a.	n.a.	n.a.	n.a.	n.a.	n.a.	n.a.	n.a.	n.a.	n.a.	n.a.	n.a.	n.a.	n.a.	n.a.	n.a.	n.a.	n.a.			Pro_GI041	GI04_Pro_MED4, GI06_Pro_MIT0604, GI12_Pro_MIT9321, GI04_Pro_MIT9312, GI14_Pro_MIT9202, GI09_Pro_SB, GI11_Pro_MIT9314, GI02_Pro_GP2, GI05_Pro_MIT9515, GI06_Pro_MIT9211, GI06_Pro_MIT9215, GI05_Pro_MIT9302, GI16_Pro_MIT9123, GI15_Pro_EQPAC1, GI06_Pro_MIT9301, GI19_Pro_MIT0601, GI20_Pro_MIT9201	17	1	MED4_ISL1.1 in Dufresne et al 2008	HL + some LLII-III. Mainly hypothetical, sometimes restriction modification enzymes, sometimes phage integrase/other phage proteins. urtABCDE (urea transporter) in MIT9123	Syn_GI068	GI16_Syn_RS9917, GI13_Syn_SYN20, GI26_Syn_WH8016, GI28_Syn_ROS8604, GI27_Syn_PROS-7-1, GI24_Syn_RS9909, GI17_Syn_KORDI-49, GI23_Syn_WH5701, GI12_Syn_BMK-MC-1, GI45_Syn_BIOS-U3-1, GI19_Syn_WH8101, GI14_Syn_WH8101, GI18_Syn_CC9311, GI08_Syn_A15-24, GI21_Syn_MEDNS5, GI41_Syn_CB0101, GI32_Syn_PCC7001, GI17_Syn_A18-25c, GI06_Syn_WH7805, GI10_Syn_MEDNS5, GI60_Syn_PCC6307, GI73_Syn_PCC6307, GI16_Syn_MIT…
CK_00001435	blue	blue	0.861402	-0.396936	-0.303178	-0.603681	0.841397	0.725415	-0.396936	-0.303178	-0.603681	n.a.	n.a.	n.a.	n.a.	n.a.	n.a.	n.a.	n.a.	n.a.	n.a.	n.a.	n.a.	n.a.	n.a.	n.a.	n.a.	n.a.	n.a.	n.a.	n.a.	n.a.	n.a.	n.a.	n.a.	n.a.	n.a.	n.a.	n.a.			n.a.	n.a.	n.a.	n.a.	n.a.	n.a.	n.a.	n.a.
CK_00001436	brown	brown	-0.735112	0.869266	-0.302014	0.279361	-0.559892	-0.936752	0.869266	-0.302014	0.279361	n.a.	n.a.	n.a.	n.a.	n.a.	n.a.	n.a.	n.a.	n.a.	n.a.	n.a.	n.a.	n.a.	n.a.	n.a.	n.a.	n.a.	n.a.	n.a.	n.a.	n.a.	n.a.	n.a.	n.a.	n.a.	n.a.	n.a.	n.a.			n.a.	n.a.	n.a.	n.a.	n.a.	n.a.	n.a.	n.a.
CK_00001437	n.a.	n.a.	n.a.	n.a.	n.a.	n.a.	n.a.	n.a.	n.a.	n.a.	n.a.	yellow	yellow	0.148693	0.102584	-0.121782	-0.512943	0.338512	0.22477	-0.0290922	0.0620749	0.100639	0.0623023	0.111669	-0.190156	0.123676	0.0049634	-0.503312	-0.161634	-0.524739	-0.050277	0.40891	-0.158255	-0.0525216	0.0420023	-0.298427	0.0303107	0.0860147	-0.0760941			n.a.	n.a.	n.a.	n.a.	n.a.	n.a.	n.a.	n.a.
CK_00001441	turquoise	turquoise	-0.504248	-0.136765	0.184875	0.983556	-0.57152	-0.281102	-0.136765	0.184875	0.983556	n.a.	n.a.	n.a.	n.a.	n.a.	n.a.	n.a.	n.a.	n.a.	n.a.	n.a.	n.a.	n.a.	n.a.	n.a.	n.a.	n.a.	n.a.	n.a.	n.a.	n.a.	n.a.	n.a.	n.a.	n.a.	n.a.	n.a.	n.a.			Pro_GI007	GI43_Pro_MIT0701, GI07_Pro_MIT9313, GI31_Pro_MIT9303, GI16_Pro_MIT0601, GI06_Pro_SS120, GI05_Pro_MIT0602, GI05_Pro_NATL1A, GI11_Pro_LG	8	3	0	LL GI, close to GI_000 (HL). Pcb (2x in LLII-III), ferritin. chlorophyll b synthase / chlorophyllide a oxygenase. Cell-wall modification (quite strain-specific)	Syn_GI068	GI16_Syn_RS9917, GI13_Syn_SYN20, GI26_Syn_WH8016, GI28_Syn_ROS8604, GI27_Syn_PROS-7-1, GI24_Syn_RS9909, GI17_Syn_KORDI-49, GI23_Syn_WH5701, GI12_Syn_BMK-MC-1, GI45_Syn_BIOS-U3-1, GI19_Syn_WH8101, GI14_Syn_WH8101, GI18_Syn_CC9311, GI08_Syn_A15-24, GI21_Syn_MEDNS5, GI41_Syn_CB0101, GI32_Syn_PCC7001, GI17_Syn_A18-25c, GI06_Syn_WH7805, GI10_Syn_MEDNS5, GI60_Syn_PCC6307, GI73_Syn_PCC6307, GI16_Syn_MIT…
CK_00001442	blue	blue	0.516763	0.0407377	-0.114348	-0.802367	0.566631	0.327611	0.0407377	-0.114348	-0.802367	salmon	turquoise	-0.156368	-0.0105296	-0.259683	0.0148645	0.282598	-0.0607353	-0.167734	-0.174681	0.00743794	-0.0756764	0.0442852	-0.359719	0.0225111	-0.0989524	-0.0115618	0.246618	-0.0112485	-0.0974096	0.361036	-0.141022	-0.0779164	-0.0685225	-0.106682	-0.0381386	-0.0858302	0.0800516			Pro_GI033	GI14_Pro_MIT9302, GI02_Pro_MIT9301, GI02_Pro_MIT9215, GI01_Pro_MED4, GI12_Pro_MIT9201, GI03_Pro_GP2, GI02_Pro_MIT9123, GI17_Pro_EQPAC1, GI03_Pro_MIT0604, GI10_Pro_SB, GI02_Pro_MIT9312, GI03_Pro_MIT9515, GI02_Pro_AS9601, GI07_Pro_MIT9314, GI09_Pro_MIT9321, GI11_Pro_MIT9202	16	16	MED4_ISL1 and MIT9312_ISL1 in Coleman et al 2006 and Dufresne et al 2008.	Many hypothetical, variable content. cynABDS in MED4/EQPAC1. Iron (siderophore) uptake in MIT9201/MIT9202 as described in Malmstrom 2011. P uptake in SB (pstS, phoBR, gap3, chrA…). Sometimes R/M enzymes and phage proteins.	Syn_GI068	GI16_Syn_RS9917, GI13_Syn_SYN20, GI26_Syn_WH8016, GI28_Syn_ROS8604, GI27_Syn_PROS-7-1, GI24_Syn_RS9909, GI17_Syn_KORDI-49, GI23_Syn_WH5701, GI12_Syn_BMK-MC-1, GI45_Syn_BIOS-U3-1, GI19_Syn_WH8101, GI14_Syn_WH8101, GI18_Syn_CC9311, GI08_Syn_A15-24, GI21_Syn_MEDNS5, GI41_Syn_CB0101, GI32_Syn_PCC7001, GI17_Syn_A18-25c, GI06_Syn_WH7805, GI10_Syn_MEDNS5, GI60_Syn_PCC6307, GI73_Syn_PCC6307, GI16_Syn_MIT…
CK_00001443	n.a.	n.a.	n.a.	n.a.	n.a.	n.a.	n.a.	n.a.	n.a.	n.a.	n.a.	salmon	turquoise	0.0506538	-0.0121447	-0.380097	-0.272128	0.274013	0.0403404	0.187496	-0.0639631	-0.0530913	-0.0423488	0.0421208	-0.414455	-0.0338836	0.00639632	-0.278889	-0.0317069	-0.267051	-0.0361769	0.359779	-0.196086	-0.137304	-0.0983839	-0.105886	0.000595307	0.0167911	-0.221604			Pro_GI001	GI16_Pro_MIT9313, GI21_Pro_MIT9303, GI17_Pro_MIT9303, GI17_Pro_MIT0701, GI01_Pro_MIT0701, GI15_Pro_MIT0701, GI17_Pro_MIT9313, GI15_Pro_MIT9313, GI20_Pro_MIT9303	9	3	0	LLIV GIs. A bit dispersed. Many hypothetical. Pcb, crtH, prxQ, possible lanthipeptide precursor. Some hli. piuC and idiA2 in MIT0701. Some P assimilation genes in MIT9303, some other in MIT9313.	Syn_GI061	GI10_Syn_CB0101, GI04_Syn_A15-62, GI23_Syn_NS01, GI26_Syn_RS9917, GI05_Syn_CC9605, GI14_Syn_RS9909, GI04_Syn_BIOS-U3-1, GI13_Syn_WH8101, GI01_Syn_RS9917, GI04_Syn_BIOS-E4-1, GI21_Syn_RS9907, GI03_Syn_TAK9802, GI07_Syn_PROS-U-1, GI27_Syn_RS9902, GI24_Syn_BMK-MC-1, GI03_Syn_A15-44, GI03_Syn_KORDI-52, GI15_Syn_RS9909, GI25_Syn_RS9917, GI25_Syn_WH5701, GI03_Syn_RS9907, GI04_Syn_WH8109, GI24_Syn_A15-4…
CK_00001445	blue	yellow	0.363398	-0.92368	0.582231	0.197789	0.15214	0.707924	-0.92368	0.582231	0.197789	n.a.	n.a.	n.a.	n.a.	n.a.	n.a.	n.a.	n.a.	n.a.	n.a.	n.a.	n.a.	n.a.	n.a.	n.a.	n.a.	n.a.	n.a.	n.a.	n.a.	n.a.	n.a.	n.a.	n.a.	n.a.	n.a.	n.a.	n.a.			Pro_GI032	GI21_Pro_MIT9302, GI13_Pro_MIT9515, GI10_Pro_EQPAC1, GI12_Pro_MIT9123, GI05_Pro_MIT9201, GI16_Pro_MIT9301, GI15_Pro_GP2, GI02_Pro_MIT9202, GI19_Pro_MIT9201, GI13_Pro_MIT9215, GI19_Pro_SB, GI11_Pro_PAC1, GI13_Pro_MED4, GI12_Pro_AS9601, GI16_Pro_MIT9302, GI19_Pro_MED4, GI15_Pro_MIT0604, GI19_Pro_MIT9314, GI20_Pro_MIT9321, GI15_Pro_MIT9312	20	1	MED4_ISL3 (GI13_Pro_MED4) and MIT9312_ISL3 (GI15_Pro_MIT9312) in Coleman et al 2006 and Dufresne et al 2008 + MED4_ISL5 (GI19_Pro_MED4)	GI specific to HL (+ PAC1 distantly related, with N assimilation genes). Many hli. In MIT9301, big island containing P acquisition genes (gap3, chrA, pstS, phnCDE, ptxD), as described in Martiny 2006. Thus similar to Pro_GI048 for these genes, but maybe inserted here in another island?. PhoB/PhoR are in the island but were not predicted as gained. In SB and PAC1, all genes for nitrate/nitrite ass…	Syn_GI100	GI18_Syn_BL107, GI16_Syn_RS9902, GI27_Syn_KORDI-100, GI17_Syn_TAK9802, GI15_Syn_RS9902, GI17_Syn_RS9915, GI16_Syn_A18-46.1, GI23_Syn_CC9311, GI07_Syn_CC9902, GI17_Syn_CC9605, GI17_Syn_WH8102, GI17_Syn_PROS-U-1, GI12_Syn_WH8103, GI14_Syn_RS9907, GI13_Syn_A15-28, GI25_Syn_KORDI-52, GI13_Syn_KORDI-49, GI15_Syn_MVIR-18-1, GI10_Syn_A15-24, GI11_Syn_A15-62, GI13_Syn_M16.1, GI14_Syn_A15-127, GI14_Syn_A1…
CK_00001446	blue	blue	0.798057	-0.0770158	-0.401334	-0.828339	0.854005	0.530727	-0.0770158	-0.401334	-0.828339	n.a.	n.a.	n.a.	n.a.	n.a.	n.a.	n.a.	n.a.	n.a.	n.a.	n.a.	n.a.	n.a.	n.a.	n.a.	n.a.	n.a.	n.a.	n.a.	n.a.	n.a.	n.a.	n.a.	n.a.	n.a.	n.a.	n.a.	n.a.			Pro_GI048	GI05_Pro_AS9601, GI12_Pro_EQPAC1, GI17_Pro_MIT9123, GI01_Pro_SB, GI17_Pro_MIT9201, GI03_Pro_MIT9321, GI05_Pro_MED4, GI04_Pro_MIT9314, GI07_Pro_MIT9215, GI08_Pro_MIT9301, GI08_Pro_MIT9515, GI06_Pro_MIT9302, GI07_Pro_MIT0604, GI07_Pro_GP2, GI06_Pro_MIT9312, GI16_Pro_MIT9202	16	14	MED4_ISL2 (GI05_Pro_MED4), MED4_SMV1 (GI05_Pro_MED4) and MIT9312_ISL2 (GI06_Pro_MIT9312) from Coleman 2006. MED4_ISL2 (GI05_Pro_MED4) from Dufresne 2008.	HL island. P acquisition genes as described in Martiny 2006. The same genes are in other islands for some strains (e.g. Pro_GI033 for SB, Pro_GI032 for MIT9301). Also contains DNA ligase/helicase and some hli. Many hypothetical, some phage genes.	Syn_GI080	GI17_Syn_A15-24, GI04_Syn_TAK9802, GI04_Syn_A15-44
CK_00001447	blue	blue	0.762565	0.0594307	-0.602012	-0.789748	0.864457	0.407045	0.0594307	-0.602012	-0.789748	n.a.	n.a.	n.a.	n.a.	n.a.	n.a.	n.a.	n.a.	n.a.	n.a.	n.a.	n.a.	n.a.	n.a.	n.a.	n.a.	n.a.	n.a.	n.a.	n.a.	n.a.	n.a.	n.a.	n.a.	n.a.	n.a.	n.a.	n.a.			Pro_GI048	GI05_Pro_AS9601, GI12_Pro_EQPAC1, GI17_Pro_MIT9123, GI01_Pro_SB, GI17_Pro_MIT9201, GI03_Pro_MIT9321, GI05_Pro_MED4, GI04_Pro_MIT9314, GI07_Pro_MIT9215, GI08_Pro_MIT9301, GI08_Pro_MIT9515, GI06_Pro_MIT9302, GI07_Pro_MIT0604, GI07_Pro_GP2, GI06_Pro_MIT9312, GI16_Pro_MIT9202	16	14	MED4_ISL2 (GI05_Pro_MED4), MED4_SMV1 (GI05_Pro_MED4) and MIT9312_ISL2 (GI06_Pro_MIT9312) from Coleman 2006. MED4_ISL2 (GI05_Pro_MED4) from Dufresne 2008.	HL island. P acquisition genes as described in Martiny 2006. The same genes are in other islands for some strains (e.g. Pro_GI033 for SB, Pro_GI032 for MIT9301). Also contains DNA ligase/helicase and some hli. Many hypothetical, some phage genes.	n.a.	n.a.
CK_00001448	blue	blue	0.739817	-0.0445558	-0.326098	-0.863952	0.794417	0.488516	-0.0445558	-0.326098	-0.863952	n.a.	n.a.	n.a.	n.a.	n.a.	n.a.	n.a.	n.a.	n.a.	n.a.	n.a.	n.a.	n.a.	n.a.	n.a.	n.a.	n.a.	n.a.	n.a.	n.a.	n.a.	n.a.	n.a.	n.a.	n.a.	n.a.	n.a.	n.a.			Pro_GI048	GI05_Pro_AS9601, GI12_Pro_EQPAC1, GI17_Pro_MIT9123, GI01_Pro_SB, GI17_Pro_MIT9201, GI03_Pro_MIT9321, GI05_Pro_MED4, GI04_Pro_MIT9314, GI07_Pro_MIT9215, GI08_Pro_MIT9301, GI08_Pro_MIT9515, GI06_Pro_MIT9302, GI07_Pro_MIT0604, GI07_Pro_GP2, GI06_Pro_MIT9312, GI16_Pro_MIT9202	16	14	MED4_ISL2 (GI05_Pro_MED4), MED4_SMV1 (GI05_Pro_MED4) and MIT9312_ISL2 (GI06_Pro_MIT9312) from Coleman 2006. MED4_ISL2 (GI05_Pro_MED4) from Dufresne 2008.	HL island. P acquisition genes as described in Martiny 2006. The same genes are in other islands for some strains (e.g. Pro_GI033 for SB, Pro_GI032 for MIT9301). Also contains DNA ligase/helicase and some hli. Many hypothetical, some phage genes.	n.a.	n.a.
CK_00001459	n.a.	n.a.	n.a.	n.a.	n.a.	n.a.	n.a.	n.a.	n.a.	n.a.	n.a.	yellow	yellow	0.514978	0.0642435	-0.0539695	-0.681073	-0.0356966	0.617718	0.178668	0.219828	0.0927353	0.0474907	0.0468281	-0.0789628	0.0823371	-0.131361	-0.685901	-0.338616	-0.444243	-0.234325	0.0605633	-0.317029	-0.161563	-0.121367	-0.444529	-0.036054	-0.0717438	-0.0214216			n.a.	n.a.	n.a.	n.a.	n.a.	n.a.	n.a.	n.a.
CK_00001460	blue	blue	0.564467	-0.128215	-0.373495	-0.312473	0.615742	0.343365	-0.128215	-0.373495	-0.312473	n.a.	n.a.	n.a.	n.a.	n.a.	n.a.	n.a.	n.a.	n.a.	n.a.	n.a.	n.a.	n.a.	n.a.	n.a.	n.a.	n.a.	n.a.	n.a.	n.a.	n.a.	n.a.	n.a.	n.a.	n.a.	n.a.	n.a.	n.a.			Pro_GI009	GI08_Pro_SB, GI06_Pro_MIT0602, GI08_Pro_MIT9211, GI15_Pro_PAC1, GI07_Pro_SS120, GI10_Pro_NATL2A, GI13_Pro_MIT0601, GI14_Pro_MIT0801, GI15_Pro_NATL1A, GI02_Pro_MIT9314, GI04_Pro_LG	11	4	0	Fe-related?? Mostly LL, quite different in HLII. Many pcb in LLI (x5) and LLII-III (x3). isiB and hli in LLII-III. prxQ in LLI. Pyrimidine dimer DNA glycosylase in some LLII-III. deoxyribodipyrimidine photolyase-related FAD-domain containing protein in LLI. cynABDS in HLII strains. Mn2+/Fe2+ transport in some LLII-III.	Syn_GI066	GI32_Syn_WH5701, GI13_Syn_PCC6307, GI20_Syn_NS01, GI29_Syn_CB0101
CK_00001461	blue	blue	0.61851	-0.0862529	-0.239893	-0.565393	0.655964	0.4242	-0.0862529	-0.239893	-0.565393	n.a.	n.a.	n.a.	n.a.	n.a.	n.a.	n.a.	n.a.	n.a.	n.a.	n.a.	n.a.	n.a.	n.a.	n.a.	n.a.	n.a.	n.a.	n.a.	n.a.	n.a.	n.a.	n.a.	n.a.	n.a.	n.a.	n.a.	n.a.			Pro_GI039	GI17_Pro_NATL1A, GI01_Pro_PAC1, GI12_Pro_MIT0801, GI14_Pro_PAC1, GI09_Pro_NATL2A, GI12_Pro_NATL2A, GI05_Pro_NATL2A, GI08_Pro_MIT0801, GI08_Pro_NATL1A, GI16_Pro_MIT0801, GI20_Pro_PAC1, GI06_Pro_PAC1	12	4	Corresponds to "LLI clade-specific region" in Yan et al 2018 (based on NATL2A) but they start a bit before.	LLI islands. Could be split in 2 (some genomic regions repeated in genome?). Many genes. Many hypothetical. Some Fe-related genes (idiA2, piuC). Many hli, 1 prxQ, 1 PTOX. DesA2 in 4/4 strains. P assimilation genes in 3/4 strains as described in Martiny 2006 for NATL1A/NATL2A. AA uptake for 2 strains. Many strain-specific genes.	n.a.	n.a.
CK_00001474	turquoise	turquoise	-0.514867	-0.128889	0.193788	0.99075	-0.581516	-0.289824	-0.128889	0.193788	0.99075	n.a.	n.a.	n.a.	n.a.	n.a.	n.a.	n.a.	n.a.	n.a.	n.a.	n.a.	n.a.	n.a.	n.a.	n.a.	n.a.	n.a.	n.a.	n.a.	n.a.	n.a.	n.a.	n.a.	n.a.	n.a.	n.a.	n.a.	n.a.			Pro_GI039	GI17_Pro_NATL1A, GI01_Pro_PAC1, GI12_Pro_MIT0801, GI14_Pro_PAC1, GI09_Pro_NATL2A, GI12_Pro_NATL2A, GI05_Pro_NATL2A, GI08_Pro_MIT0801, GI08_Pro_NATL1A, GI16_Pro_MIT0801, GI20_Pro_PAC1, GI06_Pro_PAC1	12	4	Corresponds to "LLI clade-specific region" in Yan et al 2018 (based on NATL2A) but they start a bit before.	LLI islands. Could be split in 2 (some genomic regions repeated in genome?). Many genes. Many hypothetical. Some Fe-related genes (idiA2, piuC). Many hli, 1 prxQ, 1 PTOX. DesA2 in 4/4 strains. P assimilation genes in 3/4 strains as described in Martiny 2006 for NATL1A/NATL2A. AA uptake for 2 strains. Many strain-specific genes.	Syn_GI068	GI16_Syn_RS9917, GI13_Syn_SYN20, GI26_Syn_WH8016, GI28_Syn_ROS8604, GI27_Syn_PROS-7-1, GI24_Syn_RS9909, GI17_Syn_KORDI-49, GI23_Syn_WH5701, GI12_Syn_BMK-MC-1, GI45_Syn_BIOS-U3-1, GI19_Syn_WH8101, GI14_Syn_WH8101, GI18_Syn_CC9311, GI08_Syn_A15-24, GI21_Syn_MEDNS5, GI41_Syn_CB0101, GI32_Syn_PCC7001, GI17_Syn_A18-25c, GI06_Syn_WH7805, GI10_Syn_MEDNS5, GI60_Syn_PCC6307, GI73_Syn_PCC6307, GI16_Syn_MIT…
CK_00001475	blue	blue	0.544715	-0.15568	-0.0641192	-0.521609	0.556987	0.416567	-0.15568	-0.0641192	-0.521609	n.a.	n.a.	n.a.	n.a.	n.a.	n.a.	n.a.	n.a.	n.a.	n.a.	n.a.	n.a.	n.a.	n.a.	n.a.	n.a.	n.a.	n.a.	n.a.	n.a.	n.a.	n.a.	n.a.	n.a.	n.a.	n.a.	n.a.	n.a.			Pro_GI044	GI04_Pro_NATL1A, GI06_Pro_MIT0801, GI18_Pro_PAC1, GI03_Pro_NATL2A	4	4	0	LLI small GI, mostly hypothetical.	Syn_GI068	GI16_Syn_RS9917, GI13_Syn_SYN20, GI26_Syn_WH8016, GI28_Syn_ROS8604, GI27_Syn_PROS-7-1, GI24_Syn_RS9909, GI17_Syn_KORDI-49, GI23_Syn_WH5701, GI12_Syn_BMK-MC-1, GI45_Syn_BIOS-U3-1, GI19_Syn_WH8101, GI14_Syn_WH8101, GI18_Syn_CC9311, GI08_Syn_A15-24, GI21_Syn_MEDNS5, GI41_Syn_CB0101, GI32_Syn_PCC7001, GI17_Syn_A18-25c, GI06_Syn_WH7805, GI10_Syn_MEDNS5, GI60_Syn_PCC6307, GI73_Syn_PCC6307, GI16_Syn_MIT…
CK_00001477	blue	blue	0.348345	-0.121788	0.0974099	-0.400882	0.357414	0.268691	-0.121788	0.0974099	-0.400882	n.a.	n.a.	n.a.	n.a.	n.a.	n.a.	n.a.	n.a.	n.a.	n.a.	n.a.	n.a.	n.a.	n.a.	n.a.	n.a.	n.a.	n.a.	n.a.	n.a.	n.a.	n.a.	n.a.	n.a.	n.a.	n.a.	n.a.	n.a.			Pro_GI039	GI17_Pro_NATL1A, GI01_Pro_PAC1, GI12_Pro_MIT0801, GI14_Pro_PAC1, GI09_Pro_NATL2A, GI12_Pro_NATL2A, GI05_Pro_NATL2A, GI08_Pro_MIT0801, GI08_Pro_NATL1A, GI16_Pro_MIT0801, GI20_Pro_PAC1, GI06_Pro_PAC1	12	4	Corresponds to "LLI clade-specific region" in Yan et al 2018 (based on NATL2A) but they start a bit before.	LLI islands. Could be split in 2 (some genomic regions repeated in genome?). Many genes. Many hypothetical. Some Fe-related genes (idiA2, piuC). Many hli, 1 prxQ, 1 PTOX. DesA2 in 4/4 strains. P assimilation genes in 3/4 strains as described in Martiny 2006 for NATL1A/NATL2A. AA uptake for 2 strains. Many strain-specific genes.	Syn_GI119	GI12_Syn_RS9916, GI36_Syn_BIOS-U3-1, GI24_Syn_A15-60, GI05_Syn_A15-127, GI05_Syn_WH7805, GI18_Syn_RS9917, GI40_Syn_PCC6307, GI05_Syn_KORDI-49, GI17_Syn_MITS9220, GI14_Syn_PROS-7-1, GI26_Syn_RS9909, GI10_Syn_NOUM97013, GI15_Syn_PROS-7-1, GI34_Syn_BIOS-E4-1, GI21_Syn_RS9909, GI19_Syn_A18-25c, GI20_Syn_WH8101
CK_00001484	turquoise	turquoise	-0.501665	-0.182283	0.248483	0.968764	-0.581918	-0.252983	-0.182283	0.248483	0.968764	n.a.	n.a.	n.a.	n.a.	n.a.	n.a.	n.a.	n.a.	n.a.	n.a.	n.a.	n.a.	n.a.	n.a.	n.a.	n.a.	n.a.	n.a.	n.a.	n.a.	n.a.	n.a.	n.a.	n.a.	n.a.	n.a.	n.a.	n.a.			n.a.	n.a.	n.a.	n.a.	n.a.	n.a.	Syn_GI006	GI04_Syn_CB0101, GI32_Syn_CB0205, GI25_Syn_PCC7001, GI32_Syn_PROS-U-1, GI14_Syn_PCC6307
CK_00001486	n.a.	n.a.	n.a.	n.a.	n.a.	n.a.	n.a.	n.a.	n.a.	n.a.	n.a.	yellow	yellow	0.12647	-0.00865571	-0.12472	-0.401474	0.265552	0.269603	-0.0618807	-0.0350129	0.0412398	-0.0478335	0.00939336	-0.153237	0.0577036	-0.0423039	-0.422179	-0.0267293	-0.351719	-0.134405	0.349112	0.00438598	-0.0604814	-0.145613	-0.388209	0.0116042	-0.0671627	-0.0507324			Pro_GI001	GI16_Pro_MIT9313, GI21_Pro_MIT9303, GI17_Pro_MIT9303, GI17_Pro_MIT0701, GI01_Pro_MIT0701, GI15_Pro_MIT0701, GI17_Pro_MIT9313, GI15_Pro_MIT9313, GI20_Pro_MIT9303	9	1	0	LLIV GIs. A bit dispersed. Many hypothetical. Pcb, crtH, prxQ, possible lanthipeptide precursor. Some hli. piuC and idiA2 in MIT0701. Some P assimilation genes in MIT9303, some other in MIT9313.	Syn_GI041	GI30_Syn_A15-60, GI19_Syn_WH8016, GI09_Syn_A15-127, GI24_Syn_A18-25c, GI12_Syn_NS01, GI09_Syn_CC9605, GI08_Syn_MITS9220, GI12_Syn_BL107, GI07_Syn_KORDI-49, GI17_Syn_MEDNS5, GI03_Syn_PCC7001, GI12_Syn_CB0205, GI23_Syn_PROS-7-1, GI17_Syn_BIOS-U3-1, GI10_Syn_WH7805, GI06_Syn_NOUM97013, GI36_Syn_KORDI-100, GI19_Syn_WH5701, GI18_Syn_BIOS-E4-1, GI20_Syn_BMK-MC-1, GI30_Syn_PCC6307, GI29_Syn_WH5701, GI21…
CK_00001488	brown	brown	-0.644245	0.905216	-0.339679	0.122229	-0.46268	-0.874195	0.905216	-0.339679	0.122229	n.a.	n.a.	n.a.	n.a.	n.a.	n.a.	n.a.	n.a.	n.a.	n.a.	n.a.	n.a.	n.a.	n.a.	n.a.	n.a.	n.a.	n.a.	n.a.	n.a.	n.a.	n.a.	n.a.	n.a.	n.a.	n.a.	n.a.	n.a.			Pro_GI039	GI17_Pro_NATL1A, GI01_Pro_PAC1, GI12_Pro_MIT0801, GI14_Pro_PAC1, GI09_Pro_NATL2A, GI12_Pro_NATL2A, GI05_Pro_NATL2A, GI08_Pro_MIT0801, GI08_Pro_NATL1A, GI16_Pro_MIT0801, GI20_Pro_PAC1, GI06_Pro_PAC1	12	2	Corresponds to "LLI clade-specific region" in Yan et al 2018 (based on NATL2A) but they start a bit before.	LLI islands. Could be split in 2 (some genomic regions repeated in genome?). Many genes. Many hypothetical. Some Fe-related genes (idiA2, piuC). Many hli, 1 prxQ, 1 PTOX. DesA2 in 4/4 strains. P assimilation genes in 3/4 strains as described in Martiny 2006 for NATL1A/NATL2A. AA uptake for 2 strains. Many strain-specific genes.	n.a.	n.a.
CK_00001489	brown	brown	-0.640614	0.931732	-0.362235	0.0935642	-0.450557	-0.888023	0.931732	-0.362235	0.0935642	n.a.	n.a.	n.a.	n.a.	n.a.	n.a.	n.a.	n.a.	n.a.	n.a.	n.a.	n.a.	n.a.	n.a.	n.a.	n.a.	n.a.	n.a.	n.a.	n.a.	n.a.	n.a.	n.a.	n.a.	n.a.	n.a.	n.a.	n.a.			Pro_GI039	GI17_Pro_NATL1A, GI01_Pro_PAC1, GI12_Pro_MIT0801, GI14_Pro_PAC1, GI09_Pro_NATL2A, GI12_Pro_NATL2A, GI05_Pro_NATL2A, GI08_Pro_MIT0801, GI08_Pro_NATL1A, GI16_Pro_MIT0801, GI20_Pro_PAC1, GI06_Pro_PAC1	12	2	Corresponds to "LLI clade-specific region" in Yan et al 2018 (based on NATL2A) but they start a bit before.	LLI islands. Could be split in 2 (some genomic regions repeated in genome?). Many genes. Many hypothetical. Some Fe-related genes (idiA2, piuC). Many hli, 1 prxQ, 1 PTOX. DesA2 in 4/4 strains. P assimilation genes in 3/4 strains as described in Martiny 2006 for NATL1A/NATL2A. AA uptake for 2 strains. Many strain-specific genes.	Syn_GI058	GI05_Syn_PCC6307, GI04_Syn_PCC7001, GI42_Syn_WH5701, GI13_Syn_NS01, GI14_Syn_CB0101
CK_00001494	blue	blue	0.774528	-0.0299912	-0.538997	-0.757467	0.848206	0.472902	-0.0299912	-0.538997	-0.757467	n.a.	n.a.	n.a.	n.a.	n.a.	n.a.	n.a.	n.a.	n.a.	n.a.	n.a.	n.a.	n.a.	n.a.	n.a.	n.a.	n.a.	n.a.	n.a.	n.a.	n.a.	n.a.	n.a.	n.a.	n.a.	n.a.	n.a.	n.a.			Pro_GI048	GI05_Pro_AS9601, GI12_Pro_EQPAC1, GI17_Pro_MIT9123, GI01_Pro_SB, GI17_Pro_MIT9201, GI03_Pro_MIT9321, GI05_Pro_MED4, GI04_Pro_MIT9314, GI07_Pro_MIT9215, GI08_Pro_MIT9301, GI08_Pro_MIT9515, GI06_Pro_MIT9302, GI07_Pro_MIT0604, GI07_Pro_GP2, GI06_Pro_MIT9312, GI16_Pro_MIT9202	16	15	MED4_ISL2 (GI05_Pro_MED4), MED4_SMV1 (GI05_Pro_MED4) and MIT9312_ISL2 (GI06_Pro_MIT9312) from Coleman 2006. MED4_ISL2 (GI05_Pro_MED4) from Dufresne 2008.	HL island. P acquisition genes as described in Martiny 2006. The same genes are in other islands for some strains (e.g. Pro_GI033 for SB, Pro_GI032 for MIT9301). Also contains DNA ligase/helicase and some hli. Many hypothetical, some phage genes.	n.a.	n.a.
CK_00001496	blue	blue	0.470927	-0.0062673	-0.240988	-0.396744	0.519444	0.288129	-0.0062673	-0.240988	-0.396744	n.a.	n.a.	n.a.	n.a.	n.a.	n.a.	n.a.	n.a.	n.a.	n.a.	n.a.	n.a.	n.a.	n.a.	n.a.	n.a.	n.a.	n.a.	n.a.	n.a.	n.a.	n.a.	n.a.	n.a.	n.a.	n.a.	n.a.	n.a.			Pro_GI033	GI14_Pro_MIT9302, GI02_Pro_MIT9301, GI02_Pro_MIT9215, GI01_Pro_MED4, GI12_Pro_MIT9201, GI03_Pro_GP2, GI02_Pro_MIT9123, GI17_Pro_EQPAC1, GI03_Pro_MIT0604, GI10_Pro_SB, GI02_Pro_MIT9312, GI03_Pro_MIT9515, GI02_Pro_AS9601, GI07_Pro_MIT9314, GI09_Pro_MIT9321, GI11_Pro_MIT9202	16	16	MED4_ISL1 and MIT9312_ISL1 in Coleman et al 2006 and Dufresne et al 2008.	Many hypothetical, variable content. cynABDS in MED4/EQPAC1. Iron (siderophore) uptake in MIT9201/MIT9202 as described in Malmstrom 2011. P uptake in SB (pstS, phoBR, gap3, chrA…). Sometimes R/M enzymes and phage proteins.	Syn_GI134	GI04_Syn_KORDI-52, GI59_Syn_BIOS-E4-1, GI23_Syn_BL107, GI20_Syn_A15-28, GI50_Syn_PCC6307, GI06_Syn_BOUM118, GI23_Syn_A15-127, GI24_Syn_RS9907, GI18_Syn_WH8103, GI22_Syn_NOUM97013, GI16_Syn_A15-24, GI17_Syn_CB0101, GI22_Syn_KORDI-49, GI15_Syn_PCC7001, GI07_Syn_A15-60, GI09_Syn_CC9616, GI11_Syn_KORDI-100, GI01_Syn_PCC6307, GI05_Syn_TAK9802, GI10_Syn_RS9907, GI04_Syn_RS9907
CK_00001500	blue	blue	0.294813	0.546673	-0.862183	-0.416627	0.501579	-0.179649	0.546673	-0.862183	-0.416627	yellow	yellow	0.814168	0.0862501	-0.181673	-0.337987	-0.555603	0.876756	0.3566	0.440114	-0.0187602	0.0470288	0.140673	-0.129123	-0.0941559	-0.155252	-0.298054	-0.404282	-0.199341	-0.253766	-0.516751	-0.20473	-0.158254	-0.138031	-0.387022	-0.0904439	-0.155025	-0.167764			n.a.	n.a.	n.a.	n.a.	n.a.	n.a.	n.a.	n.a.
CK_00001505	n.a.	n.a.	n.a.	n.a.	n.a.	n.a.	n.a.	n.a.	n.a.	n.a.	n.a.	salmon	turquoise	-0.376621	0.0170297	-0.226057	-0.168805	0.63784	-0.363456	-0.23234	-0.216751	-0.00550966	-0.0207397	0.0610847	-0.24973	0.00105686	0.134458	-0.189864	0.176843	-0.299378	0.104452	0.686209	-0.0904176	0.112785	0.0663615	0.030745	0.0915783	0.0934395	-0.181704			n.a.	n.a.	n.a.	n.a.	n.a.	n.a.	n.a.	n.a.
CK_00001513	blue	yellow	0.371531	-0.459652	0.133215	-0.0101329	0.273703	0.48888	-0.459652	0.133215	-0.0101329	n.a.	n.a.	n.a.	n.a.	n.a.	n.a.	n.a.	n.a.	n.a.	n.a.	n.a.	n.a.	n.a.	n.a.	n.a.	n.a.	n.a.	n.a.	n.a.	n.a.	n.a.	n.a.	n.a.	n.a.	n.a.	n.a.	n.a.	n.a.			Pro_GI004	GI24_Pro_MIT0701, GI21_Pro_MIT0801, GI18_Pro_MIT9302, GI14_Pro_AS9601, GI18_Pro_MIT9312, GI01_Pro_MIT9123, GI15_Pro_MIT9215, GI18_Pro_MIT9515, GI08_Pro_MIT9201, GI17_Pro_MIT9312, GI16_Pro_MIT9314, GI01_Pro_MIT0602, GI01_Pro_MIT9313, GI17_Pro_MIT9321, GI17_Pro_MIT9302, GI11_Pro_MIT0601, GI23_Pro_NATL1A, GI16_Pro_MED4, GI01_Pro_MIT9303, GI15_Pro_AS9601, GI07_Pro_EQPAC1, GI04_Pro_MIT9202, GI14_Pro_M…	32	7	First part of MIT9312_ISL4 in Coleman 2006 (GI17_Pro_MIT9302), MED4_ISL4 in Coleman 2006 ( GI16_Pro_MED4)	In all strains except PAC1, but very dispersed (variable content). Contains mainly Cell wall/envelope biogenesis genes (cell surface modification genes)	Syn_GI014	GI45_Syn_CB0101, GI01_Syn_CC9902, GI01_Syn_A15-60, GI02_Syn_PROS-U-1, GI08_Syn_CB0205, GI01_Syn_A15-24, GI48_Syn_PCC6307, GI02_Syn_BIOS-U3-1, GI01_Syn_NOUM97013, GI01_Syn_WH7803, GI27_Syn_WH7805, GI01_Syn_WH8016, GI01_Syn_SYN20, GI02_Syn_WH8109, GI02_Syn_BMK-MC-1, GI02_Syn_PROS-7-1, GI10_Syn_WH5701, GI01_Syn_A18-25c, GI42_Syn_PCC7001, GI01_Syn_ROS8604, GI01_Syn_WH8109, GI02_Syn_KORDI-100, GI01_Sy…
CK_00001517	turquoise	turquoise	-0.51661	-0.106246	0.170056	0.986306	-0.576282	-0.304928	-0.106246	0.170056	0.986306	yellow	yellow	0.482039	0.0322788	-0.146776	-0.33396	-0.206174	0.654109	0.0917758	0.137508	0.0166405	-0.011791	0.071443	-0.153405	0.0716972	0.0289987	-0.329016	-0.133569	-0.346097	-0.153305	-0.154093	-0.273744	-0.172957	-0.0588753	-0.249642	0.0144334	-0.00878609	-0.184462			n.a.	n.a.	n.a.	n.a.	n.a.	n.a.	n.a.	n.a.
CK_00001523	turquoise	turquoise	-0.535599	-0.12589	0.225388	0.981985	-0.603215	-0.303611	-0.12589	0.225388	0.981985	n.a.	n.a.	n.a.	n.a.	n.a.	n.a.	n.a.	n.a.	n.a.	n.a.	n.a.	n.a.	n.a.	n.a.	n.a.	n.a.	n.a.	n.a.	n.a.	n.a.	n.a.	n.a.	n.a.	n.a.	n.a.	n.a.	n.a.	n.a.			n.a.	n.a.	n.a.	n.a.	n.a.	n.a.	Syn_GI125	GI07_Syn_A18-46.1, GI04_Syn_A15-24, GI05_Syn_BOUM118, GI06_Syn_WH8103, GI05_Syn_WH8102, GI05_Syn_RS9902, GI24_Syn_A15-127, GI20_Syn_M16.1, GI50_Syn_PCC7001, GI11_Syn_NS01, GI44_Syn_CC9616, GI08_Syn_RS9915, GI25_Syn_BL107, GI03_Syn_CC9902, GI41_Syn_PROS-U-1, GI38_Syn_KORDI-52, GI25_Syn_A15-62, GI31_Syn_CC9605, GI28_Syn_A15-44, GI27_Syn_RS9907, GI24_Syn_BL107, GI43_Syn_KORDI-100, GI26_Syn_TAK9802, …
CK_00001531	red	red	0.166932	-0.549629	0.515528	0.0533387	0.0322776	0.401193	-0.549629	0.515528	0.0533387	salmon	turquoise	-0.0699227	-0.473923	-0.723573	0.0700596	0.427562	-0.130746	-0.0300637	0.0568063	-0.51879	-0.381217	-0.383629	-0.5319	-0.430371	0.148227	0.0583284	0.223378	-0.104059	0.0543204	0.43456	0.0442027	0.0542094	0.0852377	0.191914	-0.125148	-0.192833	-0.665793			Pro_GI032	GI21_Pro_MIT9302, GI13_Pro_MIT9515, GI10_Pro_EQPAC1, GI12_Pro_MIT9123, GI05_Pro_MIT9201, GI16_Pro_MIT9301, GI15_Pro_GP2, GI02_Pro_MIT9202, GI19_Pro_MIT9201, GI13_Pro_MIT9215, GI19_Pro_SB, GI11_Pro_PAC1, GI13_Pro_MED4, GI12_Pro_AS9601, GI16_Pro_MIT9302, GI19_Pro_MED4, GI15_Pro_MIT0604, GI19_Pro_MIT9314, GI20_Pro_MIT9321, GI15_Pro_MIT9312	20	1	MED4_ISL3 (GI13_Pro_MED4) and MIT9312_ISL3 (GI15_Pro_MIT9312) in Coleman et al 2006 and Dufresne et al 2008 + MED4_ISL5 (GI19_Pro_MED4)	GI specific to HL (+ PAC1 distantly related, with N assimilation genes). Many hli. In MIT9301, big island containing P acquisition genes (gap3, chrA, pstS, phnCDE, ptxD), as described in Martiny 2006. Thus similar to Pro_GI048 for these genes, but maybe inserted here in another island?. PhoB/PhoR are in the island but were not predicted as gained. In SB and PAC1, all genes for nitrate/nitrite ass…	Syn_GI038	GI10_Syn_A15-62, GI12_Syn_PROS-U-1, GI09_Syn_TAK9802, GI08_Syn_RS9907, GI13_Syn_CC9605, GI20_Syn_TAK9802, GI21_Syn_RS9902, GI11_Syn_A15-44, GI11_Syn_M16.1
CK_00001532	red	red	-0.222736	0.00602634	0.359453	0.112068	-0.248872	-0.122729	0.00602634	0.359453	0.112068	salmon	pink	-0.544706	-0.346412	-0.383685	0.382457	0.464104	-0.290886	-0.461141	-0.565597	-0.29742	-0.302646	-0.294721	-0.291897	-0.222587	0.159007	0.343684	0.442256	0.197529	0.191008	0.417549	0.00226076	0.0703669	0.086972	0.656745	-0.0192013	-0.0336805	-0.354442			Pro_GI032	GI21_Pro_MIT9302, GI13_Pro_MIT9515, GI10_Pro_EQPAC1, GI12_Pro_MIT9123, GI05_Pro_MIT9201, GI16_Pro_MIT9301, GI15_Pro_GP2, GI02_Pro_MIT9202, GI19_Pro_MIT9201, GI13_Pro_MIT9215, GI19_Pro_SB, GI11_Pro_PAC1, GI13_Pro_MED4, GI12_Pro_AS9601, GI16_Pro_MIT9302, GI19_Pro_MED4, GI15_Pro_MIT0604, GI19_Pro_MIT9314, GI20_Pro_MIT9321, GI15_Pro_MIT9312	20	2	MED4_ISL3 (GI13_Pro_MED4) and MIT9312_ISL3 (GI15_Pro_MIT9312) in Coleman et al 2006 and Dufresne et al 2008 + MED4_ISL5 (GI19_Pro_MED4)	GI specific to HL (+ PAC1 distantly related, with N assimilation genes). Many hli. In MIT9301, big island containing P acquisition genes (gap3, chrA, pstS, phnCDE, ptxD), as described in Martiny 2006. Thus similar to Pro_GI048 for these genes, but maybe inserted here in another island?. PhoB/PhoR are in the island but were not predicted as gained. In SB and PAC1, all genes for nitrate/nitrite ass…	Syn_GI012	GI14_Syn_CC9616, GI14_Syn_A15-60, GI15_Syn_KORDI-100, GI19_Syn_KORDI-49, GI11_Syn_A18-25c, GI06_Syn_TAK9802
CK_00001534	n.a.	n.a.	n.a.	n.a.	n.a.	n.a.	n.a.	n.a.	n.a.	n.a.	n.a.	yellow	yellow	0.77046	-0.00811787	0.0491502	-0.184975	-0.64495	0.946357	0.151421	0.391607	-0.00251745	-0.001697	-0.01608	0.0935895	0.0434435	-0.0691139	-0.158744	-0.25446	-0.120698	-0.189482	-0.637051	-0.164886	-0.163612	-0.10112	-0.380163	-0.104252	-0.15989	-0.0628574			Pro_GI045	GI48_Pro_MIT9303, GI26_Pro_MIT9313, GI09_Pro_MIT0701	3	3	0	LLIV GI, quite variable. Rubredoxin, mscS. Many hypothetical, some phage genes. lanA in MIT9303.	Syn_GI135	GI48_Syn_BIOS-U3-1, GI18_Syn_WH7803, GI34_Syn_PROS-7-1, GI27_Syn_CC9311, GI30_Syn_MVIR-18-1, GI29_Syn_WH7805, GI24_Syn_MEDNS5, GI72_Syn_BIOS-E4-1
CK_00001536	brown	brown	-0.507527	0.934986	-0.387777	-0.15136	-0.31322	-0.783735	0.934986	-0.387777	-0.15136	yellow	yellow	0.649764	0.00467531	-0.17595	0.124597	-0.633885	0.820754	0.0739477	0.331416	-0.114467	-0.0252794	0.0825234	-0.0679615	-0.140011	0.0963402	0.168198	-0.118115	-0.0263712	-0.0759835	-0.624035	-0.221887	-0.203579	-0.0987156	-0.243585	-0.13785	-0.130067	-0.2699			Pro_GI032	GI21_Pro_MIT9302, GI13_Pro_MIT9515, GI10_Pro_EQPAC1, GI12_Pro_MIT9123, GI05_Pro_MIT9201, GI16_Pro_MIT9301, GI15_Pro_GP2, GI02_Pro_MIT9202, GI19_Pro_MIT9201, GI13_Pro_MIT9215, GI19_Pro_SB, GI11_Pro_PAC1, GI13_Pro_MED4, GI12_Pro_AS9601, GI16_Pro_MIT9302, GI19_Pro_MED4, GI15_Pro_MIT0604, GI19_Pro_MIT9314, GI20_Pro_MIT9321, GI15_Pro_MIT9312	20	1	MED4_ISL3 (GI13_Pro_MED4) and MIT9312_ISL3 (GI15_Pro_MIT9312) in Coleman et al 2006 and Dufresne et al 2008 + MED4_ISL5 (GI19_Pro_MED4)	GI specific to HL (+ PAC1 distantly related, with N assimilation genes). Many hli. In MIT9301, big island containing P acquisition genes (gap3, chrA, pstS, phnCDE, ptxD), as described in Martiny 2006. Thus similar to Pro_GI048 for these genes, but maybe inserted here in another island?. PhoB/PhoR are in the island but were not predicted as gained. In SB and PAC1, all genes for nitrate/nitrite ass…	n.a.	n.a.
CK_00001539	brown	brown	-0.46225	0.89045	-0.394881	-0.182949	-0.282216	-0.716265	0.89045	-0.394881	-0.182949	yellow	yellow	0.496703	0.0302859	-0.203629	-0.362867	-0.148804	0.675852	0.0939618	0.139073	-0.0109677	0.00454277	0.0645987	-0.190978	0.0241578	-0.0129213	-0.346591	-0.193311	-0.366023	-0.155131	-0.0917539	-0.168552	-0.158306	-0.107548	-0.301681	-0.0366092	-0.00632963	-0.236125			Pro_GI033	GI14_Pro_MIT9302, GI02_Pro_MIT9301, GI02_Pro_MIT9215, GI01_Pro_MED4, GI12_Pro_MIT9201, GI03_Pro_GP2, GI02_Pro_MIT9123, GI17_Pro_EQPAC1, GI03_Pro_MIT0604, GI10_Pro_SB, GI02_Pro_MIT9312, GI03_Pro_MIT9515, GI02_Pro_AS9601, GI07_Pro_MIT9314, GI09_Pro_MIT9321, GI11_Pro_MIT9202	16	5	MED4_ISL1 and MIT9312_ISL1 in Coleman et al 2006 and Dufresne et al 2008.	Many hypothetical, variable content. cynABDS in MED4/EQPAC1. Iron (siderophore) uptake in MIT9201/MIT9202 as described in Malmstrom 2011. P uptake in SB (pstS, phoBR, gap3, chrA…). Sometimes R/M enzymes and phage proteins.	Syn_GI096	GI02_Syn_RS9902, GI05_Syn_KORDI-100, GI04_Syn_CC9311, GI07_Syn_SYN20, GI36_Syn_PCC7001, GI33_Syn_RS9916, GI36_Syn_NS01, GI42_Syn_PCC6307, GI23_Syn_KORDI-100
CK_00001542	n.a.	n.a.	n.a.	n.a.	n.a.	n.a.	n.a.	n.a.	n.a.	n.a.	n.a.	yellow	yellow	0.216372	-0.0261368	-0.200445	-0.209801	-0.0758887	0.414802	-0.169517	0.021176	-0.168594	-0.017632	0.0349822	-0.124126	-0.0360842	-0.0845784	-0.142868	-0.380943	-0.246146	0.15116	-0.182955	0.321459	0.103611	0.256477	0.310711	-0.138413	0.0343346	-0.32954			Pro_GI024	GI43_Pro_MIT9303, GI29_Pro_MIT0701, GI24_Pro_MIT9313	3	3	0	LLIV GI. Cell-surface modification. uvrD (helicase). Hypothetical genes.	Syn_GI084	GI01_Syn_MEDNS5, GI06_Syn_BIOS-U3-1, GI07_Syn_ROS8604, GI06_Syn_PROS-7-1, GI05_Syn_A15-28, GI03_Syn_CC9311, GI06_Syn_BIOS-E4-1, GI23_Syn_WH7805, GI10_Syn_WH8016, GI02_Syn_CC9605, GI03_Syn_A18-40, GI03_Syn_NOUM97013, GI30_Syn_RS9916, GI03_Syn_BMK-MC-1, GI03_Syn_M16.1, GI03_Syn_WH8101, GI04_Syn_KORDI-100, GI01_Syn_BL107, GI02_Syn_KORDI-49, GI02_Syn_CC9902, GI01_Syn_A15-44, GI01_Syn_KORDI-52, GI04_S…
CK_00001543	n.a.	n.a.	n.a.	n.a.	n.a.	n.a.	n.a.	n.a.	n.a.	n.a.	n.a.	yellow	yellow	0.239001	0.0466812	0.126905	0.33409	-0.583551	0.419086	-0.0857489	0.0191476	0.129926	0.0323713	0.00924927	0.0147398	0.163052	0.126864	0.410454	-0.0883979	0.00978687	0.139265	-0.652255	-0.107722	-0.0943921	-0.0413441	0.313586	0.0424011	0.142937	0.201805			Pro_GI005	GI12_Pro_LG, GI01_Pro_SS120	2	2	0	Very small GI.	Syn_GI084	GI01_Syn_MEDNS5, GI06_Syn_BIOS-U3-1, GI07_Syn_ROS8604, GI06_Syn_PROS-7-1, GI05_Syn_A15-28, GI03_Syn_CC9311, GI06_Syn_BIOS-E4-1, GI23_Syn_WH7805, GI10_Syn_WH8016, GI02_Syn_CC9605, GI03_Syn_A18-40, GI03_Syn_NOUM97013, GI30_Syn_RS9916, GI03_Syn_BMK-MC-1, GI03_Syn_M16.1, GI03_Syn_WH8101, GI04_Syn_KORDI-100, GI01_Syn_BL107, GI02_Syn_KORDI-49, GI02_Syn_CC9902, GI01_Syn_A15-44, GI01_Syn_KORDI-52, GI04_S…
CK_00001544	n.a.	n.a.	n.a.	n.a.	n.a.	n.a.	n.a.	n.a.	n.a.	n.a.	n.a.	yellow	yellow	0.530808	0.0921896	-0.00855698	-0.0968881	-0.454077	0.757604	-0.0433526	0.224263	0.04611	0.0550341	0.118052	-0.0674413	0.116826	0.0153906	-0.0388689	-0.263736	-0.210801	-0.0140662	-0.49335	-0.0262185	-0.0383928	-0.0672572	-0.0250995	0.0170017	0.131677	-0.0155725			n.a.	n.a.	n.a.	n.a.	n.a.	n.a.	n.a.	n.a.
CK_00001552	blue	yellow	0.294052	-0.469774	0.0956285	0.00689581	0.145989	0.536819	-0.469774	0.0956285	0.00689581	n.a.	n.a.	n.a.	n.a.	n.a.	n.a.	n.a.	n.a.	n.a.	n.a.	n.a.	n.a.	n.a.	n.a.	n.a.	n.a.	n.a.	n.a.	n.a.	n.a.	n.a.	n.a.	n.a.	n.a.	n.a.	n.a.	n.a.	n.a.			Pro_GI033	GI14_Pro_MIT9302, GI02_Pro_MIT9301, GI02_Pro_MIT9215, GI01_Pro_MED4, GI12_Pro_MIT9201, GI03_Pro_GP2, GI02_Pro_MIT9123, GI17_Pro_EQPAC1, GI03_Pro_MIT0604, GI10_Pro_SB, GI02_Pro_MIT9312, GI03_Pro_MIT9515, GI02_Pro_AS9601, GI07_Pro_MIT9314, GI09_Pro_MIT9321, GI11_Pro_MIT9202	16	2	MED4_ISL1 and MIT9312_ISL1 in Coleman et al 2006 and Dufresne et al 2008.	Many hypothetical, variable content. cynABDS in MED4/EQPAC1. Iron (siderophore) uptake in MIT9201/MIT9202 as described in Malmstrom 2011. P uptake in SB (pstS, phoBR, gap3, chrA…). Sometimes R/M enzymes and phage proteins.	Syn_GI013	GI28_Syn_RS9915, GI32_Syn_A18-46.1, GI20_Syn_A18-40, GI29_Syn_A15-28, GI22_Syn_A15-24, GI25_Syn_BOUM118, GI28_Syn_WH8103
CK_00001553	blue	yellow	0.449184	-0.568995	-0.0184537	0.107856	0.318897	0.612533	-0.568995	-0.0184537	0.107856	n.a.	n.a.	n.a.	n.a.	n.a.	n.a.	n.a.	n.a.	n.a.	n.a.	n.a.	n.a.	n.a.	n.a.	n.a.	n.a.	n.a.	n.a.	n.a.	n.a.	n.a.	n.a.	n.a.	n.a.	n.a.	n.a.	n.a.	n.a.			Pro_GI004	GI24_Pro_MIT0701, GI21_Pro_MIT0801, GI18_Pro_MIT9302, GI14_Pro_AS9601, GI18_Pro_MIT9312, GI01_Pro_MIT9123, GI15_Pro_MIT9215, GI18_Pro_MIT9515, GI08_Pro_MIT9201, GI17_Pro_MIT9312, GI16_Pro_MIT9314, GI01_Pro_MIT0602, GI01_Pro_MIT9313, GI17_Pro_MIT9321, GI17_Pro_MIT9302, GI11_Pro_MIT0601, GI23_Pro_NATL1A, GI16_Pro_MED4, GI01_Pro_MIT9303, GI15_Pro_AS9601, GI07_Pro_EQPAC1, GI04_Pro_MIT9202, GI14_Pro_M…	32	1	First part of MIT9312_ISL4 in Coleman 2006 (GI17_Pro_MIT9302), MED4_ISL4 in Coleman 2006 ( GI16_Pro_MED4)	In all strains except PAC1, but very dispersed (variable content). Contains mainly Cell wall/envelope biogenesis genes (cell surface modification genes)	Syn_GI013	GI28_Syn_RS9915, GI32_Syn_A18-46.1, GI20_Syn_A18-40, GI29_Syn_A15-28, GI22_Syn_A15-24, GI25_Syn_BOUM118, GI28_Syn_WH8103
CK_00001554	turquoise	turquoise	-0.44073	-0.243664	0.33085	0.874964	-0.534495	-0.174096	-0.243664	0.33085	0.874964	n.a.	n.a.	n.a.	n.a.	n.a.	n.a.	n.a.	n.a.	n.a.	n.a.	n.a.	n.a.	n.a.	n.a.	n.a.	n.a.	n.a.	n.a.	n.a.	n.a.	n.a.	n.a.	n.a.	n.a.	n.a.	n.a.	n.a.	n.a.			n.a.	n.a.	n.a.	n.a.	n.a.	n.a.	n.a.	n.a.
CK_00001555	blue	yellow	0.710047	-0.908221	0.278218	-0.073795	0.526701	0.931484	-0.908221	0.278218	-0.073795	n.a.	n.a.	n.a.	n.a.	n.a.	n.a.	n.a.	n.a.	n.a.	n.a.	n.a.	n.a.	n.a.	n.a.	n.a.	n.a.	n.a.	n.a.	n.a.	n.a.	n.a.	n.a.	n.a.	n.a.	n.a.	n.a.	n.a.	n.a.			Pro_GI009	GI08_Pro_SB, GI06_Pro_MIT0602, GI08_Pro_MIT9211, GI15_Pro_PAC1, GI07_Pro_SS120, GI10_Pro_NATL2A, GI13_Pro_MIT0601, GI14_Pro_MIT0801, GI15_Pro_NATL1A, GI02_Pro_MIT9314, GI04_Pro_LG	11	3	0	Fe-related?? Mostly LL, quite different in HLII. Many pcb in LLI (x5) and LLII-III (x3). isiB and hli in LLII-III. prxQ in LLI. Pyrimidine dimer DNA glycosylase in some LLII-III. deoxyribodipyrimidine photolyase-related FAD-domain containing protein in LLI. cynABDS in HLII strains. Mn2+/Fe2+ transport in some LLII-III.	Syn_GI069	GI53_Syn_PCC6307, GI74_Syn_BIOS-E4-1
CK_00001556	blue	blue	0.770247	-0.141634	-0.49434	-0.51317	0.823986	0.505705	-0.141634	-0.49434	-0.51317	yellow	yellow	0.626292	0.0177164	-0.0893189	-0.530596	-0.254905	0.787161	0.143731	0.256642	0.00173919	-0.00313274	0.0374819	-0.0811914	0.0343337	-0.0668339	-0.485312	-0.422685	-0.477126	-0.215786	-0.200596	-0.156462	-0.165645	-0.0850741	-0.373414	-0.0377412	-0.0568206	-0.103095			Pro_GI023	GI06_Pro_SB, GI11_Pro_GP2, GI13_Pro_MIT9314, GI10_Pro_MIT9515, GI10_Pro_AS9601, GI23_Pro_MIT9123, GI07_Pro_MIT9321, GI12_Pro_MIT0604, GI02_Pro_EQPAC1, GI20_Pro_MIT9202, GI13_Pro_MIT9301, GI11_Pro_MED4, GI11_Pro_MIT9215, GI15_Pro_MIT9201, GI12_Pro_MIT9312, GI04_Pro_MIT9302	16	1	Part of MED4_ISL2.2 (GI11_Pro_MED4) in Dufresne 2008, the other part is in another island (GI12_Pro_MED4 in Pro_GI015).	HL GI. Mainly hypothetical genes.	Syn_GI135	GI48_Syn_BIOS-U3-1, GI18_Syn_WH7803, GI34_Syn_PROS-7-1, GI27_Syn_CC9311, GI30_Syn_MVIR-18-1, GI29_Syn_WH7805, GI24_Syn_MEDNS5, GI72_Syn_BIOS-E4-1
CK_00001557	blue	blue	0.704	-0.0814017	-0.428722	-0.502647	0.758211	0.457561	-0.0814017	-0.428722	-0.502647	yellow	yellow	0.633941	0.00480893	-0.200437	-0.50887	-0.216604	0.734213	0.171959	0.332918	-0.0392914	-0.0218157	0.0483017	-0.131329	-0.0504685	-0.024485	-0.472858	-0.398324	-0.441386	-0.199208	-0.172204	-0.117336	-0.0936791	-0.0871501	-0.295878	-0.0999215	-0.0910529	-0.278697			Pro_GI023	GI06_Pro_SB, GI11_Pro_GP2, GI13_Pro_MIT9314, GI10_Pro_MIT9515, GI10_Pro_AS9601, GI23_Pro_MIT9123, GI07_Pro_MIT9321, GI12_Pro_MIT0604, GI02_Pro_EQPAC1, GI20_Pro_MIT9202, GI13_Pro_MIT9301, GI11_Pro_MED4, GI11_Pro_MIT9215, GI15_Pro_MIT9201, GI12_Pro_MIT9312, GI04_Pro_MIT9302	16	1	Part of MED4_ISL2.2 (GI11_Pro_MED4) in Dufresne 2008, the other part is in another island (GI12_Pro_MED4 in Pro_GI015).	HL GI. Mainly hypothetical genes.	Syn_GI135	GI48_Syn_BIOS-U3-1, GI18_Syn_WH7803, GI34_Syn_PROS-7-1, GI27_Syn_CC9311, GI30_Syn_MVIR-18-1, GI29_Syn_WH7805, GI24_Syn_MEDNS5, GI72_Syn_BIOS-E4-1
CK_00001558	blue	blue	0.738563	-0.0704694	-0.5694	-0.501276	0.811925	0.440217	-0.0704694	-0.5694	-0.501276	yellow	yellow	0.573463	0.0202255	-0.206664	-0.553428	-0.113831	0.678092	0.148138	0.289514	0.0206186	-0.00884256	0.0424345	-0.186722	0.0334832	-0.0435226	-0.515782	-0.388815	-0.501952	-0.164828	-0.0609952	-0.171702	-0.109137	-0.109696	-0.245391	-0.0683201	-0.134583	-0.221268			Pro_GI023	GI06_Pro_SB, GI11_Pro_GP2, GI13_Pro_MIT9314, GI10_Pro_MIT9515, GI10_Pro_AS9601, GI23_Pro_MIT9123, GI07_Pro_MIT9321, GI12_Pro_MIT0604, GI02_Pro_EQPAC1, GI20_Pro_MIT9202, GI13_Pro_MIT9301, GI11_Pro_MED4, GI11_Pro_MIT9215, GI15_Pro_MIT9201, GI12_Pro_MIT9312, GI04_Pro_MIT9302	16	1	Part of MED4_ISL2.2 (GI11_Pro_MED4) in Dufresne 2008, the other part is in another island (GI12_Pro_MED4 in Pro_GI015).	HL GI. Mainly hypothetical genes.	Syn_GI135	GI48_Syn_BIOS-U3-1, GI18_Syn_WH7803, GI34_Syn_PROS-7-1, GI27_Syn_CC9311, GI30_Syn_MVIR-18-1, GI29_Syn_WH7805, GI24_Syn_MEDNS5, GI72_Syn_BIOS-E4-1
CK_00001563	brown	brown	0.153752	0.523817	-0.653832	-0.302019	0.332938	-0.242393	0.523817	-0.653832	-0.302019	n.a.	n.a.	n.a.	n.a.	n.a.	n.a.	n.a.	n.a.	n.a.	n.a.	n.a.	n.a.	n.a.	n.a.	n.a.	n.a.	n.a.	n.a.	n.a.	n.a.	n.a.	n.a.	n.a.	n.a.	n.a.	n.a.	n.a.	n.a.			Pro_GI032	GI21_Pro_MIT9302, GI13_Pro_MIT9515, GI10_Pro_EQPAC1, GI12_Pro_MIT9123, GI05_Pro_MIT9201, GI16_Pro_MIT9301, GI15_Pro_GP2, GI02_Pro_MIT9202, GI19_Pro_MIT9201, GI13_Pro_MIT9215, GI19_Pro_SB, GI11_Pro_PAC1, GI13_Pro_MED4, GI12_Pro_AS9601, GI16_Pro_MIT9302, GI19_Pro_MED4, GI15_Pro_MIT0604, GI19_Pro_MIT9314, GI20_Pro_MIT9321, GI15_Pro_MIT9312	20	2	MED4_ISL3 (GI13_Pro_MED4) and MIT9312_ISL3 (GI15_Pro_MIT9312) in Coleman et al 2006 and Dufresne et al 2008 + MED4_ISL5 (GI19_Pro_MED4)	GI specific to HL (+ PAC1 distantly related, with N assimilation genes). Many hli. In MIT9301, big island containing P acquisition genes (gap3, chrA, pstS, phnCDE, ptxD), as described in Martiny 2006. Thus similar to Pro_GI048 for these genes, but maybe inserted here in another island?. PhoB/PhoR are in the island but were not predicted as gained. In SB and PAC1, all genes for nitrate/nitrite ass…	Syn_GI053	GI02_Syn_WH8102, GI03_Syn_RS9915, GI31_Syn_PROS-7-1, GI13_Syn_WH5701, GI07_Syn_BL107, GI02_Syn_A18-46.1, GI02_Syn_WH8103, GI02_Syn_BOUM118, GI02_Syn_A18-40
CK_00001564	red	red	-0.24019	-0.232336	0.698998	0.117121	-0.33035	0.000556419	-0.232336	0.698998	0.117121	n.a.	n.a.	n.a.	n.a.	n.a.	n.a.	n.a.	n.a.	n.a.	n.a.	n.a.	n.a.	n.a.	n.a.	n.a.	n.a.	n.a.	n.a.	n.a.	n.a.	n.a.	n.a.	n.a.	n.a.	n.a.	n.a.	n.a.	n.a.			n.a.	n.a.	n.a.	n.a.	n.a.	n.a.	n.a.	n.a.
CK_00001567	blue	blue	0.884423	-0.405257	-0.472204	-0.401146	0.882966	0.702175	-0.405257	-0.472204	-0.401146	n.a.	n.a.	n.a.	n.a.	n.a.	n.a.	n.a.	n.a.	n.a.	n.a.	n.a.	n.a.	n.a.	n.a.	n.a.	n.a.	n.a.	n.a.	n.a.	n.a.	n.a.	n.a.	n.a.	n.a.	n.a.	n.a.	n.a.	n.a.			n.a.	n.a.	n.a.	n.a.	n.a.	n.a.	n.a.	n.a.
CK_00001570	turquoise	turquoise	-0.523711	-0.130421	0.199764	0.98505	-0.59129	-0.296304	-0.130421	0.199764	0.98505	salmon	turquoise	-0.406954	-0.0114424	-0.184729	0.212432	0.42819	-0.493817	-0.197031	-0.116191	-0.0377516	-0.0638863	0.0541809	-0.277222	-0.0336974	0.0458528	0.121808	0.295255	0.428808	0.145725	0.443647	0.0735504	0.131054	-0.0562279	0.0894104	0.0372302	0.0544328	0.102034			n.a.	n.a.	n.a.	n.a.	n.a.	n.a.	n.a.	n.a.
CK_00001571	turquoise	turquoise	-0.524635	-0.118426	0.181277	0.993224	-0.589299	-0.302852	-0.118426	0.181277	0.993224	purple	lightcyan	0.0870071	-0.0305463	-0.227661	0.148244	-0.102324	0.190957	-0.0531215	-0.0355712	-0.0470979	-0.101625	0.0518049	-0.330883	-0.041179	-0.0332628	0.0553978	0.0908744	0.556282	-0.138727	-0.0696288	0.00841106	-0.0238914	-0.209553	-0.169235	-0.0545822	0.0262793	0.13442			n.a.	n.a.	n.a.	n.a.	n.a.	n.a.	n.a.	n.a.
CK_00001572	turquoise	turquoise	-0.500707	-0.131143	0.164121	0.983213	-0.563915	-0.287293	-0.131143	0.164121	0.983213	salmon	turquoise	-0.227803	0.0694547	-0.0723755	0.100333	0.243609	-0.320713	-0.0923177	-0.0178041	0.0952158	0.0288941	0.0749373	-0.22262	0.0475628	-0.0226257	-0.00188672	0.217117	0.450516	0.0164022	0.290249	-0.095665	0.00967861	-0.183079	0.0312485	0.045997	0.0290971	0.294213			n.a.	n.a.	n.a.	n.a.	n.a.	n.a.	n.a.	n.a.
CK_00001574	blue	yellow	0.285282	-0.155701	-0.0855206	-0.0930451	0.270194	0.255923	-0.155701	-0.0855206	-0.0930451	n.a.	n.a.	n.a.	n.a.	n.a.	n.a.	n.a.	n.a.	n.a.	n.a.	n.a.	n.a.	n.a.	n.a.	n.a.	n.a.	n.a.	n.a.	n.a.	n.a.	n.a.	n.a.	n.a.	n.a.	n.a.	n.a.	n.a.	n.a.			n.a.	n.a.	n.a.	n.a.	n.a.	n.a.	n.a.	n.a.
CK_00001575	blue	yellow	0.27675	-0.156826	-0.0754701	-0.0857938	0.259836	0.252929	-0.156826	-0.0754701	-0.0857938	n.a.	n.a.	n.a.	n.a.	n.a.	n.a.	n.a.	n.a.	n.a.	n.a.	n.a.	n.a.	n.a.	n.a.	n.a.	n.a.	n.a.	n.a.	n.a.	n.a.	n.a.	n.a.	n.a.	n.a.	n.a.	n.a.	n.a.	n.a.			n.a.	n.a.	n.a.	n.a.	n.a.	n.a.	Syn_GI085	GI03_Syn_PROS-U-1, GI47_Syn_PCC6307, GI27_Syn_WH8016, GI02_Syn_ROS8604, GI16_Syn_BMK-MC-1, GI03_Syn_A15-60, GI14_Syn_MITS9220, GI02_Syn_A18-25c, GI25_Syn_WH7805, GI01_Syn_RS9909, GI02_Syn_WH8101, GI03_Syn_WH8016, GI29_Syn_ROS8604, GI64_Syn_PCC6307, GI19_Syn_PROS-7-1, GI11_Syn_MEDNS5, GI02_Syn_SYN20, GI42_Syn_BIOS-E4-1, GI14_Syn_PROS-U-1, GI16_Syn_BL107, GI07_Syn_WH7803, GI14_Syn_RS9917, GI04_Syn_…
CK_00001576	blue	yellow	0.273796	-0.183988	-0.0383984	-0.0754171	0.253791	0.257436	-0.183988	-0.0383984	-0.0754171	salmon	turquoise	-0.541596	0.0537812	0.0271321	-0.046888	0.565247	-0.573774	-0.267754	-0.322858	0.0900246	-0.00515116	0.0761602	-0.0555228	0.199218	0.184681	-0.074331	0.229514	-0.179895	0.0631068	0.607652	0.0778358	0.0772553	0.0724132	-0.0413982	0.0743467	0.091626	0.0374424			n.a.	n.a.	n.a.	n.a.	n.a.	n.a.	Syn_GI068	GI16_Syn_RS9917, GI13_Syn_SYN20, GI26_Syn_WH8016, GI28_Syn_ROS8604, GI27_Syn_PROS-7-1, GI24_Syn_RS9909, GI17_Syn_KORDI-49, GI23_Syn_WH5701, GI12_Syn_BMK-MC-1, GI45_Syn_BIOS-U3-1, GI19_Syn_WH8101, GI14_Syn_WH8101, GI18_Syn_CC9311, GI08_Syn_A15-24, GI21_Syn_MEDNS5, GI41_Syn_CB0101, GI32_Syn_PCC7001, GI17_Syn_A18-25c, GI06_Syn_WH7805, GI10_Syn_MEDNS5, GI60_Syn_PCC6307, GI73_Syn_PCC6307, GI16_Syn_MIT…
CK_00001582	brown	brown	-0.234078	0.489053	-0.313317	-0.0255459	-0.132682	-0.389304	0.489053	-0.313317	-0.0255459	yellow	yellow	0.25051	0.207066	-0.204173	-0.358071	0.125492	0.439328	-0.0591124	0.0377565	0.217847	0.148024	0.194421	-0.314717	-0.0092677	-0.0828277	-0.34655	-0.257955	-0.239838	-0.0404855	0.16348	-0.0429931	0.0165233	-0.0485198	-0.201401	0.0179381	-0.00474067	0.116281			Pro_GI032	GI21_Pro_MIT9302, GI13_Pro_MIT9515, GI10_Pro_EQPAC1, GI12_Pro_MIT9123, GI05_Pro_MIT9201, GI16_Pro_MIT9301, GI15_Pro_GP2, GI02_Pro_MIT9202, GI19_Pro_MIT9201, GI13_Pro_MIT9215, GI19_Pro_SB, GI11_Pro_PAC1, GI13_Pro_MED4, GI12_Pro_AS9601, GI16_Pro_MIT9302, GI19_Pro_MED4, GI15_Pro_MIT0604, GI19_Pro_MIT9314, GI20_Pro_MIT9321, GI15_Pro_MIT9312	20	3	MED4_ISL3 (GI13_Pro_MED4) and MIT9312_ISL3 (GI15_Pro_MIT9312) in Coleman et al 2006 and Dufresne et al 2008 + MED4_ISL5 (GI19_Pro_MED4)	GI specific to HL (+ PAC1 distantly related, with N assimilation genes). Many hli. In MIT9301, big island containing P acquisition genes (gap3, chrA, pstS, phnCDE, ptxD), as described in Martiny 2006. Thus similar to Pro_GI048 for these genes, but maybe inserted here in another island?. PhoB/PhoR are in the island but were not predicted as gained. In SB and PAC1, all genes for nitrate/nitrite ass…	Syn_GI065	GI10_Syn_BMK-MC-1, GI12_Syn_RS9902, GI28_Syn_KORDI-52, GI12_Syn_PROS-7-1, GI17_Syn_A15-44, GI16_Syn_A15-44, GI31_Syn_KORDI-100, GI12_Syn_KORDI-49, GI24_Syn_RS9916, GI11_Syn_A18-40, GI05_Syn_WH7803, GI19_Syn_RS9907, GI16_Syn_M16.1, GI34_Syn_WH7805, GI18_Syn_WH8102, GI13_Syn_A15-24, GI17_Syn_RS9907, GI14_Syn_M16.1, GI17_Syn_A18-46.1, GI13_Syn_WH8103, GI13_Syn_TAK9802, GI13_Syn_A15-127, GI21_Syn_PRO…
CK_00001584	blue	blue	0.820205	-0.323728	-0.507948	-0.381535	0.823832	0.640909	-0.323728	-0.507948	-0.381535	n.a.	n.a.	n.a.	n.a.	n.a.	n.a.	n.a.	n.a.	n.a.	n.a.	n.a.	n.a.	n.a.	n.a.	n.a.	n.a.	n.a.	n.a.	n.a.	n.a.	n.a.	n.a.	n.a.	n.a.	n.a.	n.a.	n.a.	n.a.			Pro_GI033	GI14_Pro_MIT9302, GI02_Pro_MIT9301, GI02_Pro_MIT9215, GI01_Pro_MED4, GI12_Pro_MIT9201, GI03_Pro_GP2, GI02_Pro_MIT9123, GI17_Pro_EQPAC1, GI03_Pro_MIT0604, GI10_Pro_SB, GI02_Pro_MIT9312, GI03_Pro_MIT9515, GI02_Pro_AS9601, GI07_Pro_MIT9314, GI09_Pro_MIT9321, GI11_Pro_MIT9202	16	12	MED4_ISL1 and MIT9312_ISL1 in Coleman et al 2006 and Dufresne et al 2008.	Many hypothetical, variable content. cynABDS in MED4/EQPAC1. Iron (siderophore) uptake in MIT9201/MIT9202 as described in Malmstrom 2011. P uptake in SB (pstS, phoBR, gap3, chrA…). Sometimes R/M enzymes and phage proteins.	Syn_GI068	GI16_Syn_RS9917, GI13_Syn_SYN20, GI26_Syn_WH8016, GI28_Syn_ROS8604, GI27_Syn_PROS-7-1, GI24_Syn_RS9909, GI17_Syn_KORDI-49, GI23_Syn_WH5701, GI12_Syn_BMK-MC-1, GI45_Syn_BIOS-U3-1, GI19_Syn_WH8101, GI14_Syn_WH8101, GI18_Syn_CC9311, GI08_Syn_A15-24, GI21_Syn_MEDNS5, GI41_Syn_CB0101, GI32_Syn_PCC7001, GI17_Syn_A18-25c, GI06_Syn_WH7805, GI10_Syn_MEDNS5, GI60_Syn_PCC6307, GI73_Syn_PCC6307, GI16_Syn_MIT…
CK_00001585	n.a.	n.a.	n.a.	n.a.	n.a.	n.a.	n.a.	n.a.	n.a.	n.a.	n.a.	yellow	yellow	0.446245	0.131811	-0.125001	-0.535284	0.0159982	0.518013	0.0438807	0.296862	0.0785029	0.074781	0.167441	-0.149257	0.0961636	-0.0373608	-0.508612	-0.286194	-0.512361	-0.146679	0.0831642	-0.152202	-0.079316	-0.107502	-0.30444	-0.0667152	0.00915167	-0.128661			n.a.	n.a.	n.a.	n.a.	n.a.	n.a.	n.a.	n.a.
CK_00001589	n.a.	n.a.	n.a.	n.a.	n.a.	n.a.	n.a.	n.a.	n.a.	n.a.	n.a.	salmon	turquoise	-0.330389	-0.266915	-0.156879	-0.0593966	0.532097	0.0227283	-0.431462	-0.520425	-0.134455	-0.201113	-0.299825	-0.160601	-0.0113974	0.219393	-0.10584	0.274422	-0.164976	0.0238562	0.572151	-0.0864415	0.0435667	0.0688771	-0.141486	-0.012594	0.00967183	-0.0799774			n.a.	n.a.	n.a.	n.a.	n.a.	n.a.	n.a.	n.a.
CK_00001590	turquoise	turquoise	-0.624603	0.108478	0.11401	0.875006	-0.648739	-0.454694	0.108478	0.11401	0.875006	salmon	turquoise	-0.613152	-0.0774335	-0.295593	0.0964193	0.639556	-0.671619	-0.208745	-0.389106	-0.0736927	-0.10299	-0.0264315	-0.320595	-0.0584115	0.182269	0.0618746	0.333228	-0.0684973	0.191323	0.641023	0.180329	0.102462	0.0978208	0.288816	0.048789	0.0869918	-0.160133			Pro_GI004	GI24_Pro_MIT0701, GI21_Pro_MIT0801, GI18_Pro_MIT9302, GI14_Pro_AS9601, GI18_Pro_MIT9312, GI01_Pro_MIT9123, GI15_Pro_MIT9215, GI18_Pro_MIT9515, GI08_Pro_MIT9201, GI17_Pro_MIT9312, GI16_Pro_MIT9314, GI01_Pro_MIT0602, GI01_Pro_MIT9313, GI17_Pro_MIT9321, GI17_Pro_MIT9302, GI11_Pro_MIT0601, GI23_Pro_NATL1A, GI16_Pro_MED4, GI01_Pro_MIT9303, GI15_Pro_AS9601, GI07_Pro_EQPAC1, GI04_Pro_MIT9202, GI14_Pro_M…	32	1	First part of MIT9312_ISL4 in Coleman 2006 (GI17_Pro_MIT9302), MED4_ISL4 in Coleman 2006 ( GI16_Pro_MED4)	In all strains except PAC1, but very dispersed (variable content). Contains mainly Cell wall/envelope biogenesis genes (cell surface modification genes)	Syn_GI076	GI25_Syn_RS9902, GI17_Syn_ROS8604, GI19_Syn_WH8103, GI25_Syn_WH8102, GI02_Syn_TAK9802, GI05_Syn_NOUM97013, GI04_Syn_M16.1, GI03_Syn_MITS9220, GI28_Syn_A18-46.1, GI17_Syn_WH8016, GI06_Syn_KORDI-49, GI08_Syn_A15-127, GI03_Syn_WH8109, GI21_Syn_RS9915, GI22_Syn_A18-46.1, GI14_Syn_WH7805, GI22_Syn_WH8102, GI24_Syn_WH8103, GI24_Syn_TAK9802, GI22_Syn_BOUM118, GI27_Syn_A18-46.1, GI04_Syn_RS9902, GI16_Syn…
CK_00001595	red	red	-0.564101	0.0166006	0.697166	0.199468	-0.677047	-0.210808	0.0166006	0.697166	0.199468	midnightblue	magenta	0.189967	0.208945	0.0574291	-0.346794	-0.0450552	0.271543	-0.15948	0.160451	0.132422	0.0741984	0.296439	-0.107887	0.241854	-0.0862773	-0.359248	-0.211801	-0.135012	0.21505	-0.0283973	-0.0693146	-0.135626	-0.133358	-0.07164	0.000437186	0.0514653	0.285313			Pro_GI032	GI21_Pro_MIT9302, GI13_Pro_MIT9515, GI10_Pro_EQPAC1, GI12_Pro_MIT9123, GI05_Pro_MIT9201, GI16_Pro_MIT9301, GI15_Pro_GP2, GI02_Pro_MIT9202, GI19_Pro_MIT9201, GI13_Pro_MIT9215, GI19_Pro_SB, GI11_Pro_PAC1, GI13_Pro_MED4, GI12_Pro_AS9601, GI16_Pro_MIT9302, GI19_Pro_MED4, GI15_Pro_MIT0604, GI19_Pro_MIT9314, GI20_Pro_MIT9321, GI15_Pro_MIT9312	20	1	MED4_ISL3 (GI13_Pro_MED4) and MIT9312_ISL3 (GI15_Pro_MIT9312) in Coleman et al 2006 and Dufresne et al 2008 + MED4_ISL5 (GI19_Pro_MED4)	GI specific to HL (+ PAC1 distantly related, with N assimilation genes). Many hli. In MIT9301, big island containing P acquisition genes (gap3, chrA, pstS, phnCDE, ptxD), as described in Martiny 2006. Thus similar to Pro_GI048 for these genes, but maybe inserted here in another island?. PhoB/PhoR are in the island but were not predicted as gained. In SB and PAC1, all genes for nitrate/nitrite ass…	Syn_GI065	GI10_Syn_BMK-MC-1, GI12_Syn_RS9902, GI28_Syn_KORDI-52, GI12_Syn_PROS-7-1, GI17_Syn_A15-44, GI16_Syn_A15-44, GI31_Syn_KORDI-100, GI12_Syn_KORDI-49, GI24_Syn_RS9916, GI11_Syn_A18-40, GI05_Syn_WH7803, GI19_Syn_RS9907, GI16_Syn_M16.1, GI34_Syn_WH7805, GI18_Syn_WH8102, GI13_Syn_A15-24, GI17_Syn_RS9907, GI14_Syn_M16.1, GI17_Syn_A18-46.1, GI13_Syn_WH8103, GI13_Syn_TAK9802, GI13_Syn_A15-127, GI21_Syn_PRO…
CK_00001596	blue	blue	0.8364	-0.616672	-0.146915	-0.334186	0.763594	0.808089	-0.616672	-0.146915	-0.334186	n.a.	n.a.	n.a.	n.a.	n.a.	n.a.	n.a.	n.a.	n.a.	n.a.	n.a.	n.a.	n.a.	n.a.	n.a.	n.a.	n.a.	n.a.	n.a.	n.a.	n.a.	n.a.	n.a.	n.a.	n.a.	n.a.	n.a.	n.a.			Pro_GI023	GI06_Pro_SB, GI11_Pro_GP2, GI13_Pro_MIT9314, GI10_Pro_MIT9515, GI10_Pro_AS9601, GI23_Pro_MIT9123, GI07_Pro_MIT9321, GI12_Pro_MIT0604, GI02_Pro_EQPAC1, GI20_Pro_MIT9202, GI13_Pro_MIT9301, GI11_Pro_MED4, GI11_Pro_MIT9215, GI15_Pro_MIT9201, GI12_Pro_MIT9312, GI04_Pro_MIT9302	16	16	Part of MED4_ISL2.2 (GI11_Pro_MED4) in Dufresne 2008, the other part is in another island (GI12_Pro_MED4 in Pro_GI015).	HL GI. Mainly hypothetical genes.	Syn_GI052	GI10_Syn_WH8102, GI09_Syn_BOUM118, GI20_Syn_RS9907, GI33_Syn_PROS-U-1, GI20_Syn_A15-62, GI19_Syn_M16.1, GI20_Syn_A15-44, GI23_Syn_CC9605, GI32_Syn_KORDI-52, GI18_Syn_KORDI-49, GI05_Syn_WH8109, GI13_Syn_RS9915, GI11_Syn_A18-46.1, GI16_Syn_CC9616, GI18_Syn_KORDI-100, GI09_Syn_RS9902, GI19_Syn_BL107, GI08_Syn_TAK9802, GI19_Syn_A15-127, GI09_Syn_WH8103
CK_00001603	blue	yellow	0.810618	-0.714807	0.0189184	-0.29935	0.717631	0.830716	-0.714807	0.0189184	-0.29935	salmon	turquoise	-0.494495	-0.157748	-0.0182091	0.0854796	0.592053	-0.255608	-0.414964	-0.52597	-0.0192802	-0.126479	-0.194502	-0.146425	0.259905	0.15402	0.0398286	0.307827	-0.00174031	0.33497	0.590934	0.0747848	0.0761107	0.156369	-0.01807	0.108321	0.210956	0.024088			Pro_GI032	GI21_Pro_MIT9302, GI13_Pro_MIT9515, GI10_Pro_EQPAC1, GI12_Pro_MIT9123, GI05_Pro_MIT9201, GI16_Pro_MIT9301, GI15_Pro_GP2, GI02_Pro_MIT9202, GI19_Pro_MIT9201, GI13_Pro_MIT9215, GI19_Pro_SB, GI11_Pro_PAC1, GI13_Pro_MED4, GI12_Pro_AS9601, GI16_Pro_MIT9302, GI19_Pro_MED4, GI15_Pro_MIT0604, GI19_Pro_MIT9314, GI20_Pro_MIT9321, GI15_Pro_MIT9312	20	13	MED4_ISL3 (GI13_Pro_MED4) and MIT9312_ISL3 (GI15_Pro_MIT9312) in Coleman et al 2006 and Dufresne et al 2008 + MED4_ISL5 (GI19_Pro_MED4)	GI specific to HL (+ PAC1 distantly related, with N assimilation genes). Many hli. In MIT9301, big island containing P acquisition genes (gap3, chrA, pstS, phnCDE, ptxD), as described in Martiny 2006. Thus similar to Pro_GI048 for these genes, but maybe inserted here in another island?. PhoB/PhoR are in the island but were not predicted as gained. In SB and PAC1, all genes for nitrate/nitrite ass…	Syn_GI068	GI16_Syn_RS9917, GI13_Syn_SYN20, GI26_Syn_WH8016, GI28_Syn_ROS8604, GI27_Syn_PROS-7-1, GI24_Syn_RS9909, GI17_Syn_KORDI-49, GI23_Syn_WH5701, GI12_Syn_BMK-MC-1, GI45_Syn_BIOS-U3-1, GI19_Syn_WH8101, GI14_Syn_WH8101, GI18_Syn_CC9311, GI08_Syn_A15-24, GI21_Syn_MEDNS5, GI41_Syn_CB0101, GI32_Syn_PCC7001, GI17_Syn_A18-25c, GI06_Syn_WH7805, GI10_Syn_MEDNS5, GI60_Syn_PCC6307, GI73_Syn_PCC6307, GI16_Syn_MIT…
CK_00001604	n.a.	n.a.	n.a.	n.a.	n.a.	n.a.	n.a.	n.a.	n.a.	n.a.	n.a.	yellow	yellow	0.283544	-0.0918614	-0.0838376	-0.552819	0.169955	0.564709	-0.149111	-0.0423176	-0.00948523	-0.0797083	-0.109717	-0.0881377	0.0887435	-0.0159076	-0.527747	-0.350817	-0.476113	-0.0854694	0.226043	-0.169122	-0.0648658	-0.052765	-0.22855	-0.0422439	-0.0070126	-0.113962			Pro_GI001	GI16_Pro_MIT9313, GI21_Pro_MIT9303, GI17_Pro_MIT9303, GI17_Pro_MIT0701, GI01_Pro_MIT0701, GI15_Pro_MIT0701, GI17_Pro_MIT9313, GI15_Pro_MIT9313, GI20_Pro_MIT9303	9	2	0	LLIV GIs. A bit dispersed. Many hypothetical. Pcb, crtH, prxQ, possible lanthipeptide precursor. Some hli. piuC and idiA2 in MIT0701. Some P assimilation genes in MIT9303, some other in MIT9313.	Syn_GI065	GI10_Syn_BMK-MC-1, GI12_Syn_RS9902, GI28_Syn_KORDI-52, GI12_Syn_PROS-7-1, GI17_Syn_A15-44, GI16_Syn_A15-44, GI31_Syn_KORDI-100, GI12_Syn_KORDI-49, GI24_Syn_RS9916, GI11_Syn_A18-40, GI05_Syn_WH7803, GI19_Syn_RS9907, GI16_Syn_M16.1, GI34_Syn_WH7805, GI18_Syn_WH8102, GI13_Syn_A15-24, GI17_Syn_RS9907, GI14_Syn_M16.1, GI17_Syn_A18-46.1, GI13_Syn_WH8103, GI13_Syn_TAK9802, GI13_Syn_A15-127, GI21_Syn_PRO…
CK_00001606	turquoise	turquoise	-0.221676	-0.224415	0.338972	0.425297	-0.288514	-0.0447855	-0.224415	0.338972	0.425297	n.a.	n.a.	n.a.	n.a.	n.a.	n.a.	n.a.	n.a.	n.a.	n.a.	n.a.	n.a.	n.a.	n.a.	n.a.	n.a.	n.a.	n.a.	n.a.	n.a.	n.a.	n.a.	n.a.	n.a.	n.a.	n.a.	n.a.	n.a.			Pro_GI039	GI17_Pro_NATL1A, GI01_Pro_PAC1, GI12_Pro_MIT0801, GI14_Pro_PAC1, GI09_Pro_NATL2A, GI12_Pro_NATL2A, GI05_Pro_NATL2A, GI08_Pro_MIT0801, GI08_Pro_NATL1A, GI16_Pro_MIT0801, GI20_Pro_PAC1, GI06_Pro_PAC1	12	3	Corresponds to "LLI clade-specific region" in Yan et al 2018 (based on NATL2A) but they start a bit before.	LLI islands. Could be split in 2 (some genomic regions repeated in genome?). Many genes. Many hypothetical. Some Fe-related genes (idiA2, piuC). Many hli, 1 prxQ, 1 PTOX. DesA2 in 4/4 strains. P assimilation genes in 3/4 strains as described in Martiny 2006 for NATL1A/NATL2A. AA uptake for 2 strains. Many strain-specific genes.	Syn_GI076	GI25_Syn_RS9902, GI17_Syn_ROS8604, GI19_Syn_WH8103, GI25_Syn_WH8102, GI02_Syn_TAK9802, GI05_Syn_NOUM97013, GI04_Syn_M16.1, GI03_Syn_MITS9220, GI28_Syn_A18-46.1, GI17_Syn_WH8016, GI06_Syn_KORDI-49, GI08_Syn_A15-127, GI03_Syn_WH8109, GI21_Syn_RS9915, GI22_Syn_A18-46.1, GI14_Syn_WH7805, GI22_Syn_WH8102, GI24_Syn_WH8103, GI24_Syn_TAK9802, GI22_Syn_BOUM118, GI27_Syn_A18-46.1, GI04_Syn_RS9902, GI16_Syn…
CK_00001608	blue	blue	0.684492	-0.335994	-0.0688299	-0.492259	0.661669	0.59851	-0.335994	-0.0688299	-0.492259	salmon	pink	-0.0395343	0.23973	0.32069	0.454863	-0.484937	-0.216911	0.0721657	0.17039	0.273477	0.15983	0.223081	0.141063	0.241128	0.00821905	0.489421	0.0859535	0.265728	0.145374	-0.541285	-0.0484102	-0.102205	-0.0945519	0.483837	0.151446	0.211017	0.427066			Pro_GI015	GI07_Pro_SB, GI12_Pro_MED4, GI11_Pro_MIT9515, GI01_Pro_MIT9321, GI15_Pro_MIT9301, GI21_Pro_MIT9201, GI01_Pro_MIT9314, GI14_Pro_MIT0604, GI01_Pro_MIT9302, GI13_Pro_MIT9312, GI01_Pro_MIT9202, GI12_Pro_MIT9215, GI01_Pro_EQPAC1, GI11_Pro_MIT9201, GI15_Pro_MIT9123, GI11_Pro_AS9601, GI12_Pro_GP2	17	11	Contains MED4_SMV4 (GI12_Pro_MED4) and MIT9312_SMV4 (GI13_Pro_MIT9312) from Coleman 2006. Part of MED4_ISL2.2 (GI12_Pro_MED4) in Dufresne 2008, the other part is in another island (GI11_Pro_MED4 in Pro_GI023).	HL GI. Many hypothetical, some hli. Zn/Mn uptake in some strains. 1 nif11-like.	Syn_GI022	GI20_Syn_WH7805, GI09_Syn_ROS8604, GI09_Syn_BIOS-E4-1, GI03_Syn_A15-127, GI23_Syn_RS9915, GI10_Syn_PROS-7-1, GI18_Syn_A15-24, GI21_Syn_A15-28, GI09_Syn_BIOS-U3-1, GI03_Syn_WH7803, GI08_Syn_SYN20, GI18_Syn_CC9616, GI08_Syn_RS9909, GI19_Syn_BOUM118, GI21_Syn_WH8103, GI08_Syn_RS9917, GI05_Syn_MEDNS5, GI03_Syn_KORDI-49, GI23_Syn_WH8102, GI06_Syn_BMK-MC-1, GI25_Syn_A18-46.1, GI12_Syn_WH8016, GI16_Syn_…
CK_00001610	blue	yellow	0.154432	-0.242139	0.227786	-0.061972	0.0997254	0.234901	-0.242139	0.227786	-0.061972	n.a.	n.a.	n.a.	n.a.	n.a.	n.a.	n.a.	n.a.	n.a.	n.a.	n.a.	n.a.	n.a.	n.a.	n.a.	n.a.	n.a.	n.a.	n.a.	n.a.	n.a.	n.a.	n.a.	n.a.	n.a.	n.a.	n.a.	n.a.			n.a.	n.a.	n.a.	n.a.	n.a.	n.a.	n.a.	n.a.
CK_00001612	n.a.	n.a.	n.a.	n.a.	n.a.	n.a.	n.a.	n.a.	n.a.	n.a.	n.a.	salmon	turquoise	-0.353958	-0.0362862	0.131863	-0.435731	0.699226	-0.201291	-0.264054	-0.372109	0.109691	-0.016844	-0.105387	0.0596141	0.157534	-0.0602304	-0.479266	-0.0471081	-0.223536	0.135868	0.722824	0.140225	0.147423	0.169877	-0.232659	0.0772045	0.191326	0.114562			n.a.	n.a.	n.a.	n.a.	n.a.	n.a.	n.a.	n.a.
CK_00001615	n.a.	n.a.	n.a.	n.a.	n.a.	n.a.	n.a.	n.a.	n.a.	n.a.	n.a.	tan	red	0.10744	0.332454	0.496603	-0.236158	-0.17439	-0.048272	0.131608	0.243044	0.472505	0.240417	0.250473	0.20582	0.430403	-0.0337737	-0.193006	-0.300541	-0.245037	0.0526487	-0.157935	-0.109799	-0.129573	-0.120837	0.122194	0.231896	0.250052	0.705185			Pro_GI035	GI19_Pro_MIT0701, GI23_Pro_MIT9303, GI14_Pro_MIT9313	3	3	0	LLIV GI. pncA=siderophore synthesis?. Fur. mscL/mscS. 1 or 2 DNA glycosylase. lantipeptide precursor Nif11-like leader peptide (x3 in MIT9313) + several nif11-like.	Syn_GI040	GI09_Syn_CC9902, GI10_Syn_A18-40, GI23_Syn_CC9616, GI24_Syn_KORDI-100, GI18_Syn_A15-127, GI21_Syn_KORDI-52, GI15_Syn_A18-46.1, GI16_Syn_RS9915, GI19_Syn_RS9902, GI11_Syn_BOUM118, GI11_Syn_RS9907, GI11_Syn_WH8103, GI15_Syn_PROS-U-1, GI17_Syn_BL107, GI15_Syn_WH8102, GI16_Syn_KORDI-49
CK_00001616	n.a.	n.a.	n.a.	n.a.	n.a.	n.a.	n.a.	n.a.	n.a.	n.a.	n.a.	tan	red	-0.0033153	0.181988	0.297669	-0.412024	0.202094	-0.0629102	0.17729	-0.0394744	0.25313	0.141133	0.129479	0.0819333	0.357889	-0.0491715	-0.407682	-0.168352	-0.356975	0.142727	0.259034	-0.0348979	-0.109715	-0.127459	-0.16788	0.0630091	0.166895	0.47167			Pro_GI001	GI16_Pro_MIT9313, GI21_Pro_MIT9303, GI17_Pro_MIT9303, GI17_Pro_MIT0701, GI01_Pro_MIT0701, GI15_Pro_MIT0701, GI17_Pro_MIT9313, GI15_Pro_MIT9313, GI20_Pro_MIT9303	9	3	0	LLIV GIs. A bit dispersed. Many hypothetical. Pcb, crtH, prxQ, possible lanthipeptide precursor. Some hli. piuC and idiA2 in MIT0701. Some P assimilation genes in MIT9303, some other in MIT9313.	Syn_GI005	GI21_Syn_BIOS-U3-1, GI10_Syn_MITS9220, GI09_Syn_WH7805, GI23_Syn_ROS8604, GI07_Syn_PROS-9-1, GI13_Syn_MVIR-18-1, GI10_Syn_WH7803, GI16_Syn_MEDNS5, GI29_Syn_A15-60, GI23_Syn_A18-25c, GI15_Syn_SYN20, GI12_Syn_CC9311, GI18_Syn_RS9916, GI57_Syn_BIOS-E4-1, GI19_Syn_BMK-MC-1, GI08_Syn_NOUM97013
CK_00001621	blue	yellow	0.729402	-0.945902	0.24291	-0.0483578	0.545241	0.944817	-0.945902	0.24291	-0.0483578	purple	blue	-0.077466	0.000279098	0.0332445	0.286065	-0.245856	-0.0717962	-0.0446575	-0.0605871	0.0369391	0.001994	-0.0175865	0.00732678	0.040522	-0.0488647	0.353676	0.0392884	0.0609377	-0.0622991	-0.238428	-0.0908016	-0.0789161	-0.0683813	-0.0112059	0.00293986	0.032586	0.0425751			Pro_GI015	GI07_Pro_SB, GI12_Pro_MED4, GI11_Pro_MIT9515, GI01_Pro_MIT9321, GI15_Pro_MIT9301, GI21_Pro_MIT9201, GI01_Pro_MIT9314, GI14_Pro_MIT0604, GI01_Pro_MIT9302, GI13_Pro_MIT9312, GI01_Pro_MIT9202, GI12_Pro_MIT9215, GI01_Pro_EQPAC1, GI11_Pro_MIT9201, GI15_Pro_MIT9123, GI11_Pro_AS9601, GI12_Pro_GP2	17	15	Contains MED4_SMV4 (GI12_Pro_MED4) and MIT9312_SMV4 (GI13_Pro_MIT9312) from Coleman 2006. Part of MED4_ISL2.2 (GI12_Pro_MED4) in Dufresne 2008, the other part is in another island (GI11_Pro_MED4 in Pro_GI023).	HL GI. Many hypothetical, some hli. Zn/Mn uptake in some strains. 1 nif11-like.	Syn_GI068	GI16_Syn_RS9917, GI13_Syn_SYN20, GI26_Syn_WH8016, GI28_Syn_ROS8604, GI27_Syn_PROS-7-1, GI24_Syn_RS9909, GI17_Syn_KORDI-49, GI23_Syn_WH5701, GI12_Syn_BMK-MC-1, GI45_Syn_BIOS-U3-1, GI19_Syn_WH8101, GI14_Syn_WH8101, GI18_Syn_CC9311, GI08_Syn_A15-24, GI21_Syn_MEDNS5, GI41_Syn_CB0101, GI32_Syn_PCC7001, GI17_Syn_A18-25c, GI06_Syn_WH7805, GI10_Syn_MEDNS5, GI60_Syn_PCC6307, GI73_Syn_PCC6307, GI16_Syn_MIT…
CK_00001624	brown	brown	-0.636695	0.923583	-0.355302	0.0922046	-0.448006	-0.882209	0.923583	-0.355302	0.0922046	n.a.	n.a.	n.a.	n.a.	n.a.	n.a.	n.a.	n.a.	n.a.	n.a.	n.a.	n.a.	n.a.	n.a.	n.a.	n.a.	n.a.	n.a.	n.a.	n.a.	n.a.	n.a.	n.a.	n.a.	n.a.	n.a.	n.a.	n.a.			Pro_GI039	GI17_Pro_NATL1A, GI01_Pro_PAC1, GI12_Pro_MIT0801, GI14_Pro_PAC1, GI09_Pro_NATL2A, GI12_Pro_NATL2A, GI05_Pro_NATL2A, GI08_Pro_MIT0801, GI08_Pro_NATL1A, GI16_Pro_MIT0801, GI20_Pro_PAC1, GI06_Pro_PAC1	12	2	Corresponds to "LLI clade-specific region" in Yan et al 2018 (based on NATL2A) but they start a bit before.	LLI islands. Could be split in 2 (some genomic regions repeated in genome?). Many genes. Many hypothetical. Some Fe-related genes (idiA2, piuC). Many hli, 1 prxQ, 1 PTOX. DesA2 in 4/4 strains. P assimilation genes in 3/4 strains as described in Martiny 2006 for NATL1A/NATL2A. AA uptake for 2 strains. Many strain-specific genes.	n.a.	n.a.
CK_00001625	n.a.	n.a.	n.a.	n.a.	n.a.	n.a.	n.a.	n.a.	n.a.	n.a.	n.a.	yellow	yellow	0.279475	0.0651143	0.0254509	-0.57236	0.132197	0.435616	-0.0622751	0.0794107	0.0852364	0.0233308	0.0754851	0.00680945	0.186005	-0.0130225	-0.561791	-0.230721	-0.53701	-0.0856371	0.199491	-0.203717	-0.132238	-0.120061	-0.177272	-0.0053289	0.0883963	-0.1246			Pro_GI010	GI15_Pro_SS120, GI15_Pro_LG, GI01_Pro_MIT0601, GI12_Pro_MIT0602, GI18_Pro_MIT9211	5	3	0	LLII-III GI. Many hli. Zn uptake in MIT0601/MIT9211. pstS (x2) in SS120 and LG. Many strain-specific genes.	Syn_GI068	GI16_Syn_RS9917, GI13_Syn_SYN20, GI26_Syn_WH8016, GI28_Syn_ROS8604, GI27_Syn_PROS-7-1, GI24_Syn_RS9909, GI17_Syn_KORDI-49, GI23_Syn_WH5701, GI12_Syn_BMK-MC-1, GI45_Syn_BIOS-U3-1, GI19_Syn_WH8101, GI14_Syn_WH8101, GI18_Syn_CC9311, GI08_Syn_A15-24, GI21_Syn_MEDNS5, GI41_Syn_CB0101, GI32_Syn_PCC7001, GI17_Syn_A18-25c, GI06_Syn_WH7805, GI10_Syn_MEDNS5, GI60_Syn_PCC6307, GI73_Syn_PCC6307, GI16_Syn_MIT…
CK_00001629	n.a.	n.a.	n.a.	n.a.	n.a.	n.a.	n.a.	n.a.	n.a.	n.a.	n.a.	yellow	yellow	0.62594	0.0828594	0.202472	0.155549	-0.751103	0.787091	0.104753	0.29905	0.154668	0.0987998	0.0101637	0.143513	0.261596	0.0213739	0.198002	-0.0707861	0.00085431	-0.22011	-0.718865	-0.247865	-0.265996	-0.211078	-0.360572	0.00679865	-0.0662494	0.0798306			n.a.	n.a.	n.a.	n.a.	n.a.	n.a.	Syn_GI019	GI28_Syn_NS01, GI24_Syn_PCC7001
CK_00001631	brown	brown	-0.49231	0.933462	-0.514433	-0.0292757	-0.27185	-0.82988	0.933462	-0.514433	-0.0292757	n.a.	n.a.	n.a.	n.a.	n.a.	n.a.	n.a.	n.a.	n.a.	n.a.	n.a.	n.a.	n.a.	n.a.	n.a.	n.a.	n.a.	n.a.	n.a.	n.a.	n.a.	n.a.	n.a.	n.a.	n.a.	n.a.	n.a.	n.a.			Pro_GI039	GI17_Pro_NATL1A, GI01_Pro_PAC1, GI12_Pro_MIT0801, GI14_Pro_PAC1, GI09_Pro_NATL2A, GI12_Pro_NATL2A, GI05_Pro_NATL2A, GI08_Pro_MIT0801, GI08_Pro_NATL1A, GI16_Pro_MIT0801, GI20_Pro_PAC1, GI06_Pro_PAC1	12	4	Corresponds to "LLI clade-specific region" in Yan et al 2018 (based on NATL2A) but they start a bit before.	LLI islands. Could be split in 2 (some genomic regions repeated in genome?). Many genes. Many hypothetical. Some Fe-related genes (idiA2, piuC). Many hli, 1 prxQ, 1 PTOX. DesA2 in 4/4 strains. P assimilation genes in 3/4 strains as described in Martiny 2006 for NATL1A/NATL2A. AA uptake for 2 strains. Many strain-specific genes.	n.a.	n.a.
CK_00001635	n.a.	n.a.	n.a.	n.a.	n.a.	n.a.	n.a.	n.a.	n.a.	n.a.	n.a.	yellow	yellow	0.773788	0.192487	0.109591	-0.244363	-0.727533	0.840561	0.20517	0.496428	0.104687	0.136395	0.218584	0.115241	0.0553891	-0.13431	-0.166743	-0.499845	-0.217395	-0.209168	-0.696375	-0.212411	-0.21308	-0.163619	-0.315024	-0.102921	-0.0184793	0.038901			Pro_GI034	GI12_Pro_MIT0701, GI20_Pro_MIT9313, GI09_Pro_MIT9303	3	3	0	LLIV small GI. Unclear: peptide modification system? Sulfur metabolism?	Syn_GI068	GI16_Syn_RS9917, GI13_Syn_SYN20, GI26_Syn_WH8016, GI28_Syn_ROS8604, GI27_Syn_PROS-7-1, GI24_Syn_RS9909, GI17_Syn_KORDI-49, GI23_Syn_WH5701, GI12_Syn_BMK-MC-1, GI45_Syn_BIOS-U3-1, GI19_Syn_WH8101, GI14_Syn_WH8101, GI18_Syn_CC9311, GI08_Syn_A15-24, GI21_Syn_MEDNS5, GI41_Syn_CB0101, GI32_Syn_PCC7001, GI17_Syn_A18-25c, GI06_Syn_WH7805, GI10_Syn_MEDNS5, GI60_Syn_PCC6307, GI73_Syn_PCC6307, GI16_Syn_MIT…
CK_00001637	n.a.	n.a.	n.a.	n.a.	n.a.	n.a.	n.a.	n.a.	n.a.	n.a.	n.a.	yellow	yellow	0.558953	-0.0542383	-0.342335	-0.561629	-0.0447659	0.578847	0.230394	0.348048	-0.211346	-0.0747932	0.0495576	-0.188789	-0.201225	-0.154426	-0.538137	-0.403027	-0.373795	-0.182285	0.00572455	-0.0890791	-0.0435261	-0.0620904	-0.297292	-0.18978	-0.208452	-0.422777			n.a.	n.a.	n.a.	n.a.	n.a.	n.a.	Syn_GI131	GI36_Syn_ROS8604, GI06_Syn_RS9902, GI21_Syn_BIOS-E4-1, GI12_Syn_MINOS11, GI26_Syn_PROS-7-1, GI20_Syn_BIOS-U3-1, GI27_Syn_A15-60, GI24_Syn_NOUM97013, GI21_Syn_BL107, GI23_Syn_KORDI-49, GI09_Syn_PROS-U-1, GI06_Syn_A15-44, GI39_Syn_PROS-U-1, GI25_Syn_RS9907, GI28_Syn_WH7805, GI15_Syn_MEDNS5, GI05_Syn_BIOS-U3-1, GI06_Syn_RS9907, GI17_Syn_BIOS-E4-1, GI17_Syn_NS01, GI12_Syn_WH7803, GI21_Syn_WH8016, GI1…
CK_00001640	n.a.	n.a.	n.a.	n.a.	n.a.	n.a.	n.a.	n.a.	n.a.	n.a.	n.a.	yellow	brown	0.746152	0.130033	0.270606	-0.274361	-0.544446	0.399381	0.548494	0.870476	0.13714	0.112106	0.102467	0.282799	0.0709429	-0.139099	-0.233688	-0.354988	-0.17555	-0.19773	-0.510944	-0.179551	-0.157915	-0.164515	-0.299594	-0.00481305	-0.108126	0.132937			n.a.	n.a.	n.a.	n.a.	n.a.	n.a.	Syn_GI119	GI12_Syn_RS9916, GI36_Syn_BIOS-U3-1, GI24_Syn_A15-60, GI05_Syn_A15-127, GI05_Syn_WH7805, GI18_Syn_RS9917, GI40_Syn_PCC6307, GI05_Syn_KORDI-49, GI17_Syn_MITS9220, GI14_Syn_PROS-7-1, GI26_Syn_RS9909, GI10_Syn_NOUM97013, GI15_Syn_PROS-7-1, GI34_Syn_BIOS-E4-1, GI21_Syn_RS9909, GI19_Syn_A18-25c, GI20_Syn_WH8101
CK_00001654	n.a.	n.a.	n.a.	n.a.	n.a.	n.a.	n.a.	n.a.	n.a.	n.a.	n.a.	salmon	turquoise	-0.060642	-0.283965	-0.379784	-0.528799	0.584222	0.034977	-0.15252	-0.0717726	-0.283713	-0.201381	-0.268051	-0.230303	-0.291806	-0.0182185	-0.569748	-0.115238	-0.305611	0.0700022	0.561636	0.299359	0.187316	0.0351265	0.0953607	-0.133668	-0.137715	-0.37814			Pro_GI050	GI13_Pro_AS9601, GI36_Pro_MIT9303, GI08_Pro_EQPAC1, GI14_Pro_MIT9215, GI14_Pro_MED4, GI09_Pro_LG, GI12_Pro_MIT0601, GI12_Pro_MIT9211, GI09_Pro_SS120, GI18_Pro_MIT9301, GI16_Pro_MIT9515, GI14_Pro_GP2, GI18_Pro_MIT9321, GI16_Pro_MIT0604, GI02_Pro_MIT9515, GI11_Pro_MIT9123, GI18_Pro_MIT9314, GI02_Pro_MIT0604, GI06_Pro_MIT9313, GI03_Pro_MIT9302, GI03_Pro_MIT9202	21	7	MED4_SMV5 in Coleman et al 2006. We do not detect it in MIT9312 because below 50%.	Not present in LLI. psbD, idiA, piuC, psbD, psbC, petF, sometimes phage-like proteins + some variable content in particular in LL strains	Syn_GI068	GI16_Syn_RS9917, GI13_Syn_SYN20, GI26_Syn_WH8016, GI28_Syn_ROS8604, GI27_Syn_PROS-7-1, GI24_Syn_RS9909, GI17_Syn_KORDI-49, GI23_Syn_WH5701, GI12_Syn_BMK-MC-1, GI45_Syn_BIOS-U3-1, GI19_Syn_WH8101, GI14_Syn_WH8101, GI18_Syn_CC9311, GI08_Syn_A15-24, GI21_Syn_MEDNS5, GI41_Syn_CB0101, GI32_Syn_PCC7001, GI17_Syn_A18-25c, GI06_Syn_WH7805, GI10_Syn_MEDNS5, GI60_Syn_PCC6307, GI73_Syn_PCC6307, GI16_Syn_MIT…
CK_00001655	n.a.	n.a.	n.a.	n.a.	n.a.	n.a.	n.a.	n.a.	n.a.	n.a.	n.a.	salmon	turquoise	-0.262539	-0.214171	-0.223403	-0.421051	0.795341	-0.128104	-0.250118	-0.257548	-0.222356	-0.154764	-0.196676	-0.116633	-0.111021	0.00690476	-0.481107	0.100724	-0.273849	0.0774798	0.81268	0.0615787	0.188654	0.18275	-0.0576367	-0.0729769	-0.0393014	-0.332218			n.a.	n.a.	n.a.	n.a.	n.a.	n.a.	n.a.	n.a.
CK_00001660	n.a.	n.a.	n.a.	n.a.	n.a.	n.a.	n.a.	n.a.	n.a.	n.a.	n.a.	salmon	pink	-0.0048851	0.233408	0.203267	-0.0403087	-0.125914	-0.299345	0.260016	0.233199	0.171982	0.152799	0.261645	0.065518	0.214685	0.0694701	0.0249478	-0.197997	-0.250027	0.129541	-0.156514	0.0441769	0.00180298	-0.0612017	0.365149	0.134622	0.254709	0.234469			Pro_GI011	GI01_Pro_MIT9211, GI03_Pro_NATL1A, GI02_Pro_NATL2A, GI02_Pro_SS120, GI02_Pro_MIT0701, GI08_Pro_MIT0601	6	1	0	Small GI. Some hli, 1 phage integrase. 1 lanthipeptide precursot in MIT0701.	n.a.	n.a.
CK_00001661	n.a.	n.a.	n.a.	n.a.	n.a.	n.a.	n.a.	n.a.	n.a.	n.a.	n.a.	yellow	yellow	0.326976	0.149903	0.0216089	-0.448976	-0.00370885	0.38519	0.121022	0.130892	0.161752	0.0819906	0.158786	-0.127664	0.136053	0.0708865	-0.464215	-0.144757	-0.372617	-0.0392253	0.0774916	-0.246977	-0.168219	-0.172141	-0.345855	0.0847276	0.0542272	0.286474			Pro_GI018	GI10_Pro_LG, GI02_Pro_MIT9211, GI04_Pro_SS120, GI01_Pro_LG, GI13_Pro_LG, GI04_Pro_MIT0602, GI21_Pro_MIT0601	7	3	0	LLII-III GI. Many hypothetical, some putative phage proteins. Some R/M system proteins. P assimilation genes in SS120 and LG. AA uptake in SS120.	n.a.	n.a.
CK_00001662	brown	brown	-0.446642	0.86652	-0.392375	-0.186323	-0.274799	-0.686721	0.86652	-0.392375	-0.186323	yellow	yellow	0.493991	-0.0294862	-0.273199	-0.27408	-0.296988	0.658329	-0.00741711	0.216851	-0.0655349	-0.0587224	0.0227026	-0.230249	-0.0419655	-0.064965	-0.212431	-0.253367	-0.39295	-0.209428	-0.263448	-0.160666	-0.161794	-0.101361	-0.078152	-0.147617	-0.154447	-0.24528			Pro_GI033	GI14_Pro_MIT9302, GI02_Pro_MIT9301, GI02_Pro_MIT9215, GI01_Pro_MED4, GI12_Pro_MIT9201, GI03_Pro_GP2, GI02_Pro_MIT9123, GI17_Pro_EQPAC1, GI03_Pro_MIT0604, GI10_Pro_SB, GI02_Pro_MIT9312, GI03_Pro_MIT9515, GI02_Pro_AS9601, GI07_Pro_MIT9314, GI09_Pro_MIT9321, GI11_Pro_MIT9202	16	5	MED4_ISL1 and MIT9312_ISL1 in Coleman et al 2006 and Dufresne et al 2008.	Many hypothetical, variable content. cynABDS in MED4/EQPAC1. Iron (siderophore) uptake in MIT9201/MIT9202 as described in Malmstrom 2011. P uptake in SB (pstS, phoBR, gap3, chrA…). Sometimes R/M enzymes and phage proteins.	Syn_GI096	GI02_Syn_RS9902, GI05_Syn_KORDI-100, GI04_Syn_CC9311, GI07_Syn_SYN20, GI36_Syn_PCC7001, GI33_Syn_RS9916, GI36_Syn_NS01, GI42_Syn_PCC6307, GI23_Syn_KORDI-100
CK_00001663	brown	brown	-0.545636	0.983087	-0.40344	-0.139908	-0.33183	-0.856151	0.983087	-0.40344	-0.139908	yellow	yellow	0.587148	-0.00981768	-0.137437	-0.419713	-0.25865	0.751386	0.121833	0.226298	-0.0187536	-0.0303571	0.0162904	-0.137886	0.0454693	-0.0118049	-0.400738	-0.247681	-0.398628	-0.190579	-0.195399	-0.274634	-0.181972	-0.158008	-0.312612	-0.0522698	-0.0593278	-0.126205			Pro_GI028	GI14_Pro_MIT9201, GI14_Pro_MIT9314, GI19_Pro_MIT9312, GI16_Pro_AS9601, GI19_Pro_MIT9302, GI17_Pro_MED4, GI19_Pro_MIT9515, GI17_Pro_GP2, GI06_Pro_EQPAC1, GI06_Pro_MIT9123, GI21_Pro_MIT9515, GI06_Pro_MIT9201, GI20_Pro_MIT9301, GI19_Pro_MIT0604, GI17_Pro_MIT9215, GI15_Pro_SB, GI14_Pro_MIT9321, GI06_Pro_MIT9202, GI05_Pro_EQPAC1	19	1	First part of MED4_ISL5 (GI17_Pro_MED4), whole MIT9312_ISL5 (GI19_Pro_MIT9302) in Coleman et al 2006 and Dufresne et al 2008.	HL GI. Many hypothetical, a number of hli. desA3 in HLI and HLII, desA2 only in HLII.	Syn_GI096	GI02_Syn_RS9902, GI05_Syn_KORDI-100, GI04_Syn_CC9311, GI07_Syn_SYN20, GI36_Syn_PCC7001, GI33_Syn_RS9916, GI36_Syn_NS01, GI42_Syn_PCC6307, GI23_Syn_KORDI-100
CK_00001664	n.a.	n.a.	n.a.	n.a.	n.a.	n.a.	n.a.	n.a.	n.a.	n.a.	n.a.	tan	red	0.278464	0.268679	0.32581	-0.318591	-0.227967	0.380335	-0.0220298	0.133694	0.336845	0.155384	0.259515	0.119964	0.405377	-0.0100189	-0.291356	-0.294288	-0.283004	0.170286	-0.220231	-0.0449373	-0.028723	0.0027955	-0.344413	0.265912	0.343495	0.30387			Pro_GI030	GI23_Pro_MIT9313, GI42_Pro_MIT9303, GI27_Pro_MIT0701	3	3	0	LLIV small GI.	Syn_GI122	GI26_Syn_WH8103, GI21_Syn_WH5701, GI33_Syn_PROS-7-1, GI05_Syn_CB0205, GI26_Syn_NOUM97013, GI48_Syn_CC9616, GI17_Syn_WH7803, GI20_Syn_A15-24, GI42_Syn_PROS-U-1, GI25_Syn_MITS9220, GI29_Syn_RS9902, GI69_Syn_BIOS-E4-1, GI29_Syn_RS9907, GI46_Syn_KORDI-100, GI30_Syn_A18-46.1, GI46_Syn_BIOS-U3-1, GI59_Syn_PCC6307, GI37_Syn_NS01, GI38_Syn_PCC7001, GI28_Syn_A18-25c, GI36_Syn_WH8016, GI25_Syn_RS9909, GI26…
CK_00001666	n.a.	n.a.	n.a.	n.a.	n.a.	n.a.	n.a.	n.a.	n.a.	n.a.	n.a.	salmon	pink	-0.314796	0.149356	0.185353	0.534553	-0.21085	-0.406256	-0.096739	-0.112216	0.191597	0.0871619	0.14391	0.0187216	0.152283	0.148562	0.570677	0.196903	0.197741	0.34711	-0.296044	0.103118	0.0567628	-0.0364202	0.536929	0.187298	0.335259	0.328198			Pro_GI024	GI43_Pro_MIT9303, GI29_Pro_MIT0701, GI24_Pro_MIT9313	3	3	0	LLIV GI. Cell-surface modification. uvrD (helicase). Hypothetical genes.	Syn_GI084	GI01_Syn_MEDNS5, GI06_Syn_BIOS-U3-1, GI07_Syn_ROS8604, GI06_Syn_PROS-7-1, GI05_Syn_A15-28, GI03_Syn_CC9311, GI06_Syn_BIOS-E4-1, GI23_Syn_WH7805, GI10_Syn_WH8016, GI02_Syn_CC9605, GI03_Syn_A18-40, GI03_Syn_NOUM97013, GI30_Syn_RS9916, GI03_Syn_BMK-MC-1, GI03_Syn_M16.1, GI03_Syn_WH8101, GI04_Syn_KORDI-100, GI01_Syn_BL107, GI02_Syn_KORDI-49, GI02_Syn_CC9902, GI01_Syn_A15-44, GI01_Syn_KORDI-52, GI04_S…
CK_00001667	n.a.	n.a.	n.a.	n.a.	n.a.	n.a.	n.a.	n.a.	n.a.	n.a.	n.a.	salmon	pink	0.284474	0.112974	0.00098505	0.213484	-0.52266	0.263799	0.0748219	0.247498	0.031617	0.0726192	0.15151	-0.0572127	0.0728745	0.0954883	0.29204	-0.142038	-0.0774553	0.282958	-0.60908	0.0360921	-0.0943793	-0.027419	0.435345	0.0839692	0.192936	0.00330329			Pro_GI024	GI43_Pro_MIT9303, GI29_Pro_MIT0701, GI24_Pro_MIT9313	3	3	0	LLIV GI. Cell-surface modification. uvrD (helicase). Hypothetical genes.	Syn_GI084	GI01_Syn_MEDNS5, GI06_Syn_BIOS-U3-1, GI07_Syn_ROS8604, GI06_Syn_PROS-7-1, GI05_Syn_A15-28, GI03_Syn_CC9311, GI06_Syn_BIOS-E4-1, GI23_Syn_WH7805, GI10_Syn_WH8016, GI02_Syn_CC9605, GI03_Syn_A18-40, GI03_Syn_NOUM97013, GI30_Syn_RS9916, GI03_Syn_BMK-MC-1, GI03_Syn_M16.1, GI03_Syn_WH8101, GI04_Syn_KORDI-100, GI01_Syn_BL107, GI02_Syn_KORDI-49, GI02_Syn_CC9902, GI01_Syn_A15-44, GI01_Syn_KORDI-52, GI04_S…
CK_00001669	turquoise	turquoise	-0.39536	-0.268486	0.374654	0.785643	-0.491194	-0.131712	-0.268486	0.374654	0.785643	yellow	yellow	0.361765	0.0849156	0.05158	-0.342927	-0.119815	0.530909	0.1242	-0.00164485	0.131243	0.0370376	0.0807016	-0.0540155	0.213491	0.00840892	-0.375826	-0.0730221	-0.202652	-0.26611	-0.0165954	-0.411136	-0.208229	-0.152511	-0.417521	-0.0185345	-0.00690531	0.152789			Pro_GI032	GI21_Pro_MIT9302, GI13_Pro_MIT9515, GI10_Pro_EQPAC1, GI12_Pro_MIT9123, GI05_Pro_MIT9201, GI16_Pro_MIT9301, GI15_Pro_GP2, GI02_Pro_MIT9202, GI19_Pro_MIT9201, GI13_Pro_MIT9215, GI19_Pro_SB, GI11_Pro_PAC1, GI13_Pro_MED4, GI12_Pro_AS9601, GI16_Pro_MIT9302, GI19_Pro_MED4, GI15_Pro_MIT0604, GI19_Pro_MIT9314, GI20_Pro_MIT9321, GI15_Pro_MIT9312	20	1	MED4_ISL3 (GI13_Pro_MED4) and MIT9312_ISL3 (GI15_Pro_MIT9312) in Coleman et al 2006 and Dufresne et al 2008 + MED4_ISL5 (GI19_Pro_MED4)	GI specific to HL (+ PAC1 distantly related, with N assimilation genes). Many hli. In MIT9301, big island containing P acquisition genes (gap3, chrA, pstS, phnCDE, ptxD), as described in Martiny 2006. Thus similar to Pro_GI048 for these genes, but maybe inserted here in another island?. PhoB/PhoR are in the island but were not predicted as gained. In SB and PAC1, all genes for nitrate/nitrite ass…	n.a.	n.a.
CK_00001670	blue	yellow	0.573909	-0.417587	-0.180332	-0.224872	0.482801	0.640249	-0.417587	-0.180332	-0.224872	n.a.	n.a.	n.a.	n.a.	n.a.	n.a.	n.a.	n.a.	n.a.	n.a.	n.a.	n.a.	n.a.	n.a.	n.a.	n.a.	n.a.	n.a.	n.a.	n.a.	n.a.	n.a.	n.a.	n.a.	n.a.	n.a.	n.a.	n.a.			Pro_GI004	GI24_Pro_MIT0701, GI21_Pro_MIT0801, GI18_Pro_MIT9302, GI14_Pro_AS9601, GI18_Pro_MIT9312, GI01_Pro_MIT9123, GI15_Pro_MIT9215, GI18_Pro_MIT9515, GI08_Pro_MIT9201, GI17_Pro_MIT9312, GI16_Pro_MIT9314, GI01_Pro_MIT0602, GI01_Pro_MIT9313, GI17_Pro_MIT9321, GI17_Pro_MIT9302, GI11_Pro_MIT0601, GI23_Pro_NATL1A, GI16_Pro_MED4, GI01_Pro_MIT9303, GI15_Pro_AS9601, GI07_Pro_EQPAC1, GI04_Pro_MIT9202, GI14_Pro_M…	32	1	First part of MIT9312_ISL4 in Coleman 2006 (GI17_Pro_MIT9302), MED4_ISL4 in Coleman 2006 ( GI16_Pro_MED4)	In all strains except PAC1, but very dispersed (variable content). Contains mainly Cell wall/envelope biogenesis genes (cell surface modification genes)	n.a.	n.a.
CK_00001671	blue	yellow	0.624594	-0.438911	-0.226578	-0.221637	0.538041	0.66872	-0.438911	-0.226578	-0.221637	n.a.	n.a.	n.a.	n.a.	n.a.	n.a.	n.a.	n.a.	n.a.	n.a.	n.a.	n.a.	n.a.	n.a.	n.a.	n.a.	n.a.	n.a.	n.a.	n.a.	n.a.	n.a.	n.a.	n.a.	n.a.	n.a.	n.a.	n.a.			Pro_GI004	GI24_Pro_MIT0701, GI21_Pro_MIT0801, GI18_Pro_MIT9302, GI14_Pro_AS9601, GI18_Pro_MIT9312, GI01_Pro_MIT9123, GI15_Pro_MIT9215, GI18_Pro_MIT9515, GI08_Pro_MIT9201, GI17_Pro_MIT9312, GI16_Pro_MIT9314, GI01_Pro_MIT0602, GI01_Pro_MIT9313, GI17_Pro_MIT9321, GI17_Pro_MIT9302, GI11_Pro_MIT0601, GI23_Pro_NATL1A, GI16_Pro_MED4, GI01_Pro_MIT9303, GI15_Pro_AS9601, GI07_Pro_EQPAC1, GI04_Pro_MIT9202, GI14_Pro_M…	32	1	First part of MIT9312_ISL4 in Coleman 2006 (GI17_Pro_MIT9302), MED4_ISL4 in Coleman 2006 ( GI16_Pro_MED4)	In all strains except PAC1, but very dispersed (variable content). Contains mainly Cell wall/envelope biogenesis genes (cell surface modification genes)	Syn_GI029	GI05_Syn_WH5701, GI43_Syn_KORDI-52, GI40_Syn_PCC7001, GI18_Syn_RCC307, GI27_Syn_A15-62, GI32_Syn_RS9902, GI50_Syn_CC9616, GI06_Syn_CB0205, GI08_Syn_CB0101, GI49_Syn_KORDI-100, GI27_Syn_A15-127, GI28_Syn_TAK9802, GI46_Syn_PROS-U-1, GI39_Syn_NS01, GI29_Syn_KORDI-49, GI35_Syn_CC9605, GI21_Syn_A15-24
CK_00001672	blue	yellow	0.62133	-0.44206	-0.205933	-0.234257	0.533547	0.66895	-0.44206	-0.205933	-0.234257	n.a.	n.a.	n.a.	n.a.	n.a.	n.a.	n.a.	n.a.	n.a.	n.a.	n.a.	n.a.	n.a.	n.a.	n.a.	n.a.	n.a.	n.a.	n.a.	n.a.	n.a.	n.a.	n.a.	n.a.	n.a.	n.a.	n.a.	n.a.			Pro_GI004	GI24_Pro_MIT0701, GI21_Pro_MIT0801, GI18_Pro_MIT9302, GI14_Pro_AS9601, GI18_Pro_MIT9312, GI01_Pro_MIT9123, GI15_Pro_MIT9215, GI18_Pro_MIT9515, GI08_Pro_MIT9201, GI17_Pro_MIT9312, GI16_Pro_MIT9314, GI01_Pro_MIT0602, GI01_Pro_MIT9313, GI17_Pro_MIT9321, GI17_Pro_MIT9302, GI11_Pro_MIT0601, GI23_Pro_NATL1A, GI16_Pro_MED4, GI01_Pro_MIT9303, GI15_Pro_AS9601, GI07_Pro_EQPAC1, GI04_Pro_MIT9202, GI14_Pro_M…	32	1	First part of MIT9312_ISL4 in Coleman 2006 (GI17_Pro_MIT9302), MED4_ISL4 in Coleman 2006 ( GI16_Pro_MED4)	In all strains except PAC1, but very dispersed (variable content). Contains mainly Cell wall/envelope biogenesis genes (cell surface modification genes)	Syn_GI029	GI05_Syn_WH5701, GI43_Syn_KORDI-52, GI40_Syn_PCC7001, GI18_Syn_RCC307, GI27_Syn_A15-62, GI32_Syn_RS9902, GI50_Syn_CC9616, GI06_Syn_CB0205, GI08_Syn_CB0101, GI49_Syn_KORDI-100, GI27_Syn_A15-127, GI28_Syn_TAK9802, GI46_Syn_PROS-U-1, GI39_Syn_NS01, GI29_Syn_KORDI-49, GI35_Syn_CC9605, GI21_Syn_A15-24
CK_00001673	blue	yellow	0.558349	-0.401106	-0.19788	-0.219276	0.469592	0.622982	-0.401106	-0.19788	-0.219276	n.a.	n.a.	n.a.	n.a.	n.a.	n.a.	n.a.	n.a.	n.a.	n.a.	n.a.	n.a.	n.a.	n.a.	n.a.	n.a.	n.a.	n.a.	n.a.	n.a.	n.a.	n.a.	n.a.	n.a.	n.a.	n.a.	n.a.	n.a.			Pro_GI004	GI24_Pro_MIT0701, GI21_Pro_MIT0801, GI18_Pro_MIT9302, GI14_Pro_AS9601, GI18_Pro_MIT9312, GI01_Pro_MIT9123, GI15_Pro_MIT9215, GI18_Pro_MIT9515, GI08_Pro_MIT9201, GI17_Pro_MIT9312, GI16_Pro_MIT9314, GI01_Pro_MIT0602, GI01_Pro_MIT9313, GI17_Pro_MIT9321, GI17_Pro_MIT9302, GI11_Pro_MIT0601, GI23_Pro_NATL1A, GI16_Pro_MED4, GI01_Pro_MIT9303, GI15_Pro_AS9601, GI07_Pro_EQPAC1, GI04_Pro_MIT9202, GI14_Pro_M…	32	1	First part of MIT9312_ISL4 in Coleman 2006 (GI17_Pro_MIT9302), MED4_ISL4 in Coleman 2006 ( GI16_Pro_MED4)	In all strains except PAC1, but very dispersed (variable content). Contains mainly Cell wall/envelope biogenesis genes (cell surface modification genes)	Syn_GI029	GI05_Syn_WH5701, GI43_Syn_KORDI-52, GI40_Syn_PCC7001, GI18_Syn_RCC307, GI27_Syn_A15-62, GI32_Syn_RS9902, GI50_Syn_CC9616, GI06_Syn_CB0205, GI08_Syn_CB0101, GI49_Syn_KORDI-100, GI27_Syn_A15-127, GI28_Syn_TAK9802, GI46_Syn_PROS-U-1, GI39_Syn_NS01, GI29_Syn_KORDI-49, GI35_Syn_CC9605, GI21_Syn_A15-24
CK_00001674	blue	yellow	0.646515	-0.460932	-0.212809	-0.224669	0.560936	0.682971	-0.460932	-0.212809	-0.224669	salmon	turquoise	-0.452618	-0.130006	-0.0794889	-0.0629538	0.518184	-0.273233	-0.320923	-0.488436	-0.11264	-0.197235	-0.0351829	-0.0736842	-0.021041	0.0663208	-0.102551	0.19886	-0.0773297	0.0155033	0.547639	0.117002	0.0965554	0.0108654	0.0240844	0.0576421	0.121552	-0.0905745			Pro_GI004	GI24_Pro_MIT0701, GI21_Pro_MIT0801, GI18_Pro_MIT9302, GI14_Pro_AS9601, GI18_Pro_MIT9312, GI01_Pro_MIT9123, GI15_Pro_MIT9215, GI18_Pro_MIT9515, GI08_Pro_MIT9201, GI17_Pro_MIT9312, GI16_Pro_MIT9314, GI01_Pro_MIT0602, GI01_Pro_MIT9313, GI17_Pro_MIT9321, GI17_Pro_MIT9302, GI11_Pro_MIT0601, GI23_Pro_NATL1A, GI16_Pro_MED4, GI01_Pro_MIT9303, GI15_Pro_AS9601, GI07_Pro_EQPAC1, GI04_Pro_MIT9202, GI14_Pro_M…	32	1	First part of MIT9312_ISL4 in Coleman 2006 (GI17_Pro_MIT9302), MED4_ISL4 in Coleman 2006 ( GI16_Pro_MED4)	In all strains except PAC1, but very dispersed (variable content). Contains mainly Cell wall/envelope biogenesis genes (cell surface modification genes)	Syn_GI069	GI53_Syn_PCC6307, GI74_Syn_BIOS-E4-1
CK_00001675	blue	yellow	0.582125	-0.428117	-0.188962	-0.20637	0.491369	0.644708	-0.428117	-0.188962	-0.20637	n.a.	n.a.	n.a.	n.a.	n.a.	n.a.	n.a.	n.a.	n.a.	n.a.	n.a.	n.a.	n.a.	n.a.	n.a.	n.a.	n.a.	n.a.	n.a.	n.a.	n.a.	n.a.	n.a.	n.a.	n.a.	n.a.	n.a.	n.a.			Pro_GI004	GI24_Pro_MIT0701, GI21_Pro_MIT0801, GI18_Pro_MIT9302, GI14_Pro_AS9601, GI18_Pro_MIT9312, GI01_Pro_MIT9123, GI15_Pro_MIT9215, GI18_Pro_MIT9515, GI08_Pro_MIT9201, GI17_Pro_MIT9312, GI16_Pro_MIT9314, GI01_Pro_MIT0602, GI01_Pro_MIT9313, GI17_Pro_MIT9321, GI17_Pro_MIT9302, GI11_Pro_MIT0601, GI23_Pro_NATL1A, GI16_Pro_MED4, GI01_Pro_MIT9303, GI15_Pro_AS9601, GI07_Pro_EQPAC1, GI04_Pro_MIT9202, GI14_Pro_M…	32	1	First part of MIT9312_ISL4 in Coleman 2006 (GI17_Pro_MIT9302), MED4_ISL4 in Coleman 2006 ( GI16_Pro_MED4)	In all strains except PAC1, but very dispersed (variable content). Contains mainly Cell wall/envelope biogenesis genes (cell surface modification genes)	Syn_GI054	GI20_Syn_WH5701, GI51_Syn_PCC6307
CK_00001676	blue	yellow	0.535525	-0.3946	-0.157139	-0.22806	0.443802	0.61222	-0.3946	-0.157139	-0.22806	salmon	turquoise	-0.232773	-0.181084	-0.145347	-0.0741562	0.326345	-0.12513	-0.144591	-0.301653	-0.136129	-0.253787	-0.0759561	-0.141886	-0.0538987	0.192764	-0.134319	0.204859	-0.0526696	-0.0435529	0.381644	-0.11461	0.000862831	0.00367511	-0.119005	0.0218284	0.0612165	-0.0748657			Pro_GI004	GI24_Pro_MIT0701, GI21_Pro_MIT0801, GI18_Pro_MIT9302, GI14_Pro_AS9601, GI18_Pro_MIT9312, GI01_Pro_MIT9123, GI15_Pro_MIT9215, GI18_Pro_MIT9515, GI08_Pro_MIT9201, GI17_Pro_MIT9312, GI16_Pro_MIT9314, GI01_Pro_MIT0602, GI01_Pro_MIT9313, GI17_Pro_MIT9321, GI17_Pro_MIT9302, GI11_Pro_MIT0601, GI23_Pro_NATL1A, GI16_Pro_MED4, GI01_Pro_MIT9303, GI15_Pro_AS9601, GI07_Pro_EQPAC1, GI04_Pro_MIT9202, GI14_Pro_M…	32	1	First part of MIT9312_ISL4 in Coleman 2006 (GI17_Pro_MIT9302), MED4_ISL4 in Coleman 2006 ( GI16_Pro_MED4)	In all strains except PAC1, but very dispersed (variable content). Contains mainly Cell wall/envelope biogenesis genes (cell surface modification genes)	n.a.	n.a.
CK_00001677	blue	yellow	0.711246	-0.415051	-0.351756	-0.203553	0.663353	0.651545	-0.415051	-0.351756	-0.203553	n.a.	n.a.	n.a.	n.a.	n.a.	n.a.	n.a.	n.a.	n.a.	n.a.	n.a.	n.a.	n.a.	n.a.	n.a.	n.a.	n.a.	n.a.	n.a.	n.a.	n.a.	n.a.	n.a.	n.a.	n.a.	n.a.	n.a.	n.a.			Pro_GI004	GI24_Pro_MIT0701, GI21_Pro_MIT0801, GI18_Pro_MIT9302, GI14_Pro_AS9601, GI18_Pro_MIT9312, GI01_Pro_MIT9123, GI15_Pro_MIT9215, GI18_Pro_MIT9515, GI08_Pro_MIT9201, GI17_Pro_MIT9312, GI16_Pro_MIT9314, GI01_Pro_MIT0602, GI01_Pro_MIT9313, GI17_Pro_MIT9321, GI17_Pro_MIT9302, GI11_Pro_MIT0601, GI23_Pro_NATL1A, GI16_Pro_MED4, GI01_Pro_MIT9303, GI15_Pro_AS9601, GI07_Pro_EQPAC1, GI04_Pro_MIT9202, GI14_Pro_M…	32	1	First part of MIT9312_ISL4 in Coleman 2006 (GI17_Pro_MIT9302), MED4_ISL4 in Coleman 2006 ( GI16_Pro_MED4)	In all strains except PAC1, but very dispersed (variable content). Contains mainly Cell wall/envelope biogenesis genes (cell surface modification genes)	Syn_GI054	GI20_Syn_WH5701, GI51_Syn_PCC6307
CK_00001678	blue	yellow	0.64748	-0.433614	-0.249418	-0.237826	0.567156	0.673629	-0.433614	-0.249418	-0.237826	n.a.	n.a.	n.a.	n.a.	n.a.	n.a.	n.a.	n.a.	n.a.	n.a.	n.a.	n.a.	n.a.	n.a.	n.a.	n.a.	n.a.	n.a.	n.a.	n.a.	n.a.	n.a.	n.a.	n.a.	n.a.	n.a.	n.a.	n.a.			Pro_GI004	GI24_Pro_MIT0701, GI21_Pro_MIT0801, GI18_Pro_MIT9302, GI14_Pro_AS9601, GI18_Pro_MIT9312, GI01_Pro_MIT9123, GI15_Pro_MIT9215, GI18_Pro_MIT9515, GI08_Pro_MIT9201, GI17_Pro_MIT9312, GI16_Pro_MIT9314, GI01_Pro_MIT0602, GI01_Pro_MIT9313, GI17_Pro_MIT9321, GI17_Pro_MIT9302, GI11_Pro_MIT0601, GI23_Pro_NATL1A, GI16_Pro_MED4, GI01_Pro_MIT9303, GI15_Pro_AS9601, GI07_Pro_EQPAC1, GI04_Pro_MIT9202, GI14_Pro_M…	32	1	First part of MIT9312_ISL4 in Coleman 2006 (GI17_Pro_MIT9302), MED4_ISL4 in Coleman 2006 ( GI16_Pro_MED4)	In all strains except PAC1, but very dispersed (variable content). Contains mainly Cell wall/envelope biogenesis genes (cell surface modification genes)	Syn_GI054	GI20_Syn_WH5701, GI51_Syn_PCC6307
CK_00001679	n.a.	n.a.	n.a.	n.a.	n.a.	n.a.	n.a.	n.a.	n.a.	n.a.	n.a.	salmon	turquoise	-0.39685	-0.0431271	-0.0245768	-0.195144	0.682616	-0.334033	-0.158081	-0.360106	0.0800982	-0.0371747	-0.0848206	-0.13876	0.19682	0.041099	-0.244294	0.243792	-0.206816	0.0764682	0.742239	-0.0616823	0.099966	-0.0153626	-0.0678554	0.0998256	0.21076	0.0335784			n.a.	n.a.	n.a.	n.a.	n.a.	n.a.	Syn_GI119	GI12_Syn_RS9916, GI36_Syn_BIOS-U3-1, GI24_Syn_A15-60, GI05_Syn_A15-127, GI05_Syn_WH7805, GI18_Syn_RS9917, GI40_Syn_PCC6307, GI05_Syn_KORDI-49, GI17_Syn_MITS9220, GI14_Syn_PROS-7-1, GI26_Syn_RS9909, GI10_Syn_NOUM97013, GI15_Syn_PROS-7-1, GI34_Syn_BIOS-E4-1, GI21_Syn_RS9909, GI19_Syn_A18-25c, GI20_Syn_WH8101
CK_00001683	brown	brown	-0.198545	0.725567	-0.622852	-0.0402973	0.016132	-0.589347	0.725567	-0.622852	-0.0402973	salmon	turquoise	-0.456573	0.0454078	0.111265	-0.182687	0.4868	-0.547446	-0.11575	-0.269309	0.11874	0.000607075	0.0400759	0.0117281	0.201331	0.063825	-0.1855	0.0121884	-0.230952	0.0726763	0.525575	-0.0563706	0.065286	0.0186312	0.158806	0.0339836	0.129813	0.162635			Pro_GI032	GI21_Pro_MIT9302, GI13_Pro_MIT9515, GI10_Pro_EQPAC1, GI12_Pro_MIT9123, GI05_Pro_MIT9201, GI16_Pro_MIT9301, GI15_Pro_GP2, GI02_Pro_MIT9202, GI19_Pro_MIT9201, GI13_Pro_MIT9215, GI19_Pro_SB, GI11_Pro_PAC1, GI13_Pro_MED4, GI12_Pro_AS9601, GI16_Pro_MIT9302, GI19_Pro_MED4, GI15_Pro_MIT0604, GI19_Pro_MIT9314, GI20_Pro_MIT9321, GI15_Pro_MIT9312	20	12	MED4_ISL3 (GI13_Pro_MED4) and MIT9312_ISL3 (GI15_Pro_MIT9312) in Coleman et al 2006 and Dufresne et al 2008 + MED4_ISL5 (GI19_Pro_MED4)	GI specific to HL (+ PAC1 distantly related, with N assimilation genes). Many hli. In MIT9301, big island containing P acquisition genes (gap3, chrA, pstS, phnCDE, ptxD), as described in Martiny 2006. Thus similar to Pro_GI048 for these genes, but maybe inserted here in another island?. PhoB/PhoR are in the island but were not predicted as gained. In SB and PAC1, all genes for nitrate/nitrite ass…	Syn_GI031	GI45_Syn_KORDI-100, GI28_Syn_A15-127, GI06_Syn_BL107, GI29_Syn_RS9916, GI27_Syn_KORDI-49, GI42_Syn_KORDI-52, GI43_Syn_PROS-U-1, GI20_Syn_MINOS11, GI36_Syn_A15-60, GI27_Syn_MITS9220, GI71_Syn_BIOS-E4-1, GI32_Syn_RS9907, GI44_Syn_PROS-U-1, GI30_Syn_KORDI-49, GI30_Syn_A18-25c, GI31_Syn_WH7805, GI20_Syn_WH8016, GI28_Syn_A15-28, GI47_Syn_BIOS-U3-1, GI19_Syn_CC9902, GI47_Syn_KORDI-100, GI30_Syn_NOUM970…
CK_00001685	brown	brown	0.229603	0.503706	-0.706699	-0.332416	0.41692	-0.197809	0.503706	-0.706699	-0.332416	purple	blue	-0.22551	-0.0360645	0.280681	0.497635	-0.170344	0.00362535	-0.30524	-0.340985	0.00987825	-0.0462437	-0.0370511	0.218579	0.207395	0.41258	0.466585	0.339342	0.238876	0.353732	-0.221248	-0.0731134	-0.0662118	-0.0352775	0.297869	0.103489	0.238729	0.139454			Pro_GI032	GI21_Pro_MIT9302, GI13_Pro_MIT9515, GI10_Pro_EQPAC1, GI12_Pro_MIT9123, GI05_Pro_MIT9201, GI16_Pro_MIT9301, GI15_Pro_GP2, GI02_Pro_MIT9202, GI19_Pro_MIT9201, GI13_Pro_MIT9215, GI19_Pro_SB, GI11_Pro_PAC1, GI13_Pro_MED4, GI12_Pro_AS9601, GI16_Pro_MIT9302, GI19_Pro_MED4, GI15_Pro_MIT0604, GI19_Pro_MIT9314, GI20_Pro_MIT9321, GI15_Pro_MIT9312	20	2	MED4_ISL3 (GI13_Pro_MED4) and MIT9312_ISL3 (GI15_Pro_MIT9312) in Coleman et al 2006 and Dufresne et al 2008 + MED4_ISL5 (GI19_Pro_MED4)	GI specific to HL (+ PAC1 distantly related, with N assimilation genes). Many hli. In MIT9301, big island containing P acquisition genes (gap3, chrA, pstS, phnCDE, ptxD), as described in Martiny 2006. Thus similar to Pro_GI048 for these genes, but maybe inserted here in another island?. PhoB/PhoR are in the island but were not predicted as gained. In SB and PAC1, all genes for nitrate/nitrite ass…	Syn_GI036	GI31_Syn_PCC6307, GI22_Syn_BMK-MC-1, GI10_Syn_SYN20, GI05_Syn_RCC307, GI14_Syn_BIOS-U3-1, GI38_Syn_CC9616, GI04_Syn_MITS9220, GI38_Syn_KORDI-100, GI07_Syn_A15-127, GI06_Syn_MINOS11, GI24_Syn_WH5701, GI20_Syn_WH8103, GI14_Syn_WH8016, GI25_Syn_TAK9802, GI23_Syn_A18-46.1, GI39_Syn_CC9616, GI05_Syn_PROS-9-1, GI11_Syn_MVIR-18-1, GI10_Syn_BIOS-E4-1, GI30_Syn_PCC7001, GI13_Syn_ROS8604, GI07_Syn_BMK-MC-1…
CK_00001689	turquoise	turquoise	-0.517897	-0.129633	0.198935	0.990998	-0.583291	-0.295064	-0.129633	0.198935	0.990998	n.a.	n.a.	n.a.	n.a.	n.a.	n.a.	n.a.	n.a.	n.a.	n.a.	n.a.	n.a.	n.a.	n.a.	n.a.	n.a.	n.a.	n.a.	n.a.	n.a.	n.a.	n.a.	n.a.	n.a.	n.a.	n.a.	n.a.	n.a.			n.a.	n.a.	n.a.	n.a.	n.a.	n.a.	n.a.	n.a.
CK_00001694	n.a.	n.a.	n.a.	n.a.	n.a.	n.a.	n.a.	n.a.	n.a.	n.a.	n.a.	salmon	turquoise	0.0531609	0.123318	0.0546788	-0.413523	0.30594	0.182385	-0.00269123	-0.133394	0.19075	0.0375557	0.134255	-0.0356567	0.182886	0.0215305	-0.441249	-0.0741841	-0.297934	-0.100124	0.415818	-0.323729	-0.0705212	-0.168839	-0.351654	0.0408348	-0.0637868	0.140238			n.a.	n.a.	n.a.	n.a.	n.a.	n.a.	Syn_GI134	GI04_Syn_KORDI-52, GI59_Syn_BIOS-E4-1, GI23_Syn_BL107, GI20_Syn_A15-28, GI50_Syn_PCC6307, GI06_Syn_BOUM118, GI23_Syn_A15-127, GI24_Syn_RS9907, GI18_Syn_WH8103, GI22_Syn_NOUM97013, GI16_Syn_A15-24, GI17_Syn_CB0101, GI22_Syn_KORDI-49, GI15_Syn_PCC7001, GI07_Syn_A15-60, GI09_Syn_CC9616, GI11_Syn_KORDI-100, GI01_Syn_PCC6307, GI05_Syn_TAK9802, GI10_Syn_RS9907, GI04_Syn_RS9907
CK_00001695	n.a.	n.a.	n.a.	n.a.	n.a.	n.a.	n.a.	n.a.	n.a.	n.a.	n.a.	yellow	yellow	0.405746	-0.0127432	-0.224861	-0.405514	-0.035593	0.437969	0.20355	0.207083	-0.00625206	-0.0481159	0.023826	-0.20306	-0.0329447	-0.0184244	-0.385152	-0.222701	-0.392697	-0.118316	0.01853	-0.143462	-0.0598764	-0.0958883	-0.235596	-0.088636	-0.102567	-0.170721			n.a.	n.a.	n.a.	n.a.	n.a.	n.a.	Syn_GI029	GI05_Syn_WH5701, GI43_Syn_KORDI-52, GI40_Syn_PCC7001, GI18_Syn_RCC307, GI27_Syn_A15-62, GI32_Syn_RS9902, GI50_Syn_CC9616, GI06_Syn_CB0205, GI08_Syn_CB0101, GI49_Syn_KORDI-100, GI27_Syn_A15-127, GI28_Syn_TAK9802, GI46_Syn_PROS-U-1, GI39_Syn_NS01, GI29_Syn_KORDI-49, GI35_Syn_CC9605, GI21_Syn_A15-24
CK_00001696	n.a.	n.a.	n.a.	n.a.	n.a.	n.a.	n.a.	n.a.	n.a.	n.a.	n.a.	yellow	yellow	0.685778	0.316335	0.53475	-0.471847	-0.669597	0.620638	0.332134	0.515779	0.346691	0.254359	0.255322	0.425948	0.329712	-0.126939	-0.424991	-0.483394	-0.340502	-0.129406	-0.649237	-0.216151	-0.155552	-0.119281	-0.358302	0.0347403	0.113128	0.411035			n.a.	n.a.	n.a.	n.a.	n.a.	n.a.	Syn_GI003	GI16_Syn_A15-60, GI12_Syn_A18-25c, GI31_Syn_BIOS-U3-1, GI13_Syn_MITS9220
CK_00001702	n.a.	n.a.	n.a.	n.a.	n.a.	n.a.	n.a.	n.a.	n.a.	n.a.	n.a.	yellow	yellow	0.210257	0.152038	-0.00200577	-0.809118	0.295002	0.264524	0.135469	0.0236608	0.154508	0.104839	0.147351	-0.0536964	0.114499	-0.0625747	-0.836498	-0.312734	-0.519003	-0.0419943	0.340894	-0.071969	0.0062832	0.0382363	-0.212419	0.0611254	0.0859037	0.00625641			Pro_GI050	GI13_Pro_AS9601, GI36_Pro_MIT9303, GI08_Pro_EQPAC1, GI14_Pro_MIT9215, GI14_Pro_MED4, GI09_Pro_LG, GI12_Pro_MIT0601, GI12_Pro_MIT9211, GI09_Pro_SS120, GI18_Pro_MIT9301, GI16_Pro_MIT9515, GI14_Pro_GP2, GI18_Pro_MIT9321, GI16_Pro_MIT0604, GI02_Pro_MIT9515, GI11_Pro_MIT9123, GI18_Pro_MIT9314, GI02_Pro_MIT0604, GI06_Pro_MIT9313, GI03_Pro_MIT9302, GI03_Pro_MIT9202	21	1	MED4_SMV5 in Coleman et al 2006. We do not detect it in MIT9312 because below 50%.	Not present in LLI. psbD, idiA, piuC, psbD, psbC, petF, sometimes phage-like proteins + some variable content in particular in LL strains	Syn_GI083	GI26_Syn_WH5701, GI01_Syn_PCC7001
CK_00001705	n.a.	n.a.	n.a.	n.a.	n.a.	n.a.	n.a.	n.a.	n.a.	n.a.	n.a.	salmon	turquoise	-0.077205	0.0234346	-0.210929	-0.297935	0.401514	0.095816	-0.0606111	-0.257424	0.0388652	-0.003741	0.0360462	-0.335052	0.0524395	-0.179429	-0.351229	-0.0145938	-0.0046269	0.0300413	0.453133	-0.179603	0.0287144	0.053815	-0.084562	0.0818803	0.0731626	0.0858143			n.a.	n.a.	n.a.	n.a.	n.a.	n.a.	n.a.	n.a.
CK_00001706	n.a.	n.a.	n.a.	n.a.	n.a.	n.a.	n.a.	n.a.	n.a.	n.a.	n.a.	salmon	turquoise	-0.738966	-0.000512281	-0.0804886	0.122358	0.719868	-0.791259	-0.301671	-0.436025	0.0408146	-0.0181198	-0.000168624	-0.157739	0.0533444	0.0729996	0.0663977	0.286121	0.168748	0.17088	0.760771	-0.026713	0.113416	0.0817118	0.130507	0.0851157	0.0978831	0.0657788			Pro_GI001	GI16_Pro_MIT9313, GI21_Pro_MIT9303, GI17_Pro_MIT9303, GI17_Pro_MIT0701, GI01_Pro_MIT0701, GI15_Pro_MIT0701, GI17_Pro_MIT9313, GI15_Pro_MIT9313, GI20_Pro_MIT9303	9	3	0	LLIV GIs. A bit dispersed. Many hypothetical. Pcb, crtH, prxQ, possible lanthipeptide precursor. Some hli. piuC and idiA2 in MIT0701. Some P assimilation genes in MIT9303, some other in MIT9313.	Syn_GI105	GI31_Syn_A18-46.1, GI22_Syn_KORDI-52, GI21_Syn_A18-46.1, GI12_Syn_RS9907, GI13_Syn_A18-40, GI27_Syn_WH8102, GI12_Syn_WH8109, GI21_Syn_WH8102, GI19_Syn_A18-40, GI16_Syn_WH8102, GI14_Syn_CC9902, GI27_Syn_WH8103, GI06_Syn_RCC307, GI19_Syn_RS9915, GI38_Syn_CB0101, GI20_Syn_WH8102, GI20_Syn_RS9915, GI27_Syn_RS9915, GI17_Syn_WH8103, GI10_Syn_WH8101, GI16_Syn_BOUM118, GI18_Syn_RS9902
CK_00001708	brown	brown	-0.671848	0.731355	0.00836805	-0.0497822	-0.566337	-0.7367	0.731355	0.00836805	-0.0497822	yellow	yellow	0.30056	0.18759	0.120915	-0.66639	0.100298	0.429791	-0.0131982	0.110506	0.256827	0.124224	0.157141	0.0376413	0.260567	-0.0956541	-0.627741	-0.462989	-0.551661	-0.0759476	0.152343	-0.11846	-0.0447733	-0.141719	-0.106644	0.0418559	0.0137914	0.0729887			Pro_GI033	GI14_Pro_MIT9302, GI02_Pro_MIT9301, GI02_Pro_MIT9215, GI01_Pro_MED4, GI12_Pro_MIT9201, GI03_Pro_GP2, GI02_Pro_MIT9123, GI17_Pro_EQPAC1, GI03_Pro_MIT0604, GI10_Pro_SB, GI02_Pro_MIT9312, GI03_Pro_MIT9515, GI02_Pro_AS9601, GI07_Pro_MIT9314, GI09_Pro_MIT9321, GI11_Pro_MIT9202	16	6	MED4_ISL1 and MIT9312_ISL1 in Coleman et al 2006 and Dufresne et al 2008.	Many hypothetical, variable content. cynABDS in MED4/EQPAC1. Iron (siderophore) uptake in MIT9201/MIT9202 as described in Malmstrom 2011. P uptake in SB (pstS, phoBR, gap3, chrA…). Sometimes R/M enzymes and phage proteins.	Syn_GI065	GI10_Syn_BMK-MC-1, GI12_Syn_RS9902, GI28_Syn_KORDI-52, GI12_Syn_PROS-7-1, GI17_Syn_A15-44, GI16_Syn_A15-44, GI31_Syn_KORDI-100, GI12_Syn_KORDI-49, GI24_Syn_RS9916, GI11_Syn_A18-40, GI05_Syn_WH7803, GI19_Syn_RS9907, GI16_Syn_M16.1, GI34_Syn_WH7805, GI18_Syn_WH8102, GI13_Syn_A15-24, GI17_Syn_RS9907, GI14_Syn_M16.1, GI17_Syn_A18-46.1, GI13_Syn_WH8103, GI13_Syn_TAK9802, GI13_Syn_A15-127, GI21_Syn_PRO…
CK_00001710	n.a.	n.a.	n.a.	n.a.	n.a.	n.a.	n.a.	n.a.	n.a.	n.a.	n.a.	salmon	turquoise	-0.211341	0.113047	0.229274	-0.550584	0.554144	-0.235664	-0.0510942	-0.134457	0.168514	0.0833795	0.0781499	0.121034	0.220617	-0.0229405	-0.553353	-0.21213	-0.44099	0.0623506	0.606246	0.0197867	0.124656	0.0683702	-0.275541	0.086686	0.0526954	0.295949			n.a.	n.a.	n.a.	n.a.	n.a.	n.a.	Syn_GI068	GI16_Syn_RS9917, GI13_Syn_SYN20, GI26_Syn_WH8016, GI28_Syn_ROS8604, GI27_Syn_PROS-7-1, GI24_Syn_RS9909, GI17_Syn_KORDI-49, GI23_Syn_WH5701, GI12_Syn_BMK-MC-1, GI45_Syn_BIOS-U3-1, GI19_Syn_WH8101, GI14_Syn_WH8101, GI18_Syn_CC9311, GI08_Syn_A15-24, GI21_Syn_MEDNS5, GI41_Syn_CB0101, GI32_Syn_PCC7001, GI17_Syn_A18-25c, GI06_Syn_WH7805, GI10_Syn_MEDNS5, GI60_Syn_PCC6307, GI73_Syn_PCC6307, GI16_Syn_MIT…
CK_00001712	turquoise	turquoise	-0.530846	-0.109528	0.187673	0.987724	-0.593784	-0.310442	-0.109528	0.187673	0.987724	salmon	turquoise	-0.16102	0.0514607	-0.238609	-0.0393844	0.351891	-0.460478	0.260919	0.10366	0.0334121	0.0201527	0.0778485	-0.307196	-0.0693796	0.117343	-0.0633173	0.164564	-0.120581	0.064059	0.416148	-0.142579	-0.0552669	-0.052691	0.0595818	0.0692843	0.0771916	-0.000883628			Pro_GI039	GI17_Pro_NATL1A, GI01_Pro_PAC1, GI12_Pro_MIT0801, GI14_Pro_PAC1, GI09_Pro_NATL2A, GI12_Pro_NATL2A, GI05_Pro_NATL2A, GI08_Pro_MIT0801, GI08_Pro_NATL1A, GI16_Pro_MIT0801, GI20_Pro_PAC1, GI06_Pro_PAC1	12	4	Corresponds to "LLI clade-specific region" in Yan et al 2018 (based on NATL2A) but they start a bit before.	LLI islands. Could be split in 2 (some genomic regions repeated in genome?). Many genes. Many hypothetical. Some Fe-related genes (idiA2, piuC). Many hli, 1 prxQ, 1 PTOX. DesA2 in 4/4 strains. P assimilation genes in 3/4 strains as described in Martiny 2006 for NATL1A/NATL2A. AA uptake for 2 strains. Many strain-specific genes.	Syn_GI005	GI21_Syn_BIOS-U3-1, GI10_Syn_MITS9220, GI09_Syn_WH7805, GI23_Syn_ROS8604, GI07_Syn_PROS-9-1, GI13_Syn_MVIR-18-1, GI10_Syn_WH7803, GI16_Syn_MEDNS5, GI29_Syn_A15-60, GI23_Syn_A18-25c, GI15_Syn_SYN20, GI12_Syn_CC9311, GI18_Syn_RS9916, GI57_Syn_BIOS-E4-1, GI19_Syn_BMK-MC-1, GI08_Syn_NOUM97013
CK_00001715	blue	yellow	0.72031	-0.736598	-0.0619947	0.0242596	0.603207	0.799594	-0.736598	-0.0619947	0.0242596	salmon	turquoise	-0.168528	0.155171	-0.0998648	-0.20962	0.36974	-0.374703	0.130789	0.0502443	0.150247	0.102645	0.162057	-0.210281	0.0564798	0.0162128	-0.230135	0.0806207	-0.222015	0.00824218	0.426176	-0.211867	-0.0210165	0.021328	0.116907	0.144903	0.207822	0.0605888			Pro_GI048	GI05_Pro_AS9601, GI12_Pro_EQPAC1, GI17_Pro_MIT9123, GI01_Pro_SB, GI17_Pro_MIT9201, GI03_Pro_MIT9321, GI05_Pro_MED4, GI04_Pro_MIT9314, GI07_Pro_MIT9215, GI08_Pro_MIT9301, GI08_Pro_MIT9515, GI06_Pro_MIT9302, GI07_Pro_MIT0604, GI07_Pro_GP2, GI06_Pro_MIT9312, GI16_Pro_MIT9202	16	14	MED4_ISL2 (GI05_Pro_MED4), MED4_SMV1 (GI05_Pro_MED4) and MIT9312_ISL2 (GI06_Pro_MIT9312) from Coleman 2006. MED4_ISL2 (GI05_Pro_MED4) from Dufresne 2008.	HL island. P acquisition genes as described in Martiny 2006. The same genes are in other islands for some strains (e.g. Pro_GI033 for SB, Pro_GI032 for MIT9301). Also contains DNA ligase/helicase and some hli. Many hypothetical, some phage genes.	Syn_GI052	GI10_Syn_WH8102, GI09_Syn_BOUM118, GI20_Syn_RS9907, GI33_Syn_PROS-U-1, GI20_Syn_A15-62, GI19_Syn_M16.1, GI20_Syn_A15-44, GI23_Syn_CC9605, GI32_Syn_KORDI-52, GI18_Syn_KORDI-49, GI05_Syn_WH8109, GI13_Syn_RS9915, GI11_Syn_A18-46.1, GI16_Syn_CC9616, GI18_Syn_KORDI-100, GI09_Syn_RS9902, GI19_Syn_BL107, GI08_Syn_TAK9802, GI19_Syn_A15-127, GI09_Syn_WH8103
CK_00001718	blue	yellow	0.698685	-0.939559	0.269169	-0.0222474	0.510005	0.929808	-0.939559	0.269169	-0.0222474	yellow	yellow	0.397141	-0.118035	-0.27925	-0.38303	-0.0608696	0.458021	0.177787	0.148338	-0.144263	-0.131793	-0.0566805	-0.310393	-0.0644519	-0.174549	-0.380055	-0.31313	-0.130932	-0.194266	-0.0213055	-0.170936	-0.0915769	-0.0383583	-0.0145148	-0.105612	0.0673193	-0.0846888			Pro_GI009	GI08_Pro_SB, GI06_Pro_MIT0602, GI08_Pro_MIT9211, GI15_Pro_PAC1, GI07_Pro_SS120, GI10_Pro_NATL2A, GI13_Pro_MIT0601, GI14_Pro_MIT0801, GI15_Pro_NATL1A, GI02_Pro_MIT9314, GI04_Pro_LG	11	2	0	Fe-related?? Mostly LL, quite different in HLII. Many pcb in LLI (x5) and LLII-III (x3). isiB and hli in LLII-III. prxQ in LLI. Pyrimidine dimer DNA glycosylase in some LLII-III. deoxyribodipyrimidine photolyase-related FAD-domain containing protein in LLI. cynABDS in HLII strains. Mn2+/Fe2+ transport in some LLII-III.	Syn_GI052	GI10_Syn_WH8102, GI09_Syn_BOUM118, GI20_Syn_RS9907, GI33_Syn_PROS-U-1, GI20_Syn_A15-62, GI19_Syn_M16.1, GI20_Syn_A15-44, GI23_Syn_CC9605, GI32_Syn_KORDI-52, GI18_Syn_KORDI-49, GI05_Syn_WH8109, GI13_Syn_RS9915, GI11_Syn_A18-46.1, GI16_Syn_CC9616, GI18_Syn_KORDI-100, GI09_Syn_RS9902, GI19_Syn_BL107, GI08_Syn_TAK9802, GI19_Syn_A15-127, GI09_Syn_WH8103
CK_00001720	turquoise	turquoise	-0.111887	0.0212123	-0.307078	0.622129	-0.0797488	-0.174093	0.0212123	-0.307078	0.622129	n.a.	n.a.	n.a.	n.a.	n.a.	n.a.	n.a.	n.a.	n.a.	n.a.	n.a.	n.a.	n.a.	n.a.	n.a.	n.a.	n.a.	n.a.	n.a.	n.a.	n.a.	n.a.	n.a.	n.a.	n.a.	n.a.	n.a.	n.a.			Pro_GI032	GI21_Pro_MIT9302, GI13_Pro_MIT9515, GI10_Pro_EQPAC1, GI12_Pro_MIT9123, GI05_Pro_MIT9201, GI16_Pro_MIT9301, GI15_Pro_GP2, GI02_Pro_MIT9202, GI19_Pro_MIT9201, GI13_Pro_MIT9215, GI19_Pro_SB, GI11_Pro_PAC1, GI13_Pro_MED4, GI12_Pro_AS9601, GI16_Pro_MIT9302, GI19_Pro_MED4, GI15_Pro_MIT0604, GI19_Pro_MIT9314, GI20_Pro_MIT9321, GI15_Pro_MIT9312	20	2	MED4_ISL3 (GI13_Pro_MED4) and MIT9312_ISL3 (GI15_Pro_MIT9312) in Coleman et al 2006 and Dufresne et al 2008 + MED4_ISL5 (GI19_Pro_MED4)	GI specific to HL (+ PAC1 distantly related, with N assimilation genes). Many hli. In MIT9301, big island containing P acquisition genes (gap3, chrA, pstS, phnCDE, ptxD), as described in Martiny 2006. Thus similar to Pro_GI048 for these genes, but maybe inserted here in another island?. PhoB/PhoR are in the island but were not predicted as gained. In SB and PAC1, all genes for nitrate/nitrite ass…	n.a.	n.a.
CK_00001726	n.a.	n.a.	n.a.	n.a.	n.a.	n.a.	n.a.	n.a.	n.a.	n.a.	n.a.	salmon	turquoise	-0.850173	-0.104127	0.154385	0.15297	0.757303	-0.737673	-0.440347	-0.687287	0.0374543	-0.0721334	-0.161989	0.0718923	0.166882	0.204515	0.09468	0.424562	0.0358008	0.210518	0.757136	0.101281	0.168524	0.129926	0.203128	0.11942	0.198256	0.149874			n.a.	n.a.	n.a.	n.a.	n.a.	n.a.	n.a.	n.a.
CK_00001727	blue	blue	0.661679	-0.154789	-0.499513	-0.360938	0.702396	0.440161	-0.154789	-0.499513	-0.360938	purple	blue	-0.237879	-0.0325219	0.279679	0.587652	-0.17826	-0.185682	-0.152353	-0.194946	0.12255	0.0410324	-0.158924	0.150673	0.288311	0.167014	0.572247	0.391817	0.363726	0.0885548	-0.189138	-0.155259	-0.188027	-0.0525654	0.2395	0.0720632	0.0481757	0.285265			Pro_GI009	GI08_Pro_SB, GI06_Pro_MIT0602, GI08_Pro_MIT9211, GI15_Pro_PAC1, GI07_Pro_SS120, GI10_Pro_NATL2A, GI13_Pro_MIT0601, GI14_Pro_MIT0801, GI15_Pro_NATL1A, GI02_Pro_MIT9314, GI04_Pro_LG	11	4	0	Fe-related?? Mostly LL, quite different in HLII. Many pcb in LLI (x5) and LLII-III (x3). isiB and hli in LLII-III. prxQ in LLI. Pyrimidine dimer DNA glycosylase in some LLII-III. deoxyribodipyrimidine photolyase-related FAD-domain containing protein in LLI. cynABDS in HLII strains. Mn2+/Fe2+ transport in some LLII-III.	Syn_GI065	GI10_Syn_BMK-MC-1, GI12_Syn_RS9902, GI28_Syn_KORDI-52, GI12_Syn_PROS-7-1, GI17_Syn_A15-44, GI16_Syn_A15-44, GI31_Syn_KORDI-100, GI12_Syn_KORDI-49, GI24_Syn_RS9916, GI11_Syn_A18-40, GI05_Syn_WH7803, GI19_Syn_RS9907, GI16_Syn_M16.1, GI34_Syn_WH7805, GI18_Syn_WH8102, GI13_Syn_A15-24, GI17_Syn_RS9907, GI14_Syn_M16.1, GI17_Syn_A18-46.1, GI13_Syn_WH8103, GI13_Syn_TAK9802, GI13_Syn_A15-127, GI21_Syn_PRO…
CK_00001728	n.a.	n.a.	n.a.	n.a.	n.a.	n.a.	n.a.	n.a.	n.a.	n.a.	n.a.	salmon	turquoise	-0.167806	0.0156792	-0.0179354	-0.465231	0.555293	-0.0415972	-0.132283	-0.256478	0.0536247	0.029194	-0.0175207	-0.0971081	0.216658	-0.0444787	-0.479422	-0.0921493	-0.380053	-0.0202773	0.619701	-0.125055	0.0472482	0.0461171	-0.108427	0.0359526	0.17032	-0.0487075			n.a.	n.a.	n.a.	n.a.	n.a.	n.a.	Syn_GI125	GI07_Syn_A18-46.1, GI04_Syn_A15-24, GI05_Syn_BOUM118, GI06_Syn_WH8103, GI05_Syn_WH8102, GI05_Syn_RS9902, GI24_Syn_A15-127, GI20_Syn_M16.1, GI50_Syn_PCC7001, GI11_Syn_NS01, GI44_Syn_CC9616, GI08_Syn_RS9915, GI25_Syn_BL107, GI03_Syn_CC9902, GI41_Syn_PROS-U-1, GI38_Syn_KORDI-52, GI25_Syn_A15-62, GI31_Syn_CC9605, GI28_Syn_A15-44, GI27_Syn_RS9907, GI24_Syn_BL107, GI43_Syn_KORDI-100, GI26_Syn_TAK9802, …
CK_00001730	turquoise	turquoise	-0.515423	-0.133427	0.181798	0.982494	-0.581916	-0.292216	-0.133427	0.181798	0.982494	n.a.	n.a.	n.a.	n.a.	n.a.	n.a.	n.a.	n.a.	n.a.	n.a.	n.a.	n.a.	n.a.	n.a.	n.a.	n.a.	n.a.	n.a.	n.a.	n.a.	n.a.	n.a.	n.a.	n.a.	n.a.	n.a.	n.a.	n.a.			n.a.	n.a.	n.a.	n.a.	n.a.	n.a.	n.a.	n.a.
CK_00001731	n.a.	n.a.	n.a.	n.a.	n.a.	n.a.	n.a.	n.a.	n.a.	n.a.	n.a.	purple	blue	-0.132706	-0.203963	-0.487996	0.308863	0.0535215	-0.032516	-0.179346	-0.154255	-0.304777	-0.181911	-0.114458	-0.344855	-0.288488	0.0560704	0.358946	0.142574	0.0342055	-0.0356908	0.0563518	-0.00549337	0.00270068	-0.0430085	0.1141	-0.158335	-0.216797	-0.454365			Pro_GI028	GI14_Pro_MIT9201, GI14_Pro_MIT9314, GI19_Pro_MIT9312, GI16_Pro_AS9601, GI19_Pro_MIT9302, GI17_Pro_MED4, GI19_Pro_MIT9515, GI17_Pro_GP2, GI06_Pro_EQPAC1, GI06_Pro_MIT9123, GI21_Pro_MIT9515, GI06_Pro_MIT9201, GI20_Pro_MIT9301, GI19_Pro_MIT0604, GI17_Pro_MIT9215, GI15_Pro_SB, GI14_Pro_MIT9321, GI06_Pro_MIT9202, GI05_Pro_EQPAC1	19	5	First part of MED4_ISL5 (GI17_Pro_MED4), whole MIT9312_ISL5 (GI19_Pro_MIT9302) in Coleman et al 2006 and Dufresne et al 2008.	HL GI. Many hypothetical, a number of hli. desA3 in HLI and HLII, desA2 only in HLII.	n.a.	n.a.
CK_00001732	blue	yellow	0.821074	-0.872082	0.16878	-0.250029	0.664382	0.965134	-0.872082	0.16878	-0.250029	salmon	turquoise	-0.675982	-0.275784	-0.258722	0.269456	0.72078	-0.550808	-0.368364	-0.592463	-0.320224	-0.225931	-0.215627	-0.0955835	-0.167276	0.205557	0.229135	0.470998	0.0373833	0.0819565	0.737199	0.0984537	0.220175	0.148459	0.00195772	-0.125927	-0.146377	-0.428633			n.a.	n.a.	n.a.	n.a.	n.a.	n.a.	Syn_GI032	GI04_Syn_CB0205, GI15_Syn_PCC6307, GI44_Syn_PCC6307, GI04_Syn_NS01, GI01_Syn_MINOS11, GI01_Syn_RCC307, GI28_Syn_CB0205, GI15_Syn_WH5701, GI63_Syn_PCC6307, GI06_Syn_PCC7001, GI43_Syn_PCC7001, GI14_Syn_NS01
CK_00001733	blue	blue	0.290689	0.407578	-0.506901	-0.522883	0.448698	-0.0765544	0.407578	-0.506901	-0.522883	yellow	yellow	0.724966	0.052623	0.139829	-0.181858	-0.663118	0.884272	0.154166	0.368432	0.0501094	0.0360348	0.0481144	0.196033	0.0243798	-0.0964655	-0.152606	-0.225229	-0.149124	-0.260454	-0.655147	-0.155955	-0.166941	-0.0595672	-0.39669	-0.111758	-0.190696	0.0207644			Pro_GI028	GI14_Pro_MIT9201, GI14_Pro_MIT9314, GI19_Pro_MIT9312, GI16_Pro_AS9601, GI19_Pro_MIT9302, GI17_Pro_MED4, GI19_Pro_MIT9515, GI17_Pro_GP2, GI06_Pro_EQPAC1, GI06_Pro_MIT9123, GI21_Pro_MIT9515, GI06_Pro_MIT9201, GI20_Pro_MIT9301, GI19_Pro_MIT0604, GI17_Pro_MIT9215, GI15_Pro_SB, GI14_Pro_MIT9321, GI06_Pro_MIT9202, GI05_Pro_EQPAC1	19	10	First part of MED4_ISL5 (GI17_Pro_MED4), whole MIT9312_ISL5 (GI19_Pro_MIT9302) in Coleman et al 2006 and Dufresne et al 2008.	HL GI. Many hypothetical, a number of hli. desA3 in HLI and HLII, desA2 only in HLII.	Syn_GI061	GI10_Syn_CB0101, GI04_Syn_A15-62, GI23_Syn_NS01, GI26_Syn_RS9917, GI05_Syn_CC9605, GI14_Syn_RS9909, GI04_Syn_BIOS-U3-1, GI13_Syn_WH8101, GI01_Syn_RS9917, GI04_Syn_BIOS-E4-1, GI21_Syn_RS9907, GI03_Syn_TAK9802, GI07_Syn_PROS-U-1, GI27_Syn_RS9902, GI24_Syn_BMK-MC-1, GI03_Syn_A15-44, GI03_Syn_KORDI-52, GI15_Syn_RS9909, GI25_Syn_RS9917, GI25_Syn_WH5701, GI03_Syn_RS9907, GI04_Syn_WH8109, GI24_Syn_A15-4…
CK_00001734	n.a.	n.a.	n.a.	n.a.	n.a.	n.a.	n.a.	n.a.	n.a.	n.a.	n.a.	yellow	yellow	0.734218	0.0205704	0.0391894	-0.200871	-0.573618	0.950509	0.156323	0.301929	0.0278328	0.0223074	0.00801177	0.0893417	0.0399151	-0.0525426	-0.184201	-0.208987	-0.135231	-0.23383	-0.548732	-0.213614	-0.159376	-0.132859	-0.412691	-0.0899577	-0.138596	-0.0953645			n.a.	n.a.	n.a.	n.a.	n.a.	n.a.	n.a.	n.a.
CK_00001737	n.a.	n.a.	n.a.	n.a.	n.a.	n.a.	n.a.	n.a.	n.a.	n.a.	n.a.	yellow	yellow	0.764796	0.022927	0.0562305	-0.350813	-0.52772	0.953909	0.166112	0.356811	0.028512	0.0217456	0.0123884	0.110738	0.0429144	-0.169044	-0.307408	-0.402707	-0.228233	-0.247802	-0.497029	-0.187585	-0.144961	-0.104198	-0.445726	-0.107456	-0.135637	-0.0937849			n.a.	n.a.	n.a.	n.a.	n.a.	n.a.	Syn_GI012	GI14_Syn_CC9616, GI14_Syn_A15-60, GI15_Syn_KORDI-100, GI19_Syn_KORDI-49, GI11_Syn_A18-25c, GI06_Syn_TAK9802
CK_00001739	n.a.	n.a.	n.a.	n.a.	n.a.	n.a.	n.a.	n.a.	n.a.	n.a.	n.a.	salmon	turquoise	-0.694499	-0.291931	-0.37283	0.185838	0.880813	-0.584643	-0.442926	-0.514784	-0.30616	-0.229934	-0.247752	-0.275636	-0.213019	0.144725	0.115528	0.467849	0.118117	0.170484	0.882469	0.102211	0.274928	0.191747	0.127445	-0.075677	-0.0247115	-0.347948			n.a.	n.a.	n.a.	n.a.	n.a.	n.a.	n.a.	n.a.
CK_00001744	brown	brown	-0.459915	0.891087	-0.399916	-0.184926	-0.279299	-0.715467	0.891087	-0.399916	-0.184926	yellow	yellow	0.555192	-0.0112088	-0.219435	-0.307787	-0.262522	0.748118	0.108565	0.156257	-0.0187152	-0.0506734	0.0336895	-0.207223	-0.0014153	-0.0155434	-0.28046	-0.22899	-0.322454	-0.221341	-0.207029	-0.246339	-0.141855	-0.110455	-0.286539	-0.0615822	-0.0737668	-0.197113			Pro_GI033	GI14_Pro_MIT9302, GI02_Pro_MIT9301, GI02_Pro_MIT9215, GI01_Pro_MED4, GI12_Pro_MIT9201, GI03_Pro_GP2, GI02_Pro_MIT9123, GI17_Pro_EQPAC1, GI03_Pro_MIT0604, GI10_Pro_SB, GI02_Pro_MIT9312, GI03_Pro_MIT9515, GI02_Pro_AS9601, GI07_Pro_MIT9314, GI09_Pro_MIT9321, GI11_Pro_MIT9202	16	5	MED4_ISL1 and MIT9312_ISL1 in Coleman et al 2006 and Dufresne et al 2008.	Many hypothetical, variable content. cynABDS in MED4/EQPAC1. Iron (siderophore) uptake in MIT9201/MIT9202 as described in Malmstrom 2011. P uptake in SB (pstS, phoBR, gap3, chrA…). Sometimes R/M enzymes and phage proteins.	Syn_GI096	GI02_Syn_RS9902, GI05_Syn_KORDI-100, GI04_Syn_CC9311, GI07_Syn_SYN20, GI36_Syn_PCC7001, GI33_Syn_RS9916, GI36_Syn_NS01, GI42_Syn_PCC6307, GI23_Syn_KORDI-100
CK_00001745	n.a.	n.a.	n.a.	n.a.	n.a.	n.a.	n.a.	n.a.	n.a.	n.a.	n.a.	salmon	pink	-0.148195	0.107449	-0.154047	0.0370299	0.0892324	-0.394058	0.177238	0.0836262	0.0596213	0.0404317	0.160952	-0.251373	0.00539184	0.112605	0.0873995	-0.125043	-0.157343	0.230786	0.0457449	0.112297	0.0789692	0.0721634	0.419383	0.122295	0.187503	0.0280197			Pro_GI024	GI43_Pro_MIT9303, GI29_Pro_MIT0701, GI24_Pro_MIT9313	3	1	0	LLIV GI. Cell-surface modification. uvrD (helicase). Hypothetical genes.	Syn_GI084	GI01_Syn_MEDNS5, GI06_Syn_BIOS-U3-1, GI07_Syn_ROS8604, GI06_Syn_PROS-7-1, GI05_Syn_A15-28, GI03_Syn_CC9311, GI06_Syn_BIOS-E4-1, GI23_Syn_WH7805, GI10_Syn_WH8016, GI02_Syn_CC9605, GI03_Syn_A18-40, GI03_Syn_NOUM97013, GI30_Syn_RS9916, GI03_Syn_BMK-MC-1, GI03_Syn_M16.1, GI03_Syn_WH8101, GI04_Syn_KORDI-100, GI01_Syn_BL107, GI02_Syn_KORDI-49, GI02_Syn_CC9902, GI01_Syn_A15-44, GI01_Syn_KORDI-52, GI04_S…
CK_00001747	n.a.	n.a.	n.a.	n.a.	n.a.	n.a.	n.a.	n.a.	n.a.	n.a.	n.a.	yellow	yellow	0.240081	0.133451	-0.0306675	-0.159919	-0.259178	0.472457	-0.245401	0.0473259	0.00518605	0.0921643	0.183616	-0.034641	0.0457648	-0.0267604	-0.0947753	-0.321293	-0.252397	0.284603	-0.357712	0.0930321	0.0606487	0.0902051	0.400538	0.00140105	0.12372	-0.0953418			Pro_GI024	GI43_Pro_MIT9303, GI29_Pro_MIT0701, GI24_Pro_MIT9313	3	3	0	LLIV GI. Cell-surface modification. uvrD (helicase). Hypothetical genes.	Syn_GI084	GI01_Syn_MEDNS5, GI06_Syn_BIOS-U3-1, GI07_Syn_ROS8604, GI06_Syn_PROS-7-1, GI05_Syn_A15-28, GI03_Syn_CC9311, GI06_Syn_BIOS-E4-1, GI23_Syn_WH7805, GI10_Syn_WH8016, GI02_Syn_CC9605, GI03_Syn_A18-40, GI03_Syn_NOUM97013, GI30_Syn_RS9916, GI03_Syn_BMK-MC-1, GI03_Syn_M16.1, GI03_Syn_WH8101, GI04_Syn_KORDI-100, GI01_Syn_BL107, GI02_Syn_KORDI-49, GI02_Syn_CC9902, GI01_Syn_A15-44, GI01_Syn_KORDI-52, GI04_S…
CK_00001749	blue	yellow	0.713455	-0.43632	-0.341668	-0.218941	0.653026	0.6814	-0.43632	-0.341668	-0.218941	n.a.	n.a.	n.a.	n.a.	n.a.	n.a.	n.a.	n.a.	n.a.	n.a.	n.a.	n.a.	n.a.	n.a.	n.a.	n.a.	n.a.	n.a.	n.a.	n.a.	n.a.	n.a.	n.a.	n.a.	n.a.	n.a.	n.a.	n.a.			n.a.	n.a.	n.a.	n.a.	n.a.	n.a.	Syn_GI029	GI05_Syn_WH5701, GI43_Syn_KORDI-52, GI40_Syn_PCC7001, GI18_Syn_RCC307, GI27_Syn_A15-62, GI32_Syn_RS9902, GI50_Syn_CC9616, GI06_Syn_CB0205, GI08_Syn_CB0101, GI49_Syn_KORDI-100, GI27_Syn_A15-127, GI28_Syn_TAK9802, GI46_Syn_PROS-U-1, GI39_Syn_NS01, GI29_Syn_KORDI-49, GI35_Syn_CC9605, GI21_Syn_A15-24
CK_00001750	n.a.	n.a.	n.a.	n.a.	n.a.	n.a.	n.a.	n.a.	n.a.	n.a.	n.a.	yellow	yellow	0.112154	-0.0850405	-0.269751	-0.568595	0.41708	0.279231	-0.109963	-0.0612048	-0.092376	-0.112422	-0.0275664	-0.308204	0.00513487	0.0263265	-0.589396	-0.133922	-0.457627	-0.000219532	0.457364	-0.125735	0.099321	0.0565431	-0.14631	0.0374256	0.0777461	-0.146651			n.a.	n.a.	n.a.	n.a.	n.a.	n.a.	Syn_GI022	GI20_Syn_WH7805, GI09_Syn_ROS8604, GI09_Syn_BIOS-E4-1, GI03_Syn_A15-127, GI23_Syn_RS9915, GI10_Syn_PROS-7-1, GI18_Syn_A15-24, GI21_Syn_A15-28, GI09_Syn_BIOS-U3-1, GI03_Syn_WH7803, GI08_Syn_SYN20, GI18_Syn_CC9616, GI08_Syn_RS9909, GI19_Syn_BOUM118, GI21_Syn_WH8103, GI08_Syn_RS9917, GI05_Syn_MEDNS5, GI03_Syn_KORDI-49, GI23_Syn_WH8102, GI06_Syn_BMK-MC-1, GI25_Syn_A18-46.1, GI12_Syn_WH8016, GI16_Syn_…
CK_00001753	n.a.	n.a.	n.a.	n.a.	n.a.	n.a.	n.a.	n.a.	n.a.	n.a.	n.a.	yellow	yellow	0.590042	0.0875592	-0.125824	-0.521033	-0.206047	0.693603	0.189125	0.275663	0.116776	0.0404708	0.0930472	-0.167605	0.0779436	-0.0845235	-0.471898	-0.403034	-0.496413	-0.158722	-0.15212	-0.213696	-0.104324	-0.0737604	-0.341751	-0.0145283	-0.019469	-0.066405			n.a.	n.a.	n.a.	n.a.	n.a.	n.a.	Syn_GI051	GI26_Syn_BMK-MC-1, GI16_Syn_SYN20, GI25_Syn_RS9916, GI21_Syn_KORDI-100, GI56_Syn_BIOS-E4-1, GI32_Syn_WH7805, GI11_Syn_CC9902, GI14_Syn_MVIR-18-1, GI24_Syn_ROS8604, GI16_Syn_MVIR-18-1, GI33_Syn_A15-60, GI31_Syn_PROS-U-1, GI08_Syn_PROS-9-1, GI55_Syn_BIOS-E4-1
CK_00001754	blue	blue	0.928473	-0.497642	-0.443055	-0.352646	0.918454	0.754204	-0.497642	-0.443055	-0.352646	n.a.	n.a.	n.a.	n.a.	n.a.	n.a.	n.a.	n.a.	n.a.	n.a.	n.a.	n.a.	n.a.	n.a.	n.a.	n.a.	n.a.	n.a.	n.a.	n.a.	n.a.	n.a.	n.a.	n.a.	n.a.	n.a.	n.a.	n.a.			Pro_GI001	GI16_Pro_MIT9313, GI21_Pro_MIT9303, GI17_Pro_MIT9303, GI17_Pro_MIT0701, GI01_Pro_MIT0701, GI15_Pro_MIT0701, GI17_Pro_MIT9313, GI15_Pro_MIT9313, GI20_Pro_MIT9303	9	1	0	LLIV GIs. A bit dispersed. Many hypothetical. Pcb, crtH, prxQ, possible lanthipeptide precursor. Some hli. piuC and idiA2 in MIT0701. Some P assimilation genes in MIT9303, some other in MIT9313.	Syn_GI089	GI07_Syn_MEDNS5, GI08_Syn_WH7805, GI21_Syn_A15-127, GI08_Syn_A18-40, GI08_Syn_PCC7001, GI09_Syn_WH7803, GI24_Syn_BIOS-E4-1, GI34_Syn_RS9916, GI04_Syn_WH7803, GI16_Syn_CC9605, GI33_Syn_KORDI-52, GI44_Syn_CB0101, GI14_Syn_CC9311, GI26_Syn_CB0205, GI19_Syn_A15-28, GI11_Syn_RS9909, GI23_Syn_PCC7001, GI28_Syn_A15-60, GI24_Syn_A18-46.1, GI06_Syn_CC9605, GI09_Syn_PROS-7-1, GI11_Syn_WH8016, GI17_Syn_CC96…
CK_00001755	n.a.	n.a.	n.a.	n.a.	n.a.	n.a.	n.a.	n.a.	n.a.	n.a.	n.a.	yellow	yellow	0.248719	0.124614	0.0892029	-0.87112	0.265242	0.264643	0.0228491	0.201926	0.147828	0.079153	0.115057	0.0165249	0.0665062	-0.178738	-0.886119	-0.507737	-0.448536	0.0133526	0.290254	0.0175133	0.0593995	-0.0284928	-0.128524	0.0251487	0.0309361	0.225964			Pro_GI050	GI13_Pro_AS9601, GI36_Pro_MIT9303, GI08_Pro_EQPAC1, GI14_Pro_MIT9215, GI14_Pro_MED4, GI09_Pro_LG, GI12_Pro_MIT0601, GI12_Pro_MIT9211, GI09_Pro_SS120, GI18_Pro_MIT9301, GI16_Pro_MIT9515, GI14_Pro_GP2, GI18_Pro_MIT9321, GI16_Pro_MIT0604, GI02_Pro_MIT9515, GI11_Pro_MIT9123, GI18_Pro_MIT9314, GI02_Pro_MIT0604, GI06_Pro_MIT9313, GI03_Pro_MIT9302, GI03_Pro_MIT9202	21	14	MED4_SMV5 in Coleman et al 2006. We do not detect it in MIT9312 because below 50%.	Not present in LLI. psbD, idiA, piuC, psbD, psbC, petF, sometimes phage-like proteins + some variable content in particular in LL strains	Syn_GI065	GI10_Syn_BMK-MC-1, GI12_Syn_RS9902, GI28_Syn_KORDI-52, GI12_Syn_PROS-7-1, GI17_Syn_A15-44, GI16_Syn_A15-44, GI31_Syn_KORDI-100, GI12_Syn_KORDI-49, GI24_Syn_RS9916, GI11_Syn_A18-40, GI05_Syn_WH7803, GI19_Syn_RS9907, GI16_Syn_M16.1, GI34_Syn_WH7805, GI18_Syn_WH8102, GI13_Syn_A15-24, GI17_Syn_RS9907, GI14_Syn_M16.1, GI17_Syn_A18-46.1, GI13_Syn_WH8103, GI13_Syn_TAK9802, GI13_Syn_A15-127, GI21_Syn_PRO…
CK_00001757	n.a.	n.a.	n.a.	n.a.	n.a.	n.a.	n.a.	n.a.	n.a.	n.a.	n.a.	purple	lightcyan	-0.156854	0.0175409	-0.156265	0.224532	0.118526	-0.166584	-0.145938	-0.0453631	0.0256343	-0.0236405	0.0477402	-0.254939	0.116707	0.00419289	0.0948886	0.30402	0.634305	-0.00588903	0.166064	-0.139156	-0.051726	-0.164723	-0.0252482	-0.0637409	-0.0510358	0.0446599			n.a.	n.a.	n.a.	n.a.	n.a.	n.a.	n.a.	n.a.
CK_00001758	n.a.	n.a.	n.a.	n.a.	n.a.	n.a.	n.a.	n.a.	n.a.	n.a.	n.a.	yellow	yellow	0.410146	0.142553	0.0866409	0.209914	-0.605766	0.433793	0.0976574	0.307754	0.203916	0.0746705	0.134792	-0.115535	0.163709	-0.000605786	0.208431	0.0347074	0.225071	0.0316849	-0.593042	-0.194326	-0.21386	-0.278708	-0.0799611	0.08632	0.182458	0.390063			n.a.	n.a.	n.a.	n.a.	n.a.	n.a.	n.a.	n.a.
CK_00001759	n.a.	n.a.	n.a.	n.a.	n.a.	n.a.	n.a.	n.a.	n.a.	n.a.	n.a.	yellow	yellow	0.47027	0.0159453	-0.0998419	-0.0961698	-0.315603	0.673001	0.00975009	0.143985	0.0313236	-0.0108068	0.0283461	-0.128361	0.0930996	-0.100065	-0.123234	-0.13124	0.169304	-0.2216	-0.241038	-0.180931	-0.0915894	-0.272956	-0.514771	-0.128007	-0.125722	-0.0440841			n.a.	n.a.	n.a.	n.a.	n.a.	n.a.	n.a.	n.a.
CK_00001760	n.a.	n.a.	n.a.	n.a.	n.a.	n.a.	n.a.	n.a.	n.a.	n.a.	n.a.	yellow	yellow	0.57491	0.0601897	-0.243559	-0.323784	-0.259441	0.689182	0.150275	0.270213	-0.0127821	0.0132046	0.117554	-0.254338	-0.00602358	0.0373023	-0.323032	-0.19199	-0.251457	-0.200199	-0.172707	-0.292261	-0.177817	-0.258343	-0.397214	-0.0596131	-0.0583963	-0.154466			n.a.	n.a.	n.a.	n.a.	n.a.	n.a.	n.a.	n.a.
CK_00001761	n.a.	n.a.	n.a.	n.a.	n.a.	n.a.	n.a.	n.a.	n.a.	n.a.	n.a.	salmon	turquoise	-0.486875	-0.0176371	-0.0441336	0.029546	0.591113	-0.669765	-0.200386	-0.0497994	0.058628	-0.0264668	-0.0329906	-0.17332	0.137926	0.108368	-0.0259111	0.276909	0.0369711	0.195174	0.605675	0.0494645	0.0732211	0.0870566	0.223655	0.115585	0.159675	0.117777			n.a.	n.a.	n.a.	n.a.	n.a.	n.a.	n.a.	n.a.
CK_00001762	n.a.	n.a.	n.a.	n.a.	n.a.	n.a.	n.a.	n.a.	n.a.	n.a.	n.a.	yellow	yellow	0.213959	-0.011657	-0.032628	-0.109415	-0.0151984	0.33023	-0.151942	0.16611	0.144865	-0.00272803	-0.081292	-0.161665	0.221589	-0.0499539	-0.132239	0.0923816	-0.0930139	-0.124801	0.0194882	-0.00180968	-0.190819	-0.0452964	-0.138727	-0.0247226	3.07846e-05	0.1048			n.a.	n.a.	n.a.	n.a.	n.a.	n.a.	n.a.	n.a.
CK_00001765	n.a.	n.a.	n.a.	n.a.	n.a.	n.a.	n.a.	n.a.	n.a.	n.a.	n.a.	midnightblue	magenta	0.280864	0.428065	0.287175	-0.0818751	-0.38519	-0.0506183	0.298185	0.531824	0.210795	0.277204	0.522778	0.258919	0.104777	0.0193982	-0.0667512	-0.192851	-0.0372735	-0.104819	-0.378678	-0.075018	-0.113978	-0.0139626	0.036189	0.00190366	0.0708704	0.179403			n.a.	n.a.	n.a.	n.a.	n.a.	n.a.	Syn_GI036	GI31_Syn_PCC6307, GI22_Syn_BMK-MC-1, GI10_Syn_SYN20, GI05_Syn_RCC307, GI14_Syn_BIOS-U3-1, GI38_Syn_CC9616, GI04_Syn_MITS9220, GI38_Syn_KORDI-100, GI07_Syn_A15-127, GI06_Syn_MINOS11, GI24_Syn_WH5701, GI20_Syn_WH8103, GI14_Syn_WH8016, GI25_Syn_TAK9802, GI23_Syn_A18-46.1, GI39_Syn_CC9616, GI05_Syn_PROS-9-1, GI11_Syn_MVIR-18-1, GI10_Syn_BIOS-E4-1, GI30_Syn_PCC7001, GI13_Syn_ROS8604, GI07_Syn_BMK-MC-1…
CK_00001768	blue	yellow	0.693071	-0.945019	0.288051	-0.0252011	0.502508	0.929282	-0.945019	0.288051	-0.0252011	salmon	turquoise	-0.596022	-0.00651321	0.196846	0.122312	0.379679	-0.626741	-0.262264	-0.39421	0.0909229	-0.0474	-0.0127688	0.0658662	0.21881	0.0573273	0.0637666	0.295479	0.161382	-0.0599718	0.440416	-0.112795	-0.027668	-0.0744718	0.0924804	0.0165603	0.0601967	0.344599			Pro_GI023	GI06_Pro_SB, GI11_Pro_GP2, GI13_Pro_MIT9314, GI10_Pro_MIT9515, GI10_Pro_AS9601, GI23_Pro_MIT9123, GI07_Pro_MIT9321, GI12_Pro_MIT0604, GI02_Pro_EQPAC1, GI20_Pro_MIT9202, GI13_Pro_MIT9301, GI11_Pro_MED4, GI11_Pro_MIT9215, GI15_Pro_MIT9201, GI12_Pro_MIT9312, GI04_Pro_MIT9302	16	16	Part of MED4_ISL2.2 (GI11_Pro_MED4) in Dufresne 2008, the other part is in another island (GI12_Pro_MED4 in Pro_GI015).	HL GI. Mainly hypothetical genes.	Syn_GI080	GI17_Syn_A15-24, GI04_Syn_TAK9802, GI04_Syn_A15-44
CK_00001769	n.a.	n.a.	n.a.	n.a.	n.a.	n.a.	n.a.	n.a.	n.a.	n.a.	n.a.	salmon	turquoise	0.278312	-0.425091	-0.680422	-0.173759	0.177894	0.351662	0.0309323	0.137727	-0.443842	-0.381227	-0.318345	-0.561625	-0.331152	-0.020643	-0.188104	-0.122745	-0.0218505	-0.12298	0.220455	-0.070561	-0.0348009	-0.00796849	-0.109143	-0.13549	-0.15479	-0.526081			n.a.	n.a.	n.a.	n.a.	n.a.	n.a.	Syn_GI104	GI26_Syn_CB0101, GI19_Syn_PCC6307, GI31_Syn_CB0205, GI34_Syn_CB0101, GI33_Syn_WH5701
CK_00001770	n.a.	n.a.	n.a.	n.a.	n.a.	n.a.	n.a.	n.a.	n.a.	n.a.	n.a.	yellow	yellow	0.303487	-0.0489521	-0.387683	-0.147993	-0.0150311	0.491047	-0.179638	0.166583	-0.121733	-0.0547089	0.00795807	-0.374002	-0.0679147	0.0380577	-0.13203	-0.0478329	-0.24143	0.00799898	-0.0247558	-0.0987164	-0.0238042	0.0124514	0.187733	-0.0275251	0.00805445	-0.336191			n.a.	n.a.	n.a.	n.a.	n.a.	n.a.	n.a.	n.a.
CK_00001774	turquoise	turquoise	-0.265837	-0.102952	0.308174	0.255944	-0.337392	-0.0716773	-0.102952	0.308174	0.255944	yellow	yellow	0.479558	0.285166	-0.040936	-0.234825	-0.263158	0.3671	0.278292	0.433424	0.163153	0.207625	0.321797	-0.0167793	-0.0545386	-0.0459493	-0.172155	-0.294078	-0.326571	-0.401065	-0.14116	-0.327313	-0.190124	-0.200974	-0.512999	-0.0395201	0.0274976	-0.0850885			Pro_GI029	GI05_Pro_MIT9123, GI01_Pro_NATL1A, GI01_Pro_MIT9515, GI01_Pro_MIT0604, GI01_Pro_MIT9215, GI02_Pro_MIT9302, GI09_Pro_MIT9202	7	2	0	Small GI. Mainly restriction-modification enzymes. 1 helicase.	Syn_GI131	GI36_Syn_ROS8604, GI06_Syn_RS9902, GI21_Syn_BIOS-E4-1, GI12_Syn_MINOS11, GI26_Syn_PROS-7-1, GI20_Syn_BIOS-U3-1, GI27_Syn_A15-60, GI24_Syn_NOUM97013, GI21_Syn_BL107, GI23_Syn_KORDI-49, GI09_Syn_PROS-U-1, GI06_Syn_A15-44, GI39_Syn_PROS-U-1, GI25_Syn_RS9907, GI28_Syn_WH7805, GI15_Syn_MEDNS5, GI05_Syn_BIOS-U3-1, GI06_Syn_RS9907, GI17_Syn_BIOS-E4-1, GI17_Syn_NS01, GI12_Syn_WH7803, GI21_Syn_WH8016, GI1…
CK_00001776	blue	yellow	0.243296	-0.194469	-0.0415365	-0.0773135	0.186336	0.300921	-0.194469	-0.0415365	-0.0773135	salmon	turquoise	-0.381627	-0.0258793	0.145232	-0.386271	0.597626	-0.361087	-0.156225	-0.290186	0.204269	-0.0430903	-0.0977836	0.0379371	0.0740244	0.163427	-0.461506	0.101359	-0.226445	0.139978	0.627589	-0.0144446	0.0910228	0.0991396	-0.0357734	0.212734	0.232923	0.253726			Pro_GI028	GI14_Pro_MIT9201, GI14_Pro_MIT9314, GI19_Pro_MIT9312, GI16_Pro_AS9601, GI19_Pro_MIT9302, GI17_Pro_MED4, GI19_Pro_MIT9515, GI17_Pro_GP2, GI06_Pro_EQPAC1, GI06_Pro_MIT9123, GI21_Pro_MIT9515, GI06_Pro_MIT9201, GI20_Pro_MIT9301, GI19_Pro_MIT0604, GI17_Pro_MIT9215, GI15_Pro_SB, GI14_Pro_MIT9321, GI06_Pro_MIT9202, GI05_Pro_EQPAC1	19	2	First part of MED4_ISL5 (GI17_Pro_MED4), whole MIT9312_ISL5 (GI19_Pro_MIT9302) in Coleman et al 2006 and Dufresne et al 2008.	HL GI. Many hypothetical, a number of hli. desA3 in HLI and HLII, desA2 only in HLII.	Syn_GI068	GI16_Syn_RS9917, GI13_Syn_SYN20, GI26_Syn_WH8016, GI28_Syn_ROS8604, GI27_Syn_PROS-7-1, GI24_Syn_RS9909, GI17_Syn_KORDI-49, GI23_Syn_WH5701, GI12_Syn_BMK-MC-1, GI45_Syn_BIOS-U3-1, GI19_Syn_WH8101, GI14_Syn_WH8101, GI18_Syn_CC9311, GI08_Syn_A15-24, GI21_Syn_MEDNS5, GI41_Syn_CB0101, GI32_Syn_PCC7001, GI17_Syn_A18-25c, GI06_Syn_WH7805, GI10_Syn_MEDNS5, GI60_Syn_PCC6307, GI73_Syn_PCC6307, GI16_Syn_MIT…
CK_00001777	blue	yellow	0.250294	-0.182493	-0.0601162	-0.0784323	0.199039	0.295125	-0.182493	-0.0601162	-0.0784323	salmon	turquoise	-0.501055	-0.137307	-0.115888	-0.35671	0.79975	-0.423665	-0.325309	-0.3775	-0.0110926	-0.137534	-0.144264	-0.107686	-0.113933	0.198859	-0.429924	0.139331	-0.243071	0.200607	0.811573	0.0599782	0.119793	0.174093	0.160254	0.0992251	0.16364	-0.0585123			Pro_GI028	GI14_Pro_MIT9201, GI14_Pro_MIT9314, GI19_Pro_MIT9312, GI16_Pro_AS9601, GI19_Pro_MIT9302, GI17_Pro_MED4, GI19_Pro_MIT9515, GI17_Pro_GP2, GI06_Pro_EQPAC1, GI06_Pro_MIT9123, GI21_Pro_MIT9515, GI06_Pro_MIT9201, GI20_Pro_MIT9301, GI19_Pro_MIT0604, GI17_Pro_MIT9215, GI15_Pro_SB, GI14_Pro_MIT9321, GI06_Pro_MIT9202, GI05_Pro_EQPAC1	19	2	First part of MED4_ISL5 (GI17_Pro_MED4), whole MIT9312_ISL5 (GI19_Pro_MIT9302) in Coleman et al 2006 and Dufresne et al 2008.	HL GI. Many hypothetical, a number of hli. desA3 in HLI and HLII, desA2 only in HLII.	Syn_GI068	GI16_Syn_RS9917, GI13_Syn_SYN20, GI26_Syn_WH8016, GI28_Syn_ROS8604, GI27_Syn_PROS-7-1, GI24_Syn_RS9909, GI17_Syn_KORDI-49, GI23_Syn_WH5701, GI12_Syn_BMK-MC-1, GI45_Syn_BIOS-U3-1, GI19_Syn_WH8101, GI14_Syn_WH8101, GI18_Syn_CC9311, GI08_Syn_A15-24, GI21_Syn_MEDNS5, GI41_Syn_CB0101, GI32_Syn_PCC7001, GI17_Syn_A18-25c, GI06_Syn_WH7805, GI10_Syn_MEDNS5, GI60_Syn_PCC6307, GI73_Syn_PCC6307, GI16_Syn_MIT…
CK_00001779	n.a.	n.a.	n.a.	n.a.	n.a.	n.a.	n.a.	n.a.	n.a.	n.a.	n.a.	yellow	yellow	0.572837	0.331102	0.267733	0.0327965	-0.75453	0.703442	0.0293892	0.346335	0.294198	0.274846	0.292324	0.199451	0.244432	-0.193128	0.107831	-0.261097	-0.0519904	-0.0582975	-0.746217	-0.247888	-0.259706	-0.240028	-0.0884079	-0.0304877	-0.0288697	0.174199			n.a.	n.a.	n.a.	n.a.	n.a.	n.a.	Syn_GI068	GI16_Syn_RS9917, GI13_Syn_SYN20, GI26_Syn_WH8016, GI28_Syn_ROS8604, GI27_Syn_PROS-7-1, GI24_Syn_RS9909, GI17_Syn_KORDI-49, GI23_Syn_WH5701, GI12_Syn_BMK-MC-1, GI45_Syn_BIOS-U3-1, GI19_Syn_WH8101, GI14_Syn_WH8101, GI18_Syn_CC9311, GI08_Syn_A15-24, GI21_Syn_MEDNS5, GI41_Syn_CB0101, GI32_Syn_PCC7001, GI17_Syn_A18-25c, GI06_Syn_WH7805, GI10_Syn_MEDNS5, GI60_Syn_PCC6307, GI73_Syn_PCC6307, GI16_Syn_MIT…
CK_00001780	n.a.	n.a.	n.a.	n.a.	n.a.	n.a.	n.a.	n.a.	n.a.	n.a.	n.a.	tan	tan	0.256227	0.440531	0.400684	0.218777	-0.653964	0.332883	-0.0993055	0.193865	0.357154	0.36031	0.408114	0.308973	0.341724	-0.164407	0.300027	-0.130594	0.0117795	0.0893656	-0.661124	-0.234886	-0.245269	-0.237184	0.174383	0.0221083	0.0348845	0.231969			n.a.	n.a.	n.a.	n.a.	n.a.	n.a.	Syn_GI068	GI16_Syn_RS9917, GI13_Syn_SYN20, GI26_Syn_WH8016, GI28_Syn_ROS8604, GI27_Syn_PROS-7-1, GI24_Syn_RS9909, GI17_Syn_KORDI-49, GI23_Syn_WH5701, GI12_Syn_BMK-MC-1, GI45_Syn_BIOS-U3-1, GI19_Syn_WH8101, GI14_Syn_WH8101, GI18_Syn_CC9311, GI08_Syn_A15-24, GI21_Syn_MEDNS5, GI41_Syn_CB0101, GI32_Syn_PCC7001, GI17_Syn_A18-25c, GI06_Syn_WH7805, GI10_Syn_MEDNS5, GI60_Syn_PCC6307, GI73_Syn_PCC6307, GI16_Syn_MIT…
CK_00001781	n.a.	n.a.	n.a.	n.a.	n.a.	n.a.	n.a.	n.a.	n.a.	n.a.	n.a.	tan	tan	0.398461	0.289848	0.388402	0.201341	-0.745458	0.416781	0.0139535	0.34126	0.282592	0.248392	0.237241	0.301704	0.334649	-0.185918	0.28735	-0.179341	0.0186002	0.0820433	-0.755089	-0.239616	-0.276541	-0.242652	0.14103	-0.00346348	0.0443966	0.217233			n.a.	n.a.	n.a.	n.a.	n.a.	n.a.	Syn_GI068	GI16_Syn_RS9917, GI13_Syn_SYN20, GI26_Syn_WH8016, GI28_Syn_ROS8604, GI27_Syn_PROS-7-1, GI24_Syn_RS9909, GI17_Syn_KORDI-49, GI23_Syn_WH5701, GI12_Syn_BMK-MC-1, GI45_Syn_BIOS-U3-1, GI19_Syn_WH8101, GI14_Syn_WH8101, GI18_Syn_CC9311, GI08_Syn_A15-24, GI21_Syn_MEDNS5, GI41_Syn_CB0101, GI32_Syn_PCC7001, GI17_Syn_A18-25c, GI06_Syn_WH7805, GI10_Syn_MEDNS5, GI60_Syn_PCC6307, GI73_Syn_PCC6307, GI16_Syn_MIT…
CK_00001782	n.a.	n.a.	n.a.	n.a.	n.a.	n.a.	n.a.	n.a.	n.a.	n.a.	n.a.	salmon	turquoise	-0.0213656	0.181973	0.256078	-0.424455	0.219335	-0.0820461	0.113857	-0.042535	0.320085	0.0919214	0.148884	0.111825	0.333305	-0.000824971	-0.427927	-0.103475	-0.403414	-0.0889574	0.284196	-0.208506	-0.0245516	-0.0709194	-0.0766819	0.0880121	0.138357	0.236462			n.a.	n.a.	n.a.	n.a.	n.a.	n.a.	Syn_GI068	GI16_Syn_RS9917, GI13_Syn_SYN20, GI26_Syn_WH8016, GI28_Syn_ROS8604, GI27_Syn_PROS-7-1, GI24_Syn_RS9909, GI17_Syn_KORDI-49, GI23_Syn_WH5701, GI12_Syn_BMK-MC-1, GI45_Syn_BIOS-U3-1, GI19_Syn_WH8101, GI14_Syn_WH8101, GI18_Syn_CC9311, GI08_Syn_A15-24, GI21_Syn_MEDNS5, GI41_Syn_CB0101, GI32_Syn_PCC7001, GI17_Syn_A18-25c, GI06_Syn_WH7805, GI10_Syn_MEDNS5, GI60_Syn_PCC6307, GI73_Syn_PCC6307, GI16_Syn_MIT…
CK_00001783	n.a.	n.a.	n.a.	n.a.	n.a.	n.a.	n.a.	n.a.	n.a.	n.a.	n.a.	yellow	yellow	0.555265	0.129724	-0.0702527	-0.392935	-0.258054	0.55093	0.185718	0.421554	0.229632	0.0935682	0.0807426	-0.204885	0.0555954	-0.120379	-0.348872	-0.31358	-0.375656	-0.242652	-0.207375	-0.0837902	-0.168938	-0.0917951	-0.300293	0.0490116	-0.0384197	0.237317			n.a.	n.a.	n.a.	n.a.	n.a.	n.a.	Syn_GI089	GI07_Syn_MEDNS5, GI08_Syn_WH7805, GI21_Syn_A15-127, GI08_Syn_A18-40, GI08_Syn_PCC7001, GI09_Syn_WH7803, GI24_Syn_BIOS-E4-1, GI34_Syn_RS9916, GI04_Syn_WH7803, GI16_Syn_CC9605, GI33_Syn_KORDI-52, GI44_Syn_CB0101, GI14_Syn_CC9311, GI26_Syn_CB0205, GI19_Syn_A15-28, GI11_Syn_RS9909, GI23_Syn_PCC7001, GI28_Syn_A15-60, GI24_Syn_A18-46.1, GI06_Syn_CC9605, GI09_Syn_PROS-7-1, GI11_Syn_WH8016, GI17_Syn_CC96…
CK_00001788	n.a.	n.a.	n.a.	n.a.	n.a.	n.a.	n.a.	n.a.	n.a.	n.a.	n.a.	salmon	turquoise	-0.841667	-0.24127	-0.0247052	0.118635	0.839746	-0.714064	-0.46065	-0.679142	-0.135827	-0.181051	-0.264976	-0.0793812	0.0449699	0.154273	0.0815934	0.33961	-0.0172647	0.263193	0.824272	0.179822	0.190422	0.170158	0.304138	0.122765	0.23721	0.0254149			n.a.	n.a.	n.a.	n.a.	n.a.	n.a.	n.a.	n.a.
CK_00001790	n.a.	n.a.	n.a.	n.a.	n.a.	n.a.	n.a.	n.a.	n.a.	n.a.	n.a.	tan	red	-0.0795111	0.307487	0.588376	0.476469	-0.49547	-0.137193	-0.0363977	0.0150471	0.41115	0.237002	0.227342	0.343892	0.439396	-0.0110359	0.476356	0.163219	0.409148	-0.0259746	-0.471818	-0.208439	-0.193133	-0.193475	-0.0471655	0.12982	0.281378	0.647301			n.a.	n.a.	n.a.	n.a.	n.a.	n.a.	Syn_GI068	GI16_Syn_RS9917, GI13_Syn_SYN20, GI26_Syn_WH8016, GI28_Syn_ROS8604, GI27_Syn_PROS-7-1, GI24_Syn_RS9909, GI17_Syn_KORDI-49, GI23_Syn_WH5701, GI12_Syn_BMK-MC-1, GI45_Syn_BIOS-U3-1, GI19_Syn_WH8101, GI14_Syn_WH8101, GI18_Syn_CC9311, GI08_Syn_A15-24, GI21_Syn_MEDNS5, GI41_Syn_CB0101, GI32_Syn_PCC7001, GI17_Syn_A18-25c, GI06_Syn_WH7805, GI10_Syn_MEDNS5, GI60_Syn_PCC6307, GI73_Syn_PCC6307, GI16_Syn_MIT…
CK_00001791	n.a.	n.a.	n.a.	n.a.	n.a.	n.a.	n.a.	n.a.	n.a.	n.a.	n.a.	tan	red	-0.102369	0.211262	0.613966	0.449087	-0.469205	-0.155616	-0.0269117	-0.018256	0.377083	0.173072	0.103651	0.363997	0.431432	-0.0519346	0.453211	0.155895	0.377841	-0.0409056	-0.445766	-0.197247	-0.184938	-0.182555	-0.0594842	0.125197	0.24875	0.717594			n.a.	n.a.	n.a.	n.a.	n.a.	n.a.	Syn_GI068	GI16_Syn_RS9917, GI13_Syn_SYN20, GI26_Syn_WH8016, GI28_Syn_ROS8604, GI27_Syn_PROS-7-1, GI24_Syn_RS9909, GI17_Syn_KORDI-49, GI23_Syn_WH5701, GI12_Syn_BMK-MC-1, GI45_Syn_BIOS-U3-1, GI19_Syn_WH8101, GI14_Syn_WH8101, GI18_Syn_CC9311, GI08_Syn_A15-24, GI21_Syn_MEDNS5, GI41_Syn_CB0101, GI32_Syn_PCC7001, GI17_Syn_A18-25c, GI06_Syn_WH7805, GI10_Syn_MEDNS5, GI60_Syn_PCC6307, GI73_Syn_PCC6307, GI16_Syn_MIT…
CK_00001792	n.a.	n.a.	n.a.	n.a.	n.a.	n.a.	n.a.	n.a.	n.a.	n.a.	n.a.	tan	red	-0.143831	0.161761	0.459458	0.617972	-0.462871	-0.193929	-0.0539078	-0.0420964	0.296963	0.140492	0.0701484	0.277422	0.290616	-0.0119556	0.594102	0.268816	0.611042	-0.0213526	-0.444767	-0.189838	-0.17989	-0.176157	-0.0287966	0.11167	0.261509	0.509884			n.a.	n.a.	n.a.	n.a.	n.a.	n.a.	Syn_GI068	GI16_Syn_RS9917, GI13_Syn_SYN20, GI26_Syn_WH8016, GI28_Syn_ROS8604, GI27_Syn_PROS-7-1, GI24_Syn_RS9909, GI17_Syn_KORDI-49, GI23_Syn_WH5701, GI12_Syn_BMK-MC-1, GI45_Syn_BIOS-U3-1, GI19_Syn_WH8101, GI14_Syn_WH8101, GI18_Syn_CC9311, GI08_Syn_A15-24, GI21_Syn_MEDNS5, GI41_Syn_CB0101, GI32_Syn_PCC7001, GI17_Syn_A18-25c, GI06_Syn_WH7805, GI10_Syn_MEDNS5, GI60_Syn_PCC6307, GI73_Syn_PCC6307, GI16_Syn_MIT…
CK_00001793	n.a.	n.a.	n.a.	n.a.	n.a.	n.a.	n.a.	n.a.	n.a.	n.a.	n.a.	salmon	turquoise	-0.114054	-0.00581162	-0.0689237	-0.353069	0.401566	-0.266855	0.181251	-0.0265634	0.0193141	-0.0294911	0.00856339	-0.0890214	0.0320386	-0.0724502	-0.330098	-0.186825	-0.330052	-0.0514377	0.484002	-0.175133	0.0519867	-0.0303933	-0.167074	0.00163966	0.00699023	-0.0269365			n.a.	n.a.	n.a.	n.a.	n.a.	n.a.	Syn_GI036	GI31_Syn_PCC6307, GI22_Syn_BMK-MC-1, GI10_Syn_SYN20, GI05_Syn_RCC307, GI14_Syn_BIOS-U3-1, GI38_Syn_CC9616, GI04_Syn_MITS9220, GI38_Syn_KORDI-100, GI07_Syn_A15-127, GI06_Syn_MINOS11, GI24_Syn_WH5701, GI20_Syn_WH8103, GI14_Syn_WH8016, GI25_Syn_TAK9802, GI23_Syn_A18-46.1, GI39_Syn_CC9616, GI05_Syn_PROS-9-1, GI11_Syn_MVIR-18-1, GI10_Syn_BIOS-E4-1, GI30_Syn_PCC7001, GI13_Syn_ROS8604, GI07_Syn_BMK-MC-1…
CK_00001796	n.a.	n.a.	n.a.	n.a.	n.a.	n.a.	n.a.	n.a.	n.a.	n.a.	n.a.	salmon	turquoise	-0.522726	0.150954	0.422481	-0.0997722	0.495564	-0.614367	-0.169117	-0.26274	0.272948	0.0941318	0.100909	0.269943	0.370267	0.0449876	-0.128946	0.167502	-0.136428	0.102265	0.538155	-0.0518769	0.0253878	0.0186297	0.0092677	0.110384	0.130887	0.395482			n.a.	n.a.	n.a.	n.a.	n.a.	n.a.	Syn_GI065	GI10_Syn_BMK-MC-1, GI12_Syn_RS9902, GI28_Syn_KORDI-52, GI12_Syn_PROS-7-1, GI17_Syn_A15-44, GI16_Syn_A15-44, GI31_Syn_KORDI-100, GI12_Syn_KORDI-49, GI24_Syn_RS9916, GI11_Syn_A18-40, GI05_Syn_WH7803, GI19_Syn_RS9907, GI16_Syn_M16.1, GI34_Syn_WH7805, GI18_Syn_WH8102, GI13_Syn_A15-24, GI17_Syn_RS9907, GI14_Syn_M16.1, GI17_Syn_A18-46.1, GI13_Syn_WH8103, GI13_Syn_TAK9802, GI13_Syn_A15-127, GI21_Syn_PRO…
CK_00001798	turquoise	turquoise	-0.500196	-0.128201	0.16447	0.98213	-0.564655	-0.284172	-0.128201	0.16447	0.98213	salmon	turquoise	-0.645712	-0.140555	-0.32218	0.216108	0.62122	-0.71387	-0.220296	-0.396231	-0.133128	-0.166336	-0.0712126	-0.355941	-0.104678	0.204662	0.13384	0.459745	0.197016	0.199333	0.63708	0.017502	0.155339	0.0450992	0.244665	0.0218979	0.10658	-0.105185			n.a.	n.a.	n.a.	n.a.	n.a.	n.a.	Syn_GI029	GI05_Syn_WH5701, GI43_Syn_KORDI-52, GI40_Syn_PCC7001, GI18_Syn_RCC307, GI27_Syn_A15-62, GI32_Syn_RS9902, GI50_Syn_CC9616, GI06_Syn_CB0205, GI08_Syn_CB0101, GI49_Syn_KORDI-100, GI27_Syn_A15-127, GI28_Syn_TAK9802, GI46_Syn_PROS-U-1, GI39_Syn_NS01, GI29_Syn_KORDI-49, GI35_Syn_CC9605, GI21_Syn_A15-24
CK_00001800	n.a.	n.a.	n.a.	n.a.	n.a.	n.a.	n.a.	n.a.	n.a.	n.a.	n.a.	salmon	turquoise	-0.866662	-0.18049	-0.00580829	0.200985	0.813234	-0.721132	-0.492097	-0.709963	-0.0753038	-0.130814	-0.21433	-0.0325342	0.0255192	0.211903	0.139387	0.427908	0.0987439	0.219541	0.809977	0.142687	0.157856	0.155153	0.257098	0.0576519	0.145389	0.0154214			n.a.	n.a.	n.a.	n.a.	n.a.	n.a.	Syn_GI025	GI10_Syn_A18-25c, GI13_Syn_A15-60, GI16_Syn_NOUM97013
CK_00001801	n.a.	n.a.	n.a.	n.a.	n.a.	n.a.	n.a.	n.a.	n.a.	n.a.	n.a.	purple	blue	-0.335683	0.143239	0.425043	0.656102	-0.279004	-0.314425	-0.149791	-0.263776	0.32104	0.118055	0.0437071	0.224593	0.373855	0.264673	0.671076	0.419254	0.224793	0.00311447	-0.277733	-0.151902	-0.125152	-0.131962	0.166923	0.151409	0.17556	0.474976			n.a.	n.a.	n.a.	n.a.	n.a.	n.a.	Syn_GI052	GI10_Syn_WH8102, GI09_Syn_BOUM118, GI20_Syn_RS9907, GI33_Syn_PROS-U-1, GI20_Syn_A15-62, GI19_Syn_M16.1, GI20_Syn_A15-44, GI23_Syn_CC9605, GI32_Syn_KORDI-52, GI18_Syn_KORDI-49, GI05_Syn_WH8109, GI13_Syn_RS9915, GI11_Syn_A18-46.1, GI16_Syn_CC9616, GI18_Syn_KORDI-100, GI09_Syn_RS9902, GI19_Syn_BL107, GI08_Syn_TAK9802, GI19_Syn_A15-127, GI09_Syn_WH8103
CK_00001803	blue	blue	0.751641	-0.0239034	-0.551791	-0.606076	0.827807	0.447719	-0.0239034	-0.551791	-0.606076	salmon	turquoise	-0.674792	-0.0163013	-0.203559	0.0799003	0.657246	-0.747059	-0.173692	-0.451119	-0.027781	-0.0286987	0.00698744	-0.268435	-0.0111879	0.0819612	0.0316471	0.231856	0.107646	0.192507	0.661025	0.171066	0.154973	0.0599823	0.285074	0.0198428	0.0628958	0.00378709			n.a.	n.a.	n.a.	n.a.	n.a.	n.a.	Syn_GI005	GI21_Syn_BIOS-U3-1, GI10_Syn_MITS9220, GI09_Syn_WH7805, GI23_Syn_ROS8604, GI07_Syn_PROS-9-1, GI13_Syn_MVIR-18-1, GI10_Syn_WH7803, GI16_Syn_MEDNS5, GI29_Syn_A15-60, GI23_Syn_A18-25c, GI15_Syn_SYN20, GI12_Syn_CC9311, GI18_Syn_RS9916, GI57_Syn_BIOS-E4-1, GI19_Syn_BMK-MC-1, GI08_Syn_NOUM97013
CK_00001807	blue	blue	0.78099	-0.159727	-0.668828	-0.403522	0.83657	0.504541	-0.159727	-0.668828	-0.403522	tan	red	-0.269226	0.0449063	0.384138	0.0189965	-0.00855706	-0.286927	-0.0354267	-0.22074	0.222394	0.0594463	-0.0611344	0.185476	0.106894	-0.0404865	-0.0150817	0.045359	0.163825	0.176901	-0.0590942	0.125709	-0.114643	0.0214142	0.311228	0.242969	0.32944	0.672728			n.a.	n.a.	n.a.	n.a.	n.a.	n.a.	n.a.	n.a.
CK_00001810	n.a.	n.a.	n.a.	n.a.	n.a.	n.a.	n.a.	n.a.	n.a.	n.a.	n.a.	salmon	turquoise	-0.330836	-0.0497393	0.19872	-0.330031	0.613726	-0.198074	-0.215225	-0.351987	0.129164	-0.0111247	-0.145819	0.13288	0.175653	-0.000826835	-0.345846	-0.0347132	-0.278444	0.0647295	0.629083	0.0886725	0.106038	0.0412913	0.0368349	0.106203	0.185844	0.116624			n.a.	n.a.	n.a.	n.a.	n.a.	n.a.	n.a.	n.a.
CK_00001811	n.a.	n.a.	n.a.	n.a.	n.a.	n.a.	n.a.	n.a.	n.a.	n.a.	n.a.	tan	tan	0.0699076	0.01342	0.356278	0.254287	-0.451882	0.186824	-0.131949	-0.0143163	0.161656	0.0223385	-0.0654982	0.232094	0.250981	0.0182556	0.303563	-0.0550581	0.0742857	0.157625	-0.511924	-0.123153	-0.124178	-0.149465	0.425804	0.0494551	0.183225	0.348874			n.a.	n.a.	n.a.	n.a.	n.a.	n.a.	Syn_GI065	GI10_Syn_BMK-MC-1, GI12_Syn_RS9902, GI28_Syn_KORDI-52, GI12_Syn_PROS-7-1, GI17_Syn_A15-44, GI16_Syn_A15-44, GI31_Syn_KORDI-100, GI12_Syn_KORDI-49, GI24_Syn_RS9916, GI11_Syn_A18-40, GI05_Syn_WH7803, GI19_Syn_RS9907, GI16_Syn_M16.1, GI34_Syn_WH7805, GI18_Syn_WH8102, GI13_Syn_A15-24, GI17_Syn_RS9907, GI14_Syn_M16.1, GI17_Syn_A18-46.1, GI13_Syn_WH8103, GI13_Syn_TAK9802, GI13_Syn_A15-127, GI21_Syn_PRO…
CK_00001814	brown	brown	-0.0846693	0.709003	-0.634041	-0.261245	0.101035	-0.43313	0.709003	-0.634041	-0.261245	n.a.	n.a.	n.a.	n.a.	n.a.	n.a.	n.a.	n.a.	n.a.	n.a.	n.a.	n.a.	n.a.	n.a.	n.a.	n.a.	n.a.	n.a.	n.a.	n.a.	n.a.	n.a.	n.a.	n.a.	n.a.	n.a.	n.a.	n.a.			Pro_GI033	GI14_Pro_MIT9302, GI02_Pro_MIT9301, GI02_Pro_MIT9215, GI01_Pro_MED4, GI12_Pro_MIT9201, GI03_Pro_GP2, GI02_Pro_MIT9123, GI17_Pro_EQPAC1, GI03_Pro_MIT0604, GI10_Pro_SB, GI02_Pro_MIT9312, GI03_Pro_MIT9515, GI02_Pro_AS9601, GI07_Pro_MIT9314, GI09_Pro_MIT9321, GI11_Pro_MIT9202	16	10	MED4_ISL1 and MIT9312_ISL1 in Coleman et al 2006 and Dufresne et al 2008.	Many hypothetical, variable content. cynABDS in MED4/EQPAC1. Iron (siderophore) uptake in MIT9201/MIT9202 as described in Malmstrom 2011. P uptake in SB (pstS, phoBR, gap3, chrA…). Sometimes R/M enzymes and phage proteins.	Syn_GI061	GI10_Syn_CB0101, GI04_Syn_A15-62, GI23_Syn_NS01, GI26_Syn_RS9917, GI05_Syn_CC9605, GI14_Syn_RS9909, GI04_Syn_BIOS-U3-1, GI13_Syn_WH8101, GI01_Syn_RS9917, GI04_Syn_BIOS-E4-1, GI21_Syn_RS9907, GI03_Syn_TAK9802, GI07_Syn_PROS-U-1, GI27_Syn_RS9902, GI24_Syn_BMK-MC-1, GI03_Syn_A15-44, GI03_Syn_KORDI-52, GI15_Syn_RS9909, GI25_Syn_RS9917, GI25_Syn_WH5701, GI03_Syn_RS9907, GI04_Syn_WH8109, GI24_Syn_A15-4…
CK_00001815	red	red	-0.179698	-0.36732	0.682348	0.178224	-0.28546	0.073718	-0.36732	0.682348	0.178224	purple	blue	-0.539645	-0.204723	-0.182504	0.727984	0.0838509	-0.470689	-0.319699	-0.40348	-0.200293	-0.168846	-0.173317	-0.154153	-0.103383	0.34622	0.719558	0.59552	0.288694	0.20761	0.0225634	0.129882	0.104202	0.0484927	0.388847	0.0285585	0.0544968	-0.161236			Pro_GI032	GI21_Pro_MIT9302, GI13_Pro_MIT9515, GI10_Pro_EQPAC1, GI12_Pro_MIT9123, GI05_Pro_MIT9201, GI16_Pro_MIT9301, GI15_Pro_GP2, GI02_Pro_MIT9202, GI19_Pro_MIT9201, GI13_Pro_MIT9215, GI19_Pro_SB, GI11_Pro_PAC1, GI13_Pro_MED4, GI12_Pro_AS9601, GI16_Pro_MIT9302, GI19_Pro_MED4, GI15_Pro_MIT0604, GI19_Pro_MIT9314, GI20_Pro_MIT9321, GI15_Pro_MIT9312	20	2	MED4_ISL3 (GI13_Pro_MED4) and MIT9312_ISL3 (GI15_Pro_MIT9312) in Coleman et al 2006 and Dufresne et al 2008 + MED4_ISL5 (GI19_Pro_MED4)	GI specific to HL (+ PAC1 distantly related, with N assimilation genes). Many hli. In MIT9301, big island containing P acquisition genes (gap3, chrA, pstS, phnCDE, ptxD), as described in Martiny 2006. Thus similar to Pro_GI048 for these genes, but maybe inserted here in another island?. PhoB/PhoR are in the island but were not predicted as gained. In SB and PAC1, all genes for nitrate/nitrite ass…	Syn_GI008	GI15_Syn_A18-25c, GI19_Syn_TAK9802, GI19_Syn_A15-60, GI17_Syn_RS9902, GI08_Syn_WH7803, GI14_Syn_NOUM97013, GI18_Syn_RS9909, GI33_Syn_BIOS-U3-1, GI13_Syn_A15-44, GI15_Syn_MITS9220, GI21_Syn_RS9917, GI17_Syn_BMK-MC-1, GI12_Syn_MEDNS5, GI20_Syn_PROS-7-1, GI14_Syn_A18-46.1, GI20_Syn_RS9902, GI39_Syn_BIOS-E4-1, GI25_Syn_KORDI-100, GI13_Syn_PCC7001
CK_00001816	brown	brown	-0.0944055	0.776144	-0.661735	-0.268272	0.128211	-0.52169	0.776144	-0.661735	-0.268272	yellow	yellow	0.637839	0.0402355	-0.0545926	-0.0129052	-0.610275	0.850429	-0.011585	0.309327	-0.0528088	-0.00384966	0.107081	0.00238709	0.00705808	0.0782413	0.00402875	-0.150638	-0.0303047	-0.091023	-0.607271	-0.263494	-0.159517	-0.0770903	-0.173566	-0.114251	-0.0754845	-0.180425			Pro_GI032	GI21_Pro_MIT9302, GI13_Pro_MIT9515, GI10_Pro_EQPAC1, GI12_Pro_MIT9123, GI05_Pro_MIT9201, GI16_Pro_MIT9301, GI15_Pro_GP2, GI02_Pro_MIT9202, GI19_Pro_MIT9201, GI13_Pro_MIT9215, GI19_Pro_SB, GI11_Pro_PAC1, GI13_Pro_MED4, GI12_Pro_AS9601, GI16_Pro_MIT9302, GI19_Pro_MED4, GI15_Pro_MIT0604, GI19_Pro_MIT9314, GI20_Pro_MIT9321, GI15_Pro_MIT9312	20	2	MED4_ISL3 (GI13_Pro_MED4) and MIT9312_ISL3 (GI15_Pro_MIT9312) in Coleman et al 2006 and Dufresne et al 2008 + MED4_ISL5 (GI19_Pro_MED4)	GI specific to HL (+ PAC1 distantly related, with N assimilation genes). Many hli. In MIT9301, big island containing P acquisition genes (gap3, chrA, pstS, phnCDE, ptxD), as described in Martiny 2006. Thus similar to Pro_GI048 for these genes, but maybe inserted here in another island?. PhoB/PhoR are in the island but were not predicted as gained. In SB and PAC1, all genes for nitrate/nitrite ass…	n.a.	n.a.
CK_00001817	n.a.	n.a.	n.a.	n.a.	n.a.	n.a.	n.a.	n.a.	n.a.	n.a.	n.a.	yellow	yellow	0.689913	0.0106653	0.149461	-0.23878	-0.580639	0.816264	0.178138	0.376167	-0.00151166	0.0178464	0.00512481	0.178122	-0.00683413	-0.118788	-0.246288	-0.162589	-0.086681	-0.141104	-0.591804	-0.213622	-0.174108	-0.0462021	-0.178785	-0.00739671	0.114136	0.0175468			n.a.	n.a.	n.a.	n.a.	n.a.	n.a.	Syn_GI065	GI10_Syn_BMK-MC-1, GI12_Syn_RS9902, GI28_Syn_KORDI-52, GI12_Syn_PROS-7-1, GI17_Syn_A15-44, GI16_Syn_A15-44, GI31_Syn_KORDI-100, GI12_Syn_KORDI-49, GI24_Syn_RS9916, GI11_Syn_A18-40, GI05_Syn_WH7803, GI19_Syn_RS9907, GI16_Syn_M16.1, GI34_Syn_WH7805, GI18_Syn_WH8102, GI13_Syn_A15-24, GI17_Syn_RS9907, GI14_Syn_M16.1, GI17_Syn_A18-46.1, GI13_Syn_WH8103, GI13_Syn_TAK9802, GI13_Syn_A15-127, GI21_Syn_PRO…
CK_00001820	n.a.	n.a.	n.a.	n.a.	n.a.	n.a.	n.a.	n.a.	n.a.	n.a.	n.a.	yellow	yellow	0.748965	0.128164	0.0141495	0.0762788	-0.767586	0.815733	0.236927	0.483143	0.0912897	0.0881936	0.140621	0.0142767	0.0583482	0.0469084	0.102837	-0.0703609	-0.0318086	-0.215242	-0.74306	-0.217301	-0.232901	-0.210201	-0.333988	-0.0487994	-0.145212	-0.0163193			Pro_GI026	GI27_Pro_MIT9313, GI36_Pro_MIT0701, GI50_Pro_MIT9303, GI08_Pro_MIT0701	4	2	0	LLIV GI. Allelopathy? lanA lanthipeptide precursor (x10 in MIT9313) and/or bacteriocin secretion. Some nif11-like (prochlorosin?).	Syn_GI068	GI16_Syn_RS9917, GI13_Syn_SYN20, GI26_Syn_WH8016, GI28_Syn_ROS8604, GI27_Syn_PROS-7-1, GI24_Syn_RS9909, GI17_Syn_KORDI-49, GI23_Syn_WH5701, GI12_Syn_BMK-MC-1, GI45_Syn_BIOS-U3-1, GI19_Syn_WH8101, GI14_Syn_WH8101, GI18_Syn_CC9311, GI08_Syn_A15-24, GI21_Syn_MEDNS5, GI41_Syn_CB0101, GI32_Syn_PCC7001, GI17_Syn_A18-25c, GI06_Syn_WH7805, GI10_Syn_MEDNS5, GI60_Syn_PCC6307, GI73_Syn_PCC6307, GI16_Syn_MIT…
CK_00001822	blue	blue	0.449779	-0.242488	-0.177915	-0.14242	0.434288	0.384551	-0.242488	-0.177915	-0.14242	salmon	turquoise	-0.81475	-0.358512	-0.32307	0.24313	0.852169	-0.675898	-0.518841	-0.628038	-0.343086	-0.296664	-0.307174	-0.247527	-0.120061	0.207918	0.178546	0.503898	0.0994392	0.211857	0.835285	0.172522	0.208332	0.190317	0.339599	-0.0225635	-2.93469e-05	-0.343102			Pro_GI020	GI11_Pro_MIT9302, GI06_Pro_MIT9314, GI14_Pro_MIT9123	3	1	0	3 HLII dispersed GI. P assimilation genes (pstS, phoBR, gap3, arsR, chrA). Some hli, many hypothetical strain-specific	Syn_GI119	GI12_Syn_RS9916, GI36_Syn_BIOS-U3-1, GI24_Syn_A15-60, GI05_Syn_A15-127, GI05_Syn_WH7805, GI18_Syn_RS9917, GI40_Syn_PCC6307, GI05_Syn_KORDI-49, GI17_Syn_MITS9220, GI14_Syn_PROS-7-1, GI26_Syn_RS9909, GI10_Syn_NOUM97013, GI15_Syn_PROS-7-1, GI34_Syn_BIOS-E4-1, GI21_Syn_RS9909, GI19_Syn_A18-25c, GI20_Syn_WH8101
CK_00001823	n.a.	n.a.	n.a.	n.a.	n.a.	n.a.	n.a.	n.a.	n.a.	n.a.	n.a.	salmon	turquoise	-0.811063	-0.331804	-0.360469	0.259479	0.871595	-0.682666	-0.485463	-0.628888	-0.337547	-0.270278	-0.278679	-0.26329	-0.211631	0.136265	0.180453	0.535914	0.197865	0.255852	0.85223	0.21581	0.207877	0.195699	0.298101	-0.0239077	0.0143984	-0.35427			n.a.	n.a.	n.a.	n.a.	n.a.	n.a.	Syn_GI045	GI12_Syn_A15-127, GI30_Syn_CC9616, GI10_Syn_PROS-U-1, GI10_Syn_KORDI-49, GI19_Syn_A18-46.1, GI09_Syn_KORDI-52, GI13_Syn_WH8109, GI15_Syn_WH8103, GI08_Syn_A15-44, GI11_Syn_CC9605, GI07_Syn_A15-62, GI21_Syn_TAK9802, GI07_Syn_M16.1, GI32_Syn_KORDI-100, GI14_Syn_BOUM118
CK_00001825	n.a.	n.a.	n.a.	n.a.	n.a.	n.a.	n.a.	n.a.	n.a.	n.a.	n.a.	salmon	turquoise	0.0517577	-0.383036	-0.398475	-0.469268	0.499628	0.188718	0.0195847	-0.156475	-0.402457	-0.309573	-0.320269	-0.218135	-0.280058	-0.0342383	-0.49341	-0.0857764	-0.340076	-0.0321201	0.521451	0.0898444	0.0930165	0.0958505	-0.118071	-0.128831	-0.104187	-0.489119			n.a.	n.a.	n.a.	n.a.	n.a.	n.a.	n.a.	n.a.
CK_00001827	brown	brown	-0.518406	0.925446	-0.381397	-0.119333	-0.327143	-0.786698	0.925446	-0.381397	-0.119333	yellow	yellow	0.648641	-0.0215628	-0.152894	0.128095	-0.655777	0.833896	0.0869441	0.295899	-0.111277	-0.0494427	0.049008	-0.0556055	-0.118658	0.0479101	0.158391	-0.105654	0.0516021	-0.142433	-0.645843	-0.182259	-0.184024	-0.136025	-0.239924	-0.157965	-0.16075	-0.226255			Pro_GI032	GI21_Pro_MIT9302, GI13_Pro_MIT9515, GI10_Pro_EQPAC1, GI12_Pro_MIT9123, GI05_Pro_MIT9201, GI16_Pro_MIT9301, GI15_Pro_GP2, GI02_Pro_MIT9202, GI19_Pro_MIT9201, GI13_Pro_MIT9215, GI19_Pro_SB, GI11_Pro_PAC1, GI13_Pro_MED4, GI12_Pro_AS9601, GI16_Pro_MIT9302, GI19_Pro_MED4, GI15_Pro_MIT0604, GI19_Pro_MIT9314, GI20_Pro_MIT9321, GI15_Pro_MIT9312	20	1	MED4_ISL3 (GI13_Pro_MED4) and MIT9312_ISL3 (GI15_Pro_MIT9312) in Coleman et al 2006 and Dufresne et al 2008 + MED4_ISL5 (GI19_Pro_MED4)	GI specific to HL (+ PAC1 distantly related, with N assimilation genes). Many hli. In MIT9301, big island containing P acquisition genes (gap3, chrA, pstS, phnCDE, ptxD), as described in Martiny 2006. Thus similar to Pro_GI048 for these genes, but maybe inserted here in another island?. PhoB/PhoR are in the island but were not predicted as gained. In SB and PAC1, all genes for nitrate/nitrite ass…	n.a.	n.a.
CK_00001828	n.a.	n.a.	n.a.	n.a.	n.a.	n.a.	n.a.	n.a.	n.a.	n.a.	n.a.	yellow	yellow	0.185711	-0.185772	-0.145974	0.262475	-0.271019	0.411185	-0.136207	-0.0388347	-0.184227	-0.139296	-0.170141	-0.0652232	-0.0603573	0.162816	0.303109	0.00438483	0.00749906	0.161311	-0.371629	0.136896	0.0576549	0.0944117	0.291186	-0.10889	-0.061856	-0.263032			n.a.	n.a.	n.a.	n.a.	n.a.	n.a.	Syn_GI032	GI04_Syn_CB0205, GI15_Syn_PCC6307, GI44_Syn_PCC6307, GI04_Syn_NS01, GI01_Syn_MINOS11, GI01_Syn_RCC307, GI28_Syn_CB0205, GI15_Syn_WH5701, GI63_Syn_PCC6307, GI06_Syn_PCC7001, GI43_Syn_PCC7001, GI14_Syn_NS01
CK_00001829	n.a.	n.a.	n.a.	n.a.	n.a.	n.a.	n.a.	n.a.	n.a.	n.a.	n.a.	purple	blue	-0.339309	-0.126407	-0.125399	0.9534	-0.18364	-0.299788	-0.196175	-0.252858	-0.119849	-0.105852	-0.107161	-0.0968055	-0.0478236	0.187823	0.921989	0.641503	0.652177	-0.0365903	-0.180936	-0.0744752	-0.0834014	-0.0816707	0.137754	-0.051462	-0.0771449	-0.133036			n.a.	n.a.	n.a.	n.a.	n.a.	n.a.	Syn_GI104	GI26_Syn_CB0101, GI19_Syn_PCC6307, GI31_Syn_CB0205, GI34_Syn_CB0101, GI33_Syn_WH5701
CK_00001830	n.a.	n.a.	n.a.	n.a.	n.a.	n.a.	n.a.	n.a.	n.a.	n.a.	n.a.	yellow	yellow	0.633678	0.301186	0.485658	-0.288667	-0.69807	0.735549	0.242631	0.293281	0.457885	0.249511	0.183044	0.293707	0.39109	-0.167285	-0.234973	-0.414296	-0.205962	-0.202394	-0.675239	-0.198213	-0.20093	-0.163118	-0.362972	0.0551477	0.106724	0.52351			n.a.	n.a.	n.a.	n.a.	n.a.	n.a.	Syn_GI119	GI12_Syn_RS9916, GI36_Syn_BIOS-U3-1, GI24_Syn_A15-60, GI05_Syn_A15-127, GI05_Syn_WH7805, GI18_Syn_RS9917, GI40_Syn_PCC6307, GI05_Syn_KORDI-49, GI17_Syn_MITS9220, GI14_Syn_PROS-7-1, GI26_Syn_RS9909, GI10_Syn_NOUM97013, GI15_Syn_PROS-7-1, GI34_Syn_BIOS-E4-1, GI21_Syn_RS9909, GI19_Syn_A18-25c, GI20_Syn_WH8101
CK_00001831	blue	blue	0.0513113	0.0716861	0.190654	-0.279476	0.0225794	0.108682	0.0716861	0.190654	-0.279476	salmon	turquoise	0.0829963	0.0442457	-0.25975	-0.705503	0.510342	0.148248	0.0159469	-0.0229611	-0.0196893	0.0151885	0.0861122	-0.201818	-0.224234	-0.00416088	-0.74138	-0.245541	-0.434912	-0.0782568	0.553066	0.0266946	0.1074	0.0743751	-0.177554	-0.0550479	-0.0281494	-0.13753			Pro_GI032	GI21_Pro_MIT9302, GI13_Pro_MIT9515, GI10_Pro_EQPAC1, GI12_Pro_MIT9123, GI05_Pro_MIT9201, GI16_Pro_MIT9301, GI15_Pro_GP2, GI02_Pro_MIT9202, GI19_Pro_MIT9201, GI13_Pro_MIT9215, GI19_Pro_SB, GI11_Pro_PAC1, GI13_Pro_MED4, GI12_Pro_AS9601, GI16_Pro_MIT9302, GI19_Pro_MED4, GI15_Pro_MIT0604, GI19_Pro_MIT9314, GI20_Pro_MIT9321, GI15_Pro_MIT9312	20	7	MED4_ISL3 (GI13_Pro_MED4) and MIT9312_ISL3 (GI15_Pro_MIT9312) in Coleman et al 2006 and Dufresne et al 2008 + MED4_ISL5 (GI19_Pro_MED4)	GI specific to HL (+ PAC1 distantly related, with N assimilation genes). Many hli. In MIT9301, big island containing P acquisition genes (gap3, chrA, pstS, phnCDE, ptxD), as described in Martiny 2006. Thus similar to Pro_GI048 for these genes, but maybe inserted here in another island?. PhoB/PhoR are in the island but were not predicted as gained. In SB and PAC1, all genes for nitrate/nitrite ass…	Syn_GI068	GI16_Syn_RS9917, GI13_Syn_SYN20, GI26_Syn_WH8016, GI28_Syn_ROS8604, GI27_Syn_PROS-7-1, GI24_Syn_RS9909, GI17_Syn_KORDI-49, GI23_Syn_WH5701, GI12_Syn_BMK-MC-1, GI45_Syn_BIOS-U3-1, GI19_Syn_WH8101, GI14_Syn_WH8101, GI18_Syn_CC9311, GI08_Syn_A15-24, GI21_Syn_MEDNS5, GI41_Syn_CB0101, GI32_Syn_PCC7001, GI17_Syn_A18-25c, GI06_Syn_WH7805, GI10_Syn_MEDNS5, GI60_Syn_PCC6307, GI73_Syn_PCC6307, GI16_Syn_MIT…
CK_00001832	n.a.	n.a.	n.a.	n.a.	n.a.	n.a.	n.a.	n.a.	n.a.	n.a.	n.a.	yellow	yellow	0.797635	0.115654	0.0867069	-0.173434	-0.770051	0.819149	0.248681	0.555763	0.090918	0.0792972	0.121734	0.125155	0.083331	-0.0943633	-0.13432	-0.288337	-0.135008	-0.281342	-0.728515	-0.265763	-0.248237	-0.219105	-0.347689	-0.111188	-0.156974	-0.0574278			n.a.	n.a.	n.a.	n.a.	n.a.	n.a.	Syn_GI052	GI10_Syn_WH8102, GI09_Syn_BOUM118, GI20_Syn_RS9907, GI33_Syn_PROS-U-1, GI20_Syn_A15-62, GI19_Syn_M16.1, GI20_Syn_A15-44, GI23_Syn_CC9605, GI32_Syn_KORDI-52, GI18_Syn_KORDI-49, GI05_Syn_WH8109, GI13_Syn_RS9915, GI11_Syn_A18-46.1, GI16_Syn_CC9616, GI18_Syn_KORDI-100, GI09_Syn_RS9902, GI19_Syn_BL107, GI08_Syn_TAK9802, GI19_Syn_A15-127, GI09_Syn_WH8103
CK_00001833	n.a.	n.a.	n.a.	n.a.	n.a.	n.a.	n.a.	n.a.	n.a.	n.a.	n.a.	yellow	yellow	0.507272	0.0844527	0.0444564	-0.836336	-0.0202963	0.494817	0.25507	0.322715	0.0820672	0.0534584	0.0860857	-0.00872417	0.0337863	-0.311833	-0.789228	-0.732715	-0.475771	-0.0447256	-0.0038814	0.0354968	0.0450493	-0.00199932	-0.253063	0.00735552	0.0668789	0.156342			Pro_GI050	GI13_Pro_AS9601, GI36_Pro_MIT9303, GI08_Pro_EQPAC1, GI14_Pro_MIT9215, GI14_Pro_MED4, GI09_Pro_LG, GI12_Pro_MIT0601, GI12_Pro_MIT9211, GI09_Pro_SS120, GI18_Pro_MIT9301, GI16_Pro_MIT9515, GI14_Pro_GP2, GI18_Pro_MIT9321, GI16_Pro_MIT0604, GI02_Pro_MIT9515, GI11_Pro_MIT9123, GI18_Pro_MIT9314, GI02_Pro_MIT0604, GI06_Pro_MIT9313, GI03_Pro_MIT9302, GI03_Pro_MIT9202	21	2	MED4_SMV5 in Coleman et al 2006. We do not detect it in MIT9312 because below 50%.	Not present in LLI. psbD, idiA, piuC, psbD, psbC, petF, sometimes phage-like proteins + some variable content in particular in LL strains	Syn_GI065	GI10_Syn_BMK-MC-1, GI12_Syn_RS9902, GI28_Syn_KORDI-52, GI12_Syn_PROS-7-1, GI17_Syn_A15-44, GI16_Syn_A15-44, GI31_Syn_KORDI-100, GI12_Syn_KORDI-49, GI24_Syn_RS9916, GI11_Syn_A18-40, GI05_Syn_WH7803, GI19_Syn_RS9907, GI16_Syn_M16.1, GI34_Syn_WH7805, GI18_Syn_WH8102, GI13_Syn_A15-24, GI17_Syn_RS9907, GI14_Syn_M16.1, GI17_Syn_A18-46.1, GI13_Syn_WH8103, GI13_Syn_TAK9802, GI13_Syn_A15-127, GI21_Syn_PRO…
CK_00001834	turquoise	turquoise	-0.526644	-0.105662	0.174658	0.984052	-0.586732	-0.313502	-0.105662	0.174658	0.984052	yellow	yellow	0.178346	-0.0344683	-0.0475835	0.0137983	-0.118769	0.336075	-0.1361	0.0501599	-0.00710564	-0.0369473	-0.0352751	-0.190171	0.107522	-0.0443046	-0.0495772	0.028793	0.312122	-0.0492415	-0.0850888	-0.0932317	-0.0702321	-0.0585346	-0.353935	0.00181209	0.0542647	0.263692			n.a.	n.a.	n.a.	n.a.	n.a.	n.a.	n.a.	n.a.
CK_00001835	n.a.	n.a.	n.a.	n.a.	n.a.	n.a.	n.a.	n.a.	n.a.	n.a.	n.a.	salmon	turquoise	-0.0695216	-0.175951	-0.145037	0.0246295	0.222795	0.0637175	-0.236161	-0.0848586	-0.0968796	-0.174666	-0.155855	-0.206446	-0.00286741	-0.0173023	-0.0758136	0.115967	0.420915	0.00629034	0.255423	-0.15918	0.00820746	-0.0907805	-0.0135611	-0.0706882	-0.0111054	0.0802877			n.a.	n.a.	n.a.	n.a.	n.a.	n.a.	n.a.	n.a.
CK_00001836	n.a.	n.a.	n.a.	n.a.	n.a.	n.a.	n.a.	n.a.	n.a.	n.a.	n.a.	purple	lightcyan	0.131459	0.0798609	-0.0898567	0.26074	-0.287603	0.164305	-0.0140989	0.101462	0.0719238	0.0628241	0.0743675	-0.259654	0.134585	-0.00794336	0.235759	-0.0390561	0.439121	0.0982561	-0.29722	0.000928685	-0.0689674	-0.212733	0.0833331	0.0411715	0.0606629	0.21909			n.a.	n.a.	n.a.	n.a.	n.a.	n.a.	n.a.	n.a.
CK_00001837	n.a.	n.a.	n.a.	n.a.	n.a.	n.a.	n.a.	n.a.	n.a.	n.a.	n.a.	salmon	turquoise	-0.312755	-0.121192	0.041825	0.00359846	0.465532	-0.474379	-0.144168	0.0583201	0.0258815	-0.0879224	-0.174921	-0.0910088	0.145109	0.0721132	-0.0385265	0.249542	-0.0297911	0.0907132	0.512496	-0.121357	0.0727956	-0.0530418	0.0286843	0.0822134	0.12589	0.223493			n.a.	n.a.	n.a.	n.a.	n.a.	n.a.	n.a.	n.a.
CK_00001838	n.a.	n.a.	n.a.	n.a.	n.a.	n.a.	n.a.	n.a.	n.a.	n.a.	n.a.	yellow	yellow	0.335582	-0.15361	0.012291	-0.171763	-0.198502	0.377761	0.170154	0.142374	-0.0705819	-0.142354	-0.153972	0.0162711	0.0310191	-0.0896842	-0.236178	-0.0610505	0.186922	-0.262534	-0.144712	-0.24761	-0.254912	-0.0869364	-0.0556459	-0.0867855	-0.132048	0.044221			n.a.	n.a.	n.a.	n.a.	n.a.	n.a.	Syn_GI068	GI16_Syn_RS9917, GI13_Syn_SYN20, GI26_Syn_WH8016, GI28_Syn_ROS8604, GI27_Syn_PROS-7-1, GI24_Syn_RS9909, GI17_Syn_KORDI-49, GI23_Syn_WH5701, GI12_Syn_BMK-MC-1, GI45_Syn_BIOS-U3-1, GI19_Syn_WH8101, GI14_Syn_WH8101, GI18_Syn_CC9311, GI08_Syn_A15-24, GI21_Syn_MEDNS5, GI41_Syn_CB0101, GI32_Syn_PCC7001, GI17_Syn_A18-25c, GI06_Syn_WH7805, GI10_Syn_MEDNS5, GI60_Syn_PCC6307, GI73_Syn_PCC6307, GI16_Syn_MIT…
CK_00001841	n.a.	n.a.	n.a.	n.a.	n.a.	n.a.	n.a.	n.a.	n.a.	n.a.	n.a.	yellow	yellow	0.231087	-0.0375517	0.200672	-0.503972	0.0382711	0.470777	-0.050509	-0.102121	-0.00105935	-0.0504808	-0.0358041	0.14346	0.0627845	-0.146544	-0.502545	-0.39648	-0.209809	-0.0863296	0.097871	-0.0842165	0.0101456	-0.163665	-0.468284	-0.0150704	0.106395	0.294329			n.a.	n.a.	n.a.	n.a.	n.a.	n.a.	Syn_GI053	GI02_Syn_WH8102, GI03_Syn_RS9915, GI31_Syn_PROS-7-1, GI13_Syn_WH5701, GI07_Syn_BL107, GI02_Syn_A18-46.1, GI02_Syn_WH8103, GI02_Syn_BOUM118, GI02_Syn_A18-40
CK_00001842	n.a.	n.a.	n.a.	n.a.	n.a.	n.a.	n.a.	n.a.	n.a.	n.a.	n.a.	salmon	turquoise	-0.826109	-0.134799	0.11242	0.132601	0.727423	-0.768888	-0.383165	-0.631451	0.017234	-0.111898	-0.177891	0.0323631	0.181895	0.180587	0.106378	0.305522	-0.046196	0.218154	0.727146	0.11583	0.119264	0.123206	0.288854	0.109405	0.219945	0.0822071			Pro_GI021	GI22_Pro_MIT0701, GI35_Pro_MIT9303	2	2	0	sodN and sodX	Syn_GI076	GI25_Syn_RS9902, GI17_Syn_ROS8604, GI19_Syn_WH8103, GI25_Syn_WH8102, GI02_Syn_TAK9802, GI05_Syn_NOUM97013, GI04_Syn_M16.1, GI03_Syn_MITS9220, GI28_Syn_A18-46.1, GI17_Syn_WH8016, GI06_Syn_KORDI-49, GI08_Syn_A15-127, GI03_Syn_WH8109, GI21_Syn_RS9915, GI22_Syn_A18-46.1, GI14_Syn_WH7805, GI22_Syn_WH8102, GI24_Syn_WH8103, GI24_Syn_TAK9802, GI22_Syn_BOUM118, GI27_Syn_A18-46.1, GI04_Syn_RS9902, GI16_Syn…
CK_00001843	n.a.	n.a.	n.a.	n.a.	n.a.	n.a.	n.a.	n.a.	n.a.	n.a.	n.a.	yellow	yellow	0.664217	0.125621	-0.0828609	-0.572817	-0.29024	0.731784	0.271785	0.353101	0.0989506	0.0750869	0.145527	-0.078339	0.0688305	-0.0898973	-0.534873	-0.479817	-0.420559	-0.217568	-0.239285	-0.161195	-0.116277	-0.175775	-0.275735	-0.0630293	-0.0849694	-0.130296			Pro_GI021	GI22_Pro_MIT0701, GI35_Pro_MIT9303	2	2	0	sodN and sodX	Syn_GI102	GI06_Syn_KORDI-52, GI10_Syn_WH8103, GI14_Syn_WH8102, GI15_Syn_RS9915, GI10_Syn_BOUM118, GI12_Syn_A18-46.1, GI06_Syn_PROS-9-1, GI09_Syn_A18-40, GI12_Syn_MVIR-18-1, GI17_Syn_A15-28, GI08_Syn_PCC6307, GI11_Syn_WH8102
CK_00001844	n.a.	n.a.	n.a.	n.a.	n.a.	n.a.	n.a.	n.a.	n.a.	n.a.	n.a.	salmon	turquoise	-0.419445	-0.0192497	-0.254436	0.108915	0.410756	-0.624802	0.0386614	-0.148918	-0.013191	-0.0501258	0.0149906	-0.316384	-0.0390616	-0.117345	0.10275	0.108429	0.154158	0.172646	0.431162	0.15311	0.0968291	-0.0251869	0.0665597	-0.00315015	-0.0625413	0.0164023			n.a.	n.a.	n.a.	n.a.	n.a.	n.a.	Syn_GI105	GI31_Syn_A18-46.1, GI22_Syn_KORDI-52, GI21_Syn_A18-46.1, GI12_Syn_RS9907, GI13_Syn_A18-40, GI27_Syn_WH8102, GI12_Syn_WH8109, GI21_Syn_WH8102, GI19_Syn_A18-40, GI16_Syn_WH8102, GI14_Syn_CC9902, GI27_Syn_WH8103, GI06_Syn_RCC307, GI19_Syn_RS9915, GI38_Syn_CB0101, GI20_Syn_WH8102, GI20_Syn_RS9915, GI27_Syn_RS9915, GI17_Syn_WH8103, GI10_Syn_WH8101, GI16_Syn_BOUM118, GI18_Syn_RS9902
CK_00001845	turquoise	turquoise	-0.226952	-0.115305	-0.0770987	0.768125	-0.257256	-0.134662	-0.115305	-0.0770987	0.768125	tan	red	0.438544	0.428462	0.433261	-0.378473	-0.41408	0.199688	0.361989	0.534831	0.468996	0.333412	0.364461	0.237998	0.269763	-0.145353	-0.334741	-0.439905	-0.241236	-0.134322	-0.340495	-0.265621	-0.263243	-0.247874	-0.204102	0.221076	0.276065	0.505866			Pro_GI004	GI24_Pro_MIT0701, GI21_Pro_MIT0801, GI18_Pro_MIT9302, GI14_Pro_AS9601, GI18_Pro_MIT9312, GI01_Pro_MIT9123, GI15_Pro_MIT9215, GI18_Pro_MIT9515, GI08_Pro_MIT9201, GI17_Pro_MIT9312, GI16_Pro_MIT9314, GI01_Pro_MIT0602, GI01_Pro_MIT9313, GI17_Pro_MIT9321, GI17_Pro_MIT9302, GI11_Pro_MIT0601, GI23_Pro_NATL1A, GI16_Pro_MED4, GI01_Pro_MIT9303, GI15_Pro_AS9601, GI07_Pro_EQPAC1, GI04_Pro_MIT9202, GI14_Pro_M…	32	1	First part of MIT9312_ISL4 in Coleman 2006 (GI17_Pro_MIT9302), MED4_ISL4 in Coleman 2006 ( GI16_Pro_MED4)	In all strains except PAC1, but very dispersed (variable content). Contains mainly Cell wall/envelope biogenesis genes (cell surface modification genes)	Syn_GI068	GI16_Syn_RS9917, GI13_Syn_SYN20, GI26_Syn_WH8016, GI28_Syn_ROS8604, GI27_Syn_PROS-7-1, GI24_Syn_RS9909, GI17_Syn_KORDI-49, GI23_Syn_WH5701, GI12_Syn_BMK-MC-1, GI45_Syn_BIOS-U3-1, GI19_Syn_WH8101, GI14_Syn_WH8101, GI18_Syn_CC9311, GI08_Syn_A15-24, GI21_Syn_MEDNS5, GI41_Syn_CB0101, GI32_Syn_PCC7001, GI17_Syn_A18-25c, GI06_Syn_WH7805, GI10_Syn_MEDNS5, GI60_Syn_PCC6307, GI73_Syn_PCC6307, GI16_Syn_MIT…
CK_00001846	n.a.	n.a.	n.a.	n.a.	n.a.	n.a.	n.a.	n.a.	n.a.	n.a.	n.a.	salmon	turquoise	-0.371632	0.106313	0.063426	-0.317278	0.599859	-0.521325	-0.00893414	-0.148794	0.104353	0.050521	0.124907	-0.0101107	0.215104	-0.0436515	-0.332988	-0.0658673	-0.220023	-0.0318873	0.65499	0.0286828	0.110048	-0.0107529	0.0795869	0.0138232	0.0604434	0.0429361			n.a.	n.a.	n.a.	n.a.	n.a.	n.a.	Syn_GI068	GI16_Syn_RS9917, GI13_Syn_SYN20, GI26_Syn_WH8016, GI28_Syn_ROS8604, GI27_Syn_PROS-7-1, GI24_Syn_RS9909, GI17_Syn_KORDI-49, GI23_Syn_WH5701, GI12_Syn_BMK-MC-1, GI45_Syn_BIOS-U3-1, GI19_Syn_WH8101, GI14_Syn_WH8101, GI18_Syn_CC9311, GI08_Syn_A15-24, GI21_Syn_MEDNS5, GI41_Syn_CB0101, GI32_Syn_PCC7001, GI17_Syn_A18-25c, GI06_Syn_WH7805, GI10_Syn_MEDNS5, GI60_Syn_PCC6307, GI73_Syn_PCC6307, GI16_Syn_MIT…
CK_00001848	n.a.	n.a.	n.a.	n.a.	n.a.	n.a.	n.a.	n.a.	n.a.	n.a.	n.a.	yellow	yellow	0.364725	0.0543397	0.104949	-0.390408	-0.139285	0.456034	0.258359	0.037032	0.0248832	0.0284418	0.0707166	0.109276	0.0352242	-0.0633382	-0.346893	-0.322558	-0.379112	-0.148918	-0.082874	-0.100316	-0.103698	-0.143583	-0.366437	-0.0135747	0.0107586	0.0701094			n.a.	n.a.	n.a.	n.a.	n.a.	n.a.	Syn_GI068	GI16_Syn_RS9917, GI13_Syn_SYN20, GI26_Syn_WH8016, GI28_Syn_ROS8604, GI27_Syn_PROS-7-1, GI24_Syn_RS9909, GI17_Syn_KORDI-49, GI23_Syn_WH5701, GI12_Syn_BMK-MC-1, GI45_Syn_BIOS-U3-1, GI19_Syn_WH8101, GI14_Syn_WH8101, GI18_Syn_CC9311, GI08_Syn_A15-24, GI21_Syn_MEDNS5, GI41_Syn_CB0101, GI32_Syn_PCC7001, GI17_Syn_A18-25c, GI06_Syn_WH7805, GI10_Syn_MEDNS5, GI60_Syn_PCC6307, GI73_Syn_PCC6307, GI16_Syn_MIT…
CK_00001849	blue	blue	0.586307	0.12986	-0.836044	-0.304006	0.716796	0.196852	0.12986	-0.836044	-0.304006	salmon	turquoise	-0.318278	-0.152912	0.0654626	-0.455284	0.626695	-0.148716	-0.208768	-0.415695	-0.101857	-0.133345	-0.148259	0.0806067	-0.0319201	-0.162243	-0.450441	-0.239273	-0.276398	0.0544191	0.667721	0.175034	0.155832	-0.025653	-0.179734	-0.0186501	0.0898934	0.071092			Pro_GI009	GI08_Pro_SB, GI06_Pro_MIT0602, GI08_Pro_MIT9211, GI15_Pro_PAC1, GI07_Pro_SS120, GI10_Pro_NATL2A, GI13_Pro_MIT0601, GI14_Pro_MIT0801, GI15_Pro_NATL1A, GI02_Pro_MIT9314, GI04_Pro_LG	11	4	0	Fe-related?? Mostly LL, quite different in HLII. Many pcb in LLI (x5) and LLII-III (x3). isiB and hli in LLII-III. prxQ in LLI. Pyrimidine dimer DNA glycosylase in some LLII-III. deoxyribodipyrimidine photolyase-related FAD-domain containing protein in LLI. cynABDS in HLII strains. Mn2+/Fe2+ transport in some LLII-III.	Syn_GI119	GI12_Syn_RS9916, GI36_Syn_BIOS-U3-1, GI24_Syn_A15-60, GI05_Syn_A15-127, GI05_Syn_WH7805, GI18_Syn_RS9917, GI40_Syn_PCC6307, GI05_Syn_KORDI-49, GI17_Syn_MITS9220, GI14_Syn_PROS-7-1, GI26_Syn_RS9909, GI10_Syn_NOUM97013, GI15_Syn_PROS-7-1, GI34_Syn_BIOS-E4-1, GI21_Syn_RS9909, GI19_Syn_A18-25c, GI20_Syn_WH8101
CK_00001850	turquoise	turquoise	-0.504737	-0.152706	0.213054	0.988676	-0.577259	-0.270073	-0.152706	0.213054	0.988676	n.a.	n.a.	n.a.	n.a.	n.a.	n.a.	n.a.	n.a.	n.a.	n.a.	n.a.	n.a.	n.a.	n.a.	n.a.	n.a.	n.a.	n.a.	n.a.	n.a.	n.a.	n.a.	n.a.	n.a.	n.a.	n.a.	n.a.	n.a.			n.a.	n.a.	n.a.	n.a.	n.a.	n.a.	n.a.	n.a.
CK_00001851	blue	blue	0.727083	0.0159405	-0.414464	-0.833951	0.798138	0.443884	0.0159405	-0.414464	-0.833951	yellow	yellow	0.369426	-0.0795307	-0.471566	-0.388619	0.0780026	0.561389	0.0421197	0.0593169	-0.0742277	-0.088248	-0.0431707	-0.452914	-0.1662	-0.0950834	-0.362373	-0.307676	-0.282652	-0.0699539	0.104592	0.0453762	-0.0652586	0.0548257	-0.244985	-0.0550073	-0.0467887	-0.286635			Pro_GI032	GI21_Pro_MIT9302, GI13_Pro_MIT9515, GI10_Pro_EQPAC1, GI12_Pro_MIT9123, GI05_Pro_MIT9201, GI16_Pro_MIT9301, GI15_Pro_GP2, GI02_Pro_MIT9202, GI19_Pro_MIT9201, GI13_Pro_MIT9215, GI19_Pro_SB, GI11_Pro_PAC1, GI13_Pro_MED4, GI12_Pro_AS9601, GI16_Pro_MIT9302, GI19_Pro_MED4, GI15_Pro_MIT0604, GI19_Pro_MIT9314, GI20_Pro_MIT9321, GI15_Pro_MIT9312	20	1	MED4_ISL3 (GI13_Pro_MED4) and MIT9312_ISL3 (GI15_Pro_MIT9312) in Coleman et al 2006 and Dufresne et al 2008 + MED4_ISL5 (GI19_Pro_MED4)	GI specific to HL (+ PAC1 distantly related, with N assimilation genes). Many hli. In MIT9301, big island containing P acquisition genes (gap3, chrA, pstS, phnCDE, ptxD), as described in Martiny 2006. Thus similar to Pro_GI048 for these genes, but maybe inserted here in another island?. PhoB/PhoR are in the island but were not predicted as gained. In SB and PAC1, all genes for nitrate/nitrite ass…	Syn_GI061	GI10_Syn_CB0101, GI04_Syn_A15-62, GI23_Syn_NS01, GI26_Syn_RS9917, GI05_Syn_CC9605, GI14_Syn_RS9909, GI04_Syn_BIOS-U3-1, GI13_Syn_WH8101, GI01_Syn_RS9917, GI04_Syn_BIOS-E4-1, GI21_Syn_RS9907, GI03_Syn_TAK9802, GI07_Syn_PROS-U-1, GI27_Syn_RS9902, GI24_Syn_BMK-MC-1, GI03_Syn_A15-44, GI03_Syn_KORDI-52, GI15_Syn_RS9909, GI25_Syn_RS9917, GI25_Syn_WH5701, GI03_Syn_RS9907, GI04_Syn_WH8109, GI24_Syn_A15-4…
CK_00001853	n.a.	n.a.	n.a.	n.a.	n.a.	n.a.	n.a.	n.a.	n.a.	n.a.	n.a.	salmon	turquoise	-0.153004	0.176683	0.197865	-0.663969	0.535718	-0.252342	0.0263325	-0.0102705	0.264712	0.138449	0.11976	0.0467763	0.21574	-0.205371	-0.686468	-0.210375	-0.400821	0.0784333	0.586434	-0.0456109	0.0548205	0.00218821	-0.0838998	0.189496	0.248206	0.277108			n.a.	n.a.	n.a.	n.a.	n.a.	n.a.	Syn_GI065	GI10_Syn_BMK-MC-1, GI12_Syn_RS9902, GI28_Syn_KORDI-52, GI12_Syn_PROS-7-1, GI17_Syn_A15-44, GI16_Syn_A15-44, GI31_Syn_KORDI-100, GI12_Syn_KORDI-49, GI24_Syn_RS9916, GI11_Syn_A18-40, GI05_Syn_WH7803, GI19_Syn_RS9907, GI16_Syn_M16.1, GI34_Syn_WH7805, GI18_Syn_WH8102, GI13_Syn_A15-24, GI17_Syn_RS9907, GI14_Syn_M16.1, GI17_Syn_A18-46.1, GI13_Syn_WH8103, GI13_Syn_TAK9802, GI13_Syn_A15-127, GI21_Syn_PRO…
CK_00001856	n.a.	n.a.	n.a.	n.a.	n.a.	n.a.	n.a.	n.a.	n.a.	n.a.	n.a.	salmon	turquoise	0.0928947	0.0969458	0.170863	-0.412044	0.163101	-0.0421762	0.346496	0.0303314	0.267438	0.0649094	0.0240672	0.0448033	0.189506	-0.0754221	-0.400536	-0.231877	-0.327276	-0.0202944	0.227042	-0.100749	-0.0365623	-0.0442178	-0.306399	0.0875553	0.0539264	0.286838			n.a.	n.a.	n.a.	n.a.	n.a.	n.a.	Syn_GI065	GI10_Syn_BMK-MC-1, GI12_Syn_RS9902, GI28_Syn_KORDI-52, GI12_Syn_PROS-7-1, GI17_Syn_A15-44, GI16_Syn_A15-44, GI31_Syn_KORDI-100, GI12_Syn_KORDI-49, GI24_Syn_RS9916, GI11_Syn_A18-40, GI05_Syn_WH7803, GI19_Syn_RS9907, GI16_Syn_M16.1, GI34_Syn_WH7805, GI18_Syn_WH8102, GI13_Syn_A15-24, GI17_Syn_RS9907, GI14_Syn_M16.1, GI17_Syn_A18-46.1, GI13_Syn_WH8103, GI13_Syn_TAK9802, GI13_Syn_A15-127, GI21_Syn_PRO…
CK_00001858	n.a.	n.a.	n.a.	n.a.	n.a.	n.a.	n.a.	n.a.	n.a.	n.a.	n.a.	salmon	turquoise	-0.215701	0.0726969	-0.0328409	-0.50664	0.570946	-0.195951	-0.269009	-0.0289836	0.0237232	0.0280637	0.110708	-0.0227593	0.0236785	-0.131831	-0.521565	-0.182328	-0.314366	0.0924321	0.570627	0.220936	0.149303	0.024075	0.242836	-0.0636775	-0.0146495	-0.0382883			n.a.	n.a.	n.a.	n.a.	n.a.	n.a.	Syn_GI020	GI34_Syn_PROS-U-1, GI20_Syn_A15-127, GI13_Syn_CC9616, GI34_Syn_KORDI-52, GI20_Syn_KORDI-49, GI14_Syn_KORDI-100, GI22_Syn_A15-62
CK_00001859	turquoise	turquoise	-0.51999	-0.123958	0.231123	0.96023	-0.58893	-0.28712	-0.123958	0.231123	0.96023	salmon	turquoise	-0.4867	-0.1582	0.0325826	-0.320972	0.744467	-0.262523	-0.405868	-0.516197	-0.0379308	-0.119251	-0.196563	-0.00501495	0.108178	-0.022233	-0.403633	0.141059	-0.0775596	0.147218	0.760386	0.0941988	0.101615	0.132808	0.0143543	0.0533117	0.176191	0.000611477			n.a.	n.a.	n.a.	n.a.	n.a.	n.a.	Syn_GI068	GI16_Syn_RS9917, GI13_Syn_SYN20, GI26_Syn_WH8016, GI28_Syn_ROS8604, GI27_Syn_PROS-7-1, GI24_Syn_RS9909, GI17_Syn_KORDI-49, GI23_Syn_WH5701, GI12_Syn_BMK-MC-1, GI45_Syn_BIOS-U3-1, GI19_Syn_WH8101, GI14_Syn_WH8101, GI18_Syn_CC9311, GI08_Syn_A15-24, GI21_Syn_MEDNS5, GI41_Syn_CB0101, GI32_Syn_PCC7001, GI17_Syn_A18-25c, GI06_Syn_WH7805, GI10_Syn_MEDNS5, GI60_Syn_PCC6307, GI73_Syn_PCC6307, GI16_Syn_MIT…
CK_00001862	n.a.	n.a.	n.a.	n.a.	n.a.	n.a.	n.a.	n.a.	n.a.	n.a.	n.a.	salmon	turquoise	-0.860799	-0.206078	0.134081	0.253262	0.692319	-0.739571	-0.476834	-0.682769	-0.0628547	-0.155175	-0.252217	0.0749442	0.126223	0.160957	0.202087	0.458635	0.104179	0.166782	0.67398	0.152904	0.11926	0.161381	0.363787	0.0917569	0.0949753	0.154016			n.a.	n.a.	n.a.	n.a.	n.a.	n.a.	Syn_GI068	GI16_Syn_RS9917, GI13_Syn_SYN20, GI26_Syn_WH8016, GI28_Syn_ROS8604, GI27_Syn_PROS-7-1, GI24_Syn_RS9909, GI17_Syn_KORDI-49, GI23_Syn_WH5701, GI12_Syn_BMK-MC-1, GI45_Syn_BIOS-U3-1, GI19_Syn_WH8101, GI14_Syn_WH8101, GI18_Syn_CC9311, GI08_Syn_A15-24, GI21_Syn_MEDNS5, GI41_Syn_CB0101, GI32_Syn_PCC7001, GI17_Syn_A18-25c, GI06_Syn_WH7805, GI10_Syn_MEDNS5, GI60_Syn_PCC6307, GI73_Syn_PCC6307, GI16_Syn_MIT…
CK_00001863	blue	blue	0.454617	-0.068494	-0.407308	-0.150441	0.515978	0.241108	-0.068494	-0.407308	-0.150441	tan	red	-0.423249	0.033249	0.427932	0.330416	0.052089	-0.377359	-0.206255	-0.343308	0.238269	0.021836	-0.0571179	0.128568	0.501673	0.0463465	0.237764	0.513015	0.370261	0.0574604	0.0721903	-0.0871898	-0.0826468	-0.0220723	-0.0486948	0.241369	0.357838	0.589144			n.a.	n.a.	n.a.	n.a.	n.a.	n.a.	Syn_GI065	GI10_Syn_BMK-MC-1, GI12_Syn_RS9902, GI28_Syn_KORDI-52, GI12_Syn_PROS-7-1, GI17_Syn_A15-44, GI16_Syn_A15-44, GI31_Syn_KORDI-100, GI12_Syn_KORDI-49, GI24_Syn_RS9916, GI11_Syn_A18-40, GI05_Syn_WH7803, GI19_Syn_RS9907, GI16_Syn_M16.1, GI34_Syn_WH7805, GI18_Syn_WH8102, GI13_Syn_A15-24, GI17_Syn_RS9907, GI14_Syn_M16.1, GI17_Syn_A18-46.1, GI13_Syn_WH8103, GI13_Syn_TAK9802, GI13_Syn_A15-127, GI21_Syn_PRO…
CK_00001864	n.a.	n.a.	n.a.	n.a.	n.a.	n.a.	n.a.	n.a.	n.a.	n.a.	n.a.	salmon	turquoise	-0.723982	-0.206633	0.137747	0.220299	0.562255	-0.672284	-0.333371	-0.536778	0.00309167	-0.194448	-0.243901	-0.00455144	0.141846	0.0562835	0.197124	0.302826	0.10233	0.229739	0.558828	0.102247	0.130461	0.103427	0.133989	0.143078	0.144338	0.344657			n.a.	n.a.	n.a.	n.a.	n.a.	n.a.	Syn_GI068	GI16_Syn_RS9917, GI13_Syn_SYN20, GI26_Syn_WH8016, GI28_Syn_ROS8604, GI27_Syn_PROS-7-1, GI24_Syn_RS9909, GI17_Syn_KORDI-49, GI23_Syn_WH5701, GI12_Syn_BMK-MC-1, GI45_Syn_BIOS-U3-1, GI19_Syn_WH8101, GI14_Syn_WH8101, GI18_Syn_CC9311, GI08_Syn_A15-24, GI21_Syn_MEDNS5, GI41_Syn_CB0101, GI32_Syn_PCC7001, GI17_Syn_A18-25c, GI06_Syn_WH7805, GI10_Syn_MEDNS5, GI60_Syn_PCC6307, GI73_Syn_PCC6307, GI16_Syn_MIT…
CK_00001866	blue	yellow	0.657489	-0.606259	-0.0130144	-0.0871164	0.586034	0.657262	-0.606259	-0.0130144	-0.0871164	salmon	turquoise	-0.817492	-0.186009	-0.0173856	0.18438	0.748706	-0.688427	-0.451482	-0.663665	-0.0597364	-0.143763	-0.218455	-0.0988664	0.109427	0.281805	0.145217	0.355747	-0.00144809	0.307834	0.7234	0.126371	0.139825	0.140888	0.42626	0.163693	0.224994	0.026244			Pro_GI018	GI10_Pro_LG, GI02_Pro_MIT9211, GI04_Pro_SS120, GI01_Pro_LG, GI13_Pro_LG, GI04_Pro_MIT0602, GI21_Pro_MIT0601	7	2	0	LLII-III GI. Many hypothetical, some putative phage proteins. Some R/M system proteins. P assimilation genes in SS120 and LG. AA uptake in SS120.	Syn_GI134	GI04_Syn_KORDI-52, GI59_Syn_BIOS-E4-1, GI23_Syn_BL107, GI20_Syn_A15-28, GI50_Syn_PCC6307, GI06_Syn_BOUM118, GI23_Syn_A15-127, GI24_Syn_RS9907, GI18_Syn_WH8103, GI22_Syn_NOUM97013, GI16_Syn_A15-24, GI17_Syn_CB0101, GI22_Syn_KORDI-49, GI15_Syn_PCC7001, GI07_Syn_A15-60, GI09_Syn_CC9616, GI11_Syn_KORDI-100, GI01_Syn_PCC6307, GI05_Syn_TAK9802, GI10_Syn_RS9907, GI04_Syn_RS9907
CK_00001867	blue	yellow	0.655174	-0.586648	-0.0637702	-0.0678545	0.592418	0.637584	-0.586648	-0.0637702	-0.0678545	salmon	turquoise	-0.7914	-0.171305	0.055389	0.198117	0.667099	-0.683762	-0.410034	-0.636381	-0.022208	-0.135525	-0.212985	-0.0757724	0.113843	0.248229	0.174552	0.335073	-0.0327389	0.273154	0.648507	0.108156	0.115575	0.149234	0.340443	0.165898	0.32335	0.197996			Pro_GI018	GI10_Pro_LG, GI02_Pro_MIT9211, GI04_Pro_SS120, GI01_Pro_LG, GI13_Pro_LG, GI04_Pro_MIT0602, GI21_Pro_MIT0601	7	2	0	LLII-III GI. Many hypothetical, some putative phage proteins. Some R/M system proteins. P assimilation genes in SS120 and LG. AA uptake in SS120.	Syn_GI134	GI04_Syn_KORDI-52, GI59_Syn_BIOS-E4-1, GI23_Syn_BL107, GI20_Syn_A15-28, GI50_Syn_PCC6307, GI06_Syn_BOUM118, GI23_Syn_A15-127, GI24_Syn_RS9907, GI18_Syn_WH8103, GI22_Syn_NOUM97013, GI16_Syn_A15-24, GI17_Syn_CB0101, GI22_Syn_KORDI-49, GI15_Syn_PCC7001, GI07_Syn_A15-60, GI09_Syn_CC9616, GI11_Syn_KORDI-100, GI01_Syn_PCC6307, GI05_Syn_TAK9802, GI10_Syn_RS9907, GI04_Syn_RS9907
CK_00001868	n.a.	n.a.	n.a.	n.a.	n.a.	n.a.	n.a.	n.a.	n.a.	n.a.	n.a.	yellow	yellow	0.559789	0.0294424	-0.278168	-0.647147	0.0213186	0.547603	0.191576	0.428594	0.0557501	0.0511173	-0.0058881	-0.249169	-0.135893	-0.152003	-0.632227	-0.404629	-0.440697	-0.151746	0.0923271	-0.210055	-0.0771687	-0.0954089	-0.335493	-0.054325	-0.0419423	-0.18916			n.a.	n.a.	n.a.	n.a.	n.a.	n.a.	Syn_GI065	GI10_Syn_BMK-MC-1, GI12_Syn_RS9902, GI28_Syn_KORDI-52, GI12_Syn_PROS-7-1, GI17_Syn_A15-44, GI16_Syn_A15-44, GI31_Syn_KORDI-100, GI12_Syn_KORDI-49, GI24_Syn_RS9916, GI11_Syn_A18-40, GI05_Syn_WH7803, GI19_Syn_RS9907, GI16_Syn_M16.1, GI34_Syn_WH7805, GI18_Syn_WH8102, GI13_Syn_A15-24, GI17_Syn_RS9907, GI14_Syn_M16.1, GI17_Syn_A18-46.1, GI13_Syn_WH8103, GI13_Syn_TAK9802, GI13_Syn_A15-127, GI21_Syn_PRO…
CK_00001869	n.a.	n.a.	n.a.	n.a.	n.a.	n.a.	n.a.	n.a.	n.a.	n.a.	n.a.	yellow	yellow	0.299787	0.0563962	0.080558	-0.641876	0.180644	0.522883	-0.0501282	0.0151189	0.133051	0.0447814	0.0156786	0.0227919	0.201207	-0.0836286	-0.616699	-0.40194	-0.505604	-0.0853259	0.244684	-0.158143	-0.046618	-0.0496543	-0.371441	0.0211322	0.0400972	0.0327618			n.a.	n.a.	n.a.	n.a.	n.a.	n.a.	Syn_GI068	GI16_Syn_RS9917, GI13_Syn_SYN20, GI26_Syn_WH8016, GI28_Syn_ROS8604, GI27_Syn_PROS-7-1, GI24_Syn_RS9909, GI17_Syn_KORDI-49, GI23_Syn_WH5701, GI12_Syn_BMK-MC-1, GI45_Syn_BIOS-U3-1, GI19_Syn_WH8101, GI14_Syn_WH8101, GI18_Syn_CC9311, GI08_Syn_A15-24, GI21_Syn_MEDNS5, GI41_Syn_CB0101, GI32_Syn_PCC7001, GI17_Syn_A18-25c, GI06_Syn_WH7805, GI10_Syn_MEDNS5, GI60_Syn_PCC6307, GI73_Syn_PCC6307, GI16_Syn_MIT…
CK_00001871	n.a.	n.a.	n.a.	n.a.	n.a.	n.a.	n.a.	n.a.	n.a.	n.a.	n.a.	yellow	yellow	0.681187	0.2728	0.471927	-0.307035	-0.667354	0.772685	0.272864	0.339684	0.411529	0.225401	0.167745	0.306243	0.38605	-0.153632	-0.271434	-0.379608	-0.170584	-0.218816	-0.629478	-0.248351	-0.209846	-0.19251	-0.436325	0.098712	0.0578379	0.447074			n.a.	n.a.	n.a.	n.a.	n.a.	n.a.	Syn_GI065	GI10_Syn_BMK-MC-1, GI12_Syn_RS9902, GI28_Syn_KORDI-52, GI12_Syn_PROS-7-1, GI17_Syn_A15-44, GI16_Syn_A15-44, GI31_Syn_KORDI-100, GI12_Syn_KORDI-49, GI24_Syn_RS9916, GI11_Syn_A18-40, GI05_Syn_WH7803, GI19_Syn_RS9907, GI16_Syn_M16.1, GI34_Syn_WH7805, GI18_Syn_WH8102, GI13_Syn_A15-24, GI17_Syn_RS9907, GI14_Syn_M16.1, GI17_Syn_A18-46.1, GI13_Syn_WH8103, GI13_Syn_TAK9802, GI13_Syn_A15-127, GI21_Syn_PRO…
CK_00001875	n.a.	n.a.	n.a.	n.a.	n.a.	n.a.	n.a.	n.a.	n.a.	n.a.	n.a.	salmon	turquoise	-0.458232	-0.217638	-0.556701	0.237059	0.581212	-0.553199	-0.182442	-0.187115	-0.360391	-0.192911	-0.105796	-0.418675	-0.350708	0.0497882	0.206974	0.302705	0.172523	0.0757485	0.624448	0.0735588	0.0913684	-0.0502337	0.161343	-0.116707	-0.0977489	-0.478389			Pro_GI028	GI14_Pro_MIT9201, GI14_Pro_MIT9314, GI19_Pro_MIT9312, GI16_Pro_AS9601, GI19_Pro_MIT9302, GI17_Pro_MED4, GI19_Pro_MIT9515, GI17_Pro_GP2, GI06_Pro_EQPAC1, GI06_Pro_MIT9123, GI21_Pro_MIT9515, GI06_Pro_MIT9201, GI20_Pro_MIT9301, GI19_Pro_MIT0604, GI17_Pro_MIT9215, GI15_Pro_SB, GI14_Pro_MIT9321, GI06_Pro_MIT9202, GI05_Pro_EQPAC1	19	13	First part of MED4_ISL5 (GI17_Pro_MED4), whole MIT9312_ISL5 (GI19_Pro_MIT9302) in Coleman et al 2006 and Dufresne et al 2008.	HL GI. Many hypothetical, a number of hli. desA3 in HLI and HLII, desA2 only in HLII.	Syn_GI114	GI73_Syn_BIOS-E4-1, GI49_Syn_BIOS-U3-1
CK_00001876	red	red	0.227778	-0.588833	0.523936	0.0268582	0.102287	0.435453	-0.588833	0.523936	0.0268582	purple	blue	0.205521	-0.151829	-0.221119	0.452127	-0.479037	0.249992	-0.0540122	0.187269	-0.128174	-0.145804	-0.117396	-0.162468	-0.118647	0.042736	0.477581	0.089616	0.2948	0.0868683	-0.536973	0.00593081	-0.112038	-0.158177	0.470258	-0.102703	-0.139242	-0.206035			Pro_GI032	GI21_Pro_MIT9302, GI13_Pro_MIT9515, GI10_Pro_EQPAC1, GI12_Pro_MIT9123, GI05_Pro_MIT9201, GI16_Pro_MIT9301, GI15_Pro_GP2, GI02_Pro_MIT9202, GI19_Pro_MIT9201, GI13_Pro_MIT9215, GI19_Pro_SB, GI11_Pro_PAC1, GI13_Pro_MED4, GI12_Pro_AS9601, GI16_Pro_MIT9302, GI19_Pro_MED4, GI15_Pro_MIT0604, GI19_Pro_MIT9314, GI20_Pro_MIT9321, GI15_Pro_MIT9312	20	2	MED4_ISL3 (GI13_Pro_MED4) and MIT9312_ISL3 (GI15_Pro_MIT9312) in Coleman et al 2006 and Dufresne et al 2008 + MED4_ISL5 (GI19_Pro_MED4)	GI specific to HL (+ PAC1 distantly related, with N assimilation genes). Many hli. In MIT9301, big island containing P acquisition genes (gap3, chrA, pstS, phnCDE, ptxD), as described in Martiny 2006. Thus similar to Pro_GI048 for these genes, but maybe inserted here in another island?. PhoB/PhoR are in the island but were not predicted as gained. In SB and PAC1, all genes for nitrate/nitrite ass…	Syn_GI065	GI10_Syn_BMK-MC-1, GI12_Syn_RS9902, GI28_Syn_KORDI-52, GI12_Syn_PROS-7-1, GI17_Syn_A15-44, GI16_Syn_A15-44, GI31_Syn_KORDI-100, GI12_Syn_KORDI-49, GI24_Syn_RS9916, GI11_Syn_A18-40, GI05_Syn_WH7803, GI19_Syn_RS9907, GI16_Syn_M16.1, GI34_Syn_WH7805, GI18_Syn_WH8102, GI13_Syn_A15-24, GI17_Syn_RS9907, GI14_Syn_M16.1, GI17_Syn_A18-46.1, GI13_Syn_WH8103, GI13_Syn_TAK9802, GI13_Syn_A15-127, GI21_Syn_PRO…
CK_00001877	brown	brown	-0.533645	0.920183	-0.431427	-0.0185502	-0.334898	-0.816288	0.920183	-0.431427	-0.0185502	salmon	turquoise	0.0101448	-0.132628	-0.425395	-0.508122	0.572788	-0.0565126	0.0947689	0.0460652	-0.252949	-0.121417	-0.046339	-0.28886	-0.305589	-0.0585895	-0.553983	-0.0392421	-0.298141	-0.107165	0.645427	-0.0689847	0.0619186	0.0299968	-0.186056	-0.091657	-0.100457	-0.392475			Pro_GI033	GI14_Pro_MIT9302, GI02_Pro_MIT9301, GI02_Pro_MIT9215, GI01_Pro_MED4, GI12_Pro_MIT9201, GI03_Pro_GP2, GI02_Pro_MIT9123, GI17_Pro_EQPAC1, GI03_Pro_MIT0604, GI10_Pro_SB, GI02_Pro_MIT9312, GI03_Pro_MIT9515, GI02_Pro_AS9601, GI07_Pro_MIT9314, GI09_Pro_MIT9321, GI11_Pro_MIT9202	16	6	MED4_ISL1 and MIT9312_ISL1 in Coleman et al 2006 and Dufresne et al 2008.	Many hypothetical, variable content. cynABDS in MED4/EQPAC1. Iron (siderophore) uptake in MIT9201/MIT9202 as described in Malmstrom 2011. P uptake in SB (pstS, phoBR, gap3, chrA…). Sometimes R/M enzymes and phage proteins.	Syn_GI100	GI18_Syn_BL107, GI16_Syn_RS9902, GI27_Syn_KORDI-100, GI17_Syn_TAK9802, GI15_Syn_RS9902, GI17_Syn_RS9915, GI16_Syn_A18-46.1, GI23_Syn_CC9311, GI07_Syn_CC9902, GI17_Syn_CC9605, GI17_Syn_WH8102, GI17_Syn_PROS-U-1, GI12_Syn_WH8103, GI14_Syn_RS9907, GI13_Syn_A15-28, GI25_Syn_KORDI-52, GI13_Syn_KORDI-49, GI15_Syn_MVIR-18-1, GI10_Syn_A15-24, GI11_Syn_A15-62, GI13_Syn_M16.1, GI14_Syn_A15-127, GI14_Syn_A1…
CK_00001878	blue	yellow	0.571261	-0.527393	-0.226991	0.0663072	0.48334	0.623228	-0.527393	-0.226991	0.0663072	tan	lightgreen	-0.0510132	-0.0284373	0.225964	0.167167	-0.02633	-0.122548	0.108613	-0.00339059	0.0643741	0.0202691	-0.101393	0.0412704	0.451418	0.0188791	0.0651003	0.402317	0.358712	0.100391	-0.00792252	-0.113618	0.00103481	-0.14555	-0.143967	0.302329	0.217901	0.129374			n.a.	n.a.	n.a.	n.a.	n.a.	n.a.	Syn_GI089	GI07_Syn_MEDNS5, GI08_Syn_WH7805, GI21_Syn_A15-127, GI08_Syn_A18-40, GI08_Syn_PCC7001, GI09_Syn_WH7803, GI24_Syn_BIOS-E4-1, GI34_Syn_RS9916, GI04_Syn_WH7803, GI16_Syn_CC9605, GI33_Syn_KORDI-52, GI44_Syn_CB0101, GI14_Syn_CC9311, GI26_Syn_CB0205, GI19_Syn_A15-28, GI11_Syn_RS9909, GI23_Syn_PCC7001, GI28_Syn_A15-60, GI24_Syn_A18-46.1, GI06_Syn_CC9605, GI09_Syn_PROS-7-1, GI11_Syn_WH8016, GI17_Syn_CC96…
CK_00001881	blue	blue	0.87294	-0.502469	-0.425731	-0.242838	0.851762	0.730796	-0.502469	-0.425731	-0.242838	purple	cyan	-0.681907	-0.193289	-0.232043	0.607719	0.433299	-0.643963	-0.44092	-0.406798	-0.248815	-0.19492	-0.104185	-0.160993	-0.146056	0.348282	0.557418	0.710986	0.210672	0.270909	0.408926	0.0877113	0.0472407	0.0920104	0.359102	0.0123407	0.0599185	-0.267371			Pro_GI028	GI14_Pro_MIT9201, GI14_Pro_MIT9314, GI19_Pro_MIT9312, GI16_Pro_AS9601, GI19_Pro_MIT9302, GI17_Pro_MED4, GI19_Pro_MIT9515, GI17_Pro_GP2, GI06_Pro_EQPAC1, GI06_Pro_MIT9123, GI21_Pro_MIT9515, GI06_Pro_MIT9201, GI20_Pro_MIT9301, GI19_Pro_MIT0604, GI17_Pro_MIT9215, GI15_Pro_SB, GI14_Pro_MIT9321, GI06_Pro_MIT9202, GI05_Pro_EQPAC1	19	5	First part of MED4_ISL5 (GI17_Pro_MED4), whole MIT9312_ISL5 (GI19_Pro_MIT9302) in Coleman et al 2006 and Dufresne et al 2008.	HL GI. Many hypothetical, a number of hli. desA3 in HLI and HLII, desA2 only in HLII.	Syn_GI014	GI45_Syn_CB0101, GI01_Syn_CC9902, GI01_Syn_A15-60, GI02_Syn_PROS-U-1, GI08_Syn_CB0205, GI01_Syn_A15-24, GI48_Syn_PCC6307, GI02_Syn_BIOS-U3-1, GI01_Syn_NOUM97013, GI01_Syn_WH7803, GI27_Syn_WH7805, GI01_Syn_WH8016, GI01_Syn_SYN20, GI02_Syn_WH8109, GI02_Syn_BMK-MC-1, GI02_Syn_PROS-7-1, GI10_Syn_WH5701, GI01_Syn_A18-25c, GI42_Syn_PCC7001, GI01_Syn_ROS8604, GI01_Syn_WH8109, GI02_Syn_KORDI-100, GI01_Sy…
CK_00001882	n.a.	n.a.	n.a.	n.a.	n.a.	n.a.	n.a.	n.a.	n.a.	n.a.	n.a.	salmon	turquoise	-0.840081	-0.285496	-0.135563	0.360438	0.765098	-0.693887	-0.511259	-0.672446	-0.279291	-0.222635	-0.255889	-0.0197447	-0.114538	0.282265	0.312036	0.517021	0.113961	0.226243	0.732109	0.222465	0.22277	0.198987	0.254833	-0.0563912	-0.00546059	-0.292323			n.a.	n.a.	n.a.	n.a.	n.a.	n.a.	Syn_GI068	GI16_Syn_RS9917, GI13_Syn_SYN20, GI26_Syn_WH8016, GI28_Syn_ROS8604, GI27_Syn_PROS-7-1, GI24_Syn_RS9909, GI17_Syn_KORDI-49, GI23_Syn_WH5701, GI12_Syn_BMK-MC-1, GI45_Syn_BIOS-U3-1, GI19_Syn_WH8101, GI14_Syn_WH8101, GI18_Syn_CC9311, GI08_Syn_A15-24, GI21_Syn_MEDNS5, GI41_Syn_CB0101, GI32_Syn_PCC7001, GI17_Syn_A18-25c, GI06_Syn_WH7805, GI10_Syn_MEDNS5, GI60_Syn_PCC6307, GI73_Syn_PCC6307, GI16_Syn_MIT…
CK_00001885	n.a.	n.a.	n.a.	n.a.	n.a.	n.a.	n.a.	n.a.	n.a.	n.a.	n.a.	yellow	yellow	0.773658	0.0306743	0.0831779	-0.191919	-0.633429	0.949945	0.182392	0.374393	0.0442649	0.0283938	0.0157121	0.135556	0.0488886	-0.102069	-0.170123	-0.227906	-0.117681	-0.255535	-0.605742	-0.196898	-0.185888	-0.1606	-0.42399	-0.085022	-0.137121	-0.0774783			n.a.	n.a.	n.a.	n.a.	n.a.	n.a.	n.a.	n.a.
CK_00001887	n.a.	n.a.	n.a.	n.a.	n.a.	n.a.	n.a.	n.a.	n.a.	n.a.	n.a.	salmon	pink	-0.751111	-0.293834	-0.274654	0.48189	0.5706	-0.637784	-0.443612	-0.580219	-0.292927	-0.239476	-0.248184	-0.224343	-0.165917	0.253475	0.453681	0.532196	0.149414	0.359316	0.48331	0.256323	0.199737	0.189083	0.642853	0.0632881	0.11847	-0.252438			Pro_GI040	GI25_Pro_MIT0701, GI21_Pro_MIT9313, GI06_Pro_MIT9303	3	2	0	LLIV GI. Quite variable, many hypothetical. crtH, glutamate symporter, acid phosphatase, thioredoxin.	Syn_GI079	GI16_Syn_WH8101, GI21_Syn_PCC7001, GI25_Syn_NS01, GI22_Syn_RS9917, GI33_Syn_CB0101, GI16_Syn_RS9909
CK_00001889	n.a.	n.a.	n.a.	n.a.	n.a.	n.a.	n.a.	n.a.	n.a.	n.a.	n.a.	yellow	yellow	0.736213	0.0800105	-0.154011	0.00954324	-0.729555	0.783543	0.274202	0.439156	-0.0169136	0.0349134	0.139325	-0.109634	-0.124604	0.0218837	0.0406164	-0.151964	-0.0370572	-0.238427	-0.711359	-0.276898	-0.210406	-0.15219	-0.174439	-0.0764029	-0.0668655	-0.1264			n.a.	n.a.	n.a.	n.a.	n.a.	n.a.	Syn_GI011	GI07_Syn_RS9907, GI10_Syn_CC9605, GI06_Syn_M16.1, GI06_Syn_A15-62, GI17_Syn_WH8109, GI23_Syn_TAK9802, GI07_Syn_A15-44
CK_00001890	n.a.	n.a.	n.a.	n.a.	n.a.	n.a.	n.a.	n.a.	n.a.	n.a.	n.a.	salmon	turquoise	-0.808201	-0.353736	-0.296277	0.199363	0.857944	-0.667178	-0.516328	-0.62737	-0.336567	-0.292181	-0.304648	-0.2341	-0.0861912	0.224152	0.141717	0.471902	0.0345437	0.231209	0.835888	0.178935	0.225837	0.216528	0.334215	-0.0107801	0.0170472	-0.319315			n.a.	n.a.	n.a.	n.a.	n.a.	n.a.	Syn_GI119	GI12_Syn_RS9916, GI36_Syn_BIOS-U3-1, GI24_Syn_A15-60, GI05_Syn_A15-127, GI05_Syn_WH7805, GI18_Syn_RS9917, GI40_Syn_PCC6307, GI05_Syn_KORDI-49, GI17_Syn_MITS9220, GI14_Syn_PROS-7-1, GI26_Syn_RS9909, GI10_Syn_NOUM97013, GI15_Syn_PROS-7-1, GI34_Syn_BIOS-E4-1, GI21_Syn_RS9909, GI19_Syn_A18-25c, GI20_Syn_WH8101
CK_00001891	blue	blue	0.447541	-0.24082	-0.177051	-0.141757	0.432431	0.382193	-0.24082	-0.177051	-0.141757	salmon	turquoise	-0.819791	-0.351643	-0.32214	0.234694	0.875516	-0.685268	-0.508459	-0.634279	-0.339656	-0.289554	-0.301333	-0.243887	-0.119886	0.181336	0.17094	0.488701	0.112092	0.205415	0.864517	0.201141	0.214386	0.175075	0.271011	-0.0290288	-0.0144423	-0.344024			Pro_GI020	GI11_Pro_MIT9302, GI06_Pro_MIT9314, GI14_Pro_MIT9123	3	1	0	3 HLII dispersed GI. P assimilation genes (pstS, phoBR, gap3, arsR, chrA). Some hli, many hypothetical strain-specific	Syn_GI119	GI12_Syn_RS9916, GI36_Syn_BIOS-U3-1, GI24_Syn_A15-60, GI05_Syn_A15-127, GI05_Syn_WH7805, GI18_Syn_RS9917, GI40_Syn_PCC6307, GI05_Syn_KORDI-49, GI17_Syn_MITS9220, GI14_Syn_PROS-7-1, GI26_Syn_RS9909, GI10_Syn_NOUM97013, GI15_Syn_PROS-7-1, GI34_Syn_BIOS-E4-1, GI21_Syn_RS9909, GI19_Syn_A18-25c, GI20_Syn_WH8101
CK_00001892	blue	blue	0.454753	-0.245148	-0.178496	-0.14613	0.439237	0.388687	-0.245148	-0.178496	-0.14613	salmon	turquoise	-0.809053	-0.34738	-0.311956	0.235997	0.859748	-0.672091	-0.510558	-0.626165	-0.332102	-0.285599	-0.29951	-0.237796	-0.105223	0.209123	0.176433	0.500346	0.0694747	0.226229	0.842404	0.181634	0.204588	0.227832	0.284882	-0.0157604	-0.0108679	-0.344465			Pro_GI020	GI11_Pro_MIT9302, GI06_Pro_MIT9314, GI14_Pro_MIT9123	3	1	0	3 HLII dispersed GI. P assimilation genes (pstS, phoBR, gap3, arsR, chrA). Some hli, many hypothetical strain-specific	Syn_GI119	GI12_Syn_RS9916, GI36_Syn_BIOS-U3-1, GI24_Syn_A15-60, GI05_Syn_A15-127, GI05_Syn_WH7805, GI18_Syn_RS9917, GI40_Syn_PCC6307, GI05_Syn_KORDI-49, GI17_Syn_MITS9220, GI14_Syn_PROS-7-1, GI26_Syn_RS9909, GI10_Syn_NOUM97013, GI15_Syn_PROS-7-1, GI34_Syn_BIOS-E4-1, GI21_Syn_RS9909, GI19_Syn_A18-25c, GI20_Syn_WH8101
CK_00001893	blue	blue	0.454156	-0.243735	-0.181202	-0.1449	0.438756	0.38781	-0.243735	-0.181202	-0.1449	salmon	turquoise	-0.845935	-0.358231	-0.310668	0.27164	0.854314	-0.708307	-0.525558	-0.652596	-0.342109	-0.293843	-0.30992	-0.248805	-0.0983244	0.194032	0.214356	0.492373	0.11799	0.222414	0.831756	0.221667	0.230781	0.209088	0.342213	-0.0161675	0.020191	-0.321409			Pro_GI020	GI11_Pro_MIT9302, GI06_Pro_MIT9314, GI14_Pro_MIT9123	3	1	0	3 HLII dispersed GI. P assimilation genes (pstS, phoBR, gap3, arsR, chrA). Some hli, many hypothetical strain-specific	Syn_GI119	GI12_Syn_RS9916, GI36_Syn_BIOS-U3-1, GI24_Syn_A15-60, GI05_Syn_A15-127, GI05_Syn_WH7805, GI18_Syn_RS9917, GI40_Syn_PCC6307, GI05_Syn_KORDI-49, GI17_Syn_MITS9220, GI14_Syn_PROS-7-1, GI26_Syn_RS9909, GI10_Syn_NOUM97013, GI15_Syn_PROS-7-1, GI34_Syn_BIOS-E4-1, GI21_Syn_RS9909, GI19_Syn_A18-25c, GI20_Syn_WH8101
CK_00001894	n.a.	n.a.	n.a.	n.a.	n.a.	n.a.	n.a.	n.a.	n.a.	n.a.	n.a.	salmon	turquoise	0.0607605	-0.361209	-0.378893	-0.461218	0.516852	0.253653	-0.0393645	-0.188595	-0.381626	-0.286522	-0.306546	-0.216724	-0.243808	-0.016762	-0.490106	-0.0803756	-0.313936	-0.0354386	0.550289	0.0177172	0.117395	0.126069	-0.28965	-0.127821	-0.0950578	-0.459606			n.a.	n.a.	n.a.	n.a.	n.a.	n.a.	n.a.	n.a.
CK_00001898	brown	brown	-0.508854	0.934056	-0.38462	-0.150282	-0.314801	-0.784254	0.934056	-0.38462	-0.150282	yellow	yellow	0.642113	-0.0196575	-0.194515	0.147938	-0.627037	0.787054	0.148727	0.317417	-0.120747	-0.0405563	0.0500641	-0.0940438	-0.160463	0.114974	0.189751	-0.100889	-0.0183894	-0.134237	-0.621164	-0.198619	-0.182459	-0.0551647	-0.23344	-0.130852	-0.141027	-0.245392			Pro_GI032	GI21_Pro_MIT9302, GI13_Pro_MIT9515, GI10_Pro_EQPAC1, GI12_Pro_MIT9123, GI05_Pro_MIT9201, GI16_Pro_MIT9301, GI15_Pro_GP2, GI02_Pro_MIT9202, GI19_Pro_MIT9201, GI13_Pro_MIT9215, GI19_Pro_SB, GI11_Pro_PAC1, GI13_Pro_MED4, GI12_Pro_AS9601, GI16_Pro_MIT9302, GI19_Pro_MED4, GI15_Pro_MIT0604, GI19_Pro_MIT9314, GI20_Pro_MIT9321, GI15_Pro_MIT9312	20	1	MED4_ISL3 (GI13_Pro_MED4) and MIT9312_ISL3 (GI15_Pro_MIT9312) in Coleman et al 2006 and Dufresne et al 2008 + MED4_ISL5 (GI19_Pro_MED4)	GI specific to HL (+ PAC1 distantly related, with N assimilation genes). Many hli. In MIT9301, big island containing P acquisition genes (gap3, chrA, pstS, phnCDE, ptxD), as described in Martiny 2006. Thus similar to Pro_GI048 for these genes, but maybe inserted here in another island?. PhoB/PhoR are in the island but were not predicted as gained. In SB and PAC1, all genes for nitrate/nitrite ass…	n.a.	n.a.
CK_00001899	brown	brown	-0.541891	0.918017	-0.377612	-0.0676768	-0.355037	-0.797469	0.918017	-0.377612	-0.0676768	yellow	yellow	0.672856	0.0468744	-0.149902	0.107687	-0.654036	0.792745	0.110298	0.400616	-0.0943182	0.00181508	0.13429	-0.0483074	-0.127891	0.122431	0.146696	-0.124411	-0.033873	-0.103918	-0.62767	-0.243957	-0.221914	-0.153989	-0.283946	-0.117427	-0.143138	-0.239246			Pro_GI032	GI21_Pro_MIT9302, GI13_Pro_MIT9515, GI10_Pro_EQPAC1, GI12_Pro_MIT9123, GI05_Pro_MIT9201, GI16_Pro_MIT9301, GI15_Pro_GP2, GI02_Pro_MIT9202, GI19_Pro_MIT9201, GI13_Pro_MIT9215, GI19_Pro_SB, GI11_Pro_PAC1, GI13_Pro_MED4, GI12_Pro_AS9601, GI16_Pro_MIT9302, GI19_Pro_MED4, GI15_Pro_MIT0604, GI19_Pro_MIT9314, GI20_Pro_MIT9321, GI15_Pro_MIT9312	20	1	MED4_ISL3 (GI13_Pro_MED4) and MIT9312_ISL3 (GI15_Pro_MIT9312) in Coleman et al 2006 and Dufresne et al 2008 + MED4_ISL5 (GI19_Pro_MED4)	GI specific to HL (+ PAC1 distantly related, with N assimilation genes). Many hli. In MIT9301, big island containing P acquisition genes (gap3, chrA, pstS, phnCDE, ptxD), as described in Martiny 2006. Thus similar to Pro_GI048 for these genes, but maybe inserted here in another island?. PhoB/PhoR are in the island but were not predicted as gained. In SB and PAC1, all genes for nitrate/nitrite ass…	n.a.	n.a.
CK_00001900	brown	brown	-0.512809	0.934194	-0.385989	-0.141561	-0.319196	-0.786642	0.934194	-0.385989	-0.141561	yellow	yellow	0.621697	0.0641436	-0.17146	0.168427	-0.65481	0.775169	0.127453	0.2905	-0.0891445	0.0181355	0.151676	-0.0667955	-0.159219	0.0769032	0.200033	-0.0887466	0.0623901	-0.138176	-0.639975	-0.221763	-0.196664	-0.0945684	-0.271952	-0.156693	-0.167999	-0.226197			Pro_GI032	GI21_Pro_MIT9302, GI13_Pro_MIT9515, GI10_Pro_EQPAC1, GI12_Pro_MIT9123, GI05_Pro_MIT9201, GI16_Pro_MIT9301, GI15_Pro_GP2, GI02_Pro_MIT9202, GI19_Pro_MIT9201, GI13_Pro_MIT9215, GI19_Pro_SB, GI11_Pro_PAC1, GI13_Pro_MED4, GI12_Pro_AS9601, GI16_Pro_MIT9302, GI19_Pro_MED4, GI15_Pro_MIT0604, GI19_Pro_MIT9314, GI20_Pro_MIT9321, GI15_Pro_MIT9312	20	1	MED4_ISL3 (GI13_Pro_MED4) and MIT9312_ISL3 (GI15_Pro_MIT9312) in Coleman et al 2006 and Dufresne et al 2008 + MED4_ISL5 (GI19_Pro_MED4)	GI specific to HL (+ PAC1 distantly related, with N assimilation genes). Many hli. In MIT9301, big island containing P acquisition genes (gap3, chrA, pstS, phnCDE, ptxD), as described in Martiny 2006. Thus similar to Pro_GI048 for these genes, but maybe inserted here in another island?. PhoB/PhoR are in the island but were not predicted as gained. In SB and PAC1, all genes for nitrate/nitrite ass…	n.a.	n.a.
CK_00001901	n.a.	n.a.	n.a.	n.a.	n.a.	n.a.	n.a.	n.a.	n.a.	n.a.	n.a.	salmon	turquoise	-0.760642	-0.283645	-0.321579	0.0330297	0.957389	-0.626908	-0.455277	-0.610566	-0.296075	-0.222631	-0.243096	-0.23186	-0.185278	0.0955389	-0.0321078	0.368467	0.0262387	0.192914	0.948335	0.181265	0.256953	0.196657	0.259263	-0.0320991	0.0130862	-0.319997			n.a.	n.a.	n.a.	n.a.	n.a.	n.a.	Syn_GI068	GI16_Syn_RS9917, GI13_Syn_SYN20, GI26_Syn_WH8016, GI28_Syn_ROS8604, GI27_Syn_PROS-7-1, GI24_Syn_RS9909, GI17_Syn_KORDI-49, GI23_Syn_WH5701, GI12_Syn_BMK-MC-1, GI45_Syn_BIOS-U3-1, GI19_Syn_WH8101, GI14_Syn_WH8101, GI18_Syn_CC9311, GI08_Syn_A15-24, GI21_Syn_MEDNS5, GI41_Syn_CB0101, GI32_Syn_PCC7001, GI17_Syn_A18-25c, GI06_Syn_WH7805, GI10_Syn_MEDNS5, GI60_Syn_PCC6307, GI73_Syn_PCC6307, GI16_Syn_MIT…
CK_00001902	n.a.	n.a.	n.a.	n.a.	n.a.	n.a.	n.a.	n.a.	n.a.	n.a.	n.a.	salmon	turquoise	-0.0347285	0.198153	0.216905	-0.347142	0.283789	-0.0476086	0.0460321	-0.0443337	0.311544	0.110185	0.169281	0.0937554	0.360711	0.103228	-0.346089	-0.0643561	-0.411166	0.00351228	0.352021	-0.311364	-0.0498511	-0.00763531	-0.0363614	0.106699	0.0404995	0.147491			n.a.	n.a.	n.a.	n.a.	n.a.	n.a.	n.a.	n.a.
CK_00001903	n.a.	n.a.	n.a.	n.a.	n.a.	n.a.	n.a.	n.a.	n.a.	n.a.	n.a.	salmon	pink	-0.527193	0.161062	0.11213	0.46044	0.0895956	-0.605596	-0.197854	-0.266742	0.219561	0.0835371	0.158737	-0.0779104	0.161511	0.0888307	0.459251	0.17196	0.368448	0.353266	0.015	0.129544	0.0757034	0.0581299	0.579835	0.15151	0.300007	0.33634			n.a.	n.a.	n.a.	n.a.	n.a.	n.a.	Syn_GI007	GI23_Syn_RS9907, GI07_Syn_RS9902, GI41_Syn_KORDI-100, GI22_Syn_A15-127, GI09_Syn_A15-28, GI05_Syn_CC9902, GI42_Syn_CC9616, GI08_Syn_WH8103, GI10_Syn_A18-46.1, GI21_Syn_KORDI-49, GI06_Syn_A15-24, GI23_Syn_A15-44, GI36_Syn_PROS-U-1, GI36_Syn_KORDI-52, GI07_Syn_A18-40, GI22_Syn_BL107, GI11_Syn_RS9915, GI07_Syn_BOUM118, GI24_Syn_A15-62, GI09_Syn_WH8102, GI28_Syn_CC9605
CK_00001904	n.a.	n.a.	n.a.	n.a.	n.a.	n.a.	n.a.	n.a.	n.a.	n.a.	n.a.	yellow	yellow	0.487216	0.0945312	0.105008	-0.846988	-0.0134557	0.475332	0.234315	0.319123	0.103946	0.0558868	0.0942964	0.0411504	0.0652698	-0.318207	-0.795204	-0.751096	-0.492316	-0.0160478	0.00392658	0.0405663	0.0424913	-0.0311891	-0.237128	0.00986454	0.0746749	0.206776			Pro_GI040	GI25_Pro_MIT0701, GI21_Pro_MIT9313, GI06_Pro_MIT9303	3	2	0	LLIV GI. Quite variable, many hypothetical. crtH, glutamate symporter, acid phosphatase, thioredoxin.	Syn_GI065	GI10_Syn_BMK-MC-1, GI12_Syn_RS9902, GI28_Syn_KORDI-52, GI12_Syn_PROS-7-1, GI17_Syn_A15-44, GI16_Syn_A15-44, GI31_Syn_KORDI-100, GI12_Syn_KORDI-49, GI24_Syn_RS9916, GI11_Syn_A18-40, GI05_Syn_WH7803, GI19_Syn_RS9907, GI16_Syn_M16.1, GI34_Syn_WH7805, GI18_Syn_WH8102, GI13_Syn_A15-24, GI17_Syn_RS9907, GI14_Syn_M16.1, GI17_Syn_A18-46.1, GI13_Syn_WH8103, GI13_Syn_TAK9802, GI13_Syn_A15-127, GI21_Syn_PRO…
CK_00001905	n.a.	n.a.	n.a.	n.a.	n.a.	n.a.	n.a.	n.a.	n.a.	n.a.	n.a.	yellow	yellow	0.387252	0.180436	0.217724	-0.795	0.000741625	0.323616	0.185055	0.336076	0.233763	0.108511	0.163008	0.0970326	0.147094	-0.216891	-0.791797	-0.525092	-0.418553	-0.152248	0.0570085	-0.0799371	0.00701159	-0.0328506	-0.439826	-0.01115	0.0395583	0.403659			Pro_GI050	GI13_Pro_AS9601, GI36_Pro_MIT9303, GI08_Pro_EQPAC1, GI14_Pro_MIT9215, GI14_Pro_MED4, GI09_Pro_LG, GI12_Pro_MIT0601, GI12_Pro_MIT9211, GI09_Pro_SS120, GI18_Pro_MIT9301, GI16_Pro_MIT9515, GI14_Pro_GP2, GI18_Pro_MIT9321, GI16_Pro_MIT0604, GI02_Pro_MIT9515, GI11_Pro_MIT9123, GI18_Pro_MIT9314, GI02_Pro_MIT0604, GI06_Pro_MIT9313, GI03_Pro_MIT9302, GI03_Pro_MIT9202	21	14	MED4_SMV5 in Coleman et al 2006. We do not detect it in MIT9312 because below 50%.	Not present in LLI. psbD, idiA, piuC, psbD, psbC, petF, sometimes phage-like proteins + some variable content in particular in LL strains	Syn_GI065	GI10_Syn_BMK-MC-1, GI12_Syn_RS9902, GI28_Syn_KORDI-52, GI12_Syn_PROS-7-1, GI17_Syn_A15-44, GI16_Syn_A15-44, GI31_Syn_KORDI-100, GI12_Syn_KORDI-49, GI24_Syn_RS9916, GI11_Syn_A18-40, GI05_Syn_WH7803, GI19_Syn_RS9907, GI16_Syn_M16.1, GI34_Syn_WH7805, GI18_Syn_WH8102, GI13_Syn_A15-24, GI17_Syn_RS9907, GI14_Syn_M16.1, GI17_Syn_A18-46.1, GI13_Syn_WH8103, GI13_Syn_TAK9802, GI13_Syn_A15-127, GI21_Syn_PRO…
CK_00001907	blue	yellow	0.690033	-0.938671	0.303237	-0.0467292	0.498144	0.930125	-0.938671	0.303237	-0.0467292	salmon	turquoise	-0.524941	0.0486157	0.152279	-0.122476	0.530687	-0.60439	-0.124432	-0.337177	0.0716572	0.00802064	0.0592514	0.0566241	0.243675	0.017898	-0.139222	0.0556503	-0.107176	-0.0591801	0.604513	-0.0697912	0.039154	-0.069645	0.0375817	0.065951	0.16672	0.120112			Pro_GI023	GI06_Pro_SB, GI11_Pro_GP2, GI13_Pro_MIT9314, GI10_Pro_MIT9515, GI10_Pro_AS9601, GI23_Pro_MIT9123, GI07_Pro_MIT9321, GI12_Pro_MIT0604, GI02_Pro_EQPAC1, GI20_Pro_MIT9202, GI13_Pro_MIT9301, GI11_Pro_MED4, GI11_Pro_MIT9215, GI15_Pro_MIT9201, GI12_Pro_MIT9312, GI04_Pro_MIT9302	16	16	Part of MED4_ISL2.2 (GI11_Pro_MED4) in Dufresne 2008, the other part is in another island (GI12_Pro_MED4 in Pro_GI015).	HL GI. Mainly hypothetical genes.	Syn_GI080	GI17_Syn_A15-24, GI04_Syn_TAK9802, GI04_Syn_A15-44
CK_00001910	n.a.	n.a.	n.a.	n.a.	n.a.	n.a.	n.a.	n.a.	n.a.	n.a.	n.a.	salmon	turquoise	-0.204273	0.105678	0.00586117	0.075327	0.30292	-0.252725	-0.182337	0.0136136	0.102121	0.0404119	0.13225	-0.0255296	0.119326	-0.16829	0.0659888	0.0454191	0.188025	-0.136943	0.37287	-0.131663	0.0400773	-0.114262	-0.0839379	-0.106301	-0.232876	0.0587214			n.a.	n.a.	n.a.	n.a.	n.a.	n.a.	Syn_GI068	GI16_Syn_RS9917, GI13_Syn_SYN20, GI26_Syn_WH8016, GI28_Syn_ROS8604, GI27_Syn_PROS-7-1, GI24_Syn_RS9909, GI17_Syn_KORDI-49, GI23_Syn_WH5701, GI12_Syn_BMK-MC-1, GI45_Syn_BIOS-U3-1, GI19_Syn_WH8101, GI14_Syn_WH8101, GI18_Syn_CC9311, GI08_Syn_A15-24, GI21_Syn_MEDNS5, GI41_Syn_CB0101, GI32_Syn_PCC7001, GI17_Syn_A18-25c, GI06_Syn_WH7805, GI10_Syn_MEDNS5, GI60_Syn_PCC6307, GI73_Syn_PCC6307, GI16_Syn_MIT…
CK_00001913	n.a.	n.a.	n.a.	n.a.	n.a.	n.a.	n.a.	n.a.	n.a.	n.a.	n.a.	salmon	turquoise	-0.373599	0.00694703	0.198808	-0.331485	0.578258	-0.43855	-0.0681406	-0.212698	0.110555	0.0233779	-0.0542551	0.10451	0.130066	-0.0813477	-0.343688	-0.123701	-0.188928	0.125915	0.575515	0.23186	0.204254	0.0477742	0.0270199	0.144876	0.220071	0.229621			n.a.	n.a.	n.a.	n.a.	n.a.	n.a.	Syn_GI065	GI10_Syn_BMK-MC-1, GI12_Syn_RS9902, GI28_Syn_KORDI-52, GI12_Syn_PROS-7-1, GI17_Syn_A15-44, GI16_Syn_A15-44, GI31_Syn_KORDI-100, GI12_Syn_KORDI-49, GI24_Syn_RS9916, GI11_Syn_A18-40, GI05_Syn_WH7803, GI19_Syn_RS9907, GI16_Syn_M16.1, GI34_Syn_WH7805, GI18_Syn_WH8102, GI13_Syn_A15-24, GI17_Syn_RS9907, GI14_Syn_M16.1, GI17_Syn_A18-46.1, GI13_Syn_WH8103, GI13_Syn_TAK9802, GI13_Syn_A15-127, GI21_Syn_PRO…
CK_00001915	n.a.	n.a.	n.a.	n.a.	n.a.	n.a.	n.a.	n.a.	n.a.	n.a.	n.a.	tan	red	0.499604	0.269727	0.581888	-0.316647	-0.539489	0.404265	0.264703	0.457458	0.432826	0.234085	0.144994	0.339142	0.535603	-0.180325	-0.278729	-0.3862	-0.177681	0.0437872	-0.551394	-0.188784	-0.0904114	-0.157488	-0.0245888	0.124006	0.199439	0.563472			Pro_GI008	GI03_Pro_SS120, GI14_Pro_LG, GI07_Pro_MIT0601, GI03_Pro_MIT9313, GI04_Pro_MIT0701, GI39_Pro_MIT9303, GI35_Pro_MIT0701, GI03_Pro_MIT0602	8	1	0	LLII-III/LLIV GIs, quite different in LLIV.	Syn_GI089	GI07_Syn_MEDNS5, GI08_Syn_WH7805, GI21_Syn_A15-127, GI08_Syn_A18-40, GI08_Syn_PCC7001, GI09_Syn_WH7803, GI24_Syn_BIOS-E4-1, GI34_Syn_RS9916, GI04_Syn_WH7803, GI16_Syn_CC9605, GI33_Syn_KORDI-52, GI44_Syn_CB0101, GI14_Syn_CC9311, GI26_Syn_CB0205, GI19_Syn_A15-28, GI11_Syn_RS9909, GI23_Syn_PCC7001, GI28_Syn_A15-60, GI24_Syn_A18-46.1, GI06_Syn_CC9605, GI09_Syn_PROS-7-1, GI11_Syn_WH8016, GI17_Syn_CC96…
CK_00001917	n.a.	n.a.	n.a.	n.a.	n.a.	n.a.	n.a.	n.a.	n.a.	n.a.	n.a.	salmon	turquoise	-0.772635	0.0143903	-0.163207	0.177707	0.724463	-0.741784	-0.377813	-0.529135	0.0157379	-0.00805204	0.0325516	-0.261652	-0.0254404	0.126102	0.143092	0.373698	0.0174408	0.196783	0.717169	0.242527	0.113605	0.123385	0.292872	0.152092	0.15839	0.0883797			n.a.	n.a.	n.a.	n.a.	n.a.	n.a.	Syn_GI016	GI17_Syn_MINOS11, GI15_Syn_RCC307
CK_00001918	n.a.	n.a.	n.a.	n.a.	n.a.	n.a.	n.a.	n.a.	n.a.	n.a.	n.a.	salmon	turquoise	-0.586764	-0.0417612	-0.198882	0.00772069	0.674726	-0.648147	-0.16729	-0.370541	-0.0350035	-0.0579578	-0.0127004	-0.259648	0.00389097	0.181314	-0.0219146	0.281326	-0.152863	0.12057	0.707394	-0.0352404	0.0962556	0.0873801	0.228393	0.0993666	0.151504	-0.0650261			n.a.	n.a.	n.a.	n.a.	n.a.	n.a.	n.a.	n.a.
CK_00001919	n.a.	n.a.	n.a.	n.a.	n.a.	n.a.	n.a.	n.a.	n.a.	n.a.	n.a.	yellow	yellow	0.343317	0.166895	-0.0511392	-0.570746	0.0458118	0.368398	0.228656	0.130446	0.212444	0.108725	0.150232	-0.134175	0.114305	-0.0944374	-0.529251	-0.410856	-0.498027	-0.219019	0.13556	-0.116177	-0.149851	-0.113969	-0.379442	0.0174992	0.0446203	0.0552489			n.a.	n.a.	n.a.	n.a.	n.a.	n.a.	Syn_GI100	GI18_Syn_BL107, GI16_Syn_RS9902, GI27_Syn_KORDI-100, GI17_Syn_TAK9802, GI15_Syn_RS9902, GI17_Syn_RS9915, GI16_Syn_A18-46.1, GI23_Syn_CC9311, GI07_Syn_CC9902, GI17_Syn_CC9605, GI17_Syn_WH8102, GI17_Syn_PROS-U-1, GI12_Syn_WH8103, GI14_Syn_RS9907, GI13_Syn_A15-28, GI25_Syn_KORDI-52, GI13_Syn_KORDI-49, GI15_Syn_MVIR-18-1, GI10_Syn_A15-24, GI11_Syn_A15-62, GI13_Syn_M16.1, GI14_Syn_A15-127, GI14_Syn_A1…
CK_00001920	blue	yellow	0.303328	-0.599954	0.511133	-0.035774	0.148249	0.561083	-0.599954	0.511133	-0.035774	salmon	turquoise	-0.136039	-0.00159377	0.299115	-0.428285	0.349717	0.0545287	-0.172407	-0.27341	0.187646	-0.01812	-0.0698384	0.0891171	0.325374	-0.0785065	-0.462202	-0.0995288	-0.212846	0.0871831	0.400604	-0.151761	-0.000243531	-0.0792343	-0.220908	0.155852	0.244379	0.461904			Pro_GI032	GI21_Pro_MIT9302, GI13_Pro_MIT9515, GI10_Pro_EQPAC1, GI12_Pro_MIT9123, GI05_Pro_MIT9201, GI16_Pro_MIT9301, GI15_Pro_GP2, GI02_Pro_MIT9202, GI19_Pro_MIT9201, GI13_Pro_MIT9215, GI19_Pro_SB, GI11_Pro_PAC1, GI13_Pro_MED4, GI12_Pro_AS9601, GI16_Pro_MIT9302, GI19_Pro_MED4, GI15_Pro_MIT0604, GI19_Pro_MIT9314, GI20_Pro_MIT9321, GI15_Pro_MIT9312	20	13	MED4_ISL3 (GI13_Pro_MED4) and MIT9312_ISL3 (GI15_Pro_MIT9312) in Coleman et al 2006 and Dufresne et al 2008 + MED4_ISL5 (GI19_Pro_MED4)	GI specific to HL (+ PAC1 distantly related, with N assimilation genes). Many hli. In MIT9301, big island containing P acquisition genes (gap3, chrA, pstS, phnCDE, ptxD), as described in Martiny 2006. Thus similar to Pro_GI048 for these genes, but maybe inserted here in another island?. PhoB/PhoR are in the island but were not predicted as gained. In SB and PAC1, all genes for nitrate/nitrite ass…	Syn_GI125	GI07_Syn_A18-46.1, GI04_Syn_A15-24, GI05_Syn_BOUM118, GI06_Syn_WH8103, GI05_Syn_WH8102, GI05_Syn_RS9902, GI24_Syn_A15-127, GI20_Syn_M16.1, GI50_Syn_PCC7001, GI11_Syn_NS01, GI44_Syn_CC9616, GI08_Syn_RS9915, GI25_Syn_BL107, GI03_Syn_CC9902, GI41_Syn_PROS-U-1, GI38_Syn_KORDI-52, GI25_Syn_A15-62, GI31_Syn_CC9605, GI28_Syn_A15-44, GI27_Syn_RS9907, GI24_Syn_BL107, GI43_Syn_KORDI-100, GI26_Syn_TAK9802, …
CK_00001921	n.a.	n.a.	n.a.	n.a.	n.a.	n.a.	n.a.	n.a.	n.a.	n.a.	n.a.	tan	lightgreen	0.181555	0.12884	0.0939033	-0.00511014	-0.14336	0.298131	-0.00536211	0.00376127	0.181065	0.0503525	0.135893	-0.0337963	0.383081	-0.0948496	-0.051473	0.120918	0.159671	-0.111463	-0.033937	-0.382551	-0.257992	-0.243468	-0.362859	-0.0224421	-0.074296	0.0940065			n.a.	n.a.	n.a.	n.a.	n.a.	n.a.	Syn_GI100	GI18_Syn_BL107, GI16_Syn_RS9902, GI27_Syn_KORDI-100, GI17_Syn_TAK9802, GI15_Syn_RS9902, GI17_Syn_RS9915, GI16_Syn_A18-46.1, GI23_Syn_CC9311, GI07_Syn_CC9902, GI17_Syn_CC9605, GI17_Syn_WH8102, GI17_Syn_PROS-U-1, GI12_Syn_WH8103, GI14_Syn_RS9907, GI13_Syn_A15-28, GI25_Syn_KORDI-52, GI13_Syn_KORDI-49, GI15_Syn_MVIR-18-1, GI10_Syn_A15-24, GI11_Syn_A15-62, GI13_Syn_M16.1, GI14_Syn_A15-127, GI14_Syn_A1…
CK_00001923	n.a.	n.a.	n.a.	n.a.	n.a.	n.a.	n.a.	n.a.	n.a.	n.a.	n.a.	yellow	yellow	0.466796	0.10123	0.0262133	-0.554508	-0.0598215	0.589696	0.151249	0.169586	0.0858215	0.0590648	0.111459	-0.016243	0.0895201	-0.139366	-0.5225	-0.422805	-0.397462	-0.237698	0.0183923	-0.219452	0.00708563	-0.127313	-0.472701	0.036547	-0.167169	0.120864			n.a.	n.a.	n.a.	n.a.	n.a.	n.a.	Syn_GI089	GI07_Syn_MEDNS5, GI08_Syn_WH7805, GI21_Syn_A15-127, GI08_Syn_A18-40, GI08_Syn_PCC7001, GI09_Syn_WH7803, GI24_Syn_BIOS-E4-1, GI34_Syn_RS9916, GI04_Syn_WH7803, GI16_Syn_CC9605, GI33_Syn_KORDI-52, GI44_Syn_CB0101, GI14_Syn_CC9311, GI26_Syn_CB0205, GI19_Syn_A15-28, GI11_Syn_RS9909, GI23_Syn_PCC7001, GI28_Syn_A15-60, GI24_Syn_A18-46.1, GI06_Syn_CC9605, GI09_Syn_PROS-7-1, GI11_Syn_WH8016, GI17_Syn_CC96…
CK_00001924	blue	blue	0.724022	-0.113467	-0.591688	-0.436647	0.782976	0.454643	-0.113467	-0.591688	-0.436647	salmon	turquoise	0.164434	-0.0120497	-0.385133	-0.450607	0.35657	0.14328	0.153936	0.0778308	-0.0312949	-0.0322772	0.0242417	-0.397942	-0.123859	-0.0630311	-0.43747	-0.229695	-0.366185	-0.042499	0.427457	-0.0991006	0.0297372	-0.0697252	-0.214148	0.0243395	0.0518123	-0.204196			Pro_GI023	GI06_Pro_SB, GI11_Pro_GP2, GI13_Pro_MIT9314, GI10_Pro_MIT9515, GI10_Pro_AS9601, GI23_Pro_MIT9123, GI07_Pro_MIT9321, GI12_Pro_MIT0604, GI02_Pro_EQPAC1, GI20_Pro_MIT9202, GI13_Pro_MIT9301, GI11_Pro_MED4, GI11_Pro_MIT9215, GI15_Pro_MIT9201, GI12_Pro_MIT9312, GI04_Pro_MIT9302	16	15	Part of MED4_ISL2.2 (GI11_Pro_MED4) in Dufresne 2008, the other part is in another island (GI12_Pro_MED4 in Pro_GI015).	HL GI. Mainly hypothetical genes.	Syn_GI045	GI12_Syn_A15-127, GI30_Syn_CC9616, GI10_Syn_PROS-U-1, GI10_Syn_KORDI-49, GI19_Syn_A18-46.1, GI09_Syn_KORDI-52, GI13_Syn_WH8109, GI15_Syn_WH8103, GI08_Syn_A15-44, GI11_Syn_CC9605, GI07_Syn_A15-62, GI21_Syn_TAK9802, GI07_Syn_M16.1, GI32_Syn_KORDI-100, GI14_Syn_BOUM118
CK_00001927	blue	yellow	0.451263	-0.420286	0.0348423	-0.183361	0.363041	0.544859	-0.420286	0.0348423	-0.183361	yellow	yellow	0.563049	-0.0812425	-0.312695	-0.130296	-0.3485	0.580401	0.108604	0.469671	-0.110438	-0.104022	-0.0209169	-0.326209	-0.0578756	0.0371094	-0.129266	-0.0991378	-0.0921926	-0.241905	-0.30533	-0.25474	-0.126292	-0.0745177	-0.198485	-0.0701879	-0.182531	-0.1223			Pro_GI032	GI21_Pro_MIT9302, GI13_Pro_MIT9515, GI10_Pro_EQPAC1, GI12_Pro_MIT9123, GI05_Pro_MIT9201, GI16_Pro_MIT9301, GI15_Pro_GP2, GI02_Pro_MIT9202, GI19_Pro_MIT9201, GI13_Pro_MIT9215, GI19_Pro_SB, GI11_Pro_PAC1, GI13_Pro_MED4, GI12_Pro_AS9601, GI16_Pro_MIT9302, GI19_Pro_MED4, GI15_Pro_MIT0604, GI19_Pro_MIT9314, GI20_Pro_MIT9321, GI15_Pro_MIT9312	20	1	MED4_ISL3 (GI13_Pro_MED4) and MIT9312_ISL3 (GI15_Pro_MIT9312) in Coleman et al 2006 and Dufresne et al 2008 + MED4_ISL5 (GI19_Pro_MED4)	GI specific to HL (+ PAC1 distantly related, with N assimilation genes). Many hli. In MIT9301, big island containing P acquisition genes (gap3, chrA, pstS, phnCDE, ptxD), as described in Martiny 2006. Thus similar to Pro_GI048 for these genes, but maybe inserted here in another island?. PhoB/PhoR are in the island but were not predicted as gained. In SB and PAC1, all genes for nitrate/nitrite ass…	Syn_GI065	GI10_Syn_BMK-MC-1, GI12_Syn_RS9902, GI28_Syn_KORDI-52, GI12_Syn_PROS-7-1, GI17_Syn_A15-44, GI16_Syn_A15-44, GI31_Syn_KORDI-100, GI12_Syn_KORDI-49, GI24_Syn_RS9916, GI11_Syn_A18-40, GI05_Syn_WH7803, GI19_Syn_RS9907, GI16_Syn_M16.1, GI34_Syn_WH7805, GI18_Syn_WH8102, GI13_Syn_A15-24, GI17_Syn_RS9907, GI14_Syn_M16.1, GI17_Syn_A18-46.1, GI13_Syn_WH8103, GI13_Syn_TAK9802, GI13_Syn_A15-127, GI21_Syn_PRO…
CK_00001928	n.a.	n.a.	n.a.	n.a.	n.a.	n.a.	n.a.	n.a.	n.a.	n.a.	n.a.	salmon	turquoise	-0.737806	-0.0403305	-0.10587	0.121629	0.673112	-0.72978	-0.335642	-0.507286	-0.086809	-0.0739942	0.0243768	-0.181535	0.0572637	0.152983	0.0992274	0.211525	0.0141298	0.273819	0.662835	0.14984	0.135957	0.047654	0.476364	0.0882836	0.208099	0.00169136			n.a.	n.a.	n.a.	n.a.	n.a.	n.a.	Syn_GI134	GI04_Syn_KORDI-52, GI59_Syn_BIOS-E4-1, GI23_Syn_BL107, GI20_Syn_A15-28, GI50_Syn_PCC6307, GI06_Syn_BOUM118, GI23_Syn_A15-127, GI24_Syn_RS9907, GI18_Syn_WH8103, GI22_Syn_NOUM97013, GI16_Syn_A15-24, GI17_Syn_CB0101, GI22_Syn_KORDI-49, GI15_Syn_PCC7001, GI07_Syn_A15-60, GI09_Syn_CC9616, GI11_Syn_KORDI-100, GI01_Syn_PCC6307, GI05_Syn_TAK9802, GI10_Syn_RS9907, GI04_Syn_RS9907
CK_00001940	n.a.	n.a.	n.a.	n.a.	n.a.	n.a.	n.a.	n.a.	n.a.	n.a.	n.a.	yellow	brown	0.676903	0.391837	0.0687131	0.167247	-0.795253	0.406805	0.494775	0.72317	0.304781	0.338163	0.356781	-0.0240043	0.155809	0.0261914	0.196936	-0.0549421	0.0622811	-0.248118	-0.757895	-0.276914	-0.236157	-0.186342	-0.246693	0.0102772	-0.167177	0.157156			n.a.	n.a.	n.a.	n.a.	n.a.	n.a.	Syn_GI065	GI10_Syn_BMK-MC-1, GI12_Syn_RS9902, GI28_Syn_KORDI-52, GI12_Syn_PROS-7-1, GI17_Syn_A15-44, GI16_Syn_A15-44, GI31_Syn_KORDI-100, GI12_Syn_KORDI-49, GI24_Syn_RS9916, GI11_Syn_A18-40, GI05_Syn_WH7803, GI19_Syn_RS9907, GI16_Syn_M16.1, GI34_Syn_WH7805, GI18_Syn_WH8102, GI13_Syn_A15-24, GI17_Syn_RS9907, GI14_Syn_M16.1, GI17_Syn_A18-46.1, GI13_Syn_WH8103, GI13_Syn_TAK9802, GI13_Syn_A15-127, GI21_Syn_PRO…
CK_00001941	n.a.	n.a.	n.a.	n.a.	n.a.	n.a.	n.a.	n.a.	n.a.	n.a.	n.a.	yellow	yellow	0.622541	0.00259268	-0.033764	0.341606	-0.741732	0.692469	0.166244	0.391444	-0.0176239	0.00945618	0.00427976	0.0054649	0.0250838	0.0478889	0.413125	-0.0527692	0.0508382	-0.21528	-0.712029	-0.265769	-0.243496	-0.20159	-0.267031	-0.0983291	-0.186106	-0.119448			Pro_GI042	GI29_Pro_MIT9303, GI41_Pro_MIT0701, GI10_Pro_MIT9313	3	3	0	LLIV GI. Glycine/betaine transporter (proVWX).	Syn_GI022	GI20_Syn_WH7805, GI09_Syn_ROS8604, GI09_Syn_BIOS-E4-1, GI03_Syn_A15-127, GI23_Syn_RS9915, GI10_Syn_PROS-7-1, GI18_Syn_A15-24, GI21_Syn_A15-28, GI09_Syn_BIOS-U3-1, GI03_Syn_WH7803, GI08_Syn_SYN20, GI18_Syn_CC9616, GI08_Syn_RS9909, GI19_Syn_BOUM118, GI21_Syn_WH8103, GI08_Syn_RS9917, GI05_Syn_MEDNS5, GI03_Syn_KORDI-49, GI23_Syn_WH8102, GI06_Syn_BMK-MC-1, GI25_Syn_A18-46.1, GI12_Syn_WH8016, GI16_Syn_…
CK_00001942	n.a.	n.a.	n.a.	n.a.	n.a.	n.a.	n.a.	n.a.	n.a.	n.a.	n.a.	yellow	yellow	0.554406	-0.0745734	-0.0520968	0.313759	-0.709385	0.753197	0.0648749	0.206375	-0.0931614	-0.0642338	-0.0538943	0.00762342	0.00807799	0.0455858	0.358331	-0.038055	0.151775	-0.200276	-0.68651	-0.249865	-0.227679	-0.188223	-0.275234	-0.112654	-0.176395	-0.161351			Pro_GI042	GI29_Pro_MIT9303, GI41_Pro_MIT0701, GI10_Pro_MIT9313	3	3	0	LLIV GI. Glycine/betaine transporter (proVWX).	Syn_GI022	GI20_Syn_WH7805, GI09_Syn_ROS8604, GI09_Syn_BIOS-E4-1, GI03_Syn_A15-127, GI23_Syn_RS9915, GI10_Syn_PROS-7-1, GI18_Syn_A15-24, GI21_Syn_A15-28, GI09_Syn_BIOS-U3-1, GI03_Syn_WH7803, GI08_Syn_SYN20, GI18_Syn_CC9616, GI08_Syn_RS9909, GI19_Syn_BOUM118, GI21_Syn_WH8103, GI08_Syn_RS9917, GI05_Syn_MEDNS5, GI03_Syn_KORDI-49, GI23_Syn_WH8102, GI06_Syn_BMK-MC-1, GI25_Syn_A18-46.1, GI12_Syn_WH8016, GI16_Syn_…
CK_00001943	n.a.	n.a.	n.a.	n.a.	n.a.	n.a.	n.a.	n.a.	n.a.	n.a.	n.a.	yellow	yellow	0.666899	-0.0391203	-0.0610698	0.151236	-0.685313	0.859114	0.0966851	0.305237	-0.0574187	-0.030863	-0.026977	-0.00408884	0.00416246	0.00514873	0.207597	-0.144258	0.0059823	-0.215779	-0.659601	-0.238512	-0.215489	-0.176541	-0.32215	-0.103045	-0.168283	-0.166208			Pro_GI042	GI29_Pro_MIT9303, GI41_Pro_MIT0701, GI10_Pro_MIT9313	3	3	0	LLIV GI. Glycine/betaine transporter (proVWX).	Syn_GI022	GI20_Syn_WH7805, GI09_Syn_ROS8604, GI09_Syn_BIOS-E4-1, GI03_Syn_A15-127, GI23_Syn_RS9915, GI10_Syn_PROS-7-1, GI18_Syn_A15-24, GI21_Syn_A15-28, GI09_Syn_BIOS-U3-1, GI03_Syn_WH7803, GI08_Syn_SYN20, GI18_Syn_CC9616, GI08_Syn_RS9909, GI19_Syn_BOUM118, GI21_Syn_WH8103, GI08_Syn_RS9917, GI05_Syn_MEDNS5, GI03_Syn_KORDI-49, GI23_Syn_WH8102, GI06_Syn_BMK-MC-1, GI25_Syn_A18-46.1, GI12_Syn_WH8016, GI16_Syn_…
CK_00001944	n.a.	n.a.	n.a.	n.a.	n.a.	n.a.	n.a.	n.a.	n.a.	n.a.	n.a.	yellow	yellow	0.621007	-0.0161297	-0.00461823	0.277677	-0.72805	0.751861	0.125626	0.325867	-0.0458893	-0.00906583	-0.00561345	0.046832	0.0379282	0.0388335	0.342126	-0.0753258	0.0358079	-0.208549	-0.702417	-0.253044	-0.228164	-0.205213	-0.278898	-0.1102	-0.174493	-0.135497			Pro_GI042	GI29_Pro_MIT9303, GI41_Pro_MIT0701, GI10_Pro_MIT9313	3	3	0	LLIV GI. Glycine/betaine transporter (proVWX).	Syn_GI022	GI20_Syn_WH7805, GI09_Syn_ROS8604, GI09_Syn_BIOS-E4-1, GI03_Syn_A15-127, GI23_Syn_RS9915, GI10_Syn_PROS-7-1, GI18_Syn_A15-24, GI21_Syn_A15-28, GI09_Syn_BIOS-U3-1, GI03_Syn_WH7803, GI08_Syn_SYN20, GI18_Syn_CC9616, GI08_Syn_RS9909, GI19_Syn_BOUM118, GI21_Syn_WH8103, GI08_Syn_RS9917, GI05_Syn_MEDNS5, GI03_Syn_KORDI-49, GI23_Syn_WH8102, GI06_Syn_BMK-MC-1, GI25_Syn_A18-46.1, GI12_Syn_WH8016, GI16_Syn_…
CK_00001945	n.a.	n.a.	n.a.	n.a.	n.a.	n.a.	n.a.	n.a.	n.a.	n.a.	n.a.	salmon	turquoise	-0.533072	-0.0187494	0.357856	-0.0755081	0.56439	-0.565162	-0.191721	-0.321385	0.184084	0.00303505	-0.120901	0.182766	0.341117	0.0186999	-0.0953253	0.155972	-0.126334	0.165591	0.574665	-0.0182135	0.0967429	0.115483	0.121209	0.159313	0.262564	0.375376			n.a.	n.a.	n.a.	n.a.	n.a.	n.a.	n.a.	n.a.
CK_00001946	red	red	-0.280685	-0.420899	0.863767	0.179395	-0.462768	0.145965	-0.420899	0.863767	0.179395	n.a.	n.a.	n.a.	n.a.	n.a.	n.a.	n.a.	n.a.	n.a.	n.a.	n.a.	n.a.	n.a.	n.a.	n.a.	n.a.	n.a.	n.a.	n.a.	n.a.	n.a.	n.a.	n.a.	n.a.	n.a.	n.a.	n.a.	n.a.			n.a.	n.a.	n.a.	n.a.	n.a.	n.a.	n.a.	n.a.
CK_00001950	n.a.	n.a.	n.a.	n.a.	n.a.	n.a.	n.a.	n.a.	n.a.	n.a.	n.a.	yellow	yellow	0.787376	0.102296	0.261642	-0.203716	-0.6877	0.823266	0.239528	0.541938	0.125981	0.0811165	0.0773367	0.288492	0.117639	-0.0973832	-0.173378	-0.251878	-0.154065	-0.244886	-0.651973	-0.258438	-0.223074	-0.199831	-0.423524	-0.0452584	-0.082488	0.056187			Pro_GI017	GI19_Pro_MIT9313, GI34_Pro_MIT0701, GI10_Pro_MIT9303	3	2	0	LLIV GI. Mostly hypothetical.	n.a.	n.a.
CK_00001953	n.a.	n.a.	n.a.	n.a.	n.a.	n.a.	n.a.	n.a.	n.a.	n.a.	n.a.	salmon	turquoise	-0.439568	0.0324464	-0.0883969	0.116465	0.421185	-0.312157	-0.338028	-0.367158	0.044415	0.00706376	0.0391376	-0.276332	0.144488	0.0252036	0.0849817	0.170222	0.155075	0.0634836	0.473933	-0.118277	-0.0347652	0.048163	-0.108829	0.0391303	0.120083	0.294066			Pro_GI008	GI03_Pro_SS120, GI14_Pro_LG, GI07_Pro_MIT0601, GI03_Pro_MIT9313, GI04_Pro_MIT0701, GI39_Pro_MIT9303, GI35_Pro_MIT0701, GI03_Pro_MIT0602	8	1	0	LLII-III/LLIV GIs, quite different in LLIV.	Syn_GI036	GI31_Syn_PCC6307, GI22_Syn_BMK-MC-1, GI10_Syn_SYN20, GI05_Syn_RCC307, GI14_Syn_BIOS-U3-1, GI38_Syn_CC9616, GI04_Syn_MITS9220, GI38_Syn_KORDI-100, GI07_Syn_A15-127, GI06_Syn_MINOS11, GI24_Syn_WH5701, GI20_Syn_WH8103, GI14_Syn_WH8016, GI25_Syn_TAK9802, GI23_Syn_A18-46.1, GI39_Syn_CC9616, GI05_Syn_PROS-9-1, GI11_Syn_MVIR-18-1, GI10_Syn_BIOS-E4-1, GI30_Syn_PCC7001, GI13_Syn_ROS8604, GI07_Syn_BMK-MC-1…
CK_00001954	blue	yellow	0.62349	-0.451977	-0.0503954	-0.269375	0.579326	0.583852	-0.451977	-0.0503954	-0.269375	yellow	yellow	0.33945	0.107766	-0.121049	-0.258642	-0.0655043	0.534316	0.0057902	0.0320562	-0.0279772	0.0913766	0.145989	-0.00662994	-0.0448857	-0.120257	-0.317274	0.062842	-0.0298122	-0.340643	0.0308731	-0.260653	-0.143666	-0.0554093	-0.577886	-0.164892	-0.204563	-0.295709			Pro_GI004	GI24_Pro_MIT0701, GI21_Pro_MIT0801, GI18_Pro_MIT9302, GI14_Pro_AS9601, GI18_Pro_MIT9312, GI01_Pro_MIT9123, GI15_Pro_MIT9215, GI18_Pro_MIT9515, GI08_Pro_MIT9201, GI17_Pro_MIT9312, GI16_Pro_MIT9314, GI01_Pro_MIT0602, GI01_Pro_MIT9313, GI17_Pro_MIT9321, GI17_Pro_MIT9302, GI11_Pro_MIT0601, GI23_Pro_NATL1A, GI16_Pro_MED4, GI01_Pro_MIT9303, GI15_Pro_AS9601, GI07_Pro_EQPAC1, GI04_Pro_MIT9202, GI14_Pro_M…	32	5	First part of MIT9312_ISL4 in Coleman 2006 (GI17_Pro_MIT9302), MED4_ISL4 in Coleman 2006 ( GI16_Pro_MED4)	In all strains except PAC1, but very dispersed (variable content). Contains mainly Cell wall/envelope biogenesis genes (cell surface modification genes)	Syn_GI014	GI45_Syn_CB0101, GI01_Syn_CC9902, GI01_Syn_A15-60, GI02_Syn_PROS-U-1, GI08_Syn_CB0205, GI01_Syn_A15-24, GI48_Syn_PCC6307, GI02_Syn_BIOS-U3-1, GI01_Syn_NOUM97013, GI01_Syn_WH7803, GI27_Syn_WH7805, GI01_Syn_WH8016, GI01_Syn_SYN20, GI02_Syn_WH8109, GI02_Syn_BMK-MC-1, GI02_Syn_PROS-7-1, GI10_Syn_WH5701, GI01_Syn_A18-25c, GI42_Syn_PCC7001, GI01_Syn_ROS8604, GI01_Syn_WH8109, GI02_Syn_KORDI-100, GI01_Sy…
CK_00001955	n.a.	n.a.	n.a.	n.a.	n.a.	n.a.	n.a.	n.a.	n.a.	n.a.	n.a.	yellow	yellow	0.599234	0.0379852	0.185365	-0.0056766	-0.68405	0.830279	0.102177	0.177651	0.145349	0.0364098	-0.0202853	0.0903914	0.189707	-0.0269392	0.0357569	-0.204253	-0.0503126	-0.0663894	-0.692281	-0.223075	-0.183512	-0.152985	-0.14948	0.042959	0.0569214	0.208235			n.a.	n.a.	n.a.	n.a.	n.a.	n.a.	Syn_GI030	GI11_Syn_MITS9220, GI24_Syn_BIOS-U3-1, GI54_Syn_BIOS-E4-1
CK_00001957	blue	yellow	0.574118	-0.359708	-0.247407	-0.122222	0.548188	0.494306	-0.359708	-0.247407	-0.122222	yellow	yellow	0.324282	0.0533425	0.143837	-0.0264069	-0.301804	0.665339	-0.148339	-0.0665598	0.106152	0.0369853	0.0282299	0.0827376	0.174447	-0.00336823	-0.0149054	-0.026416	-0.0928845	0.0743832	-0.297186	-0.206683	-0.139851	-0.077674	-0.14866	0.0328555	0.15297	0.074716			Pro_GI041	GI04_Pro_MED4, GI06_Pro_MIT0604, GI12_Pro_MIT9321, GI04_Pro_MIT9312, GI14_Pro_MIT9202, GI09_Pro_SB, GI11_Pro_MIT9314, GI02_Pro_GP2, GI05_Pro_MIT9515, GI06_Pro_MIT9211, GI06_Pro_MIT9215, GI05_Pro_MIT9302, GI16_Pro_MIT9123, GI15_Pro_EQPAC1, GI06_Pro_MIT9301, GI19_Pro_MIT0601, GI20_Pro_MIT9201	17	2	MED4_ISL1.1 in Dufresne et al 2008	HL + some LLII-III. Mainly hypothetical, sometimes restriction modification enzymes, sometimes phage integrase/other phage proteins. urtABCDE (urea transporter) in MIT9123	Syn_GI053	GI02_Syn_WH8102, GI03_Syn_RS9915, GI31_Syn_PROS-7-1, GI13_Syn_WH5701, GI07_Syn_BL107, GI02_Syn_A18-46.1, GI02_Syn_WH8103, GI02_Syn_BOUM118, GI02_Syn_A18-40
CK_00001958	blue	yellow	0.711803	-0.456604	-0.240847	-0.208778	0.673857	0.630229	-0.456604	-0.240847	-0.208778	yellow	yellow	0.27686	0.0136834	0.0885337	-0.01156	-0.228218	0.62455	-0.183042	-0.106441	0.0338824	-0.0143102	0.0261109	0.0619499	0.0765959	0.117082	-0.0182123	0.0276094	-0.0799137	0.136225	-0.235967	-0.163067	-0.0986836	-0.0957274	-0.0599708	0.0616019	0.122612	0.039565			Pro_GI041	GI04_Pro_MED4, GI06_Pro_MIT0604, GI12_Pro_MIT9321, GI04_Pro_MIT9312, GI14_Pro_MIT9202, GI09_Pro_SB, GI11_Pro_MIT9314, GI02_Pro_GP2, GI05_Pro_MIT9515, GI06_Pro_MIT9211, GI06_Pro_MIT9215, GI05_Pro_MIT9302, GI16_Pro_MIT9123, GI15_Pro_EQPAC1, GI06_Pro_MIT9301, GI19_Pro_MIT0601, GI20_Pro_MIT9201	17	2	MED4_ISL1.1 in Dufresne et al 2008	HL + some LLII-III. Mainly hypothetical, sometimes restriction modification enzymes, sometimes phage integrase/other phage proteins. urtABCDE (urea transporter) in MIT9123	Syn_GI053	GI02_Syn_WH8102, GI03_Syn_RS9915, GI31_Syn_PROS-7-1, GI13_Syn_WH5701, GI07_Syn_BL107, GI02_Syn_A18-46.1, GI02_Syn_WH8103, GI02_Syn_BOUM118, GI02_Syn_A18-40
CK_00001960	n.a.	n.a.	n.a.	n.a.	n.a.	n.a.	n.a.	n.a.	n.a.	n.a.	n.a.	yellow	yellow	0.815866	0.0569157	-0.119685	-0.209191	-0.564853	0.899302	0.281231	0.507702	0.0241925	0.0768648	0.0364359	-0.100358	-0.0986931	-0.114795	-0.19186	-0.221486	-0.114968	-0.216619	-0.554062	-0.15122	-0.138505	-0.0710166	-0.377468	-0.0577649	-0.0806054	-0.0528624			Pro_GI026	GI27_Pro_MIT9313, GI36_Pro_MIT0701, GI50_Pro_MIT9303, GI08_Pro_MIT0701	4	1	0	LLIV GI. Allelopathy? lanA lanthipeptide precursor (x10 in MIT9313) and/or bacteriocin secretion. Some nif11-like (prochlorosin?).	Syn_GI122	GI26_Syn_WH8103, GI21_Syn_WH5701, GI33_Syn_PROS-7-1, GI05_Syn_CB0205, GI26_Syn_NOUM97013, GI48_Syn_CC9616, GI17_Syn_WH7803, GI20_Syn_A15-24, GI42_Syn_PROS-U-1, GI25_Syn_MITS9220, GI29_Syn_RS9902, GI69_Syn_BIOS-E4-1, GI29_Syn_RS9907, GI46_Syn_KORDI-100, GI30_Syn_A18-46.1, GI46_Syn_BIOS-U3-1, GI59_Syn_PCC6307, GI37_Syn_NS01, GI38_Syn_PCC7001, GI28_Syn_A18-25c, GI36_Syn_WH8016, GI25_Syn_RS9909, GI26…
CK_00001961	n.a.	n.a.	n.a.	n.a.	n.a.	n.a.	n.a.	n.a.	n.a.	n.a.	n.a.	salmon	pink	-0.263702	-0.183068	-0.228533	0.147861	0.123511	-0.311853	-0.077952	-0.14126	-0.255796	-0.174359	-0.0998593	-0.201367	-0.184258	0.282603	0.140267	0.141017	-0.0345814	0.440042	0.00109984	0.223589	0.12601	0.154937	0.761821	0.0863844	0.183071	-0.148021			n.a.	n.a.	n.a.	n.a.	n.a.	n.a.	Syn_GI068	GI16_Syn_RS9917, GI13_Syn_SYN20, GI26_Syn_WH8016, GI28_Syn_ROS8604, GI27_Syn_PROS-7-1, GI24_Syn_RS9909, GI17_Syn_KORDI-49, GI23_Syn_WH5701, GI12_Syn_BMK-MC-1, GI45_Syn_BIOS-U3-1, GI19_Syn_WH8101, GI14_Syn_WH8101, GI18_Syn_CC9311, GI08_Syn_A15-24, GI21_Syn_MEDNS5, GI41_Syn_CB0101, GI32_Syn_PCC7001, GI17_Syn_A18-25c, GI06_Syn_WH7805, GI10_Syn_MEDNS5, GI60_Syn_PCC6307, GI73_Syn_PCC6307, GI16_Syn_MIT…
CK_00001964	n.a.	n.a.	n.a.	n.a.	n.a.	n.a.	n.a.	n.a.	n.a.	n.a.	n.a.	yellow	yellow	0.35869	-0.110008	-0.341298	-0.655494	0.230191	0.448159	0.120672	0.13227	-0.230712	-0.112236	-0.0208462	-0.19864	-0.199593	-0.198951	-0.653907	-0.361189	-0.386409	-0.0991705	0.282422	-0.106295	0.0650768	-0.031738	-0.271025	-0.150582	-0.139451	-0.413157			n.a.	n.a.	n.a.	n.a.	n.a.	n.a.	n.a.	n.a.
CK_00001968	n.a.	n.a.	n.a.	n.a.	n.a.	n.a.	n.a.	n.a.	n.a.	n.a.	n.a.	yellow	yellow	0.695915	-0.00727593	0.0674464	-0.137222	-0.614563	0.894196	0.10951	0.32189	0.00597509	0.0059459	-0.0239046	0.100939	0.0312914	-0.0608134	-0.116183	-0.177559	-0.115137	-0.183987	-0.603387	-0.195924	-0.185767	-0.0794169	-0.369542	-0.0282618	-0.0130082	-0.0640931			n.a.	n.a.	n.a.	n.a.	n.a.	n.a.	Syn_GI029	GI05_Syn_WH5701, GI43_Syn_KORDI-52, GI40_Syn_PCC7001, GI18_Syn_RCC307, GI27_Syn_A15-62, GI32_Syn_RS9902, GI50_Syn_CC9616, GI06_Syn_CB0205, GI08_Syn_CB0101, GI49_Syn_KORDI-100, GI27_Syn_A15-127, GI28_Syn_TAK9802, GI46_Syn_PROS-U-1, GI39_Syn_NS01, GI29_Syn_KORDI-49, GI35_Syn_CC9605, GI21_Syn_A15-24
CK_00001970	n.a.	n.a.	n.a.	n.a.	n.a.	n.a.	n.a.	n.a.	n.a.	n.a.	n.a.	yellow	yellow	0.627826	-0.0177297	0.0136182	-0.0882108	-0.513694	0.806822	0.157787	0.268452	-0.030202	-0.012985	-0.0117132	0.0771849	-0.0145085	-0.0456751	-0.0743358	-0.112653	-0.0780371	-0.166866	-0.495466	-0.2041	-0.1337	-0.149252	-0.32911	-0.0908958	-0.100095	-0.114127			n.a.	n.a.	n.a.	n.a.	n.a.	n.a.	n.a.	n.a.
CK_00001971	n.a.	n.a.	n.a.	n.a.	n.a.	n.a.	n.a.	n.a.	n.a.	n.a.	n.a.	yellow	yellow	0.722308	0.163897	-0.0404364	-0.192112	-0.641005	0.777121	0.237574	0.447628	0.0141448	0.0917216	0.24244	0.0245161	-0.0458674	-0.0968155	-0.1422	-0.313881	-0.188029	-0.117074	-0.618885	-0.20191	-0.170628	-0.173601	-0.276456	-0.0572209	-0.0797711	-0.149768			n.a.	n.a.	n.a.	n.a.	n.a.	n.a.	Syn_GI036	GI31_Syn_PCC6307, GI22_Syn_BMK-MC-1, GI10_Syn_SYN20, GI05_Syn_RCC307, GI14_Syn_BIOS-U3-1, GI38_Syn_CC9616, GI04_Syn_MITS9220, GI38_Syn_KORDI-100, GI07_Syn_A15-127, GI06_Syn_MINOS11, GI24_Syn_WH5701, GI20_Syn_WH8103, GI14_Syn_WH8016, GI25_Syn_TAK9802, GI23_Syn_A18-46.1, GI39_Syn_CC9616, GI05_Syn_PROS-9-1, GI11_Syn_MVIR-18-1, GI10_Syn_BIOS-E4-1, GI30_Syn_PCC7001, GI13_Syn_ROS8604, GI07_Syn_BMK-MC-1…
CK_00001975	n.a.	n.a.	n.a.	n.a.	n.a.	n.a.	n.a.	n.a.	n.a.	n.a.	n.a.	purple	blue	-0.504728	-0.048337	0.422875	0.513721	-0.033751	-0.446845	-0.363523	-0.338694	0.0341148	-0.0317293	-0.0895058	0.342685	0.263009	0.142833	0.481074	0.379234	0.371566	0.212005	-0.120138	-0.00756946	0.0809075	0.145971	0.559795	0.00830358	0.203487	0.300128			n.a.	n.a.	n.a.	n.a.	n.a.	n.a.	Syn_GI036	GI31_Syn_PCC6307, GI22_Syn_BMK-MC-1, GI10_Syn_SYN20, GI05_Syn_RCC307, GI14_Syn_BIOS-U3-1, GI38_Syn_CC9616, GI04_Syn_MITS9220, GI38_Syn_KORDI-100, GI07_Syn_A15-127, GI06_Syn_MINOS11, GI24_Syn_WH5701, GI20_Syn_WH8103, GI14_Syn_WH8016, GI25_Syn_TAK9802, GI23_Syn_A18-46.1, GI39_Syn_CC9616, GI05_Syn_PROS-9-1, GI11_Syn_MVIR-18-1, GI10_Syn_BIOS-E4-1, GI30_Syn_PCC7001, GI13_Syn_ROS8604, GI07_Syn_BMK-MC-1…
CK_00001978	n.a.	n.a.	n.a.	n.a.	n.a.	n.a.	n.a.	n.a.	n.a.	n.a.	n.a.	salmon	pink	-0.525351	-0.166026	-0.073871	0.0957832	0.459765	-0.452472	-0.338318	-0.374823	-0.160451	-0.149302	-0.129274	-0.103713	-0.0121537	0.18788	0.00926891	0.483959	0.0603035	0.617111	0.375116	0.144306	0.14089	0.116718	0.57002	0.169375	0.282056	-0.0606282			Pro_GI001	GI16_Pro_MIT9313, GI21_Pro_MIT9303, GI17_Pro_MIT9303, GI17_Pro_MIT0701, GI01_Pro_MIT0701, GI15_Pro_MIT0701, GI17_Pro_MIT9313, GI15_Pro_MIT9313, GI20_Pro_MIT9303	9	1	0	LLIV GIs. A bit dispersed. Many hypothetical. Pcb, crtH, prxQ, possible lanthipeptide precursor. Some hli. piuC and idiA2 in MIT0701. Some P assimilation genes in MIT9303, some other in MIT9313.	Syn_GI068	GI16_Syn_RS9917, GI13_Syn_SYN20, GI26_Syn_WH8016, GI28_Syn_ROS8604, GI27_Syn_PROS-7-1, GI24_Syn_RS9909, GI17_Syn_KORDI-49, GI23_Syn_WH5701, GI12_Syn_BMK-MC-1, GI45_Syn_BIOS-U3-1, GI19_Syn_WH8101, GI14_Syn_WH8101, GI18_Syn_CC9311, GI08_Syn_A15-24, GI21_Syn_MEDNS5, GI41_Syn_CB0101, GI32_Syn_PCC7001, GI17_Syn_A18-25c, GI06_Syn_WH7805, GI10_Syn_MEDNS5, GI60_Syn_PCC6307, GI73_Syn_PCC6307, GI16_Syn_MIT…
CK_00001980	n.a.	n.a.	n.a.	n.a.	n.a.	n.a.	n.a.	n.a.	n.a.	n.a.	n.a.	salmon	turquoise	0.22472	-0.317862	-0.509494	-0.401146	0.340057	0.409439	-0.0501416	-0.00928173	-0.381024	-0.25528	-0.246298	-0.343044	-0.293816	-0.00947067	-0.451693	-0.0434937	-0.177594	-0.155682	0.396216	-0.100404	0.0578214	0.0563529	-0.355911	-0.167792	-0.187324	-0.514869			n.a.	n.a.	n.a.	n.a.	n.a.	n.a.	n.a.	n.a.
CK_00001982	n.a.	n.a.	n.a.	n.a.	n.a.	n.a.	n.a.	n.a.	n.a.	n.a.	n.a.	salmon	turquoise	-0.401586	0.14073	0.0834893	-0.0612488	0.525633	-0.453151	-0.134591	-0.235275	0.00957187	0.161104	0.130378	0.13649	0.222938	0.00208836	-0.0932879	0.207952	-0.0844366	-0.225408	0.59981	-0.0246963	0.150347	0.0765967	-0.289693	-0.0858737	-0.214925	-0.20345			n.a.	n.a.	n.a.	n.a.	n.a.	n.a.	n.a.	n.a.
CK_00001983	n.a.	n.a.	n.a.	n.a.	n.a.	n.a.	n.a.	n.a.	n.a.	n.a.	n.a.	salmon	turquoise	-0.392914	0.102009	-0.00332204	-0.0843714	0.548605	-0.43904	-0.107514	-0.256933	-0.0313157	0.118964	0.107949	0.0545015	0.150665	-0.0264446	-0.122862	0.20494	-0.0651027	-0.231532	0.623531	0.0205927	0.152653	0.0795442	-0.295037	-0.115514	-0.229093	-0.20644			n.a.	n.a.	n.a.	n.a.	n.a.	n.a.	n.a.	n.a.
CK_00001989	blue	yellow	0.662329	-0.459008	-0.201841	-0.260613	0.577068	0.69501	-0.459008	-0.201841	-0.260613	salmon	turquoise	-0.550978	0.0260803	0.16204	-0.045857	0.46264	-0.469625	-0.272456	-0.486854	0.150157	-0.0543472	0.0393817	0.0711152	0.167788	0.201262	-0.0660551	0.171695	-0.196119	0.157898	0.469224	0.05899	0.0478885	0.112037	0.159286	0.235564	0.232628	0.136943			n.a.	n.a.	n.a.	n.a.	n.a.	n.a.	n.a.	n.a.
CK_00001990	n.a.	n.a.	n.a.	n.a.	n.a.	n.a.	n.a.	n.a.	n.a.	n.a.	n.a.	tan	red	0.00319189	0.390597	0.856417	-0.176256	-0.306186	-0.025824	0.0495091	-0.00628111	0.588727	0.33571	0.227281	0.567207	0.636949	-0.0687001	-0.162158	-0.181326	-0.104036	-0.0270766	-0.284541	-0.13956	-0.126818	-0.126696	-0.142715	0.23947	0.344798	0.792073			Pro_GI026	GI27_Pro_MIT9313, GI36_Pro_MIT0701, GI50_Pro_MIT9303, GI08_Pro_MIT0701	4	2	0	LLIV GI. Allelopathy? lanA lanthipeptide precursor (x10 in MIT9313) and/or bacteriocin secretion. Some nif11-like (prochlorosin?).	n.a.	n.a.
CK_00001993	n.a.	n.a.	n.a.	n.a.	n.a.	n.a.	n.a.	n.a.	n.a.	n.a.	n.a.	salmon	turquoise	-0.715575	-0.151886	-0.0250584	0.0994594	0.714091	-0.619882	-0.363238	-0.587489	-0.0247646	-0.113101	-0.193694	-0.116266	0.0365251	0.0166888	0.0556677	0.304175	0.0984517	0.05978	0.738502	0.26426	0.109024	0.159642	-0.106864	0.088753	0.192949	0.149052			n.a.	n.a.	n.a.	n.a.	n.a.	n.a.	Syn_GI131	GI36_Syn_ROS8604, GI06_Syn_RS9902, GI21_Syn_BIOS-E4-1, GI12_Syn_MINOS11, GI26_Syn_PROS-7-1, GI20_Syn_BIOS-U3-1, GI27_Syn_A15-60, GI24_Syn_NOUM97013, GI21_Syn_BL107, GI23_Syn_KORDI-49, GI09_Syn_PROS-U-1, GI06_Syn_A15-44, GI39_Syn_PROS-U-1, GI25_Syn_RS9907, GI28_Syn_WH7805, GI15_Syn_MEDNS5, GI05_Syn_BIOS-U3-1, GI06_Syn_RS9907, GI17_Syn_BIOS-E4-1, GI17_Syn_NS01, GI12_Syn_WH7803, GI21_Syn_WH8016, GI1…
CK_00001994	n.a.	n.a.	n.a.	n.a.	n.a.	n.a.	n.a.	n.a.	n.a.	n.a.	n.a.	tan	tan	-0.276686	0.111225	0.728733	0.453023	-0.300542	-0.236382	-0.150112	-0.238925	0.327484	0.0991672	-0.0108867	0.538222	0.583609	0.0289317	0.411911	0.353352	0.401638	-0.0237332	-0.284998	-0.172962	-0.145666	-0.119223	-0.065325	0.178794	0.194422	0.515934			n.a.	n.a.	n.a.	n.a.	n.a.	n.a.	Syn_GI131	GI36_Syn_ROS8604, GI06_Syn_RS9902, GI21_Syn_BIOS-E4-1, GI12_Syn_MINOS11, GI26_Syn_PROS-7-1, GI20_Syn_BIOS-U3-1, GI27_Syn_A15-60, GI24_Syn_NOUM97013, GI21_Syn_BL107, GI23_Syn_KORDI-49, GI09_Syn_PROS-U-1, GI06_Syn_A15-44, GI39_Syn_PROS-U-1, GI25_Syn_RS9907, GI28_Syn_WH7805, GI15_Syn_MEDNS5, GI05_Syn_BIOS-U3-1, GI06_Syn_RS9907, GI17_Syn_BIOS-E4-1, GI17_Syn_NS01, GI12_Syn_WH7803, GI21_Syn_WH8016, GI1…
CK_00002000	brown	brown	-0.183327	0.45315	-0.146499	-0.248289	-0.0609631	-0.383987	0.45315	-0.146499	-0.248289	n.a.	n.a.	n.a.	n.a.	n.a.	n.a.	n.a.	n.a.	n.a.	n.a.	n.a.	n.a.	n.a.	n.a.	n.a.	n.a.	n.a.	n.a.	n.a.	n.a.	n.a.	n.a.	n.a.	n.a.	n.a.	n.a.	n.a.	n.a.			n.a.	n.a.	n.a.	n.a.	n.a.	n.a.	n.a.	n.a.
CK_00002002	n.a.	n.a.	n.a.	n.a.	n.a.	n.a.	n.a.	n.a.	n.a.	n.a.	n.a.	salmon	turquoise	-0.520528	-0.0560978	-0.234908	-0.132063	0.678819	-0.585545	-0.155489	-0.318023	-0.0807666	-0.0666399	-0.0146349	-0.271446	-0.05357	0.128741	-0.138791	0.062551	-0.223915	0.191494	0.692081	0.065629	0.104565	0.0949346	0.33621	0.076986	0.170246	-0.10321			n.a.	n.a.	n.a.	n.a.	n.a.	n.a.	Syn_GI100	GI18_Syn_BL107, GI16_Syn_RS9902, GI27_Syn_KORDI-100, GI17_Syn_TAK9802, GI15_Syn_RS9902, GI17_Syn_RS9915, GI16_Syn_A18-46.1, GI23_Syn_CC9311, GI07_Syn_CC9902, GI17_Syn_CC9605, GI17_Syn_WH8102, GI17_Syn_PROS-U-1, GI12_Syn_WH8103, GI14_Syn_RS9907, GI13_Syn_A15-28, GI25_Syn_KORDI-52, GI13_Syn_KORDI-49, GI15_Syn_MVIR-18-1, GI10_Syn_A15-24, GI11_Syn_A15-62, GI13_Syn_M16.1, GI14_Syn_A15-127, GI14_Syn_A1…
CK_00002004	n.a.	n.a.	n.a.	n.a.	n.a.	n.a.	n.a.	n.a.	n.a.	n.a.	n.a.	tan	red	-0.233378	0.194872	0.609594	-0.0831714	-0.0377276	-0.252084	-0.0237858	-0.188068	0.414429	0.169487	0.0594933	0.277476	0.560312	-0.0441195	-0.0651773	-0.107607	-0.0857347	0.255288	-0.0938299	0.00203513	0.0565506	0.0662854	0.306448	0.298939	0.417421	0.744118			n.a.	n.a.	n.a.	n.a.	n.a.	n.a.	Syn_GI041	GI30_Syn_A15-60, GI19_Syn_WH8016, GI09_Syn_A15-127, GI24_Syn_A18-25c, GI12_Syn_NS01, GI09_Syn_CC9605, GI08_Syn_MITS9220, GI12_Syn_BL107, GI07_Syn_KORDI-49, GI17_Syn_MEDNS5, GI03_Syn_PCC7001, GI12_Syn_CB0205, GI23_Syn_PROS-7-1, GI17_Syn_BIOS-U3-1, GI10_Syn_WH7805, GI06_Syn_NOUM97013, GI36_Syn_KORDI-100, GI19_Syn_WH5701, GI18_Syn_BIOS-E4-1, GI20_Syn_BMK-MC-1, GI30_Syn_PCC6307, GI29_Syn_WH5701, GI21…
CK_00002005	n.a.	n.a.	n.a.	n.a.	n.a.	n.a.	n.a.	n.a.	n.a.	n.a.	n.a.	salmon	turquoise	-0.153326	-0.20018	0.00145801	-0.0925329	0.284998	-0.0147918	-0.265441	-0.163682	-0.107568	-0.203985	-0.176023	-0.0389386	0.0239378	-0.21141	-0.105628	-0.0505173	0.106932	-0.102427	0.354837	-0.115711	0.0932608	-0.143823	-0.264354	-0.0422544	0.013357	0.126119			n.a.	n.a.	n.a.	n.a.	n.a.	n.a.	Syn_GI061	GI10_Syn_CB0101, GI04_Syn_A15-62, GI23_Syn_NS01, GI26_Syn_RS9917, GI05_Syn_CC9605, GI14_Syn_RS9909, GI04_Syn_BIOS-U3-1, GI13_Syn_WH8101, GI01_Syn_RS9917, GI04_Syn_BIOS-E4-1, GI21_Syn_RS9907, GI03_Syn_TAK9802, GI07_Syn_PROS-U-1, GI27_Syn_RS9902, GI24_Syn_BMK-MC-1, GI03_Syn_A15-44, GI03_Syn_KORDI-52, GI15_Syn_RS9909, GI25_Syn_RS9917, GI25_Syn_WH5701, GI03_Syn_RS9907, GI04_Syn_WH8109, GI24_Syn_A15-4…
CK_00002006	turquoise	turquoise	-0.445111	-0.237981	0.317936	0.901552	-0.537307	-0.178761	-0.237981	0.317936	0.901552	salmon	turquoise	-0.635624	0.0386476	0.0528977	-0.151408	0.68542	-0.491476	-0.436224	-0.516984	0.103223	0.0332029	0.00546074	-0.00190174	0.097544	-0.0128626	-0.193753	0.205668	-0.127293	0.411982	0.632991	0.169907	0.145134	0.141755	0.446995	0.158712	0.151486	0.0338522			n.a.	n.a.	n.a.	n.a.	n.a.	n.a.	Syn_GI089	GI07_Syn_MEDNS5, GI08_Syn_WH7805, GI21_Syn_A15-127, GI08_Syn_A18-40, GI08_Syn_PCC7001, GI09_Syn_WH7803, GI24_Syn_BIOS-E4-1, GI34_Syn_RS9916, GI04_Syn_WH7803, GI16_Syn_CC9605, GI33_Syn_KORDI-52, GI44_Syn_CB0101, GI14_Syn_CC9311, GI26_Syn_CB0205, GI19_Syn_A15-28, GI11_Syn_RS9909, GI23_Syn_PCC7001, GI28_Syn_A15-60, GI24_Syn_A18-46.1, GI06_Syn_CC9605, GI09_Syn_PROS-7-1, GI11_Syn_WH8016, GI17_Syn_CC96…
CK_00002008	n.a.	n.a.	n.a.	n.a.	n.a.	n.a.	n.a.	n.a.	n.a.	n.a.	n.a.	salmon	turquoise	-0.446095	-0.161717	-0.223284	-0.198571	0.646209	-0.552627	-0.0396239	-0.259274	-0.145873	-0.163658	-0.112959	-0.245725	-0.0245047	0.0887704	-0.206147	0.0119886	-0.218274	0.134641	0.684699	0.0934187	0.100964	0.0780383	0.0544936	0.0789822	0.120503	-0.132564			n.a.	n.a.	n.a.	n.a.	n.a.	n.a.	Syn_GI008	GI15_Syn_A18-25c, GI19_Syn_TAK9802, GI19_Syn_A15-60, GI17_Syn_RS9902, GI08_Syn_WH7803, GI14_Syn_NOUM97013, GI18_Syn_RS9909, GI33_Syn_BIOS-U3-1, GI13_Syn_A15-44, GI15_Syn_MITS9220, GI21_Syn_RS9917, GI17_Syn_BMK-MC-1, GI12_Syn_MEDNS5, GI20_Syn_PROS-7-1, GI14_Syn_A18-46.1, GI20_Syn_RS9902, GI39_Syn_BIOS-E4-1, GI25_Syn_KORDI-100, GI13_Syn_PCC7001
CK_00002009	n.a.	n.a.	n.a.	n.a.	n.a.	n.a.	n.a.	n.a.	n.a.	n.a.	n.a.	tan	red	-0.275869	0.163163	0.608079	0.350876	-0.21687	-0.287909	-0.0649426	-0.216559	0.372766	0.138791	0.0407187	0.337117	0.470356	-0.0678252	0.291963	0.353259	0.425511	0.0459789	-0.194743	-0.171749	-0.135544	-0.123351	-0.0588977	0.219439	0.324055	0.695734			n.a.	n.a.	n.a.	n.a.	n.a.	n.a.	Syn_GI068	GI16_Syn_RS9917, GI13_Syn_SYN20, GI26_Syn_WH8016, GI28_Syn_ROS8604, GI27_Syn_PROS-7-1, GI24_Syn_RS9909, GI17_Syn_KORDI-49, GI23_Syn_WH5701, GI12_Syn_BMK-MC-1, GI45_Syn_BIOS-U3-1, GI19_Syn_WH8101, GI14_Syn_WH8101, GI18_Syn_CC9311, GI08_Syn_A15-24, GI21_Syn_MEDNS5, GI41_Syn_CB0101, GI32_Syn_PCC7001, GI17_Syn_A18-25c, GI06_Syn_WH7805, GI10_Syn_MEDNS5, GI60_Syn_PCC6307, GI73_Syn_PCC6307, GI16_Syn_MIT…
CK_00002010	blue	blue	0.750284	-0.346639	-0.252664	-0.431859	0.743321	0.61004	-0.346639	-0.252664	-0.431859	salmon	turquoise	-0.663012	-0.0730379	-0.155321	0.0485487	0.659635	-0.722546	-0.196861	-0.440509	-0.0481312	-0.0857987	-0.0487988	-0.255822	-0.00250271	0.0485623	-0.000656049	0.185865	0.133959	0.167458	0.683578	0.114113	0.119327	-0.00271985	0.250463	0.0344871	0.0985768	0.139936			Pro_GI028	GI14_Pro_MIT9201, GI14_Pro_MIT9314, GI19_Pro_MIT9312, GI16_Pro_AS9601, GI19_Pro_MIT9302, GI17_Pro_MED4, GI19_Pro_MIT9515, GI17_Pro_GP2, GI06_Pro_EQPAC1, GI06_Pro_MIT9123, GI21_Pro_MIT9515, GI06_Pro_MIT9201, GI20_Pro_MIT9301, GI19_Pro_MIT0604, GI17_Pro_MIT9215, GI15_Pro_SB, GI14_Pro_MIT9321, GI06_Pro_MIT9202, GI05_Pro_EQPAC1	19	1	First part of MED4_ISL5 (GI17_Pro_MED4), whole MIT9312_ISL5 (GI19_Pro_MIT9302) in Coleman et al 2006 and Dufresne et al 2008.	HL GI. Many hypothetical, a number of hli. desA3 in HLI and HLII, desA2 only in HLII.	Syn_GI045	GI12_Syn_A15-127, GI30_Syn_CC9616, GI10_Syn_PROS-U-1, GI10_Syn_KORDI-49, GI19_Syn_A18-46.1, GI09_Syn_KORDI-52, GI13_Syn_WH8109, GI15_Syn_WH8103, GI08_Syn_A15-44, GI11_Syn_CC9605, GI07_Syn_A15-62, GI21_Syn_TAK9802, GI07_Syn_M16.1, GI32_Syn_KORDI-100, GI14_Syn_BOUM118
CK_00002011	red	red	-0.29499	0.116411	0.211157	0.0858913	-0.321164	-0.1811	0.116411	0.211157	0.0858913	yellow	yellow	0.493583	0.203774	0.365796	-0.0695894	-0.735291	0.434716	0.318029	0.320052	0.225568	0.132513	0.192119	0.205066	0.337615	-0.165487	0.000616245	-0.455166	0.00541538	0.0540547	-0.76207	-0.0740852	-0.169791	-0.168937	0.0643497	0.0663368	0.166802	0.371786			Pro_GI010	GI15_Pro_SS120, GI15_Pro_LG, GI01_Pro_MIT0601, GI12_Pro_MIT0602, GI18_Pro_MIT9211	5	2	0	LLII-III GI. Many hli. Zn uptake in MIT0601/MIT9211. pstS (x2) in SS120 and LG. Many strain-specific genes.	Syn_GI008	GI15_Syn_A18-25c, GI19_Syn_TAK9802, GI19_Syn_A15-60, GI17_Syn_RS9902, GI08_Syn_WH7803, GI14_Syn_NOUM97013, GI18_Syn_RS9909, GI33_Syn_BIOS-U3-1, GI13_Syn_A15-44, GI15_Syn_MITS9220, GI21_Syn_RS9917, GI17_Syn_BMK-MC-1, GI12_Syn_MEDNS5, GI20_Syn_PROS-7-1, GI14_Syn_A18-46.1, GI20_Syn_RS9902, GI39_Syn_BIOS-E4-1, GI25_Syn_KORDI-100, GI13_Syn_PCC7001
CK_00002012	n.a.	n.a.	n.a.	n.a.	n.a.	n.a.	n.a.	n.a.	n.a.	n.a.	n.a.	salmon	turquoise	-0.227612	0.0250885	-0.0268122	-0.0612699	0.295867	-0.118449	-0.0879074	-0.34617	0.0422273	0.00531151	0.0276352	-0.0531185	0.224631	0.0399517	-0.0975464	0.196596	-0.0692906	-0.0512418	0.361673	-0.420993	0.0120603	0.0338692	-0.063186	-0.104799	-0.0268173	-0.137118			n.a.	n.a.	n.a.	n.a.	n.a.	n.a.	Syn_GI045	GI12_Syn_A15-127, GI30_Syn_CC9616, GI10_Syn_PROS-U-1, GI10_Syn_KORDI-49, GI19_Syn_A18-46.1, GI09_Syn_KORDI-52, GI13_Syn_WH8109, GI15_Syn_WH8103, GI08_Syn_A15-44, GI11_Syn_CC9605, GI07_Syn_A15-62, GI21_Syn_TAK9802, GI07_Syn_M16.1, GI32_Syn_KORDI-100, GI14_Syn_BOUM118
CK_00002013	n.a.	n.a.	n.a.	n.a.	n.a.	n.a.	n.a.	n.a.	n.a.	n.a.	n.a.	salmon	turquoise	0.196796	0.0239676	-0.284915	-0.428107	0.293339	0.0927557	0.220361	0.196457	0.00508224	-0.0088056	0.0597345	-0.363113	0.00849749	-0.0754526	-0.408147	-0.222498	-0.379891	-0.0927481	0.384902	-0.202562	-0.0125738	-0.107797	-0.240289	0.0429467	0.0658157	-0.077313			n.a.	n.a.	n.a.	n.a.	n.a.	n.a.	Syn_GI095	GI30_Syn_SYN20, GI11_Syn_RS9916, GI06_Syn_A18-25c, GI09_Syn_A15-60, GI18_Syn_NOUM97013, GI30_Syn_WH8016
CK_00002015	n.a.	n.a.	n.a.	n.a.	n.a.	n.a.	n.a.	n.a.	n.a.	n.a.	n.a.	tan	red	0.0686267	0.165613	0.276956	-0.491174	0.0996378	-0.0358196	0.16254	0.08273	0.219832	0.120328	0.126449	0.0965987	0.287545	-0.124387	-0.470823	-0.352539	-0.309876	-0.140898	0.211483	-0.23229	-0.136809	-0.1836	-0.383598	0.0360062	0.0754937	0.46811			n.a.	n.a.	n.a.	n.a.	n.a.	n.a.	n.a.	n.a.
CK_00002017	n.a.	n.a.	n.a.	n.a.	n.a.	n.a.	n.a.	n.a.	n.a.	n.a.	n.a.	yellow	yellow	0.821409	0.281869	0.2547	-0.356822	-0.77599	0.828195	0.308297	0.569041	0.223099	0.199575	0.291716	0.192173	0.136628	-0.160121	-0.30118	-0.503881	-0.224086	-0.137713	-0.76193	-0.210893	-0.237005	-0.148942	-0.277305	0.00966507	0.0902971	0.223463			n.a.	n.a.	n.a.	n.a.	n.a.	n.a.	Syn_GI020	GI34_Syn_PROS-U-1, GI20_Syn_A15-127, GI13_Syn_CC9616, GI34_Syn_KORDI-52, GI20_Syn_KORDI-49, GI14_Syn_KORDI-100, GI22_Syn_A15-62
CK_00002018	n.a.	n.a.	n.a.	n.a.	n.a.	n.a.	n.a.	n.a.	n.a.	n.a.	n.a.	salmon	pink	-0.365944	0.0907546	-0.0200189	0.321767	-0.00600248	-0.499567	-0.054349	-0.150749	0.00174977	0.019487	0.166107	-0.112572	0.126343	0.102511	0.373081	0.0286672	0.0794618	0.193961	-0.0263589	0.0255906	0.0282401	-0.0706106	0.427077	0.0375413	0.16322	0.056135			n.a.	n.a.	n.a.	n.a.	n.a.	n.a.	Syn_GI134	GI04_Syn_KORDI-52, GI59_Syn_BIOS-E4-1, GI23_Syn_BL107, GI20_Syn_A15-28, GI50_Syn_PCC6307, GI06_Syn_BOUM118, GI23_Syn_A15-127, GI24_Syn_RS9907, GI18_Syn_WH8103, GI22_Syn_NOUM97013, GI16_Syn_A15-24, GI17_Syn_CB0101, GI22_Syn_KORDI-49, GI15_Syn_PCC7001, GI07_Syn_A15-60, GI09_Syn_CC9616, GI11_Syn_KORDI-100, GI01_Syn_PCC6307, GI05_Syn_TAK9802, GI10_Syn_RS9907, GI04_Syn_RS9907
CK_00002020	n.a.	n.a.	n.a.	n.a.	n.a.	n.a.	n.a.	n.a.	n.a.	n.a.	n.a.	salmon	pink	-0.347084	0.206258	0.165208	0.395015	-0.108889	-0.478068	-0.107568	-0.0754362	0.236727	0.1267	0.202455	-0.0451005	0.165547	0.0481739	0.419334	0.0897205	0.241697	0.257573	-0.160529	0.0381041	0.00179374	-0.0444121	0.53828	0.15851	0.332647	0.425939			n.a.	n.a.	n.a.	n.a.	n.a.	n.a.	Syn_GI125	GI07_Syn_A18-46.1, GI04_Syn_A15-24, GI05_Syn_BOUM118, GI06_Syn_WH8103, GI05_Syn_WH8102, GI05_Syn_RS9902, GI24_Syn_A15-127, GI20_Syn_M16.1, GI50_Syn_PCC7001, GI11_Syn_NS01, GI44_Syn_CC9616, GI08_Syn_RS9915, GI25_Syn_BL107, GI03_Syn_CC9902, GI41_Syn_PROS-U-1, GI38_Syn_KORDI-52, GI25_Syn_A15-62, GI31_Syn_CC9605, GI28_Syn_A15-44, GI27_Syn_RS9907, GI24_Syn_BL107, GI43_Syn_KORDI-100, GI26_Syn_TAK9802, …
CK_00002022	brown	brown	-0.357243	0.826306	-0.46264	-0.160897	-0.152866	-0.690255	0.826306	-0.46264	-0.160897	salmon	turquoise	-0.597961	-0.212642	0.153587	-0.113184	0.661704	-0.486475	-0.35669	-0.489807	0.05768	-0.249359	-0.227436	-0.0171389	0.197144	-0.00289566	-0.148495	0.111722	-0.0382662	0.218636	0.667221	0.109816	0.101342	0.0603753	0.178069	0.196952	0.220293	0.352202			Pro_GI028	GI14_Pro_MIT9201, GI14_Pro_MIT9314, GI19_Pro_MIT9312, GI16_Pro_AS9601, GI19_Pro_MIT9302, GI17_Pro_MED4, GI19_Pro_MIT9515, GI17_Pro_GP2, GI06_Pro_EQPAC1, GI06_Pro_MIT9123, GI21_Pro_MIT9515, GI06_Pro_MIT9201, GI20_Pro_MIT9301, GI19_Pro_MIT0604, GI17_Pro_MIT9215, GI15_Pro_SB, GI14_Pro_MIT9321, GI06_Pro_MIT9202, GI05_Pro_EQPAC1	19	4	First part of MED4_ISL5 (GI17_Pro_MED4), whole MIT9312_ISL5 (GI19_Pro_MIT9302) in Coleman et al 2006 and Dufresne et al 2008.	HL GI. Many hypothetical, a number of hli. desA3 in HLI and HLII, desA2 only in HLII.	Syn_GI068	GI16_Syn_RS9917, GI13_Syn_SYN20, GI26_Syn_WH8016, GI28_Syn_ROS8604, GI27_Syn_PROS-7-1, GI24_Syn_RS9909, GI17_Syn_KORDI-49, GI23_Syn_WH5701, GI12_Syn_BMK-MC-1, GI45_Syn_BIOS-U3-1, GI19_Syn_WH8101, GI14_Syn_WH8101, GI18_Syn_CC9311, GI08_Syn_A15-24, GI21_Syn_MEDNS5, GI41_Syn_CB0101, GI32_Syn_PCC7001, GI17_Syn_A18-25c, GI06_Syn_WH7805, GI10_Syn_MEDNS5, GI60_Syn_PCC6307, GI73_Syn_PCC6307, GI16_Syn_MIT…
CK_00002028	blue	yellow	0.868698	-0.66973	-0.16797	-0.312514	0.765675	0.895207	-0.66973	-0.16797	-0.312514	salmon	turquoise	-0.285536	-0.328906	-0.450713	-0.24585	0.686621	0.0598138	-0.398566	-0.49792	-0.365711	-0.263309	-0.268023	-0.317355	-0.255996	0.0637382	-0.302737	0.171126	-0.170243	0.120394	0.678742	0.147736	0.193063	0.135191	0.0196658	-0.0771375	-0.0470101	-0.457488			Pro_GI004	GI24_Pro_MIT0701, GI21_Pro_MIT0801, GI18_Pro_MIT9302, GI14_Pro_AS9601, GI18_Pro_MIT9312, GI01_Pro_MIT9123, GI15_Pro_MIT9215, GI18_Pro_MIT9515, GI08_Pro_MIT9201, GI17_Pro_MIT9312, GI16_Pro_MIT9314, GI01_Pro_MIT0602, GI01_Pro_MIT9313, GI17_Pro_MIT9321, GI17_Pro_MIT9302, GI11_Pro_MIT0601, GI23_Pro_NATL1A, GI16_Pro_MED4, GI01_Pro_MIT9303, GI15_Pro_AS9601, GI07_Pro_EQPAC1, GI04_Pro_MIT9202, GI14_Pro_M…	32	2	First part of MIT9312_ISL4 in Coleman 2006 (GI17_Pro_MIT9302), MED4_ISL4 in Coleman 2006 ( GI16_Pro_MED4)	In all strains except PAC1, but very dispersed (variable content). Contains mainly Cell wall/envelope biogenesis genes (cell surface modification genes)	Syn_GI029	GI05_Syn_WH5701, GI43_Syn_KORDI-52, GI40_Syn_PCC7001, GI18_Syn_RCC307, GI27_Syn_A15-62, GI32_Syn_RS9902, GI50_Syn_CC9616, GI06_Syn_CB0205, GI08_Syn_CB0101, GI49_Syn_KORDI-100, GI27_Syn_A15-127, GI28_Syn_TAK9802, GI46_Syn_PROS-U-1, GI39_Syn_NS01, GI29_Syn_KORDI-49, GI35_Syn_CC9605, GI21_Syn_A15-24
CK_00002030	n.a.	n.a.	n.a.	n.a.	n.a.	n.a.	n.a.	n.a.	n.a.	n.a.	n.a.	tan	tan	0.357681	0.366007	0.45413	-0.0704062	-0.648776	0.418819	-0.0673094	0.277397	0.249869	0.244949	0.406536	0.404026	0.164801	0.0317978	-0.0428643	-0.217398	-0.0872212	0.0247596	-0.68638	-0.0798762	-0.176444	-0.0369875	0.0336796	0.0212065	0.16307	0.328551			Pro_GI006	GI05_Pro_MIT0701, GI38_Pro_MIT9303, GI05_Pro_MIT9313	3	1	0	LLIV GI. desA2. lanM lanthionin synthetase. lanA lanthipeptide precursor x7 in MIT9313.	Syn_GI036	GI31_Syn_PCC6307, GI22_Syn_BMK-MC-1, GI10_Syn_SYN20, GI05_Syn_RCC307, GI14_Syn_BIOS-U3-1, GI38_Syn_CC9616, GI04_Syn_MITS9220, GI38_Syn_KORDI-100, GI07_Syn_A15-127, GI06_Syn_MINOS11, GI24_Syn_WH5701, GI20_Syn_WH8103, GI14_Syn_WH8016, GI25_Syn_TAK9802, GI23_Syn_A18-46.1, GI39_Syn_CC9616, GI05_Syn_PROS-9-1, GI11_Syn_MVIR-18-1, GI10_Syn_BIOS-E4-1, GI30_Syn_PCC7001, GI13_Syn_ROS8604, GI07_Syn_BMK-MC-1…
CK_00002032	n.a.	n.a.	n.a.	n.a.	n.a.	n.a.	n.a.	n.a.	n.a.	n.a.	n.a.	yellow	yellow	0.565804	-0.0401976	0.0616306	-0.117402	-0.478832	0.856683	-0.0461443	0.160764	-0.0280781	-0.0340441	-0.0394287	0.122405	-0.0278326	0.0571214	-0.096594	-0.217583	-0.100583	0.0130555	-0.495283	-0.145313	-0.119078	-0.0179797	-0.258338	-0.0356777	0.0239984	-0.0876021			n.a.	n.a.	n.a.	n.a.	n.a.	n.a.	Syn_GI036	GI31_Syn_PCC6307, GI22_Syn_BMK-MC-1, GI10_Syn_SYN20, GI05_Syn_RCC307, GI14_Syn_BIOS-U3-1, GI38_Syn_CC9616, GI04_Syn_MITS9220, GI38_Syn_KORDI-100, GI07_Syn_A15-127, GI06_Syn_MINOS11, GI24_Syn_WH5701, GI20_Syn_WH8103, GI14_Syn_WH8016, GI25_Syn_TAK9802, GI23_Syn_A18-46.1, GI39_Syn_CC9616, GI05_Syn_PROS-9-1, GI11_Syn_MVIR-18-1, GI10_Syn_BIOS-E4-1, GI30_Syn_PCC7001, GI13_Syn_ROS8604, GI07_Syn_BMK-MC-1…
CK_00002039	n.a.	n.a.	n.a.	n.a.	n.a.	n.a.	n.a.	n.a.	n.a.	n.a.	n.a.	purple	blue	-0.476731	-0.162558	-0.0215726	0.882701	-0.0356938	-0.401511	-0.294634	-0.369677	-0.145732	-0.133784	-0.144403	0.0181855	-0.0126358	0.452713	0.850294	0.730366	0.385574	0.0999812	-0.0643481	-0.00582788	-0.0526985	0.0219857	0.256544	-0.0131267	-0.0161973	-0.114719			n.a.	n.a.	n.a.	n.a.	n.a.	n.a.	Syn_GI106	GI25_Syn_CC9311, GI39_Syn_KORDI-52, GI42_Syn_ROS8604
CK_00002044	n.a.	n.a.	n.a.	n.a.	n.a.	n.a.	n.a.	n.a.	n.a.	n.a.	n.a.	salmon	turquoise	-0.128314	-0.227868	-0.159516	-0.541254	0.659414	0.0608946	-0.313696	-0.171744	-0.212918	-0.173106	-0.212957	-0.0338275	-0.119944	-0.120191	-0.567908	-0.141488	-0.325037	0.0484506	0.662895	0.15863	0.130901	0.144016	0.000488653	-0.0848304	-0.0582077	-0.312723			Pro_GI035	GI19_Pro_MIT0701, GI23_Pro_MIT9303, GI14_Pro_MIT9313	3	3	0	LLIV GI. pncA=siderophore synthesis?. Fur. mscL/mscS. 1 or 2 DNA glycosylase. lantipeptide precursor Nif11-like leader peptide (x3 in MIT9313) + several nif11-like.	Syn_GI089	GI07_Syn_MEDNS5, GI08_Syn_WH7805, GI21_Syn_A15-127, GI08_Syn_A18-40, GI08_Syn_PCC7001, GI09_Syn_WH7803, GI24_Syn_BIOS-E4-1, GI34_Syn_RS9916, GI04_Syn_WH7803, GI16_Syn_CC9605, GI33_Syn_KORDI-52, GI44_Syn_CB0101, GI14_Syn_CC9311, GI26_Syn_CB0205, GI19_Syn_A15-28, GI11_Syn_RS9909, GI23_Syn_PCC7001, GI28_Syn_A15-60, GI24_Syn_A18-46.1, GI06_Syn_CC9605, GI09_Syn_PROS-7-1, GI11_Syn_WH8016, GI17_Syn_CC96…
CK_00002050	n.a.	n.a.	n.a.	n.a.	n.a.	n.a.	n.a.	n.a.	n.a.	n.a.	n.a.	yellow	yellow	0.813563	0.0965085	0.185615	-0.329698	-0.651472	0.938855	0.24265	0.446907	0.112304	0.0910978	0.0618629	0.210333	0.117078	-0.178496	-0.283234	-0.4214	-0.204554	-0.251637	-0.624181	-0.208708	-0.153253	-0.170441	-0.426102	-0.0634081	-0.114501	0.0129226			n.a.	n.a.	n.a.	n.a.	n.a.	n.a.	n.a.	n.a.
CK_00002052	n.a.	n.a.	n.a.	n.a.	n.a.	n.a.	n.a.	n.a.	n.a.	n.a.	n.a.	yellow	yellow	0.0916609	-0.200478	-0.262461	-0.278959	0.18282	0.447133	-0.189132	-0.279471	-0.187804	-0.132346	-0.206329	-0.256231	-0.101689	-0.0527853	-0.295864	-0.0634472	-0.182169	-0.00606745	0.203807	-0.0449633	0.0157609	-0.0407235	-0.121872	-0.0437156	0.0354369	-0.125608			n.a.	n.a.	n.a.	n.a.	n.a.	n.a.	Syn_GI029	GI05_Syn_WH5701, GI43_Syn_KORDI-52, GI40_Syn_PCC7001, GI18_Syn_RCC307, GI27_Syn_A15-62, GI32_Syn_RS9902, GI50_Syn_CC9616, GI06_Syn_CB0205, GI08_Syn_CB0101, GI49_Syn_KORDI-100, GI27_Syn_A15-127, GI28_Syn_TAK9802, GI46_Syn_PROS-U-1, GI39_Syn_NS01, GI29_Syn_KORDI-49, GI35_Syn_CC9605, GI21_Syn_A15-24
CK_00002054	n.a.	n.a.	n.a.	n.a.	n.a.	n.a.	n.a.	n.a.	n.a.	n.a.	n.a.	yellow	yellow	0.311667	-0.104614	-0.160426	-0.21201	-0.0132974	0.532219	-0.018829	0.00858238	-0.0718838	-0.0685529	-0.120705	-0.202699	-0.150296	-0.0416159	-0.23871	-0.0576316	-0.0477341	-0.187805	0.051957	-0.211644	-0.0921807	-0.0260055	-0.496354	-0.101362	0.0163359	0.166504			n.a.	n.a.	n.a.	n.a.	n.a.	n.a.	Syn_GI132	GI46_Syn_KORDI-52, GI41_Syn_PCC7001, GI07_Syn_CB0205
CK_00002056	red	red	0.0102272	-0.464908	0.654271	-0.0348122	-0.160961	0.352265	-0.464908	0.654271	-0.0348122	salmon	pink	0.0297757	0.150614	0.117057	0.411302	-0.486202	-0.130065	0.0200035	0.241106	0.0967621	0.0570055	0.211609	0.0196719	0.0462597	0.00970382	0.444436	0.0486755	0.258434	0.100752	-0.527814	-0.139504	-0.124652	-0.0656769	0.481135	-0.0230589	0.149737	0.282642			Pro_GI032	GI21_Pro_MIT9302, GI13_Pro_MIT9515, GI10_Pro_EQPAC1, GI12_Pro_MIT9123, GI05_Pro_MIT9201, GI16_Pro_MIT9301, GI15_Pro_GP2, GI02_Pro_MIT9202, GI19_Pro_MIT9201, GI13_Pro_MIT9215, GI19_Pro_SB, GI11_Pro_PAC1, GI13_Pro_MED4, GI12_Pro_AS9601, GI16_Pro_MIT9302, GI19_Pro_MED4, GI15_Pro_MIT0604, GI19_Pro_MIT9314, GI20_Pro_MIT9321, GI15_Pro_MIT9312	20	1	MED4_ISL3 (GI13_Pro_MED4) and MIT9312_ISL3 (GI15_Pro_MIT9312) in Coleman et al 2006 and Dufresne et al 2008 + MED4_ISL5 (GI19_Pro_MED4)	GI specific to HL (+ PAC1 distantly related, with N assimilation genes). Many hli. In MIT9301, big island containing P acquisition genes (gap3, chrA, pstS, phnCDE, ptxD), as described in Martiny 2006. Thus similar to Pro_GI048 for these genes, but maybe inserted here in another island?. PhoB/PhoR are in the island but were not predicted as gained. In SB and PAC1, all genes for nitrate/nitrite ass…	Syn_GI122	GI26_Syn_WH8103, GI21_Syn_WH5701, GI33_Syn_PROS-7-1, GI05_Syn_CB0205, GI26_Syn_NOUM97013, GI48_Syn_CC9616, GI17_Syn_WH7803, GI20_Syn_A15-24, GI42_Syn_PROS-U-1, GI25_Syn_MITS9220, GI29_Syn_RS9902, GI69_Syn_BIOS-E4-1, GI29_Syn_RS9907, GI46_Syn_KORDI-100, GI30_Syn_A18-46.1, GI46_Syn_BIOS-U3-1, GI59_Syn_PCC6307, GI37_Syn_NS01, GI38_Syn_PCC7001, GI28_Syn_A18-25c, GI36_Syn_WH8016, GI25_Syn_RS9909, GI26…
CK_00002062	n.a.	n.a.	n.a.	n.a.	n.a.	n.a.	n.a.	n.a.	n.a.	n.a.	n.a.	salmon	turquoise	-0.0953114	-0.258872	-0.647771	-0.102131	0.453416	-0.0507174	-0.0180609	-0.138849	-0.420505	-0.243409	-0.117814	-0.458864	-0.389168	0.0534738	-0.106589	0.0488861	-0.164446	0.0715937	0.467133	0.118039	0.0745784	0.0735239	0.0826122	-0.165646	-0.160832	-0.625118			n.a.	n.a.	n.a.	n.a.	n.a.	n.a.	n.a.	n.a.
CK_00002063	n.a.	n.a.	n.a.	n.a.	n.a.	n.a.	n.a.	n.a.	n.a.	n.a.	n.a.	yellow	yellow	0.61954	0.0439446	0.204733	0.150926	-0.699322	0.745771	0.181353	0.295195	0.0696009	0.0307846	0.0289419	0.247112	0.103356	0.0520729	0.206082	-0.124965	-0.0503553	-0.236407	-0.689969	-0.189639	-0.188512	-0.104886	-0.283466	-0.109688	-0.121829	-0.00449909			n.a.	n.a.	n.a.	n.a.	n.a.	n.a.	Syn_GI134	GI04_Syn_KORDI-52, GI59_Syn_BIOS-E4-1, GI23_Syn_BL107, GI20_Syn_A15-28, GI50_Syn_PCC6307, GI06_Syn_BOUM118, GI23_Syn_A15-127, GI24_Syn_RS9907, GI18_Syn_WH8103, GI22_Syn_NOUM97013, GI16_Syn_A15-24, GI17_Syn_CB0101, GI22_Syn_KORDI-49, GI15_Syn_PCC7001, GI07_Syn_A15-60, GI09_Syn_CC9616, GI11_Syn_KORDI-100, GI01_Syn_PCC6307, GI05_Syn_TAK9802, GI10_Syn_RS9907, GI04_Syn_RS9907
CK_00002071	n.a.	n.a.	n.a.	n.a.	n.a.	n.a.	n.a.	n.a.	n.a.	n.a.	n.a.	salmon	turquoise	-0.151307	-0.256151	-0.689739	-0.103621	0.515102	-0.0691335	-0.205253	-0.124645	-0.428966	-0.240334	-0.111328	-0.495959	-0.404056	0.178518	-0.13502	0.188303	-0.184184	-0.0129883	0.541119	-0.0312808	0.0896793	0.0553465	0.129261	-0.159013	-0.143723	-0.667318			n.a.	n.a.	n.a.	n.a.	n.a.	n.a.	Syn_GI022	GI20_Syn_WH7805, GI09_Syn_ROS8604, GI09_Syn_BIOS-E4-1, GI03_Syn_A15-127, GI23_Syn_RS9915, GI10_Syn_PROS-7-1, GI18_Syn_A15-24, GI21_Syn_A15-28, GI09_Syn_BIOS-U3-1, GI03_Syn_WH7803, GI08_Syn_SYN20, GI18_Syn_CC9616, GI08_Syn_RS9909, GI19_Syn_BOUM118, GI21_Syn_WH8103, GI08_Syn_RS9917, GI05_Syn_MEDNS5, GI03_Syn_KORDI-49, GI23_Syn_WH8102, GI06_Syn_BMK-MC-1, GI25_Syn_A18-46.1, GI12_Syn_WH8016, GI16_Syn_…
CK_00002074	n.a.	n.a.	n.a.	n.a.	n.a.	n.a.	n.a.	n.a.	n.a.	n.a.	n.a.	salmon	pink	0.12855	0.148471	-0.215474	0.153951	-0.283622	-0.0446284	0.0954601	0.311819	-0.0471974	0.0581723	0.270676	-0.177701	-0.147888	-0.0300655	0.210225	-0.101336	-0.00869637	0.0856912	-0.326666	-0.0233618	-0.00212268	-0.0871738	0.53381	-0.0818503	-0.0322496	-0.145129			n.a.	n.a.	n.a.	n.a.	n.a.	n.a.	Syn_GI119	GI12_Syn_RS9916, GI36_Syn_BIOS-U3-1, GI24_Syn_A15-60, GI05_Syn_A15-127, GI05_Syn_WH7805, GI18_Syn_RS9917, GI40_Syn_PCC6307, GI05_Syn_KORDI-49, GI17_Syn_MITS9220, GI14_Syn_PROS-7-1, GI26_Syn_RS9909, GI10_Syn_NOUM97013, GI15_Syn_PROS-7-1, GI34_Syn_BIOS-E4-1, GI21_Syn_RS9909, GI19_Syn_A18-25c, GI20_Syn_WH8101
CK_00002075	n.a.	n.a.	n.a.	n.a.	n.a.	n.a.	n.a.	n.a.	n.a.	n.a.	n.a.	salmon	pink	-0.0825291	0.127182	-0.20828	0.329225	-0.233431	-0.220926	-0.0330003	0.13933	-0.0199937	0.04295	0.230389	-0.172767	-0.133732	-0.0466271	0.408489	-0.0275337	0.0713696	0.1479	-0.303869	0.0375016	0.0675018	0.0633662	0.487836	-0.040429	-0.0443803	-0.151162			n.a.	n.a.	n.a.	n.a.	n.a.	n.a.	Syn_GI119	GI12_Syn_RS9916, GI36_Syn_BIOS-U3-1, GI24_Syn_A15-60, GI05_Syn_A15-127, GI05_Syn_WH7805, GI18_Syn_RS9917, GI40_Syn_PCC6307, GI05_Syn_KORDI-49, GI17_Syn_MITS9220, GI14_Syn_PROS-7-1, GI26_Syn_RS9909, GI10_Syn_NOUM97013, GI15_Syn_PROS-7-1, GI34_Syn_BIOS-E4-1, GI21_Syn_RS9909, GI19_Syn_A18-25c, GI20_Syn_WH8101
CK_00002076	n.a.	n.a.	n.a.	n.a.	n.a.	n.a.	n.a.	n.a.	n.a.	n.a.	n.a.	salmon	pink	-0.0236487	0.075546	-0.226491	0.287075	-0.259834	-0.215001	0.0530925	0.218189	-0.0236785	0.00237407	0.164756	-0.195802	-0.145926	-0.059345	0.351981	-0.0519743	0.103616	0.105042	-0.348243	0.199555	0.0128752	0.0274323	0.642874	-0.0922069	-0.0774505	-0.123503			n.a.	n.a.	n.a.	n.a.	n.a.	n.a.	Syn_GI119	GI12_Syn_RS9916, GI36_Syn_BIOS-U3-1, GI24_Syn_A15-60, GI05_Syn_A15-127, GI05_Syn_WH7805, GI18_Syn_RS9917, GI40_Syn_PCC6307, GI05_Syn_KORDI-49, GI17_Syn_MITS9220, GI14_Syn_PROS-7-1, GI26_Syn_RS9909, GI10_Syn_NOUM97013, GI15_Syn_PROS-7-1, GI34_Syn_BIOS-E4-1, GI21_Syn_RS9909, GI19_Syn_A18-25c, GI20_Syn_WH8101
CK_00002081	n.a.	n.a.	n.a.	n.a.	n.a.	n.a.	n.a.	n.a.	n.a.	n.a.	n.a.	purple	blue	0.32187	-0.177052	-0.25086	0.412741	-0.487535	0.382192	0.165004	0.0985973	-0.198332	-0.160343	-0.125217	-0.176042	-0.139465	0.226902	0.444642	0.135512	0.0913851	-0.105572	-0.49096	-0.129548	-0.101928	-0.0632645	-0.0655605	-0.0604532	-0.105027	-0.265013			n.a.	n.a.	n.a.	n.a.	n.a.	n.a.	Syn_GI068	GI16_Syn_RS9917, GI13_Syn_SYN20, GI26_Syn_WH8016, GI28_Syn_ROS8604, GI27_Syn_PROS-7-1, GI24_Syn_RS9909, GI17_Syn_KORDI-49, GI23_Syn_WH5701, GI12_Syn_BMK-MC-1, GI45_Syn_BIOS-U3-1, GI19_Syn_WH8101, GI14_Syn_WH8101, GI18_Syn_CC9311, GI08_Syn_A15-24, GI21_Syn_MEDNS5, GI41_Syn_CB0101, GI32_Syn_PCC7001, GI17_Syn_A18-25c, GI06_Syn_WH7805, GI10_Syn_MEDNS5, GI60_Syn_PCC6307, GI73_Syn_PCC6307, GI16_Syn_MIT…
CK_00002083	n.a.	n.a.	n.a.	n.a.	n.a.	n.a.	n.a.	n.a.	n.a.	n.a.	n.a.	purple	blue	-0.274549	-0.104578	-0.0908948	0.904955	-0.233448	-0.241328	-0.159248	-0.206985	-0.096178	-0.0865568	-0.0896649	-0.0783977	-0.0259695	0.0601244	0.9523	0.458898	0.39604	-0.00731859	-0.233372	-0.0954831	-0.0841349	-0.0893557	0.145444	-0.0193347	-0.0425771	-0.0943501			n.a.	n.a.	n.a.	n.a.	n.a.	n.a.	Syn_GI097	GI15_Syn_MINOS11, GI12_Syn_RCC307
CK_00002084	n.a.	n.a.	n.a.	n.a.	n.a.	n.a.	n.a.	n.a.	n.a.	n.a.	n.a.	salmon	turquoise	0.0663451	-0.269867	-0.455144	-0.461585	0.504906	0.328777	-0.169304	-0.181519	-0.298877	-0.214178	-0.222589	-0.307218	-0.272338	-0.109449	-0.486768	-0.146406	-0.240561	-0.0553267	0.525101	0.100353	0.121943	0.101605	-0.185849	-0.180889	-0.209156	-0.427438			n.a.	n.a.	n.a.	n.a.	n.a.	n.a.	Syn_GI068	GI16_Syn_RS9917, GI13_Syn_SYN20, GI26_Syn_WH8016, GI28_Syn_ROS8604, GI27_Syn_PROS-7-1, GI24_Syn_RS9909, GI17_Syn_KORDI-49, GI23_Syn_WH5701, GI12_Syn_BMK-MC-1, GI45_Syn_BIOS-U3-1, GI19_Syn_WH8101, GI14_Syn_WH8101, GI18_Syn_CC9311, GI08_Syn_A15-24, GI21_Syn_MEDNS5, GI41_Syn_CB0101, GI32_Syn_PCC7001, GI17_Syn_A18-25c, GI06_Syn_WH7805, GI10_Syn_MEDNS5, GI60_Syn_PCC6307, GI73_Syn_PCC6307, GI16_Syn_MIT…
CK_00002085	n.a.	n.a.	n.a.	n.a.	n.a.	n.a.	n.a.	n.a.	n.a.	n.a.	n.a.	salmon	turquoise	-0.261363	-0.340543	-0.346097	-0.242068	0.681083	0.0185121	-0.416545	-0.362296	-0.33908	-0.275026	-0.292875	-0.181275	-0.223688	-0.0489662	-0.250525	0.0302589	-0.244977	0.0927529	0.683026	0.0514109	0.144693	0.213162	0.010901	-0.153265	-0.0685415	-0.467219			n.a.	n.a.	n.a.	n.a.	n.a.	n.a.	Syn_GI065	GI10_Syn_BMK-MC-1, GI12_Syn_RS9902, GI28_Syn_KORDI-52, GI12_Syn_PROS-7-1, GI17_Syn_A15-44, GI16_Syn_A15-44, GI31_Syn_KORDI-100, GI12_Syn_KORDI-49, GI24_Syn_RS9916, GI11_Syn_A18-40, GI05_Syn_WH7803, GI19_Syn_RS9907, GI16_Syn_M16.1, GI34_Syn_WH7805, GI18_Syn_WH8102, GI13_Syn_A15-24, GI17_Syn_RS9907, GI14_Syn_M16.1, GI17_Syn_A18-46.1, GI13_Syn_WH8103, GI13_Syn_TAK9802, GI13_Syn_A15-127, GI21_Syn_PRO…
CK_00002086	n.a.	n.a.	n.a.	n.a.	n.a.	n.a.	n.a.	n.a.	n.a.	n.a.	n.a.	purple	blue	-0.278136	-0.1069	-0.0962184	0.9042	-0.206908	-0.236298	-0.166915	-0.216796	-0.0986394	-0.0892334	-0.0912984	-0.0787076	-0.023796	0.16044	0.937813	0.507595	0.373106	-0.0298604	-0.208615	-0.0621233	-0.0814855	-0.0695146	0.145149	-0.0366333	-0.0666293	-0.105982			n.a.	n.a.	n.a.	n.a.	n.a.	n.a.	Syn_GI097	GI15_Syn_MINOS11, GI12_Syn_RCC307
CK_00002088	n.a.	n.a.	n.a.	n.a.	n.a.	n.a.	n.a.	n.a.	n.a.	n.a.	n.a.	purple	blue	-0.417269	-0.159363	-0.130839	0.846451	-0.028661	-0.352951	-0.249009	-0.324418	-0.153556	-0.13209	-0.134918	-0.115018	-0.0569103	0.354217	0.788361	0.799916	0.465442	0.0428545	-0.0265919	-0.0293758	-0.0805236	-0.060592	0.140347	0.000920374	0.0477087	-0.130987			n.a.	n.a.	n.a.	n.a.	n.a.	n.a.	Syn_GI032	GI04_Syn_CB0205, GI15_Syn_PCC6307, GI44_Syn_PCC6307, GI04_Syn_NS01, GI01_Syn_MINOS11, GI01_Syn_RCC307, GI28_Syn_CB0205, GI15_Syn_WH5701, GI63_Syn_PCC6307, GI06_Syn_PCC7001, GI43_Syn_PCC7001, GI14_Syn_NS01
CK_00002092	n.a.	n.a.	n.a.	n.a.	n.a.	n.a.	n.a.	n.a.	n.a.	n.a.	n.a.	purple	blue	-0.308627	-0.112799	-0.10596	0.966907	-0.224437	-0.271967	-0.180019	-0.23096	-0.106109	-0.0939177	-0.0959147	-0.0851299	-0.030508	0.185622	0.935306	0.600865	0.679589	-0.0255686	-0.224277	-0.0991426	-0.0956866	-0.0828809	0.137446	-0.0592719	-0.0677188	-0.113463			n.a.	n.a.	n.a.	n.a.	n.a.	n.a.	Syn_GI104	GI26_Syn_CB0101, GI19_Syn_PCC6307, GI31_Syn_CB0205, GI34_Syn_CB0101, GI33_Syn_WH5701
CK_00002094	brown	brown	-0.355478	0.65137	-0.189519	-0.252778	-0.240825	-0.5034	0.65137	-0.189519	-0.252778	salmon	pink	-0.427009	-0.26499	-0.333344	0.1959	0.283484	-0.45773	-0.169833	-0.257197	-0.238916	-0.229294	-0.222199	-0.272173	-0.199285	0.171329	0.190274	0.145601	0.0690924	0.223979	0.198287	0.226056	0.191352	0.0930266	0.586113	-0.0406254	-0.012064	-0.252192			Pro_GI041	GI04_Pro_MED4, GI06_Pro_MIT0604, GI12_Pro_MIT9321, GI04_Pro_MIT9312, GI14_Pro_MIT9202, GI09_Pro_SB, GI11_Pro_MIT9314, GI02_Pro_GP2, GI05_Pro_MIT9515, GI06_Pro_MIT9211, GI06_Pro_MIT9215, GI05_Pro_MIT9302, GI16_Pro_MIT9123, GI15_Pro_EQPAC1, GI06_Pro_MIT9301, GI19_Pro_MIT0601, GI20_Pro_MIT9201	17	1	MED4_ISL1.1 in Dufresne et al 2008	HL + some LLII-III. Mainly hypothetical, sometimes restriction modification enzymes, sometimes phage integrase/other phage proteins. urtABCDE (urea transporter) in MIT9123	Syn_GI022	GI20_Syn_WH7805, GI09_Syn_ROS8604, GI09_Syn_BIOS-E4-1, GI03_Syn_A15-127, GI23_Syn_RS9915, GI10_Syn_PROS-7-1, GI18_Syn_A15-24, GI21_Syn_A15-28, GI09_Syn_BIOS-U3-1, GI03_Syn_WH7803, GI08_Syn_SYN20, GI18_Syn_CC9616, GI08_Syn_RS9909, GI19_Syn_BOUM118, GI21_Syn_WH8103, GI08_Syn_RS9917, GI05_Syn_MEDNS5, GI03_Syn_KORDI-49, GI23_Syn_WH8102, GI06_Syn_BMK-MC-1, GI25_Syn_A18-46.1, GI12_Syn_WH8016, GI16_Syn_…
CK_00002098	blue	yellow	0.596169	-0.520793	-0.00894046	-0.300694	0.469964	0.73289	-0.520793	-0.00894046	-0.300694	salmon	pink	-0.661227	-0.267763	-0.262787	0.493178	0.450113	-0.584372	-0.419913	-0.455456	-0.258884	-0.221736	-0.227049	-0.209862	-0.141317	0.351141	0.45657	0.536905	0.162117	0.338964	0.332522	0.275211	0.263331	0.342948	0.600731	-0.0289326	0.0522472	-0.240817			n.a.	n.a.	n.a.	n.a.	n.a.	n.a.	Syn_GI005	GI21_Syn_BIOS-U3-1, GI10_Syn_MITS9220, GI09_Syn_WH7805, GI23_Syn_ROS8604, GI07_Syn_PROS-9-1, GI13_Syn_MVIR-18-1, GI10_Syn_WH7803, GI16_Syn_MEDNS5, GI29_Syn_A15-60, GI23_Syn_A18-25c, GI15_Syn_SYN20, GI12_Syn_CC9311, GI18_Syn_RS9916, GI57_Syn_BIOS-E4-1, GI19_Syn_BMK-MC-1, GI08_Syn_NOUM97013
CK_00002101	n.a.	n.a.	n.a.	n.a.	n.a.	n.a.	n.a.	n.a.	n.a.	n.a.	n.a.	salmon	turquoise	-0.493266	-0.122491	-0.0241229	-0.36611	0.732167	-0.55722	-0.0632973	-0.350334	-0.0118103	-0.0982095	-0.153041	-0.124603	0.0699297	-0.047613	-0.415342	-0.000667452	-0.152982	0.162346	0.750726	0.132552	0.154264	0.0946413	0.0889215	0.101006	0.196323	0.145439			n.a.	n.a.	n.a.	n.a.	n.a.	n.a.	Syn_GI022	GI20_Syn_WH7805, GI09_Syn_ROS8604, GI09_Syn_BIOS-E4-1, GI03_Syn_A15-127, GI23_Syn_RS9915, GI10_Syn_PROS-7-1, GI18_Syn_A15-24, GI21_Syn_A15-28, GI09_Syn_BIOS-U3-1, GI03_Syn_WH7803, GI08_Syn_SYN20, GI18_Syn_CC9616, GI08_Syn_RS9909, GI19_Syn_BOUM118, GI21_Syn_WH8103, GI08_Syn_RS9917, GI05_Syn_MEDNS5, GI03_Syn_KORDI-49, GI23_Syn_WH8102, GI06_Syn_BMK-MC-1, GI25_Syn_A18-46.1, GI12_Syn_WH8016, GI16_Syn_…
CK_00002102	n.a.	n.a.	n.a.	n.a.	n.a.	n.a.	n.a.	n.a.	n.a.	n.a.	n.a.	salmon	turquoise	-0.52528	-0.0422898	-0.282231	-0.202129	0.750526	-0.571462	-0.232496	-0.29928	-0.0700687	-0.0704282	0.0131343	-0.325126	-0.0695178	0.0805639	-0.208965	0.0813826	-0.29112	0.21969	0.762332	0.113081	0.179592	0.157671	0.186523	0.0960933	0.178152	-0.110824			Pro_GI004	GI24_Pro_MIT0701, GI21_Pro_MIT0801, GI18_Pro_MIT9302, GI14_Pro_AS9601, GI18_Pro_MIT9312, GI01_Pro_MIT9123, GI15_Pro_MIT9215, GI18_Pro_MIT9515, GI08_Pro_MIT9201, GI17_Pro_MIT9312, GI16_Pro_MIT9314, GI01_Pro_MIT0602, GI01_Pro_MIT9313, GI17_Pro_MIT9321, GI17_Pro_MIT9302, GI11_Pro_MIT0601, GI23_Pro_NATL1A, GI16_Pro_MED4, GI01_Pro_MIT9303, GI15_Pro_AS9601, GI07_Pro_EQPAC1, GI04_Pro_MIT9202, GI14_Pro_M…	32	3	First part of MIT9312_ISL4 in Coleman 2006 (GI17_Pro_MIT9302), MED4_ISL4 in Coleman 2006 ( GI16_Pro_MED4)	In all strains except PAC1, but very dispersed (variable content). Contains mainly Cell wall/envelope biogenesis genes (cell surface modification genes)	Syn_GI084	GI01_Syn_MEDNS5, GI06_Syn_BIOS-U3-1, GI07_Syn_ROS8604, GI06_Syn_PROS-7-1, GI05_Syn_A15-28, GI03_Syn_CC9311, GI06_Syn_BIOS-E4-1, GI23_Syn_WH7805, GI10_Syn_WH8016, GI02_Syn_CC9605, GI03_Syn_A18-40, GI03_Syn_NOUM97013, GI30_Syn_RS9916, GI03_Syn_BMK-MC-1, GI03_Syn_M16.1, GI03_Syn_WH8101, GI04_Syn_KORDI-100, GI01_Syn_BL107, GI02_Syn_KORDI-49, GI02_Syn_CC9902, GI01_Syn_A15-44, GI01_Syn_KORDI-52, GI04_S…
CK_00002103	blue	blue	0.812149	-0.340099	-0.184511	-0.691435	0.809299	0.65755	-0.340099	-0.184511	-0.691435	n.a.	n.a.	n.a.	n.a.	n.a.	n.a.	n.a.	n.a.	n.a.	n.a.	n.a.	n.a.	n.a.	n.a.	n.a.	n.a.	n.a.	n.a.	n.a.	n.a.	n.a.	n.a.	n.a.	n.a.	n.a.	n.a.	n.a.	n.a.			Pro_GI015	GI07_Pro_SB, GI12_Pro_MED4, GI11_Pro_MIT9515, GI01_Pro_MIT9321, GI15_Pro_MIT9301, GI21_Pro_MIT9201, GI01_Pro_MIT9314, GI14_Pro_MIT0604, GI01_Pro_MIT9302, GI13_Pro_MIT9312, GI01_Pro_MIT9202, GI12_Pro_MIT9215, GI01_Pro_EQPAC1, GI11_Pro_MIT9201, GI15_Pro_MIT9123, GI11_Pro_AS9601, GI12_Pro_GP2	17	16	Contains MED4_SMV4 (GI12_Pro_MED4) and MIT9312_SMV4 (GI13_Pro_MIT9312) from Coleman 2006. Part of MED4_ISL2.2 (GI12_Pro_MED4) in Dufresne 2008, the other part is in another island (GI11_Pro_MED4 in Pro_GI023).	HL GI. Many hypothetical, some hli. Zn/Mn uptake in some strains. 1 nif11-like.	n.a.	n.a.
CK_00002104	turquoise	turquoise	-0.458284	-0.217516	0.220906	0.985967	-0.542176	-0.210846	-0.217516	0.220906	0.985967	tan	red	-0.112595	0.145673	0.436201	0.166273	-0.167284	-0.165147	-0.0174545	-0.0198649	0.31997	0.148071	0.0197421	0.224513	0.334233	-0.0829212	0.154344	0.147942	0.158129	-0.0432241	-0.0884543	-0.377713	-0.0961449	-0.204445	-0.256627	0.144007	0.169094	0.573051			Pro_GI029	GI05_Pro_MIT9123, GI01_Pro_NATL1A, GI01_Pro_MIT9515, GI01_Pro_MIT0604, GI01_Pro_MIT9215, GI02_Pro_MIT9302, GI09_Pro_MIT9202	7	1	0	Small GI. Mainly restriction-modification enzymes. 1 helicase.	n.a.	n.a.
CK_00002107	n.a.	n.a.	n.a.	n.a.	n.a.	n.a.	n.a.	n.a.	n.a.	n.a.	n.a.	salmon	turquoise	-0.493036	-0.00375424	-0.118554	0.0717931	0.442864	-0.623561	-0.0286587	-0.292109	0.0046296	-0.0286923	0.0188283	-0.216044	0.101611	0.126242	0.0576811	0.187126	-0.0518219	0.123714	0.467038	-0.013025	0.0779802	0.0327651	0.250337	0.0815589	0.111899	0.0321718			n.a.	n.a.	n.a.	n.a.	n.a.	n.a.	Syn_GI122	GI26_Syn_WH8103, GI21_Syn_WH5701, GI33_Syn_PROS-7-1, GI05_Syn_CB0205, GI26_Syn_NOUM97013, GI48_Syn_CC9616, GI17_Syn_WH7803, GI20_Syn_A15-24, GI42_Syn_PROS-U-1, GI25_Syn_MITS9220, GI29_Syn_RS9902, GI69_Syn_BIOS-E4-1, GI29_Syn_RS9907, GI46_Syn_KORDI-100, GI30_Syn_A18-46.1, GI46_Syn_BIOS-U3-1, GI59_Syn_PCC6307, GI37_Syn_NS01, GI38_Syn_PCC7001, GI28_Syn_A18-25c, GI36_Syn_WH8016, GI25_Syn_RS9909, GI26…
CK_00002110	blue	blue	0.593152	0.000893906	-0.579129	-0.36467	0.677788	0.298103	0.000893906	-0.579129	-0.36467	yellow	yellow	0.349821	-0.014398	-0.162787	-0.79031	0.144486	0.451751	0.0695036	0.14279	-0.0136311	-0.0516847	0.0238424	-0.231639	-0.0244472	-0.266907	-0.779572	-0.520067	-0.430062	-0.0373221	0.175686	-0.028424	0.0410136	-0.0411471	-0.160013	-0.0309407	0.1414	0.070225			Pro_GI032	GI21_Pro_MIT9302, GI13_Pro_MIT9515, GI10_Pro_EQPAC1, GI12_Pro_MIT9123, GI05_Pro_MIT9201, GI16_Pro_MIT9301, GI15_Pro_GP2, GI02_Pro_MIT9202, GI19_Pro_MIT9201, GI13_Pro_MIT9215, GI19_Pro_SB, GI11_Pro_PAC1, GI13_Pro_MED4, GI12_Pro_AS9601, GI16_Pro_MIT9302, GI19_Pro_MED4, GI15_Pro_MIT0604, GI19_Pro_MIT9314, GI20_Pro_MIT9321, GI15_Pro_MIT9312	20	3	MED4_ISL3 (GI13_Pro_MED4) and MIT9312_ISL3 (GI15_Pro_MIT9312) in Coleman et al 2006 and Dufresne et al 2008 + MED4_ISL5 (GI19_Pro_MED4)	GI specific to HL (+ PAC1 distantly related, with N assimilation genes). Many hli. In MIT9301, big island containing P acquisition genes (gap3, chrA, pstS, phnCDE, ptxD), as described in Martiny 2006. Thus similar to Pro_GI048 for these genes, but maybe inserted here in another island?. PhoB/PhoR are in the island but were not predicted as gained. In SB and PAC1, all genes for nitrate/nitrite ass…	Syn_GI063	GI31_Syn_A15-44, GI08_Syn_NS01
CK_00002111	n.a.	n.a.	n.a.	n.a.	n.a.	n.a.	n.a.	n.a.	n.a.	n.a.	n.a.	salmon	pink	-0.516664	-0.00423886	0.314865	0.330624	0.128223	-0.461628	-0.258734	-0.404994	0.178171	0.00948777	-0.0937719	0.0658277	0.29905	0.167134	0.341812	0.149631	0.129254	0.333337	0.0729619	0.0743563	-0.00661622	0.0233558	0.514989	0.24273	0.451723	0.51107			n.a.	n.a.	n.a.	n.a.	n.a.	n.a.	Syn_GI092	GI05_Syn_PROS-U-1, GI33_Syn_PCC7001, GI33_Syn_NS01, GI06_Syn_A18-46.1
CK_00002115	n.a.	n.a.	n.a.	n.a.	n.a.	n.a.	n.a.	n.a.	n.a.	n.a.	n.a.	yellow	brown	0.456674	0.144959	-0.0498173	-0.0729812	-0.519013	0.301313	0.240013	0.513479	0.137885	0.0244689	0.217092	-0.182456	-0.140237	0.0256605	-0.0423159	-0.211076	-0.0797648	0.217271	-0.549876	-0.134015	-0.22382	-0.162191	0.280267	0.107128	0.243944	0.352664			n.a.	n.a.	n.a.	n.a.	n.a.	n.a.	n.a.	n.a.
CK_00002116	n.a.	n.a.	n.a.	n.a.	n.a.	n.a.	n.a.	n.a.	n.a.	n.a.	n.a.	yellow	yellow	0.419202	0.125723	-0.0181316	0.0387455	-0.468429	0.481009	0.0871258	0.255438	0.194957	0.0822904	0.0973342	-0.237633	0.187557	-0.0393999	0.0358595	-0.176248	0.199077	-0.0154607	-0.472179	-0.163039	-0.114067	-0.12042	-0.109705	0.0724303	0.0851378	0.361418			n.a.	n.a.	n.a.	n.a.	n.a.	n.a.	n.a.	n.a.
CK_00002118	n.a.	n.a.	n.a.	n.a.	n.a.	n.a.	n.a.	n.a.	n.a.	n.a.	n.a.	yellow	yellow	0.548405	0.188995	-0.13968	-0.334722	-0.321909	0.529149	0.320288	0.327052	0.121635	0.112154	0.230355	-0.227128	0.0433177	-0.177288	-0.316213	-0.348185	-0.124057	-0.155296	-0.258574	-0.154856	-0.131641	-0.176422	-0.418815	0.0582707	-0.0399546	0.0721598			n.a.	n.a.	n.a.	n.a.	n.a.	n.a.	Syn_GI065	GI10_Syn_BMK-MC-1, GI12_Syn_RS9902, GI28_Syn_KORDI-52, GI12_Syn_PROS-7-1, GI17_Syn_A15-44, GI16_Syn_A15-44, GI31_Syn_KORDI-100, GI12_Syn_KORDI-49, GI24_Syn_RS9916, GI11_Syn_A18-40, GI05_Syn_WH7803, GI19_Syn_RS9907, GI16_Syn_M16.1, GI34_Syn_WH7805, GI18_Syn_WH8102, GI13_Syn_A15-24, GI17_Syn_RS9907, GI14_Syn_M16.1, GI17_Syn_A18-46.1, GI13_Syn_WH8103, GI13_Syn_TAK9802, GI13_Syn_A15-127, GI21_Syn_PRO…
CK_00002121	n.a.	n.a.	n.a.	n.a.	n.a.	n.a.	n.a.	n.a.	n.a.	n.a.	n.a.	yellow	brown	0.599612	0.193552	0.0525077	-0.632961	-0.324569	0.490278	0.382786	0.475894	0.180058	0.155348	0.173893	-0.0322842	0.103469	-0.303735	-0.56616	-0.614431	-0.446193	-0.126811	-0.270989	-0.189103	-0.174966	-0.289858	-0.0776796	0.0521523	0.01052	0.158134			Pro_GI001	GI16_Pro_MIT9313, GI21_Pro_MIT9303, GI17_Pro_MIT9303, GI17_Pro_MIT0701, GI01_Pro_MIT0701, GI15_Pro_MIT0701, GI17_Pro_MIT9313, GI15_Pro_MIT9313, GI20_Pro_MIT9303	9	2	0	LLIV GIs. A bit dispersed. Many hypothetical. Pcb, crtH, prxQ, possible lanthipeptide precursor. Some hli. piuC and idiA2 in MIT0701. Some P assimilation genes in MIT9303, some other in MIT9313.	Syn_GI089	GI07_Syn_MEDNS5, GI08_Syn_WH7805, GI21_Syn_A15-127, GI08_Syn_A18-40, GI08_Syn_PCC7001, GI09_Syn_WH7803, GI24_Syn_BIOS-E4-1, GI34_Syn_RS9916, GI04_Syn_WH7803, GI16_Syn_CC9605, GI33_Syn_KORDI-52, GI44_Syn_CB0101, GI14_Syn_CC9311, GI26_Syn_CB0205, GI19_Syn_A15-28, GI11_Syn_RS9909, GI23_Syn_PCC7001, GI28_Syn_A15-60, GI24_Syn_A18-46.1, GI06_Syn_CC9605, GI09_Syn_PROS-7-1, GI11_Syn_WH8016, GI17_Syn_CC96…
CK_00002123	n.a.	n.a.	n.a.	n.a.	n.a.	n.a.	n.a.	n.a.	n.a.	n.a.	n.a.	tan	red	-0.260349	0.184035	0.420491	0.0128179	0.0925718	-0.308473	0.0106978	-0.194576	0.315761	0.170737	0.0801064	0.138157	0.445392	0.0346426	-0.0722766	0.256615	0.18849	0.0500584	0.122371	-0.134293	-0.0353944	-0.0748027	-0.113737	0.23432	0.329363	0.594312			n.a.	n.a.	n.a.	n.a.	n.a.	n.a.	Syn_GI022	GI20_Syn_WH7805, GI09_Syn_ROS8604, GI09_Syn_BIOS-E4-1, GI03_Syn_A15-127, GI23_Syn_RS9915, GI10_Syn_PROS-7-1, GI18_Syn_A15-24, GI21_Syn_A15-28, GI09_Syn_BIOS-U3-1, GI03_Syn_WH7803, GI08_Syn_SYN20, GI18_Syn_CC9616, GI08_Syn_RS9909, GI19_Syn_BOUM118, GI21_Syn_WH8103, GI08_Syn_RS9917, GI05_Syn_MEDNS5, GI03_Syn_KORDI-49, GI23_Syn_WH8102, GI06_Syn_BMK-MC-1, GI25_Syn_A18-46.1, GI12_Syn_WH8016, GI16_Syn_…
CK_00002124	n.a.	n.a.	n.a.	n.a.	n.a.	n.a.	n.a.	n.a.	n.a.	n.a.	n.a.	tan	red	-0.238053	0.193265	0.454884	-0.0104232	0.0677334	-0.29338	0.0474075	-0.187174	0.332822	0.19671	0.0671722	0.174933	0.418834	0.0548038	-0.0919415	0.233345	0.154754	0.0500008	0.0957537	-0.149127	-0.0275819	-0.0630584	-0.134182	0.233979	0.3423	0.64146			n.a.	n.a.	n.a.	n.a.	n.a.	n.a.	Syn_GI022	GI20_Syn_WH7805, GI09_Syn_ROS8604, GI09_Syn_BIOS-E4-1, GI03_Syn_A15-127, GI23_Syn_RS9915, GI10_Syn_PROS-7-1, GI18_Syn_A15-24, GI21_Syn_A15-28, GI09_Syn_BIOS-U3-1, GI03_Syn_WH7803, GI08_Syn_SYN20, GI18_Syn_CC9616, GI08_Syn_RS9909, GI19_Syn_BOUM118, GI21_Syn_WH8103, GI08_Syn_RS9917, GI05_Syn_MEDNS5, GI03_Syn_KORDI-49, GI23_Syn_WH8102, GI06_Syn_BMK-MC-1, GI25_Syn_A18-46.1, GI12_Syn_WH8016, GI16_Syn_…
CK_00002125	n.a.	n.a.	n.a.	n.a.	n.a.	n.a.	n.a.	n.a.	n.a.	n.a.	n.a.	salmon	turquoise	-0.687655	-0.0329042	0.0870318	0.0486232	0.73014	-0.68361	-0.311285	-0.444291	0.122172	0.00243672	-0.120854	-0.0408972	0.210229	0.119265	0.0309149	0.209901	-0.0676842	0.167575	0.732598	0.196847	0.18308	0.0890445	0.133641	0.0836761	0.100879	0.196101			Pro_GI021	GI22_Pro_MIT0701, GI35_Pro_MIT9303	2	2	0	sodN and sodX	Syn_GI102	GI06_Syn_KORDI-52, GI10_Syn_WH8103, GI14_Syn_WH8102, GI15_Syn_RS9915, GI10_Syn_BOUM118, GI12_Syn_A18-46.1, GI06_Syn_PROS-9-1, GI09_Syn_A18-40, GI12_Syn_MVIR-18-1, GI17_Syn_A15-28, GI08_Syn_PCC6307, GI11_Syn_WH8102
CK_00002126	n.a.	n.a.	n.a.	n.a.	n.a.	n.a.	n.a.	n.a.	n.a.	n.a.	n.a.	salmon	pink	-0.649313	-0.0492861	0.131513	0.283255	0.378214	-0.55987	-0.350685	-0.516384	0.110107	-0.0245744	-0.12293	-0.0427818	0.195679	0.235965	0.293075	0.17715	0.0325624	0.41204	0.288936	0.155987	0.159181	0.223256	0.578517	0.20011	0.360296	0.269587			n.a.	n.a.	n.a.	n.a.	n.a.	n.a.	Syn_GI131	GI36_Syn_ROS8604, GI06_Syn_RS9902, GI21_Syn_BIOS-E4-1, GI12_Syn_MINOS11, GI26_Syn_PROS-7-1, GI20_Syn_BIOS-U3-1, GI27_Syn_A15-60, GI24_Syn_NOUM97013, GI21_Syn_BL107, GI23_Syn_KORDI-49, GI09_Syn_PROS-U-1, GI06_Syn_A15-44, GI39_Syn_PROS-U-1, GI25_Syn_RS9907, GI28_Syn_WH7805, GI15_Syn_MEDNS5, GI05_Syn_BIOS-U3-1, GI06_Syn_RS9907, GI17_Syn_BIOS-E4-1, GI17_Syn_NS01, GI12_Syn_WH7803, GI21_Syn_WH8016, GI1…
CK_00002129	n.a.	n.a.	n.a.	n.a.	n.a.	n.a.	n.a.	n.a.	n.a.	n.a.	n.a.	yellow	yellow	0.638604	0.0363031	-0.0623924	-0.535002	-0.272155	0.746969	0.255342	0.272153	0.0412016	0.00161998	0.0549874	-0.0675973	0.0758276	-0.130089	-0.484837	-0.494655	-0.415778	-0.140245	-0.223314	-0.20365	-0.140252	-0.145305	-0.267314	-0.0660624	-0.0189479	-0.0978118			n.a.	n.a.	n.a.	n.a.	n.a.	n.a.	Syn_GI100	GI18_Syn_BL107, GI16_Syn_RS9902, GI27_Syn_KORDI-100, GI17_Syn_TAK9802, GI15_Syn_RS9902, GI17_Syn_RS9915, GI16_Syn_A18-46.1, GI23_Syn_CC9311, GI07_Syn_CC9902, GI17_Syn_CC9605, GI17_Syn_WH8102, GI17_Syn_PROS-U-1, GI12_Syn_WH8103, GI14_Syn_RS9907, GI13_Syn_A15-28, GI25_Syn_KORDI-52, GI13_Syn_KORDI-49, GI15_Syn_MVIR-18-1, GI10_Syn_A15-24, GI11_Syn_A15-62, GI13_Syn_M16.1, GI14_Syn_A15-127, GI14_Syn_A1…
CK_00002132	n.a.	n.a.	n.a.	n.a.	n.a.	n.a.	n.a.	n.a.	n.a.	n.a.	n.a.	salmon	turquoise	-0.330659	0.0679008	0.0778168	-0.238304	0.569164	-0.387372	0.00947695	-0.23548	0.173252	0.0697818	0.00299221	0.00570989	0.172614	0.0915169	-0.234961	0.0445604	-0.384955	0.0432631	0.600833	0.132867	0.0864472	0.0155867	0.0107444	0.123423	0.0915326	0.0395121			n.a.	n.a.	n.a.	n.a.	n.a.	n.a.	Syn_GI100	GI18_Syn_BL107, GI16_Syn_RS9902, GI27_Syn_KORDI-100, GI17_Syn_TAK9802, GI15_Syn_RS9902, GI17_Syn_RS9915, GI16_Syn_A18-46.1, GI23_Syn_CC9311, GI07_Syn_CC9902, GI17_Syn_CC9605, GI17_Syn_WH8102, GI17_Syn_PROS-U-1, GI12_Syn_WH8103, GI14_Syn_RS9907, GI13_Syn_A15-28, GI25_Syn_KORDI-52, GI13_Syn_KORDI-49, GI15_Syn_MVIR-18-1, GI10_Syn_A15-24, GI11_Syn_A15-62, GI13_Syn_M16.1, GI14_Syn_A15-127, GI14_Syn_A1…
CK_00002137	n.a.	n.a.	n.a.	n.a.	n.a.	n.a.	n.a.	n.a.	n.a.	n.a.	n.a.	salmon	turquoise	-0.655021	0.0526893	-0.0741466	-0.0378186	0.66747	-0.738722	-0.17506	-0.400095	0.0387789	0.0212872	0.0730093	-0.196034	0.060898	0.109285	-0.0603372	0.13442	-0.0850542	0.209065	0.675545	0.217034	0.0913165	0.11015	0.263044	0.132096	0.263141	0.126055			n.a.	n.a.	n.a.	n.a.	n.a.	n.a.	Syn_GI040	GI09_Syn_CC9902, GI10_Syn_A18-40, GI23_Syn_CC9616, GI24_Syn_KORDI-100, GI18_Syn_A15-127, GI21_Syn_KORDI-52, GI15_Syn_A18-46.1, GI16_Syn_RS9915, GI19_Syn_RS9902, GI11_Syn_BOUM118, GI11_Syn_RS9907, GI11_Syn_WH8103, GI15_Syn_PROS-U-1, GI17_Syn_BL107, GI15_Syn_WH8102, GI16_Syn_KORDI-49
CK_00002138	red	red	-0.156405	-0.28997	0.622395	0.0823859	-0.236887	0.0451483	-0.28997	0.622395	0.0823859	yellow	yellow	0.777199	0.0766215	-0.243267	-0.435115	-0.403456	0.673971	0.483961	0.559767	0.0529604	0.0449131	0.0954503	-0.294941	-0.0348124	-0.136784	-0.39487	-0.456293	-0.271476	-0.142154	-0.342444	-0.258591	-0.163034	-0.20043	-0.322337	0.00841915	-0.0320793	-0.0434238			n.a.	n.a.	n.a.	n.a.	n.a.	n.a.	Syn_GI119	GI12_Syn_RS9916, GI36_Syn_BIOS-U3-1, GI24_Syn_A15-60, GI05_Syn_A15-127, GI05_Syn_WH7805, GI18_Syn_RS9917, GI40_Syn_PCC6307, GI05_Syn_KORDI-49, GI17_Syn_MITS9220, GI14_Syn_PROS-7-1, GI26_Syn_RS9909, GI10_Syn_NOUM97013, GI15_Syn_PROS-7-1, GI34_Syn_BIOS-E4-1, GI21_Syn_RS9909, GI19_Syn_A18-25c, GI20_Syn_WH8101
CK_00002140	n.a.	n.a.	n.a.	n.a.	n.a.	n.a.	n.a.	n.a.	n.a.	n.a.	n.a.	salmon	turquoise	-0.633546	-0.168783	-0.196897	0.0666108	0.609472	-0.694439	-0.141103	-0.441583	-0.137452	-0.169881	-0.12611	-0.29925	-0.0207481	-0.005074	0.0731069	0.129455	-0.0317166	0.149072	0.637256	0.13776	0.0580295	0.0575444	0.157791	0.127181	0.190137	0.0774956			n.a.	n.a.	n.a.	n.a.	n.a.	n.a.	n.a.	n.a.
CK_00002143	n.a.	n.a.	n.a.	n.a.	n.a.	n.a.	n.a.	n.a.	n.a.	n.a.	n.a.	salmon	turquoise	-0.746189	-0.0632258	-0.139966	0.265	0.594919	-0.751114	-0.333965	-0.486115	-0.03672	-0.0816138	-0.0351469	-0.20925	0.049098	0.118191	0.237155	0.335235	0.121986	0.121904	0.576986	0.181004	0.0320081	0.0525117	0.645939	0.0425976	0.117952	-0.0245275			n.a.	n.a.	n.a.	n.a.	n.a.	n.a.	Syn_GI100	GI18_Syn_BL107, GI16_Syn_RS9902, GI27_Syn_KORDI-100, GI17_Syn_TAK9802, GI15_Syn_RS9902, GI17_Syn_RS9915, GI16_Syn_A18-46.1, GI23_Syn_CC9311, GI07_Syn_CC9902, GI17_Syn_CC9605, GI17_Syn_WH8102, GI17_Syn_PROS-U-1, GI12_Syn_WH8103, GI14_Syn_RS9907, GI13_Syn_A15-28, GI25_Syn_KORDI-52, GI13_Syn_KORDI-49, GI15_Syn_MVIR-18-1, GI10_Syn_A15-24, GI11_Syn_A15-62, GI13_Syn_M16.1, GI14_Syn_A15-127, GI14_Syn_A1…
CK_00002145	n.a.	n.a.	n.a.	n.a.	n.a.	n.a.	n.a.	n.a.	n.a.	n.a.	n.a.	salmon	turquoise	-0.391544	-0.0300484	0.0760033	-0.380419	0.591737	-0.482099	-0.0172259	-0.243954	0.149147	-0.020779	-0.106511	-0.0706638	0.139109	-0.126148	-0.422681	-0.0137096	-0.164915	-0.00932167	0.644102	0.0230171	0.0755521	-0.0158341	0.00115575	0.0924001	0.0591994	0.330768			n.a.	n.a.	n.a.	n.a.	n.a.	n.a.	Syn_GI125	GI07_Syn_A18-46.1, GI04_Syn_A15-24, GI05_Syn_BOUM118, GI06_Syn_WH8103, GI05_Syn_WH8102, GI05_Syn_RS9902, GI24_Syn_A15-127, GI20_Syn_M16.1, GI50_Syn_PCC7001, GI11_Syn_NS01, GI44_Syn_CC9616, GI08_Syn_RS9915, GI25_Syn_BL107, GI03_Syn_CC9902, GI41_Syn_PROS-U-1, GI38_Syn_KORDI-52, GI25_Syn_A15-62, GI31_Syn_CC9605, GI28_Syn_A15-44, GI27_Syn_RS9907, GI24_Syn_BL107, GI43_Syn_KORDI-100, GI26_Syn_TAK9802, …
CK_00002148	n.a.	n.a.	n.a.	n.a.	n.a.	n.a.	n.a.	n.a.	n.a.	n.a.	n.a.	salmon	turquoise	-0.438295	0.0498061	-0.194252	0.126549	0.348911	-0.597541	0.0143645	-0.225196	-0.00516308	-0.000529269	0.107404	-0.274817	0.0193449	0.094416	0.140452	0.114452	-0.0498551	0.147288	0.371042	-0.00345822	0.0119222	-0.0168031	0.297145	0.081388	0.154888	-0.0355469			n.a.	n.a.	n.a.	n.a.	n.a.	n.a.	n.a.	n.a.
CK_00002149	n.a.	n.a.	n.a.	n.a.	n.a.	n.a.	n.a.	n.a.	n.a.	n.a.	n.a.	salmon	pink	-0.598425	-0.0491029	0.148257	0.574301	0.0744917	-0.560279	-0.2836	-0.444236	0.052261	-0.0137751	-0.109851	0.0192877	0.154039	0.208041	0.578576	0.285732	0.327408	0.369021	-0.0364723	0.302581	0.165225	0.114194	0.507096	0.144239	0.220422	0.243143			n.a.	n.a.	n.a.	n.a.	n.a.	n.a.	n.a.	n.a.
CK_00002152	n.a.	n.a.	n.a.	n.a.	n.a.	n.a.	n.a.	n.a.	n.a.	n.a.	n.a.	salmon	pink	-0.269294	0.148519	0.112834	0.270343	-0.132784	-0.428737	0.00037798	-0.0383744	0.172903	0.0693498	0.165196	-0.0742881	0.120511	0.0551835	0.312336	-0.0167831	0.0927293	0.342151	-0.227705	0.270269	0.0552212	-0.029753	0.629475	0.137578	0.267865	0.393333			n.a.	n.a.	n.a.	n.a.	n.a.	n.a.	Syn_GI125	GI07_Syn_A18-46.1, GI04_Syn_A15-24, GI05_Syn_BOUM118, GI06_Syn_WH8103, GI05_Syn_WH8102, GI05_Syn_RS9902, GI24_Syn_A15-127, GI20_Syn_M16.1, GI50_Syn_PCC7001, GI11_Syn_NS01, GI44_Syn_CC9616, GI08_Syn_RS9915, GI25_Syn_BL107, GI03_Syn_CC9902, GI41_Syn_PROS-U-1, GI38_Syn_KORDI-52, GI25_Syn_A15-62, GI31_Syn_CC9605, GI28_Syn_A15-44, GI27_Syn_RS9907, GI24_Syn_BL107, GI43_Syn_KORDI-100, GI26_Syn_TAK9802, …
CK_00002153	n.a.	n.a.	n.a.	n.a.	n.a.	n.a.	n.a.	n.a.	n.a.	n.a.	n.a.	salmon	pink	-0.217443	0.114851	0.0671669	0.381304	-0.229014	-0.391012	0.0438078	0.00116666	0.136934	0.0421487	0.137414	-0.108386	0.115646	0.0345392	0.403596	0.0444092	0.274589	0.298078	-0.321449	0.195773	0.0487926	-0.0191413	0.573444	0.103372	0.221446	0.340939			n.a.	n.a.	n.a.	n.a.	n.a.	n.a.	Syn_GI125	GI07_Syn_A18-46.1, GI04_Syn_A15-24, GI05_Syn_BOUM118, GI06_Syn_WH8103, GI05_Syn_WH8102, GI05_Syn_RS9902, GI24_Syn_A15-127, GI20_Syn_M16.1, GI50_Syn_PCC7001, GI11_Syn_NS01, GI44_Syn_CC9616, GI08_Syn_RS9915, GI25_Syn_BL107, GI03_Syn_CC9902, GI41_Syn_PROS-U-1, GI38_Syn_KORDI-52, GI25_Syn_A15-62, GI31_Syn_CC9605, GI28_Syn_A15-44, GI27_Syn_RS9907, GI24_Syn_BL107, GI43_Syn_KORDI-100, GI26_Syn_TAK9802, …
CK_00002155	n.a.	n.a.	n.a.	n.a.	n.a.	n.a.	n.a.	n.a.	n.a.	n.a.	n.a.	salmon	pink	0.0612584	0.123405	-0.0265675	-0.246172	0.0989384	-0.114302	0.0509541	0.30232	0.146908	0.0809033	0.1171	-0.161131	0.00232438	-0.00423527	-0.217292	-0.257727	-0.237189	0.363101	0.0411212	0.0994997	0.0569746	0.0337982	0.377164	0.129884	0.19314	0.258039			n.a.	n.a.	n.a.	n.a.	n.a.	n.a.	Syn_GI068	GI16_Syn_RS9917, GI13_Syn_SYN20, GI26_Syn_WH8016, GI28_Syn_ROS8604, GI27_Syn_PROS-7-1, GI24_Syn_RS9909, GI17_Syn_KORDI-49, GI23_Syn_WH5701, GI12_Syn_BMK-MC-1, GI45_Syn_BIOS-U3-1, GI19_Syn_WH8101, GI14_Syn_WH8101, GI18_Syn_CC9311, GI08_Syn_A15-24, GI21_Syn_MEDNS5, GI41_Syn_CB0101, GI32_Syn_PCC7001, GI17_Syn_A18-25c, GI06_Syn_WH7805, GI10_Syn_MEDNS5, GI60_Syn_PCC6307, GI73_Syn_PCC6307, GI16_Syn_MIT…
CK_00002156	n.a.	n.a.	n.a.	n.a.	n.a.	n.a.	n.a.	n.a.	n.a.	n.a.	n.a.	salmon	pink	-0.306884	0.147396	0.0503786	0.0817702	0.0878182	-0.440822	-0.0504198	-0.0803063	0.207451	0.0605349	0.158299	-0.122519	0.112686	0.120342	0.125489	-0.0979791	-0.0995603	0.347743	0.00472932	0.134897	0.132582	0.101188	0.577695	0.134047	0.306665	0.292936			n.a.	n.a.	n.a.	n.a.	n.a.	n.a.	Syn_GI125	GI07_Syn_A18-46.1, GI04_Syn_A15-24, GI05_Syn_BOUM118, GI06_Syn_WH8103, GI05_Syn_WH8102, GI05_Syn_RS9902, GI24_Syn_A15-127, GI20_Syn_M16.1, GI50_Syn_PCC7001, GI11_Syn_NS01, GI44_Syn_CC9616, GI08_Syn_RS9915, GI25_Syn_BL107, GI03_Syn_CC9902, GI41_Syn_PROS-U-1, GI38_Syn_KORDI-52, GI25_Syn_A15-62, GI31_Syn_CC9605, GI28_Syn_A15-44, GI27_Syn_RS9907, GI24_Syn_BL107, GI43_Syn_KORDI-100, GI26_Syn_TAK9802, …
CK_00002157	n.a.	n.a.	n.a.	n.a.	n.a.	n.a.	n.a.	n.a.	n.a.	n.a.	n.a.	salmon	pink	-0.207847	0.15522	-0.03371	0.243425	-0.124945	-0.356537	-0.0256076	0.0136187	0.128392	0.0470671	0.217935	-0.18808	-0.00250665	0.154733	0.282116	-0.0409944	0.0584236	0.21399	-0.182087	0.0919356	-0.00595222	0.0152391	0.438568	0.06383	0.155982	0.351786			n.a.	n.a.	n.a.	n.a.	n.a.	n.a.	Syn_GI125	GI07_Syn_A18-46.1, GI04_Syn_A15-24, GI05_Syn_BOUM118, GI06_Syn_WH8103, GI05_Syn_WH8102, GI05_Syn_RS9902, GI24_Syn_A15-127, GI20_Syn_M16.1, GI50_Syn_PCC7001, GI11_Syn_NS01, GI44_Syn_CC9616, GI08_Syn_RS9915, GI25_Syn_BL107, GI03_Syn_CC9902, GI41_Syn_PROS-U-1, GI38_Syn_KORDI-52, GI25_Syn_A15-62, GI31_Syn_CC9605, GI28_Syn_A15-44, GI27_Syn_RS9907, GI24_Syn_BL107, GI43_Syn_KORDI-100, GI26_Syn_TAK9802, …
CK_00002158	n.a.	n.a.	n.a.	n.a.	n.a.	n.a.	n.a.	n.a.	n.a.	n.a.	n.a.	salmon	pink	-0.666989	-0.0531436	0.109323	0.297361	0.395952	-0.58383	-0.35467	-0.522727	0.125728	-0.0482889	-0.114867	-0.0450293	0.178343	0.264353	0.307786	0.194953	0.0198133	0.390975	0.301449	0.216535	0.190674	0.195204	0.608921	0.183849	0.324502	0.221606			n.a.	n.a.	n.a.	n.a.	n.a.	n.a.	Syn_GI125	GI07_Syn_A18-46.1, GI04_Syn_A15-24, GI05_Syn_BOUM118, GI06_Syn_WH8103, GI05_Syn_WH8102, GI05_Syn_RS9902, GI24_Syn_A15-127, GI20_Syn_M16.1, GI50_Syn_PCC7001, GI11_Syn_NS01, GI44_Syn_CC9616, GI08_Syn_RS9915, GI25_Syn_BL107, GI03_Syn_CC9902, GI41_Syn_PROS-U-1, GI38_Syn_KORDI-52, GI25_Syn_A15-62, GI31_Syn_CC9605, GI28_Syn_A15-44, GI27_Syn_RS9907, GI24_Syn_BL107, GI43_Syn_KORDI-100, GI26_Syn_TAK9802, …
CK_00002160	n.a.	n.a.	n.a.	n.a.	n.a.	n.a.	n.a.	n.a.	n.a.	n.a.	n.a.	salmon	pink	-0.244582	0.14691	0.00752862	0.11815	0.0209828	-0.388564	0.0052268	-0.0431073	0.176236	0.0699945	0.162954	-0.140454	0.0952493	0.116023	0.175055	-0.0952836	-0.125158	0.334481	-0.067305	0.202662	0.0683294	0.104328	0.600089	0.172411	0.296602	0.188512			n.a.	n.a.	n.a.	n.a.	n.a.	n.a.	Syn_GI125	GI07_Syn_A18-46.1, GI04_Syn_A15-24, GI05_Syn_BOUM118, GI06_Syn_WH8103, GI05_Syn_WH8102, GI05_Syn_RS9902, GI24_Syn_A15-127, GI20_Syn_M16.1, GI50_Syn_PCC7001, GI11_Syn_NS01, GI44_Syn_CC9616, GI08_Syn_RS9915, GI25_Syn_BL107, GI03_Syn_CC9902, GI41_Syn_PROS-U-1, GI38_Syn_KORDI-52, GI25_Syn_A15-62, GI31_Syn_CC9605, GI28_Syn_A15-44, GI27_Syn_RS9907, GI24_Syn_BL107, GI43_Syn_KORDI-100, GI26_Syn_TAK9802, …
CK_00002161	n.a.	n.a.	n.a.	n.a.	n.a.	n.a.	n.a.	n.a.	n.a.	n.a.	n.a.	salmon	pink	-0.451204	0.139494	0.0444183	0.40986	0.0624909	-0.522881	-0.207325	-0.190892	0.171214	0.0716704	0.147629	-0.097702	0.118201	0.129949	0.450997	0.135096	0.103129	0.357251	-0.0120489	0.0715	0.07596	0.0375187	0.694589	0.140454	0.273293	0.194351			n.a.	n.a.	n.a.	n.a.	n.a.	n.a.	Syn_GI125	GI07_Syn_A18-46.1, GI04_Syn_A15-24, GI05_Syn_BOUM118, GI06_Syn_WH8103, GI05_Syn_WH8102, GI05_Syn_RS9902, GI24_Syn_A15-127, GI20_Syn_M16.1, GI50_Syn_PCC7001, GI11_Syn_NS01, GI44_Syn_CC9616, GI08_Syn_RS9915, GI25_Syn_BL107, GI03_Syn_CC9902, GI41_Syn_PROS-U-1, GI38_Syn_KORDI-52, GI25_Syn_A15-62, GI31_Syn_CC9605, GI28_Syn_A15-44, GI27_Syn_RS9907, GI24_Syn_BL107, GI43_Syn_KORDI-100, GI26_Syn_TAK9802, …
CK_00002162	n.a.	n.a.	n.a.	n.a.	n.a.	n.a.	n.a.	n.a.	n.a.	n.a.	n.a.	salmon	pink	-0.218546	0.288888	0.0798228	0.324542	-0.176498	-0.380753	-0.0200636	0.0267667	0.275569	0.171475	0.31486	-0.0977187	0.147975	0.0486424	0.373324	0.0184482	0.0918302	0.242965	-0.229532	-0.00252282	-0.0293635	-0.0435083	0.620193	0.146938	0.250401	0.286996			n.a.	n.a.	n.a.	n.a.	n.a.	n.a.	Syn_GI125	GI07_Syn_A18-46.1, GI04_Syn_A15-24, GI05_Syn_BOUM118, GI06_Syn_WH8103, GI05_Syn_WH8102, GI05_Syn_RS9902, GI24_Syn_A15-127, GI20_Syn_M16.1, GI50_Syn_PCC7001, GI11_Syn_NS01, GI44_Syn_CC9616, GI08_Syn_RS9915, GI25_Syn_BL107, GI03_Syn_CC9902, GI41_Syn_PROS-U-1, GI38_Syn_KORDI-52, GI25_Syn_A15-62, GI31_Syn_CC9605, GI28_Syn_A15-44, GI27_Syn_RS9907, GI24_Syn_BL107, GI43_Syn_KORDI-100, GI26_Syn_TAK9802, …
CK_00002163	n.a.	n.a.	n.a.	n.a.	n.a.	n.a.	n.a.	n.a.	n.a.	n.a.	n.a.	salmon	turquoise	-0.514883	-0.199162	-0.215132	-0.349528	0.773099	-0.540855	-0.18264	-0.344685	-0.138253	-0.175489	-0.182375	-0.181751	-0.107691	0.103702	-0.382094	-0.0488272	-0.239326	0.165234	0.742792	0.338921	0.293243	0.105396	0.293757	-0.00142251	0.0211855	-0.153566			n.a.	n.a.	n.a.	n.a.	n.a.	n.a.	Syn_GI125	GI07_Syn_A18-46.1, GI04_Syn_A15-24, GI05_Syn_BOUM118, GI06_Syn_WH8103, GI05_Syn_WH8102, GI05_Syn_RS9902, GI24_Syn_A15-127, GI20_Syn_M16.1, GI50_Syn_PCC7001, GI11_Syn_NS01, GI44_Syn_CC9616, GI08_Syn_RS9915, GI25_Syn_BL107, GI03_Syn_CC9902, GI41_Syn_PROS-U-1, GI38_Syn_KORDI-52, GI25_Syn_A15-62, GI31_Syn_CC9605, GI28_Syn_A15-44, GI27_Syn_RS9907, GI24_Syn_BL107, GI43_Syn_KORDI-100, GI26_Syn_TAK9802, …
CK_00002165	blue	yellow	0.392541	-0.379705	-0.00178625	-0.217151	0.272657	0.561839	-0.379705	-0.00178625	-0.217151	n.a.	n.a.	n.a.	n.a.	n.a.	n.a.	n.a.	n.a.	n.a.	n.a.	n.a.	n.a.	n.a.	n.a.	n.a.	n.a.	n.a.	n.a.	n.a.	n.a.	n.a.	n.a.	n.a.	n.a.	n.a.	n.a.	n.a.	n.a.			Pro_GI033	GI14_Pro_MIT9302, GI02_Pro_MIT9301, GI02_Pro_MIT9215, GI01_Pro_MED4, GI12_Pro_MIT9201, GI03_Pro_GP2, GI02_Pro_MIT9123, GI17_Pro_EQPAC1, GI03_Pro_MIT0604, GI10_Pro_SB, GI02_Pro_MIT9312, GI03_Pro_MIT9515, GI02_Pro_AS9601, GI07_Pro_MIT9314, GI09_Pro_MIT9321, GI11_Pro_MIT9202	16	2	MED4_ISL1 and MIT9312_ISL1 in Coleman et al 2006 and Dufresne et al 2008.	Many hypothetical, variable content. cynABDS in MED4/EQPAC1. Iron (siderophore) uptake in MIT9201/MIT9202 as described in Malmstrom 2011. P uptake in SB (pstS, phoBR, gap3, chrA…). Sometimes R/M enzymes and phage proteins.	Syn_GI013	GI28_Syn_RS9915, GI32_Syn_A18-46.1, GI20_Syn_A18-40, GI29_Syn_A15-28, GI22_Syn_A15-24, GI25_Syn_BOUM118, GI28_Syn_WH8103
CK_00002166	blue	yellow	0.413247	-0.386658	-0.0105294	-0.232077	0.29486	0.575372	-0.386658	-0.0105294	-0.232077	n.a.	n.a.	n.a.	n.a.	n.a.	n.a.	n.a.	n.a.	n.a.	n.a.	n.a.	n.a.	n.a.	n.a.	n.a.	n.a.	n.a.	n.a.	n.a.	n.a.	n.a.	n.a.	n.a.	n.a.	n.a.	n.a.	n.a.	n.a.			Pro_GI033	GI14_Pro_MIT9302, GI02_Pro_MIT9301, GI02_Pro_MIT9215, GI01_Pro_MED4, GI12_Pro_MIT9201, GI03_Pro_GP2, GI02_Pro_MIT9123, GI17_Pro_EQPAC1, GI03_Pro_MIT0604, GI10_Pro_SB, GI02_Pro_MIT9312, GI03_Pro_MIT9515, GI02_Pro_AS9601, GI07_Pro_MIT9314, GI09_Pro_MIT9321, GI11_Pro_MIT9202	16	2	MED4_ISL1 and MIT9312_ISL1 in Coleman et al 2006 and Dufresne et al 2008.	Many hypothetical, variable content. cynABDS in MED4/EQPAC1. Iron (siderophore) uptake in MIT9201/MIT9202 as described in Malmstrom 2011. P uptake in SB (pstS, phoBR, gap3, chrA…). Sometimes R/M enzymes and phage proteins.	Syn_GI013	GI28_Syn_RS9915, GI32_Syn_A18-46.1, GI20_Syn_A18-40, GI29_Syn_A15-28, GI22_Syn_A15-24, GI25_Syn_BOUM118, GI28_Syn_WH8103
CK_00002167	blue	yellow	0.332565	-0.29644	-0.0590761	-0.195801	0.236556	0.467086	-0.29644	-0.0590761	-0.195801	salmon	pink	-0.230624	-0.272221	-0.307802	0.363355	-0.00352548	0.0114517	-0.372752	-0.320735	-0.274544	-0.229693	-0.223589	-0.214391	-0.184582	0.110309	0.401245	0.0779356	0.140872	0.22729	-0.14231	0.286371	0.278135	0.163393	0.607819	-0.101156	-0.0494118	-0.30939			Pro_GI033	GI14_Pro_MIT9302, GI02_Pro_MIT9301, GI02_Pro_MIT9215, GI01_Pro_MED4, GI12_Pro_MIT9201, GI03_Pro_GP2, GI02_Pro_MIT9123, GI17_Pro_EQPAC1, GI03_Pro_MIT0604, GI10_Pro_SB, GI02_Pro_MIT9312, GI03_Pro_MIT9515, GI02_Pro_AS9601, GI07_Pro_MIT9314, GI09_Pro_MIT9321, GI11_Pro_MIT9202	16	2	MED4_ISL1 and MIT9312_ISL1 in Coleman et al 2006 and Dufresne et al 2008.	Many hypothetical, variable content. cynABDS in MED4/EQPAC1. Iron (siderophore) uptake in MIT9201/MIT9202 as described in Malmstrom 2011. P uptake in SB (pstS, phoBR, gap3, chrA…). Sometimes R/M enzymes and phage proteins.	Syn_GI068	GI16_Syn_RS9917, GI13_Syn_SYN20, GI26_Syn_WH8016, GI28_Syn_ROS8604, GI27_Syn_PROS-7-1, GI24_Syn_RS9909, GI17_Syn_KORDI-49, GI23_Syn_WH5701, GI12_Syn_BMK-MC-1, GI45_Syn_BIOS-U3-1, GI19_Syn_WH8101, GI14_Syn_WH8101, GI18_Syn_CC9311, GI08_Syn_A15-24, GI21_Syn_MEDNS5, GI41_Syn_CB0101, GI32_Syn_PCC7001, GI17_Syn_A18-25c, GI06_Syn_WH7805, GI10_Syn_MEDNS5, GI60_Syn_PCC6307, GI73_Syn_PCC6307, GI16_Syn_MIT…
CK_00002168	turquoise	turquoise	-0.431254	-0.405133	0.670603	0.7403	-0.58021	-0.052589	-0.405133	0.670603	0.7403	salmon	salmon	-0.138159	-0.04596	-0.0598842	0.0021142	0.134155	-0.114491	-0.0846611	-0.10705	-0.0546904	-0.0439669	-0.0258601	-0.0381438	-0.0355263	0.0650906	-0.0292624	0.170434	-0.00184354	0.173491	0.0937133	0.0097885	-0.0126422	-0.0120894	0.254973	0.00840694	0.0182149	-0.0672788			Pro_GI032	GI21_Pro_MIT9302, GI13_Pro_MIT9515, GI10_Pro_EQPAC1, GI12_Pro_MIT9123, GI05_Pro_MIT9201, GI16_Pro_MIT9301, GI15_Pro_GP2, GI02_Pro_MIT9202, GI19_Pro_MIT9201, GI13_Pro_MIT9215, GI19_Pro_SB, GI11_Pro_PAC1, GI13_Pro_MED4, GI12_Pro_AS9601, GI16_Pro_MIT9302, GI19_Pro_MED4, GI15_Pro_MIT0604, GI19_Pro_MIT9314, GI20_Pro_MIT9321, GI15_Pro_MIT9312	20	2	MED4_ISL3 (GI13_Pro_MED4) and MIT9312_ISL3 (GI15_Pro_MIT9312) in Coleman et al 2006 and Dufresne et al 2008 + MED4_ISL5 (GI19_Pro_MED4)	GI specific to HL (+ PAC1 distantly related, with N assimilation genes). Many hli. In MIT9301, big island containing P acquisition genes (gap3, chrA, pstS, phnCDE, ptxD), as described in Martiny 2006. Thus similar to Pro_GI048 for these genes, but maybe inserted here in another island?. PhoB/PhoR are in the island but were not predicted as gained. In SB and PAC1, all genes for nitrate/nitrite ass…	n.a.	n.a.
CK_00002169	blue	yellow	0.719588	-0.556083	-0.152923	-0.161753	0.638121	0.737185	-0.556083	-0.152923	-0.161753	salmon	pink	0.0113678	0.031635	-0.206172	0.0515116	-0.0814781	0.0331427	-0.0413865	0.020838	-0.0713011	-0.0300793	0.124454	-0.179295	-0.101875	0.0399066	0.089281	-0.164898	-0.00827988	0.455835	-0.214416	0.135047	0.255967	0.115593	0.566519	-0.0386951	-0.0231355	-0.148195			Pro_GI032	GI21_Pro_MIT9302, GI13_Pro_MIT9515, GI10_Pro_EQPAC1, GI12_Pro_MIT9123, GI05_Pro_MIT9201, GI16_Pro_MIT9301, GI15_Pro_GP2, GI02_Pro_MIT9202, GI19_Pro_MIT9201, GI13_Pro_MIT9215, GI19_Pro_SB, GI11_Pro_PAC1, GI13_Pro_MED4, GI12_Pro_AS9601, GI16_Pro_MIT9302, GI19_Pro_MED4, GI15_Pro_MIT0604, GI19_Pro_MIT9314, GI20_Pro_MIT9321, GI15_Pro_MIT9312	20	12	MED4_ISL3 (GI13_Pro_MED4) and MIT9312_ISL3 (GI15_Pro_MIT9312) in Coleman et al 2006 and Dufresne et al 2008 + MED4_ISL5 (GI19_Pro_MED4)	GI specific to HL (+ PAC1 distantly related, with N assimilation genes). Many hli. In MIT9301, big island containing P acquisition genes (gap3, chrA, pstS, phnCDE, ptxD), as described in Martiny 2006. Thus similar to Pro_GI048 for these genes, but maybe inserted here in another island?. PhoB/PhoR are in the island but were not predicted as gained. In SB and PAC1, all genes for nitrate/nitrite ass…	Syn_GI068	GI16_Syn_RS9917, GI13_Syn_SYN20, GI26_Syn_WH8016, GI28_Syn_ROS8604, GI27_Syn_PROS-7-1, GI24_Syn_RS9909, GI17_Syn_KORDI-49, GI23_Syn_WH5701, GI12_Syn_BMK-MC-1, GI45_Syn_BIOS-U3-1, GI19_Syn_WH8101, GI14_Syn_WH8101, GI18_Syn_CC9311, GI08_Syn_A15-24, GI21_Syn_MEDNS5, GI41_Syn_CB0101, GI32_Syn_PCC7001, GI17_Syn_A18-25c, GI06_Syn_WH7805, GI10_Syn_MEDNS5, GI60_Syn_PCC6307, GI73_Syn_PCC6307, GI16_Syn_MIT…
CK_00002178	n.a.	n.a.	n.a.	n.a.	n.a.	n.a.	n.a.	n.a.	n.a.	n.a.	n.a.	salmon	turquoise	-0.215929	-0.113755	-0.474712	-0.128339	0.637602	-0.371247	0.0795387	-0.0275033	-0.198163	-0.107479	-0.0410469	-0.452571	-0.164617	0.106494	-0.146772	0.0417303	-0.131678	0.166229	0.671951	0.100921	0.130994	0.118309	-0.0362574	0.0215094	0.00236926	-0.327513			n.a.	n.a.	n.a.	n.a.	n.a.	n.a.	n.a.	n.a.
CK_00002190	n.a.	n.a.	n.a.	n.a.	n.a.	n.a.	n.a.	n.a.	n.a.	n.a.	n.a.	yellow	yellow	0.809071	0.310508	0.407779	-0.319789	-0.737574	0.707296	0.410515	0.648203	0.325025	0.260239	0.249251	0.36919	0.225988	-0.15663	-0.26606	-0.429454	-0.230572	-0.23133	-0.703292	-0.234589	-0.223349	-0.199868	-0.418056	-0.0263997	-0.10569	0.259679			Pro_GI043	GI07_Pro_MIT0701, GI55_Pro_MIT9303	2	2	0	Poorly conserved. Phage genes. lanM in MIT0701.	Syn_GI031	GI45_Syn_KORDI-100, GI28_Syn_A15-127, GI06_Syn_BL107, GI29_Syn_RS9916, GI27_Syn_KORDI-49, GI42_Syn_KORDI-52, GI43_Syn_PROS-U-1, GI20_Syn_MINOS11, GI36_Syn_A15-60, GI27_Syn_MITS9220, GI71_Syn_BIOS-E4-1, GI32_Syn_RS9907, GI44_Syn_PROS-U-1, GI30_Syn_KORDI-49, GI30_Syn_A18-25c, GI31_Syn_WH7805, GI20_Syn_WH8016, GI28_Syn_A15-28, GI47_Syn_BIOS-U3-1, GI19_Syn_CC9902, GI47_Syn_KORDI-100, GI30_Syn_NOUM970…
CK_00002194	n.a.	n.a.	n.a.	n.a.	n.a.	n.a.	n.a.	n.a.	n.a.	n.a.	n.a.	yellow	yellow	0.693473	0.249208	0.493553	-0.171406	-0.689259	0.618608	0.421066	0.503833	0.268619	0.230915	0.175056	0.47463	0.283281	-0.10692	-0.172715	-0.117721	-0.0730648	-0.276899	-0.649714	-0.289906	-0.209263	-0.168939	-0.457714	-0.0231318	-0.0749211	0.217094			n.a.	n.a.	n.a.	n.a.	n.a.	n.a.	Syn_GI068	GI16_Syn_RS9917, GI13_Syn_SYN20, GI26_Syn_WH8016, GI28_Syn_ROS8604, GI27_Syn_PROS-7-1, GI24_Syn_RS9909, GI17_Syn_KORDI-49, GI23_Syn_WH5701, GI12_Syn_BMK-MC-1, GI45_Syn_BIOS-U3-1, GI19_Syn_WH8101, GI14_Syn_WH8101, GI18_Syn_CC9311, GI08_Syn_A15-24, GI21_Syn_MEDNS5, GI41_Syn_CB0101, GI32_Syn_PCC7001, GI17_Syn_A18-25c, GI06_Syn_WH7805, GI10_Syn_MEDNS5, GI60_Syn_PCC6307, GI73_Syn_PCC6307, GI16_Syn_MIT…
CK_00002196	n.a.	n.a.	n.a.	n.a.	n.a.	n.a.	n.a.	n.a.	n.a.	n.a.	n.a.	yellow	yellow	0.540942	-0.0650997	-0.0546021	-0.00820182	-0.492304	0.770344	0.0520534	0.173507	-0.0904359	-0.0342548	-0.0617309	0.0110876	-0.0537735	0.0642299	-0.00275168	-0.0969185	0.00363683	-0.0571979	-0.515321	-0.122993	-0.137564	-0.00360353	-0.152757	-0.043082	-0.0293032	-0.171257			n.a.	n.a.	n.a.	n.a.	n.a.	n.a.	Syn_GI125	GI07_Syn_A18-46.1, GI04_Syn_A15-24, GI05_Syn_BOUM118, GI06_Syn_WH8103, GI05_Syn_WH8102, GI05_Syn_RS9902, GI24_Syn_A15-127, GI20_Syn_M16.1, GI50_Syn_PCC7001, GI11_Syn_NS01, GI44_Syn_CC9616, GI08_Syn_RS9915, GI25_Syn_BL107, GI03_Syn_CC9902, GI41_Syn_PROS-U-1, GI38_Syn_KORDI-52, GI25_Syn_A15-62, GI31_Syn_CC9605, GI28_Syn_A15-44, GI27_Syn_RS9907, GI24_Syn_BL107, GI43_Syn_KORDI-100, GI26_Syn_TAK9802, …
CK_00002202	n.a.	n.a.	n.a.	n.a.	n.a.	n.a.	n.a.	n.a.	n.a.	n.a.	n.a.	yellow	yellow	0.496238	0.0839991	0.168602	-0.0172336	-0.496483	0.744928	-0.00283459	0.119824	0.0724255	0.0506145	0.0904799	0.236802	0.0872444	0.0353603	-0.0597108	0.0373822	0.12086	-0.212716	-0.486644	-0.0890195	-0.129091	-0.121546	-0.364202	-0.0810331	-0.14803	-0.0763981			n.a.	n.a.	n.a.	n.a.	n.a.	n.a.	Syn_GI006	GI04_Syn_CB0101, GI32_Syn_CB0205, GI25_Syn_PCC7001, GI32_Syn_PROS-U-1, GI14_Syn_PCC6307
CK_00002203	n.a.	n.a.	n.a.	n.a.	n.a.	n.a.	n.a.	n.a.	n.a.	n.a.	n.a.	tan	tan	-0.445662	0.0200626	0.640816	-0.20169	0.282015	-0.343806	-0.397845	-0.331923	0.135221	0.0179225	-0.0419744	0.547989	0.426169	-0.0591116	-0.208448	-0.060534	-0.12673	0.153692	0.233299	0.104357	0.137306	0.178539	0.226126	0.0243134	0.267473	0.369703			n.a.	n.a.	n.a.	n.a.	n.a.	n.a.	Syn_GI036	GI31_Syn_PCC6307, GI22_Syn_BMK-MC-1, GI10_Syn_SYN20, GI05_Syn_RCC307, GI14_Syn_BIOS-U3-1, GI38_Syn_CC9616, GI04_Syn_MITS9220, GI38_Syn_KORDI-100, GI07_Syn_A15-127, GI06_Syn_MINOS11, GI24_Syn_WH5701, GI20_Syn_WH8103, GI14_Syn_WH8016, GI25_Syn_TAK9802, GI23_Syn_A18-46.1, GI39_Syn_CC9616, GI05_Syn_PROS-9-1, GI11_Syn_MVIR-18-1, GI10_Syn_BIOS-E4-1, GI30_Syn_PCC7001, GI13_Syn_ROS8604, GI07_Syn_BMK-MC-1…
CK_00002206	turquoise	turquoise	-0.653202	0.111271	0.178421	0.821281	-0.669568	-0.497504	0.111271	0.178421	0.821281	n.a.	n.a.	n.a.	n.a.	n.a.	n.a.	n.a.	n.a.	n.a.	n.a.	n.a.	n.a.	n.a.	n.a.	n.a.	n.a.	n.a.	n.a.	n.a.	n.a.	n.a.	n.a.	n.a.	n.a.	n.a.	n.a.	n.a.	n.a.			Pro_GI038	GI12_Pro_MIT9314, GI04_Pro_EQPAC1, GI04_Pro_NATL2A, GI11_Pro_MIT0604, GI05_Pro_SB, GI12_Pro_MIT9301, GI09_Pro_AS9601, GI07_Pro_NATL1A, GI10_Pro_MED4, GI19_Pro_PAC1, GI07_Pro_MIT0801, GI10_Pro_MIT9302	12	2	MED4_SMV3 (GI10_Pro_MED4) in Coleman 2006. MIT9312_SMV3 not detected because < 50% of gained genes.	Mainly hypothetical. Psb30 and ftsH3 in MED4/EQPAC1. LL island is quite different.	n.a.	n.a.
CK_00002207	n.a.	n.a.	n.a.	n.a.	n.a.	n.a.	n.a.	n.a.	n.a.	n.a.	n.a.	salmon	turquoise	-0.413812	-0.284977	-0.290624	-0.356035	0.874708	-0.238956	-0.343443	-0.405169	-0.294938	-0.227375	-0.243652	-0.167264	-0.195075	-0.0180245	-0.417822	0.094902	-0.173605	0.179823	0.8703	0.219433	0.204709	0.170509	0.0772735	-0.0715776	-0.0674144	-0.334882			n.a.	n.a.	n.a.	n.a.	n.a.	n.a.	Syn_GI012	GI14_Syn_CC9616, GI14_Syn_A15-60, GI15_Syn_KORDI-100, GI19_Syn_KORDI-49, GI11_Syn_A18-25c, GI06_Syn_TAK9802
CK_00002210	n.a.	n.a.	n.a.	n.a.	n.a.	n.a.	n.a.	n.a.	n.a.	n.a.	n.a.	yellow	yellow	0.81404	0.0812066	0.0823946	-0.160656	-0.684723	0.892423	0.286406	0.497184	0.0816185	0.0766812	0.058691	0.135597	-0.0328207	-0.094792	-0.146159	-0.173327	-0.094849	-0.276677	-0.647118	-0.266167	-0.225552	-0.183848	-0.425324	-0.0997134	-0.146271	-0.0021992			n.a.	n.a.	n.a.	n.a.	n.a.	n.a.	Syn_GI125	GI07_Syn_A18-46.1, GI04_Syn_A15-24, GI05_Syn_BOUM118, GI06_Syn_WH8103, GI05_Syn_WH8102, GI05_Syn_RS9902, GI24_Syn_A15-127, GI20_Syn_M16.1, GI50_Syn_PCC7001, GI11_Syn_NS01, GI44_Syn_CC9616, GI08_Syn_RS9915, GI25_Syn_BL107, GI03_Syn_CC9902, GI41_Syn_PROS-U-1, GI38_Syn_KORDI-52, GI25_Syn_A15-62, GI31_Syn_CC9605, GI28_Syn_A15-44, GI27_Syn_RS9907, GI24_Syn_BL107, GI43_Syn_KORDI-100, GI26_Syn_TAK9802, …
CK_00002211	n.a.	n.a.	n.a.	n.a.	n.a.	n.a.	n.a.	n.a.	n.a.	n.a.	n.a.	yellow	brown	0.402919	0.135364	-0.25336	0.260789	-0.578307	0.139996	0.364499	0.518415	-0.0186628	0.0780497	0.21578	-0.228659	-0.177738	0.108979	0.333236	-0.128242	0.00572171	0.0202841	-0.618741	0.0681604	-0.0824938	-0.105346	0.230167	-0.00545649	-0.0869688	-0.134973			n.a.	n.a.	n.a.	n.a.	n.a.	n.a.	Syn_GI065	GI10_Syn_BMK-MC-1, GI12_Syn_RS9902, GI28_Syn_KORDI-52, GI12_Syn_PROS-7-1, GI17_Syn_A15-44, GI16_Syn_A15-44, GI31_Syn_KORDI-100, GI12_Syn_KORDI-49, GI24_Syn_RS9916, GI11_Syn_A18-40, GI05_Syn_WH7803, GI19_Syn_RS9907, GI16_Syn_M16.1, GI34_Syn_WH7805, GI18_Syn_WH8102, GI13_Syn_A15-24, GI17_Syn_RS9907, GI14_Syn_M16.1, GI17_Syn_A18-46.1, GI13_Syn_WH8103, GI13_Syn_TAK9802, GI13_Syn_A15-127, GI21_Syn_PRO…
CK_00002212	n.a.	n.a.	n.a.	n.a.	n.a.	n.a.	n.a.	n.a.	n.a.	n.a.	n.a.	salmon	pink	0.0269825	0.12836	-0.193803	0.24837	-0.270659	-0.178091	0.0830906	0.2691	0.00945213	0.0400342	0.223328	-0.184605	-0.137175	-0.0430548	0.29665	-0.0529882	0.112249	0.136732	-0.35219	0.0566817	0.0394593	-0.00315795	0.688399	-0.0547631	-0.0439724	-0.0600796			n.a.	n.a.	n.a.	n.a.	n.a.	n.a.	Syn_GI119	GI12_Syn_RS9916, GI36_Syn_BIOS-U3-1, GI24_Syn_A15-60, GI05_Syn_A15-127, GI05_Syn_WH7805, GI18_Syn_RS9917, GI40_Syn_PCC6307, GI05_Syn_KORDI-49, GI17_Syn_MITS9220, GI14_Syn_PROS-7-1, GI26_Syn_RS9909, GI10_Syn_NOUM97013, GI15_Syn_PROS-7-1, GI34_Syn_BIOS-E4-1, GI21_Syn_RS9909, GI19_Syn_A18-25c, GI20_Syn_WH8101
CK_00002213	n.a.	n.a.	n.a.	n.a.	n.a.	n.a.	n.a.	n.a.	n.a.	n.a.	n.a.	salmon	pink	0.0720173	0.0178858	-0.122339	0.102423	-0.296123	-0.10938	0.154692	0.216325	-0.0448096	-0.0297443	0.0827714	-0.166147	-0.102415	-0.0524478	0.165197	-0.187343	-0.00475565	0.140026	-0.383453	0.232771	0.0580825	-0.0621904	0.627814	-0.0419506	-0.0102579	0.134178			n.a.	n.a.	n.a.	n.a.	n.a.	n.a.	Syn_GI119	GI12_Syn_RS9916, GI36_Syn_BIOS-U3-1, GI24_Syn_A15-60, GI05_Syn_A15-127, GI05_Syn_WH7805, GI18_Syn_RS9917, GI40_Syn_PCC6307, GI05_Syn_KORDI-49, GI17_Syn_MITS9220, GI14_Syn_PROS-7-1, GI26_Syn_RS9909, GI10_Syn_NOUM97013, GI15_Syn_PROS-7-1, GI34_Syn_BIOS-E4-1, GI21_Syn_RS9909, GI19_Syn_A18-25c, GI20_Syn_WH8101
CK_00002214	n.a.	n.a.	n.a.	n.a.	n.a.	n.a.	n.a.	n.a.	n.a.	n.a.	n.a.	salmon	pink	-0.0707572	0.0117271	-0.228109	0.29298	-0.192812	-0.235883	0.0150126	0.1633	-0.0624411	-0.042489	0.0919519	-0.200816	-0.161554	-0.0347097	0.351305	-0.0547512	0.131829	0.146503	-0.29061	0.185454	0.0638908	0.0454045	0.75524	-0.065073	-0.0621122	-0.101579			n.a.	n.a.	n.a.	n.a.	n.a.	n.a.	Syn_GI119	GI12_Syn_RS9916, GI36_Syn_BIOS-U3-1, GI24_Syn_A15-60, GI05_Syn_A15-127, GI05_Syn_WH7805, GI18_Syn_RS9917, GI40_Syn_PCC6307, GI05_Syn_KORDI-49, GI17_Syn_MITS9220, GI14_Syn_PROS-7-1, GI26_Syn_RS9909, GI10_Syn_NOUM97013, GI15_Syn_PROS-7-1, GI34_Syn_BIOS-E4-1, GI21_Syn_RS9909, GI19_Syn_A18-25c, GI20_Syn_WH8101
CK_00002219	n.a.	n.a.	n.a.	n.a.	n.a.	n.a.	n.a.	n.a.	n.a.	n.a.	n.a.	yellow	yellow	0.821419	0.0292147	-0.153951	-0.268137	-0.532708	0.963122	0.272269	0.421659	0.0153404	0.0267606	0.0297099	-0.109715	-0.0867769	-0.147608	-0.231783	-0.33771	-0.163003	-0.224669	-0.511137	-0.147443	-0.130438	-0.115737	-0.390514	-0.0775374	-0.14511	-0.137383			n.a.	n.a.	n.a.	n.a.	n.a.	n.a.	Syn_GI089	GI07_Syn_MEDNS5, GI08_Syn_WH7805, GI21_Syn_A15-127, GI08_Syn_A18-40, GI08_Syn_PCC7001, GI09_Syn_WH7803, GI24_Syn_BIOS-E4-1, GI34_Syn_RS9916, GI04_Syn_WH7803, GI16_Syn_CC9605, GI33_Syn_KORDI-52, GI44_Syn_CB0101, GI14_Syn_CC9311, GI26_Syn_CB0205, GI19_Syn_A15-28, GI11_Syn_RS9909, GI23_Syn_PCC7001, GI28_Syn_A15-60, GI24_Syn_A18-46.1, GI06_Syn_CC9605, GI09_Syn_PROS-7-1, GI11_Syn_WH8016, GI17_Syn_CC96…
CK_00002224	n.a.	n.a.	n.a.	n.a.	n.a.	n.a.	n.a.	n.a.	n.a.	n.a.	n.a.	purple	blue	-0.125111	-0.0668313	0.0813311	0.836061	-0.386449	-0.0975362	-0.188234	-0.0392299	-0.00702486	-0.0406967	-0.0941582	0.0054102	0.164415	0.241623	0.872002	0.389512	0.358544	0.0160689	-0.39311	-0.0919431	-0.132315	-0.088049	0.0811701	0.0564722	0.118435	0.0568508			n.a.	n.a.	n.a.	n.a.	n.a.	n.a.	Syn_GI089	GI07_Syn_MEDNS5, GI08_Syn_WH7805, GI21_Syn_A15-127, GI08_Syn_A18-40, GI08_Syn_PCC7001, GI09_Syn_WH7803, GI24_Syn_BIOS-E4-1, GI34_Syn_RS9916, GI04_Syn_WH7803, GI16_Syn_CC9605, GI33_Syn_KORDI-52, GI44_Syn_CB0101, GI14_Syn_CC9311, GI26_Syn_CB0205, GI19_Syn_A15-28, GI11_Syn_RS9909, GI23_Syn_PCC7001, GI28_Syn_A15-60, GI24_Syn_A18-46.1, GI06_Syn_CC9605, GI09_Syn_PROS-7-1, GI11_Syn_WH8016, GI17_Syn_CC96…
CK_00002233	n.a.	n.a.	n.a.	n.a.	n.a.	n.a.	n.a.	n.a.	n.a.	n.a.	n.a.	purple	blue	-0.336068	-0.125365	-0.127768	0.945458	-0.156135	-0.290189	-0.196606	-0.256994	-0.11579	-0.105739	-0.106289	-0.0986277	-0.0509839	0.272825	0.918555	0.659209	0.568035	0.0014869	-0.149105	-0.105823	-0.089044	-0.0899678	0.13899	-0.042258	-0.0743271	-0.134685			n.a.	n.a.	n.a.	n.a.	n.a.	n.a.	Syn_GI104	GI26_Syn_CB0101, GI19_Syn_PCC6307, GI31_Syn_CB0205, GI34_Syn_CB0101, GI33_Syn_WH5701
CK_00002236	n.a.	n.a.	n.a.	n.a.	n.a.	n.a.	n.a.	n.a.	n.a.	n.a.	n.a.	tan	red	0.0947285	0.36033	0.513948	0.140461	-0.441212	-0.0726549	0.221228	0.16629	0.441546	0.268367	0.293168	0.1898	0.576095	0.0193578	0.193801	-0.106211	-0.0381491	-0.0393832	-0.425501	-0.153525	-0.108765	-0.145176	-0.00399872	0.199756	0.15984	0.697407			n.a.	n.a.	n.a.	n.a.	n.a.	n.a.	Syn_GI125	GI07_Syn_A18-46.1, GI04_Syn_A15-24, GI05_Syn_BOUM118, GI06_Syn_WH8103, GI05_Syn_WH8102, GI05_Syn_RS9902, GI24_Syn_A15-127, GI20_Syn_M16.1, GI50_Syn_PCC7001, GI11_Syn_NS01, GI44_Syn_CC9616, GI08_Syn_RS9915, GI25_Syn_BL107, GI03_Syn_CC9902, GI41_Syn_PROS-U-1, GI38_Syn_KORDI-52, GI25_Syn_A15-62, GI31_Syn_CC9605, GI28_Syn_A15-44, GI27_Syn_RS9907, GI24_Syn_BL107, GI43_Syn_KORDI-100, GI26_Syn_TAK9802, …
CK_00002242	n.a.	n.a.	n.a.	n.a.	n.a.	n.a.	n.a.	n.a.	n.a.	n.a.	n.a.	purple	blue	-0.371938	-0.137637	-0.122985	0.74088	-0.101622	-0.3242	-0.22032	-0.27992	-0.134467	-0.11449	-0.114912	-0.103564	-0.0614448	0.109245	0.756466	0.411687	0.387801	0.297997	-0.146762	-0.0776415	-0.0835722	-0.0756733	0.517978	-0.0303936	0.0119295	-0.1142			n.a.	n.a.	n.a.	n.a.	n.a.	n.a.	Syn_GI022	GI20_Syn_WH7805, GI09_Syn_ROS8604, GI09_Syn_BIOS-E4-1, GI03_Syn_A15-127, GI23_Syn_RS9915, GI10_Syn_PROS-7-1, GI18_Syn_A15-24, GI21_Syn_A15-28, GI09_Syn_BIOS-U3-1, GI03_Syn_WH7803, GI08_Syn_SYN20, GI18_Syn_CC9616, GI08_Syn_RS9909, GI19_Syn_BOUM118, GI21_Syn_WH8103, GI08_Syn_RS9917, GI05_Syn_MEDNS5, GI03_Syn_KORDI-49, GI23_Syn_WH8102, GI06_Syn_BMK-MC-1, GI25_Syn_A18-46.1, GI12_Syn_WH8016, GI16_Syn_…
CK_00002243	n.a.	n.a.	n.a.	n.a.	n.a.	n.a.	n.a.	n.a.	n.a.	n.a.	n.a.	salmon	pink	-0.37568	-0.270677	-0.322462	0.142463	0.43595	-0.187451	-0.290674	-0.424845	-0.272245	-0.214047	-0.235301	-0.222974	-0.182547	0.0736331	0.123106	0.192004	0.0584731	0.166248	0.373606	0.0257281	0.178295	0.0807826	0.711859	-0.0663178	-0.113892	-0.329075			Pro_GI008	GI03_Pro_SS120, GI14_Pro_LG, GI07_Pro_MIT0601, GI03_Pro_MIT9313, GI04_Pro_MIT0701, GI39_Pro_MIT9303, GI35_Pro_MIT0701, GI03_Pro_MIT0602	8	1	0	LLII-III/LLIV GIs, quite different in LLIV.	Syn_GI036	GI31_Syn_PCC6307, GI22_Syn_BMK-MC-1, GI10_Syn_SYN20, GI05_Syn_RCC307, GI14_Syn_BIOS-U3-1, GI38_Syn_CC9616, GI04_Syn_MITS9220, GI38_Syn_KORDI-100, GI07_Syn_A15-127, GI06_Syn_MINOS11, GI24_Syn_WH5701, GI20_Syn_WH8103, GI14_Syn_WH8016, GI25_Syn_TAK9802, GI23_Syn_A18-46.1, GI39_Syn_CC9616, GI05_Syn_PROS-9-1, GI11_Syn_MVIR-18-1, GI10_Syn_BIOS-E4-1, GI30_Syn_PCC7001, GI13_Syn_ROS8604, GI07_Syn_BMK-MC-1…
CK_00002244	n.a.	n.a.	n.a.	n.a.	n.a.	n.a.	n.a.	n.a.	n.a.	n.a.	n.a.	purple	blue	-0.329003	-0.196196	-0.283703	0.806227	-0.0469295	-0.247244	-0.219409	-0.291799	-0.230414	-0.172917	-0.138553	-0.207564	-0.152722	0.482095	0.821426	0.415135	0.312849	0.228366	-0.107971	0.0799556	-0.000422943	0.161274	0.328025	-0.0481819	-0.0826192	-0.286879			n.a.	n.a.	n.a.	n.a.	n.a.	n.a.	Syn_GI068	GI16_Syn_RS9917, GI13_Syn_SYN20, GI26_Syn_WH8016, GI28_Syn_ROS8604, GI27_Syn_PROS-7-1, GI24_Syn_RS9909, GI17_Syn_KORDI-49, GI23_Syn_WH5701, GI12_Syn_BMK-MC-1, GI45_Syn_BIOS-U3-1, GI19_Syn_WH8101, GI14_Syn_WH8101, GI18_Syn_CC9311, GI08_Syn_A15-24, GI21_Syn_MEDNS5, GI41_Syn_CB0101, GI32_Syn_PCC7001, GI17_Syn_A18-25c, GI06_Syn_WH7805, GI10_Syn_MEDNS5, GI60_Syn_PCC6307, GI73_Syn_PCC6307, GI16_Syn_MIT…
CK_00002245	n.a.	n.a.	n.a.	n.a.	n.a.	n.a.	n.a.	n.a.	n.a.	n.a.	n.a.	salmon	turquoise	-0.395539	-0.187089	-0.483025	-0.0578276	0.661462	-0.460075	-0.0812112	-0.241665	-0.331964	-0.188614	-0.0607263	-0.354835	-0.289467	0.151747	-0.0804158	0.175374	-0.160555	0.14772	0.688054	0.0323044	0.127434	0.0730156	0.14185	-0.0693969	-0.0646261	-0.444498			n.a.	n.a.	n.a.	n.a.	n.a.	n.a.	Syn_GI065	GI10_Syn_BMK-MC-1, GI12_Syn_RS9902, GI28_Syn_KORDI-52, GI12_Syn_PROS-7-1, GI17_Syn_A15-44, GI16_Syn_A15-44, GI31_Syn_KORDI-100, GI12_Syn_KORDI-49, GI24_Syn_RS9916, GI11_Syn_A18-40, GI05_Syn_WH7803, GI19_Syn_RS9907, GI16_Syn_M16.1, GI34_Syn_WH7805, GI18_Syn_WH8102, GI13_Syn_A15-24, GI17_Syn_RS9907, GI14_Syn_M16.1, GI17_Syn_A18-46.1, GI13_Syn_WH8103, GI13_Syn_TAK9802, GI13_Syn_A15-127, GI21_Syn_PRO…
CK_00002246	n.a.	n.a.	n.a.	n.a.	n.a.	n.a.	n.a.	n.a.	n.a.	n.a.	n.a.	salmon	turquoise	-0.600874	-0.255136	-0.518966	0.0222507	0.791628	-0.62803	-0.283906	-0.349948	-0.35224	-0.244214	-0.139604	-0.399882	-0.326327	0.0651803	-0.0139596	0.219265	0.00160202	0.178216	0.761999	0.223064	0.216266	0.226265	0.491676	-0.0760205	-0.0601891	-0.41824			n.a.	n.a.	n.a.	n.a.	n.a.	n.a.	Syn_GI065	GI10_Syn_BMK-MC-1, GI12_Syn_RS9902, GI28_Syn_KORDI-52, GI12_Syn_PROS-7-1, GI17_Syn_A15-44, GI16_Syn_A15-44, GI31_Syn_KORDI-100, GI12_Syn_KORDI-49, GI24_Syn_RS9916, GI11_Syn_A18-40, GI05_Syn_WH7803, GI19_Syn_RS9907, GI16_Syn_M16.1, GI34_Syn_WH7805, GI18_Syn_WH8102, GI13_Syn_A15-24, GI17_Syn_RS9907, GI14_Syn_M16.1, GI17_Syn_A18-46.1, GI13_Syn_WH8103, GI13_Syn_TAK9802, GI13_Syn_A15-127, GI21_Syn_PRO…
CK_00002247	blue	yellow	0.581418	-0.522421	0.0325786	-0.308272	0.450427	0.731537	-0.522421	0.0325786	-0.308272	salmon	pink	-0.665727	-0.285256	-0.280518	0.412667	0.487249	-0.602567	-0.432162	-0.430394	-0.274893	-0.239152	-0.239468	-0.221597	-0.14132	0.271025	0.374906	0.462394	0.173303	0.358368	0.36418	0.395274	0.277189	0.229165	0.706898	-0.0271259	0.0520354	-0.270273			n.a.	n.a.	n.a.	n.a.	n.a.	n.a.	Syn_GI005	GI21_Syn_BIOS-U3-1, GI10_Syn_MITS9220, GI09_Syn_WH7805, GI23_Syn_ROS8604, GI07_Syn_PROS-9-1, GI13_Syn_MVIR-18-1, GI10_Syn_WH7803, GI16_Syn_MEDNS5, GI29_Syn_A15-60, GI23_Syn_A18-25c, GI15_Syn_SYN20, GI12_Syn_CC9311, GI18_Syn_RS9916, GI57_Syn_BIOS-E4-1, GI19_Syn_BMK-MC-1, GI08_Syn_NOUM97013
CK_00002248	blue	yellow	0.593935	-0.517382	-0.00326068	-0.307171	0.467835	0.730907	-0.517382	-0.00326068	-0.307171	salmon	pink	-0.641742	-0.276697	-0.276647	0.318551	0.528607	-0.580949	-0.410788	-0.421233	-0.271164	-0.228976	-0.232956	-0.215887	-0.143001	0.246563	0.293221	0.38614	0.0838858	0.367821	0.408945	0.416895	0.352541	0.263598	0.536085	-0.0298152	0.0727953	-0.272979			n.a.	n.a.	n.a.	n.a.	n.a.	n.a.	Syn_GI005	GI21_Syn_BIOS-U3-1, GI10_Syn_MITS9220, GI09_Syn_WH7805, GI23_Syn_ROS8604, GI07_Syn_PROS-9-1, GI13_Syn_MVIR-18-1, GI10_Syn_WH7803, GI16_Syn_MEDNS5, GI29_Syn_A15-60, GI23_Syn_A18-25c, GI15_Syn_SYN20, GI12_Syn_CC9311, GI18_Syn_RS9916, GI57_Syn_BIOS-E4-1, GI19_Syn_BMK-MC-1, GI08_Syn_NOUM97013
CK_00002249	blue	yellow	0.590413	-0.523617	0.0173403	-0.309428	0.460702	0.735932	-0.523617	0.0173403	-0.309428	salmon	pink	-0.647132	-0.24541	-0.267293	0.454647	0.407525	-0.609926	-0.427104	-0.379788	-0.253499	-0.214057	-0.191021	-0.222486	-0.124857	0.30106	0.421509	0.461489	0.191609	0.319303	0.284385	0.390522	0.266566	0.236391	0.675217	-0.0230644	0.0438465	-0.238454			n.a.	n.a.	n.a.	n.a.	n.a.	n.a.	Syn_GI068	GI16_Syn_RS9917, GI13_Syn_SYN20, GI26_Syn_WH8016, GI28_Syn_ROS8604, GI27_Syn_PROS-7-1, GI24_Syn_RS9909, GI17_Syn_KORDI-49, GI23_Syn_WH5701, GI12_Syn_BMK-MC-1, GI45_Syn_BIOS-U3-1, GI19_Syn_WH8101, GI14_Syn_WH8101, GI18_Syn_CC9311, GI08_Syn_A15-24, GI21_Syn_MEDNS5, GI41_Syn_CB0101, GI32_Syn_PCC7001, GI17_Syn_A18-25c, GI06_Syn_WH7805, GI10_Syn_MEDNS5, GI60_Syn_PCC6307, GI73_Syn_PCC6307, GI16_Syn_MIT…
CK_00002250	blue	yellow	0.587989	-0.517826	0.00631852	-0.307425	0.459943	0.730182	-0.517826	0.00631852	-0.307425	salmon	pink	-0.50919	-0.259177	-0.276138	0.276848	0.350739	-0.467351	-0.382547	-0.289167	-0.26008	-0.219597	-0.211378	-0.211529	-0.145374	0.235403	0.252841	0.312975	0.0835689	0.280206	0.226395	0.394552	0.261418	0.307155	0.635896	-0.035439	0.0162532	-0.267402			n.a.	n.a.	n.a.	n.a.	n.a.	n.a.	Syn_GI005	GI21_Syn_BIOS-U3-1, GI10_Syn_MITS9220, GI09_Syn_WH7805, GI23_Syn_ROS8604, GI07_Syn_PROS-9-1, GI13_Syn_MVIR-18-1, GI10_Syn_WH7803, GI16_Syn_MEDNS5, GI29_Syn_A15-60, GI23_Syn_A18-25c, GI15_Syn_SYN20, GI12_Syn_CC9311, GI18_Syn_RS9916, GI57_Syn_BIOS-E4-1, GI19_Syn_BMK-MC-1, GI08_Syn_NOUM97013
CK_00002251	blue	yellow	0.601819	-0.512785	-0.0266906	-0.311433	0.478464	0.731309	-0.512785	-0.0266906	-0.311433	salmon	pink	-0.670434	-0.278846	-0.271862	0.360323	0.527789	-0.602913	-0.425738	-0.446628	-0.269452	-0.230485	-0.236715	-0.216287	-0.136302	0.275691	0.331967	0.426566	0.0980535	0.388141	0.400877	0.361972	0.333446	0.320652	0.621206	-0.0221514	0.0770288	-0.26542			n.a.	n.a.	n.a.	n.a.	n.a.	n.a.	Syn_GI005	GI21_Syn_BIOS-U3-1, GI10_Syn_MITS9220, GI09_Syn_WH7805, GI23_Syn_ROS8604, GI07_Syn_PROS-9-1, GI13_Syn_MVIR-18-1, GI10_Syn_WH7803, GI16_Syn_MEDNS5, GI29_Syn_A15-60, GI23_Syn_A18-25c, GI15_Syn_SYN20, GI12_Syn_CC9311, GI18_Syn_RS9916, GI57_Syn_BIOS-E4-1, GI19_Syn_BMK-MC-1, GI08_Syn_NOUM97013
CK_00002252	blue	yellow	0.450636	-0.369149	-0.0738178	-0.255408	0.345565	0.575524	-0.369149	-0.0738178	-0.255408	salmon	pink	-0.350493	-0.215934	-0.229481	0.379558	0.0639379	-0.353404	-0.281992	-0.139525	-0.216264	-0.182763	-0.176597	-0.170691	-0.135398	0.140244	0.412935	0.137992	0.107146	0.289421	-0.057158	0.301193	0.157991	0.219548	0.659708	-0.0580515	-0.00430274	-0.218688			Pro_GI032	GI21_Pro_MIT9302, GI13_Pro_MIT9515, GI10_Pro_EQPAC1, GI12_Pro_MIT9123, GI05_Pro_MIT9201, GI16_Pro_MIT9301, GI15_Pro_GP2, GI02_Pro_MIT9202, GI19_Pro_MIT9201, GI13_Pro_MIT9215, GI19_Pro_SB, GI11_Pro_PAC1, GI13_Pro_MED4, GI12_Pro_AS9601, GI16_Pro_MIT9302, GI19_Pro_MED4, GI15_Pro_MIT0604, GI19_Pro_MIT9314, GI20_Pro_MIT9321, GI15_Pro_MIT9312	20	1	MED4_ISL3 (GI13_Pro_MED4) and MIT9312_ISL3 (GI15_Pro_MIT9312) in Coleman et al 2006 and Dufresne et al 2008 + MED4_ISL5 (GI19_Pro_MED4)	GI specific to HL (+ PAC1 distantly related, with N assimilation genes). Many hli. In MIT9301, big island containing P acquisition genes (gap3, chrA, pstS, phnCDE, ptxD), as described in Martiny 2006. Thus similar to Pro_GI048 for these genes, but maybe inserted here in another island?. PhoB/PhoR are in the island but were not predicted as gained. In SB and PAC1, all genes for nitrate/nitrite ass…	Syn_GI068	GI16_Syn_RS9917, GI13_Syn_SYN20, GI26_Syn_WH8016, GI28_Syn_ROS8604, GI27_Syn_PROS-7-1, GI24_Syn_RS9909, GI17_Syn_KORDI-49, GI23_Syn_WH5701, GI12_Syn_BMK-MC-1, GI45_Syn_BIOS-U3-1, GI19_Syn_WH8101, GI14_Syn_WH8101, GI18_Syn_CC9311, GI08_Syn_A15-24, GI21_Syn_MEDNS5, GI41_Syn_CB0101, GI32_Syn_PCC7001, GI17_Syn_A18-25c, GI06_Syn_WH7805, GI10_Syn_MEDNS5, GI60_Syn_PCC6307, GI73_Syn_PCC6307, GI16_Syn_MIT…
CK_00002253	blue	yellow	0.417398	-0.369346	-0.0267543	-0.24363	0.306612	0.562285	-0.369346	-0.0267543	-0.24363	salmon	pink	-0.392722	-0.214132	-0.221785	0.248558	0.206689	-0.370157	-0.298805	-0.206224	-0.208485	-0.181634	-0.177112	-0.165215	-0.140391	0.188462	0.276968	0.082029	0.00257271	0.35145	0.0670309	0.361308	0.276108	0.220433	0.737284	-0.0387169	0.023482	-0.207003			Pro_GI032	GI21_Pro_MIT9302, GI13_Pro_MIT9515, GI10_Pro_EQPAC1, GI12_Pro_MIT9123, GI05_Pro_MIT9201, GI16_Pro_MIT9301, GI15_Pro_GP2, GI02_Pro_MIT9202, GI19_Pro_MIT9201, GI13_Pro_MIT9215, GI19_Pro_SB, GI11_Pro_PAC1, GI13_Pro_MED4, GI12_Pro_AS9601, GI16_Pro_MIT9302, GI19_Pro_MED4, GI15_Pro_MIT0604, GI19_Pro_MIT9314, GI20_Pro_MIT9321, GI15_Pro_MIT9312	20	1	MED4_ISL3 (GI13_Pro_MED4) and MIT9312_ISL3 (GI15_Pro_MIT9312) in Coleman et al 2006 and Dufresne et al 2008 + MED4_ISL5 (GI19_Pro_MED4)	GI specific to HL (+ PAC1 distantly related, with N assimilation genes). Many hli. In MIT9301, big island containing P acquisition genes (gap3, chrA, pstS, phnCDE, ptxD), as described in Martiny 2006. Thus similar to Pro_GI048 for these genes, but maybe inserted here in another island?. PhoB/PhoR are in the island but were not predicted as gained. In SB and PAC1, all genes for nitrate/nitrite ass…	Syn_GI068	GI16_Syn_RS9917, GI13_Syn_SYN20, GI26_Syn_WH8016, GI28_Syn_ROS8604, GI27_Syn_PROS-7-1, GI24_Syn_RS9909, GI17_Syn_KORDI-49, GI23_Syn_WH5701, GI12_Syn_BMK-MC-1, GI45_Syn_BIOS-U3-1, GI19_Syn_WH8101, GI14_Syn_WH8101, GI18_Syn_CC9311, GI08_Syn_A15-24, GI21_Syn_MEDNS5, GI41_Syn_CB0101, GI32_Syn_PCC7001, GI17_Syn_A18-25c, GI06_Syn_WH7805, GI10_Syn_MEDNS5, GI60_Syn_PCC6307, GI73_Syn_PCC6307, GI16_Syn_MIT…
CK_00002254	blue	yellow	0.415609	-0.376006	-0.0230889	-0.234409	0.302881	0.564134	-0.376006	-0.0230889	-0.234409	salmon	pink	-0.387413	-0.220075	-0.224406	0.291937	0.166929	-0.366942	-0.303323	-0.194611	-0.213771	-0.186988	-0.181904	-0.170308	-0.138303	0.169885	0.325253	0.10074	0.0228286	0.333706	0.0269927	0.405256	0.271715	0.200832	0.708974	-0.0388062	0.0313053	-0.207041			Pro_GI032	GI21_Pro_MIT9302, GI13_Pro_MIT9515, GI10_Pro_EQPAC1, GI12_Pro_MIT9123, GI05_Pro_MIT9201, GI16_Pro_MIT9301, GI15_Pro_GP2, GI02_Pro_MIT9202, GI19_Pro_MIT9201, GI13_Pro_MIT9215, GI19_Pro_SB, GI11_Pro_PAC1, GI13_Pro_MED4, GI12_Pro_AS9601, GI16_Pro_MIT9302, GI19_Pro_MED4, GI15_Pro_MIT0604, GI19_Pro_MIT9314, GI20_Pro_MIT9321, GI15_Pro_MIT9312	20	1	MED4_ISL3 (GI13_Pro_MED4) and MIT9312_ISL3 (GI15_Pro_MIT9312) in Coleman et al 2006 and Dufresne et al 2008 + MED4_ISL5 (GI19_Pro_MED4)	GI specific to HL (+ PAC1 distantly related, with N assimilation genes). Many hli. In MIT9301, big island containing P acquisition genes (gap3, chrA, pstS, phnCDE, ptxD), as described in Martiny 2006. Thus similar to Pro_GI048 for these genes, but maybe inserted here in another island?. PhoB/PhoR are in the island but were not predicted as gained. In SB and PAC1, all genes for nitrate/nitrite ass…	Syn_GI068	GI16_Syn_RS9917, GI13_Syn_SYN20, GI26_Syn_WH8016, GI28_Syn_ROS8604, GI27_Syn_PROS-7-1, GI24_Syn_RS9909, GI17_Syn_KORDI-49, GI23_Syn_WH5701, GI12_Syn_BMK-MC-1, GI45_Syn_BIOS-U3-1, GI19_Syn_WH8101, GI14_Syn_WH8101, GI18_Syn_CC9311, GI08_Syn_A15-24, GI21_Syn_MEDNS5, GI41_Syn_CB0101, GI32_Syn_PCC7001, GI17_Syn_A18-25c, GI06_Syn_WH7805, GI10_Syn_MEDNS5, GI60_Syn_PCC6307, GI73_Syn_PCC6307, GI16_Syn_MIT…
CK_00002255	blue	yellow	0.415827	-0.366501	-0.0376482	-0.234718	0.305326	0.559894	-0.366501	-0.0376482	-0.234718	salmon	pink	-0.417828	-0.218462	-0.226172	0.241141	0.232328	-0.390934	-0.307226	-0.229031	-0.215574	-0.184687	-0.18012	-0.170914	-0.141763	0.173451	0.271592	0.0718927	0.00114273	0.351084	0.0749592	0.456988	0.294712	0.290908	0.783617	-0.0433223	0.0371823	-0.209103			Pro_GI032	GI21_Pro_MIT9302, GI13_Pro_MIT9515, GI10_Pro_EQPAC1, GI12_Pro_MIT9123, GI05_Pro_MIT9201, GI16_Pro_MIT9301, GI15_Pro_GP2, GI02_Pro_MIT9202, GI19_Pro_MIT9201, GI13_Pro_MIT9215, GI19_Pro_SB, GI11_Pro_PAC1, GI13_Pro_MED4, GI12_Pro_AS9601, GI16_Pro_MIT9302, GI19_Pro_MED4, GI15_Pro_MIT0604, GI19_Pro_MIT9314, GI20_Pro_MIT9321, GI15_Pro_MIT9312	20	1	MED4_ISL3 (GI13_Pro_MED4) and MIT9312_ISL3 (GI15_Pro_MIT9312) in Coleman et al 2006 and Dufresne et al 2008 + MED4_ISL5 (GI19_Pro_MED4)	GI specific to HL (+ PAC1 distantly related, with N assimilation genes). Many hli. In MIT9301, big island containing P acquisition genes (gap3, chrA, pstS, phnCDE, ptxD), as described in Martiny 2006. Thus similar to Pro_GI048 for these genes, but maybe inserted here in another island?. PhoB/PhoR are in the island but were not predicted as gained. In SB and PAC1, all genes for nitrate/nitrite ass…	Syn_GI068	GI16_Syn_RS9917, GI13_Syn_SYN20, GI26_Syn_WH8016, GI28_Syn_ROS8604, GI27_Syn_PROS-7-1, GI24_Syn_RS9909, GI17_Syn_KORDI-49, GI23_Syn_WH5701, GI12_Syn_BMK-MC-1, GI45_Syn_BIOS-U3-1, GI19_Syn_WH8101, GI14_Syn_WH8101, GI18_Syn_CC9311, GI08_Syn_A15-24, GI21_Syn_MEDNS5, GI41_Syn_CB0101, GI32_Syn_PCC7001, GI17_Syn_A18-25c, GI06_Syn_WH7805, GI10_Syn_MEDNS5, GI60_Syn_PCC6307, GI73_Syn_PCC6307, GI16_Syn_MIT…
[truncated: 6,986 more rows]
[truncated: 306 more columns]
