# Supplementary material for: Differential global distribution of marine picocyanobacteria gene clusters reveals distinct niche-related adaptive strategies
Source: ISME J. 2023 Feb 25;17(5):720–32. doi: 10.1038/s41396-023-01386-0 (PMC10119275; doi:10.1038/s41396-023-01386-0)
Supplement: Supplementary file 6 — Dataset 6 [file 41396_2023_1386_MOESM6_ESM.xlsx]

## Sheet: Feuil1
Dataset 6: Inventory and description of Prochlorococcus and Synechococcus CLOGs retrieved in WGCNA modules and involved in CAGs or individual genes of interest mentioned in the text. Functional annotation and phyletic patterns of each CLOG were derived from the Cyanorak v2.1 information system. Abbreviations: CLOG, clusters of likely orthologous genes; CK, Cyanorak; WGCNA, Weighted Correlation Ne…
																			Prochlorococcus
			Prochlorococcus					Synechococcus											HL
			module colors	module eigengenes correlation				module colors	module eigengenes correlation										HLI															HLII
																			HLI															HLII
																			SAG	SAG	SAG	SAG	SAG	SAG	SAG	SAG	SAG	SAG	SAG	SAG	WGS	WGS	WGS	SAG	SAG	WGS	WGS	WGS	WGS	WGS	WGS	WGS	WGS	WGS	WGS	WGS	WGS	WGS	WGS
																			AG-321-E21	AG-388-B05	AG-388-D03	AG-388-E21	AG-402-N10	AG-442-D10	AG-670-N10	AG-670-O17	AG-676-M04	AG-679-M23	AG-686-J21	AG-686-M10	EQPAC1	MED4	MIT9515	AG-355-B18	AG-355-O17	AS9601	CUG1415	CUG1416	CUG1417	CUG1430	CUG1433	CUG1434	CUG1435	CUG1436	CUG1437	CUG1438	CUG1439	GP2	MIT0604
ProCAG	SynCAG	CK_number	module_colors	MEblue	MEbrown	MEred	MEturquoise	module_colors	MEyellow	MEmidnightblue	MEtan	MEpurple	MEsalmon	Prochlorococcus GI	Synechococcus GI	Gene name	Synonym(s)	Product	Low b/a	Low b/a	Low b/a	Low b/a	Low b/a	Low b/a	Low b/a	Low b/a	Low b/a	Low b/a	Low b/a	Low b/a	Lba	Lba	Lba	Low b/a	Low b/a	Lba	Low b/a	Low b/a	Low b/a	Low b/a	Low b/a	Low b/a	Low b/a	Low b/a	Low b/a	Low b/a	Low b/a	Lba	Lba
1		CK_00001355	blue	0.39247	-0.525487	-0.0138709	0.105463	n.a.	n.a.	n.a.	n.a.	n.a.	n.a.	Pro_GI004	Syn_GI054	nirA		ferredoxin--nitrite reductase	0	0	0	0	0	0	0	0	0	0	0	0	0	0	0	0	0	0	1	0	0	1	1	1	0	0	1	0	0	0	2
1		CK_00001553	blue	0.449184	-0.568995	-0.0184537	0.107856	n.a.	n.a.	n.a.	n.a.	n.a.	n.a.	Pro_GI004	Syn_GI013	nirX		Armadillo-like helical-containing protein	0	0	0	0	0	0	0	0	0	0	0	0	0	0	0	0	0	0	1	0	0	1	1	1	0	0	1	0	0	0	2
2		CK_00001670	blue	0.573909	-0.417587	-0.180332	-0.224872	n.a.	n.a.	n.a.	n.a.	n.a.	n.a.	Pro_GI004	n.a.	moaB		molybdenum cofactor biosynthesis protein B	0	0	0	0	0	0	0	0	0	0	0	0	0	0	0	0	0	0	1	0	0	1	1	1	0	0	1	0	0	0	2
2		CK_00001749	blue	0.713455	-0.43632	-0.341668	-0.218941	n.a.	n.a.	n.a.	n.a.	n.a.	n.a.	n.a.	Syn_GI029	moaD		molydbenum cofactor biosynthesis protein D (molybdopterin converting factor small subunit)	0	0	0	0	0	0	0	0	0	0	0	0	0	0	0	0	0	0	1	0	0	1	1	1	0	0	1	0	0	0	2
2		CK_00001671	blue	0.624594	-0.438911	-0.226578	-0.221637	n.a.	n.a.	n.a.	n.a.	n.a.	n.a.	Pro_GI004	Syn_GI029	moaE		molybdenum cofactor biosynthesis protein E (molydbopterin converting factor large subunit)	0	0	0	0	0	0	0	0	0	0	0	0	0	0	0	0	0	0	1	0	0	1	1	1	0	0	1	0	0	0	2
2		CK_00001672	blue	0.62133	-0.44206	-0.205933	-0.234257	n.a.	n.a.	n.a.	n.a.	n.a.	n.a.	Pro_GI004	Syn_GI029	moeA		molybdopterin biosynthesis protein MoeA	0	0	0	0	0	0	0	0	0	0	0	0	0	0	0	0	0	0	1	0	0	1	1	1	0	0	1	0	0	0	2
2		CK_00001673	blue	0.558349	-0.401106	-0.19788	-0.219276	n.a.	n.a.	n.a.	n.a.	n.a.	n.a.	Pro_GI004	Syn_GI029	moaC		molybdenum cofactor biosynthesis protein C	0	0	0	0	0	0	0	0	0	0	0	0	0	0	0	0	0	0	1	0	0	1	1	1	0	0	1	0	0	0	2
2		CK_00001674	blue	0.646515	-0.460932	-0.212809	-0.224669	salmon	-0.452618	-0.130006	-0.0794889	-0.0629538	0.518184	Pro_GI004	Syn_GI069	narM	narX1	nitrate reductase associated protein	0	0	0	0	0	0	0	0	0	0	0	0	0	0	0	0	0	0	1	0	0	1	1	1	0	0	1	0	0	0	2
2		CK_00001675	blue	0.582125	-0.428117	-0.188962	-0.20637	n.a.	n.a.	n.a.	n.a.	n.a.	n.a.	Pro_GI004	Syn_GI054	narB		nitrate reductase	0	0	0	0	0	0	0	0	0	0	0	0	0	0	0	0	0	0	1	0	0	1	1	1	0	0	1	0	0	0	2
2		CK_00001676	blue	0.535525	-0.3946	-0.157139	-0.22806	salmon	-0.232773	-0.181084	-0.145347	-0.0741562	0.326345	Pro_GI004	n.a.	nrtP	napA	nitrate transporter	0	0	0	0	0	0	0	0	0	0	0	0	0	0	0	0	0	0	1	0	0	1	1	1	0	0	1	0	0	0	2
2		CK_00001677	blue	0.711246	-0.415051	-0.351756	-0.203553	n.a.	n.a.	n.a.	n.a.	n.a.	n.a.	Pro_GI004	Syn_GI054	mobA		molybdenum cofactor guanylyltransferase	0	0	0	0	0	0	0	0	0	0	0	0	0	0	0	0	0	0	1	0	0	1	1	1	0	0	1	0	0	0	2
2		CK_00001678	blue	0.64748	-0.433614	-0.249418	-0.237826	n.a.	n.a.	n.a.	n.a.	n.a.	n.a.	Pro_GI004	Syn_GI054	moaA		molybdenum cofactor biosynthesis protein A	0	0	0	0	0	0	0	0	0	0	0	0	0	0	0	0	0	0	1	0	0	1	1	1	0	0	1	0	0	0	2
		CK_00043390	blue	0.692431	-0.384359	-0.321496	-0.313001	n.a.	n.a.	n.a.	n.a.	n.a.	n.a.	Pro_GI004	n.a.			conserved hypothetical protein	0	0	0	0	0	0	0	0	0	0	0	0	0	0	0	0	0	0	1	0	0	0	0	1	0	0	0	0	0	0	2
2		CK_00001989	blue	0.662329	-0.459008	-0.201841	-0.260613	salmon	-0.550978	0.0260803	0.16204	-0.045857	0.46264	n.a.	n.a.	narX2		uncharacterized conserved membrane protein	0	0	1	0	0	0	0	0	0	0	0	0	0	0	0	0	1	0	1	0	0	1	1	1	0	0	1	0	0	0	2
3		CK_00001358	blue	0.69419	-0.776174	0.137251	-0.0669259	n.a.	n.a.	n.a.	n.a.	n.a.	n.a.	n.a.	Syn_GI069	ureC		urease alpha subunit	0	1	0	1	1	1	0	1	1	1	1	1	1	1	0	1	1	1	1	1	1	1	1	1	1	1	1	1	1	1	1
3		CK_00001359	blue	0.659902	-0.827115	0.244264	-0.0648759	n.a.	n.a.	n.a.	n.a.	n.a.	n.a.	n.a.	Syn_GI069	ureB		urease beta subunit	0	1	0	1	1	1	1	1	0	1	1	1	1	1	0	1	1	1	1	1	1	1	1	1	1	1	1	1	1	1	1
3		CK_00001360	blue	0.701645	-0.812985	0.222068	-0.136533	n.a.	n.a.	n.a.	n.a.	n.a.	n.a.	n.a.	Syn_GI069	ureA		urease gamma subunit	0	1	0	1	1	1	1	1	0	1	1	1	1	1	0	1	1	1	1	1	1	1	1	1	1	1	1	1	1	1	1
3		CK_00001361	blue	0.804457	-0.796215	0.019409	-0.146437	n.a.	n.a.	n.a.	n.a.	n.a.	n.a.	n.a.	Syn_GI069	ureD		urease accessory protein UreD	0	1	0	1	1	1	1	1	0	0	1	1	1	1	0	1	1	1	1	1	1	1	1	1	1	1	1	1	1	1	1
3		CK_00001362	blue	0.74407	-0.849538	0.16219	-0.116563	n.a.	n.a.	n.a.	n.a.	n.a.	n.a.	n.a.	Syn_GI069	ureE		urease accessory protein UreE	0	1	0	1	1	1	1	1	0	0	1	1	1	1	0	1	1	1	1	1	1	1	1	1	1	1	1	1	1	1	1
3		CK_00001363	blue	0.764452	-0.876175	0.140849	-0.103278	n.a.	n.a.	n.a.	n.a.	n.a.	n.a.	n.a.	Syn_GI069	ureF		urease accessory protein UreF	0	1	0	1	1	1	1	2	0	0	1	1	1	1	0	1	1	1	1	1	1	1	1	1	1	1	1	1	1	1	1
3		CK_00001364	blue	0.654673	-0.830077	0.268296	-0.0706181	n.a.	n.a.	n.a.	n.a.	n.a.	n.a.	n.a.	Syn_GI069	ureG		urease accessory protein UreG	0	1	0	1	1	1	1	1	0	0	1	1	1	1	0	1	1	1	1	1	1	1	1	1	1	1	1	1	1	1	1
3		CK_00001365	blue	0.710059	-0.810716	0.179959	-0.10549	n.a.	n.a.	n.a.	n.a.	n.a.	n.a.	Pro_GI041	Syn_GI023	urtB		ABC-type urea transporter, permease component	0	1	1	1	1	1	1	1	1	0	1	1	1	1	0	1	1	1	1	1	1	1	1	1	1	1	1	1	1	1	1
3		CK_00001366	blue	0.721109	-0.876108	0.237324	-0.0885116	n.a.	n.a.	n.a.	n.a.	n.a.	n.a.	Pro_GI041	Syn_GI023	urtC		ABC-type urea transporter, membrane component	0	1	1	1	1	1	1	1	1	0	1	1	1	1	0	1	1	1	1	1	1	1	1	1	1	1	1	1	1	1	1
3		CK_00001367	blue	0.739703	-0.829894	0.172886	-0.137554	n.a.	n.a.	n.a.	n.a.	n.a.	n.a.	Pro_GI041	Syn_GI023	urtD		ABC-type urea transporter, ATP-binding component UrtD	0	1	1	1	1	1	1	1	1	2	1	1	1	1	0	1	1	1	1	1	1	1	1	1	1	1	1	1	1	1	1
3		CK_00008074	blue	0.698751	-0.849494	0.229453	-0.0997626	n.a.	n.a.	n.a.	n.a.	n.a.	n.a.	Pro_GI041	Syn_GI023	urtE		ABC-type urea transporter, ATPase component UrtE	1	1	1	1	1	1	1	1	2	1	1	1	1	1	0	1	1	1	1	1	1	1	1	1	1	1	1	1	1	1	1
4	1	CK_00002247	blue	0.581418	-0.522421	0.0325786	-0.308272	salmon	-0.665727	-0.285256	-0.280518	0.412667	0.487249	n.a.	Syn_GI005	speB2		guanidinase	0	0	0	0	0	0	0	0	0	1	0	0	0	0	0	0	0	0	0	0	0	0	0	1	0	0	1	0	0	0	0
4	1	CK_00002248	blue	0.593935	-0.517382	-0.00326068	-0.307171	salmon	-0.641742	-0.276697	-0.276647	0.318551	0.528607	n.a.	Syn_GI005	hypA	hybF	hydrogenase nickel insertion protein	0	0	0	0	0	0	0	0	0	1	0	0	0	0	0	0	0	0	0	0	0	0	0	1	0	0	1	0	0	0	0
4	1	CK_00002098	blue	0.596169	-0.520793	-0.00894046	-0.300694	salmon	-0.661227	-0.267763	-0.262787	0.493178	0.450113	n.a.	Syn_GI005	hypB		hydrogenase expression/formation protein HypB	0	0	0	0	0	0	0	0	0	1	0	0	0	0	0	0	0	0	0	0	0	0	0	1	0	0	1	0	0	0	0
4	1	CK_00002249	blue	0.590413	-0.523617	0.0173403	-0.309428	salmon	-0.647132	-0.24541	-0.267293	0.454647	0.407525	n.a.	Syn_GI068	tauA		ABC-type taurine transport system, substrate binding component	0	0	0	0	0	0	0	0	0	1	0	0	0	0	0	0	0	0	0	0	0	0	0	1	0	0	1	0	0	0	0
4	1	CK_00008064	blue	0.600411	-0.523818	0.00474394	-0.315277	salmon	-0.674064	-0.277293	-0.270766	0.415264	0.485958	n.a.	Syn_GI005	tauB		ABC-type taurine transport system, ATPase component	0	0	0	0	0	0	0	0	0	1	0	0	0	0	0	0	0	0	0	0	0	0	0	1	0	0	1	0	0	0	0
4	1	CK_00002250	blue	0.587989	-0.517826	0.00631852	-0.307425	salmon	-0.50919	-0.259177	-0.276138	0.276848	0.350739	n.a.	Syn_GI005	tauC		ABC-type taurine transport system, permease component	0	0	0	0	0	0	0	0	0	1	0	0	0	0	0	0	0	0	0	0	0	0	0	1	0	0	1	0	0	0	0
4		CK_00002251	blue	0.601819	-0.512785	-0.0266906	-0.311433	salmon	-0.670434	-0.278846	-0.271862	0.360323	0.527789	n.a.	Syn_GI005			Rieske [2Fe-2S] cluster-containing protein	0	0	0	0	0	0	0	0	0	1	1	0	0	0	0	0	0	0	0	0	0	0	0	1	0	0	1	0	0	0	0
		CK_00002259	n.a.	n.a.	n.a.	n.a.	n.a.	salmon	-0.672699	-0.280873	-0.276124	0.418445	0.486355	n.a.	Syn_GI005			TIM barrel domain-containing protein	0	0	0	0	0	0	0	0	0	0	0	0	0	0	0	0	0	0	0	0	0	0	0	0	0	0	0	0	0	0	0
5		CK_00002165	blue	0.392541	-0.379705	-0.00178625	-0.217151	n.a.	n.a.	n.a.	n.a.	n.a.	n.a.	Pro_GI033	Syn_GI013	cynA		cyanate ABC transporter, substrate-binding protein	0	0	0	0	0	0	0	0	0	0	0	0	1	1	0	0	0	0	0	0	1	0	0	0	0	0	0	0	0	0	0
5		CK_00002166	blue	0.413247	-0.386658	-0.0105294	-0.232077	n.a.	n.a.	n.a.	n.a.	n.a.	n.a.	Pro_GI033	Syn_GI013	cynB		cyanate ABC transporter, permease protein	0	0	0	0	0	0	0	0	0	0	0	0	1	1	0	0	0	0	0	0	1	0	0	0	0	0	0	0	0	0	0
5		CK_00000003	blue	0.380213	-0.372284	0.00315485	-0.215871	n.a.	n.a.	n.a.	n.a.	n.a.	n.a.	Pro_GI033	Syn_GI013	cynD		cyanate ABC transporter ATP-binding protein	0	0	0	0	0	0	0	0	0	0	0	0	1	1	0	0	0	0	0	0	1	0	0	0	0	0	0	0	0	0	0
5		CK_00055128	blue	0.383047	-0.371964	-0.018307	-0.20175	n.a.	n.a.	n.a.	n.a.	n.a.	n.a.	Pro_GI033	n.a.			conserved hypothetical protein	0	0	0	0	0	0	0	0	0	0	0	0	1	1	0	0	0	0	0	0	1	0	0	0	0	0	0	0	0	0	0
		CK_00001552	blue	0.294052	-0.469774	0.0956285	0.00689581	n.a.	n.a.	n.a.	n.a.	n.a.	n.a.	Pro_GI033	Syn_GI013	cynS		cyanate hydratase	0	0	0	0	0	0	0	0	0	0	0	0	1	1	0	0	0	0	0	0	1	0	0	0	0	0	0	0	0	0	0
6	2	CK_00002258	blue	0.410373	-0.373208	-0.0172647	-0.236735	salmon	-0.451162	-0.224729	-0.235142	0.359042	0.203145	Pro_GI032	Syn_GI068	nitH		flavoprotein involved in K+ transport	0	0	0	0	0	0	0	0	0	0	0	0	0	0	0	0	0	0	0	0	0	0	0	0	0	0	0	0	0	0	0
6	2	CK_00002257	blue	0.411281	-0.373743	-0.0154214	-0.236528	salmon	-0.468364	-0.235123	-0.241502	0.423338	0.17188	Pro_GI032	Syn_GI068	nitB		nitrogen starvation-induced protein	0	0	0	0	0	0	0	0	0	0	0	0	0	0	0	0	0	0	0	0	0	0	0	0	0	0	0	0	0	0	0
6	2	CK_00002256	blue	0.42866	-0.375915	-0.0389782	-0.237045	salmon	-0.413672	-0.22983	-0.242961	0.31436	0.18819	Pro_GI032	Syn_GI068	nitC	merR	aliphatic nitrilase	0	0	0	0	0	0	0	0	0	0	0	0	0	0	0	0	0	0	0	0	0	0	0	0	0	0	0	0	0	0	0
6	2	CK_00002255	blue	0.415827	-0.366501	-0.0376482	-0.234718	salmon	-0.417828	-0.218462	-0.226172	0.241141	0.232328	Pro_GI032	Syn_GI068	nitD		radical SAM superfamily protein	0	0	0	0	0	0	0	0	0	0	0	0	0	0	0	0	0	0	0	0	0	0	0	0	0	0	0	0	0	0	0
6	2	CK_00002254	blue	0.415609	-0.376006	-0.0230889	-0.234409	salmon	-0.387413	-0.220075	-0.224406	0.291937	0.166929	Pro_GI032	Syn_GI068	nitE		acyl-CoA N-acyltransferase	0	0	0	0	0	0	0	0	0	0	0	0	0	0	0	0	0	0	0	0	0	0	0	0	0	0	0	0	0	0	0
6	2	CK_00002253	blue	0.417398	-0.369346	-0.0267543	-0.24363	salmon	-0.392722	-0.214132	-0.221785	0.248558	0.206689	Pro_GI032	Syn_GI068	nitF		AIR synthase-like protein	0	0	0	0	0	0	0	0	0	0	0	0	0	0	0	0	0	0	0	0	0	0	0	0	0	0	0	0	0	0	0
6	2	CK_00002252	blue	0.450636	-0.369149	-0.0738178	-0.255408	salmon	-0.350493	-0.215934	-0.229481	0.379558	0.0639379	Pro_GI032	Syn_GI068	nitG		conserved hypothetical protein (CHP40402)	0	0	0	0	0	0	0	0	0	0	0	0	0	0	0	0	0	0	0	0	0	0	0	0	0	0	0	0	0	0	0
	3	CK_00001890	n.a.	n.a.	n.a.	n.a.	n.a.	salmon	-0.808201	-0.353736	-0.296277	0.199363	0.857944	n.a.	Syn_GI119	ureP	DUR3	urea-proton symporter	0	0	0	0	0	0	0	0	0	0	0	0	0	0	0	0	0	0	0	0	0	0	0	0	0	0	0	0	0	0	0
		CK_00055201	n.a.	n.a.	n.a.	n.a.	n.a.	purple	-0.761976	-0.291441	-0.179388	0.678197	0.482801	n.a.	Syn_GI119			uncharacterized conserved membrane protein	0	0	0	0	0	0	0	0	0	0	0	0	0	0	0	0	0	0	0	0	0	0	0	0	0	0	0	0	0	0	0
7	3	CK_00001891	blue	0.447541	-0.24082	-0.177051	-0.141757	salmon	-0.819791	-0.351643	-0.32214	0.234694	0.875516	Pro_GI020	Syn_GI119	pyrB2		aspartate carbamoyltransferase	0	0	0	0	0	0	0	0	0	0	0	0	0	0	0	0	0	0	0	0	0	0	0	0	1	0	0	0	1	0	0
7	3	CK_00001822	blue	0.449779	-0.242488	-0.177915	-0.14242	salmon	-0.81475	-0.358512	-0.32307	0.24313	0.852169	Pro_GI020	Syn_GI119	asnB		asparagine synthase (glutamine-hydrolyzing)	0	0	0	0	0	0	0	0	0	0	0	0	0	0	0	0	0	0	0	0	0	0	0	0	1	0	0	0	1	0	0
7	3	CK_00001892	blue	0.454753	-0.245148	-0.178496	-0.14613	salmon	-0.809053	-0.34738	-0.311956	0.235997	0.859748	Pro_GI020	Syn_GI119	pydC	amaB	beta-ureidopropionase / N-carbamoyl-L-amino-acid hydrolase	0	0	0	0	0	0	0	0	0	0	0	0	0	0	0	0	0	0	0	0	0	0	0	0	1	0	0	0	1	0	0
7	3	CK_00001893	blue	0.454156	-0.243735	-0.181202	-0.1449	salmon	-0.845935	-0.358231	-0.310668	0.27164	0.854314	Pro_GI020	Syn_GI119			nucleophile aminohydrolase N-terminal domain-containing protein	0	0	0	0	0	0	0	0	0	0	0	0	0	0	0	0	0	0	0	0	0	0	0	0	1	0	0	0	1	0	0
		CK_00008701	brown	-0.596746	0.93467	-0.340577	-0.0569465	yellow	0.886427	0.408175	0.075383	-0.378372	-0.703075	Pro_GI033	Syn_GI032	amt2		ammonium transporter	0	0	0	0	0	0	0	0	0	0	0	0	0	0	1	0	0	0	0	0	0	0	0	0	0	0	0	0	0	0	0
8		CK_00001624	brown	-0.636695	0.923583	-0.355302	0.0922046	n.a.	n.a.	n.a.	n.a.	n.a.	n.a.	Pro_GI039	n.a.	natG		ABC-type uptake transporter for acidic and neutral polar amino acids (N-II), membrane protein	0	0	0	0	0	0	0	0	0	0	0	0	0	0	1	0	0	0	0	0	0	0	0	0	0	0	0	0	0	1	0
8		CK_00001489	brown	-0.640614	0.931732	-0.362235	0.0935642	n.a.	n.a.	n.a.	n.a.	n.a.	n.a.	Pro_GI039	Syn_GI058	natF	aapJ, bztA	ABC-type uptake transporter for acidic and neutral polar amino acids (N-II), substrate binding protein	0	0	0	0	0	0	0	0	0	0	0	0	0	0	1	0	0	0	0	0	0	0	0	0	0	0	0	0	0	1	0
8		CK_00001488	brown	-0.644245	0.905216	-0.339679	0.122229	n.a.	n.a.	n.a.	n.a.	n.a.	n.a.	Pro_GI039	n.a.	natH		ABC-type uptake transporter for acidic and neutral polar amino acids (N-II), membrane protein	0	0	0	0	0	0	0	0	0	0	0	0	0	0	1	0	0	0	0	0	0	0	0	0	0	0	0	0	0	1	0
8		CK_00008060	brown	-0.645766	0.934082	-0.362991	0.0978457	n.a.	n.a.	n.a.	n.a.	n.a.	n.a.	Pro_GI039	n.a.	bgtA	aapP, bztD	ABC-type uptake transporter for acidic and neutral polar amino acids (N-II), ATPase subunit	0	0	0	0	0	0	0	0	0	0	0	0	0	0	1	0	0	0	0	0	0	0	0	0	0	0	0	0	0	1	0
9	4	CK_00001539	brown	-0.46225	0.89045	-0.394881	-0.182949	yellow	0.496703	0.0302859	-0.203629	-0.362867	-0.148804	Pro_GI033	Syn_GI096	leuDH		leucine dehydrogenase	1	0	0	0	0	0	0	0	0	0	0	0	0	0	1	0	0	0	0	0	0	0	0	0	0	0	0	0	0	0	0
9	4	CK_00001662	brown	-0.446642	0.86652	-0.392375	-0.186323	yellow	0.493991	-0.0294862	-0.273199	-0.27408	-0.296988	Pro_GI033	Syn_GI096	soxA		monomeric sarcosine oxidase	1	0	0	0	0	0	0	0	0	0	0	0	0	0	1	0	0	0	0	0	0	0	0	0	0	0	0	0	0	0	0
9	4	CK_00001744	brown	-0.459915	0.891087	-0.399916	-0.184926	yellow	0.555192	-0.0112088	-0.219435	-0.307787	-0.262522	Pro_GI033	Syn_GI096			S-adenosyl-L-methionine-dependent methyltransferase	1	0	0	0	0	0	0	0	0	0	0	0	0	0	1	0	0	0	0	0	0	0	0	0	0	0	0	0	0	0	0
10	5	CK_00008015	red	0.144296	-0.547771	0.536894	0.0749967	salmon	-0.212719	-0.493334	-0.721043	0.15987	0.509107	Pro_GI032	Syn_GI038	phoB		two-component system response regulator RR class II (RRII)-CheY-OmpR	0	1	1	1	0	0	0	0	0	0	0	0	1	1	0	1	1	0	0	1	1	0	1	1	0	1	1	1	0	0	0
10	5	CK_00001531	red	0.166932	-0.549629	0.515528	0.0533387	salmon	-0.0699227	-0.473923	-0.723573	0.0700596	0.427562	Pro_GI032	Syn_GI038	phoR		two-component system sensor histidine kinase, phosphate sensing PhoR	0	1	1	1	0	0	0	0	0	0	0	0	1	1	0	1	1	0	0	1	1	0	1	1	0	1	1	1	0	0	0
11		CK_00003430	red	-0.134396	-0.410259	0.705922	0.160562	n.a.	n.a.	n.a.	n.a.	n.a.	n.a.	Pro_GI048	n.a.	phoA		probable alkaline phosphatase	0	1	1	1	0	0	0	0	0	0	0	0	1	1	0	1	1	0	0	0	1	0	0	1	0	1	1	0	0	0	0
11		CK_00003429	red	-0.164249	-0.409066	0.755706	0.154326	n.a.	n.a.	n.a.	n.a.	n.a.	n.a.	Pro_GI048	n.a.			uncharacterized conserved secreted protein	0	1	1	1	0	0	0	0	0	0	0	0	1	1	0	1	1	0	0	0	1	0	0	1	0	1	1	0	0	0	0
		CK_00056804	red	-0.123562	-0.313838	0.559158	0.089961	n.a.	n.a.	n.a.	n.a.	n.a.	n.a.	Pro_GI048	n.a.			PtrA-like transcriptional regulator, Crp family	0	1	1	0	0	0	0	0	0	0	0	0	1	1	0	1	0	0	0	0	0	0	0	0	0	0	0	0	0	0	0
		CK_00002662	red	-0.113479	-0.264069	0.550826	0.0731485	n.a.	n.a.	n.a.	n.a.	n.a.	n.a.	Pro_GI032	n.a.	PsiP1		picocyanobacteria-specific high affinity alkaline phosphatase	0	0	0	0	0	0	0	0	0	0	0	0	1	1	0	0	0	0	0	0	0	0	0	0	0	0	0	0	0	0	0
		CK_00001815	red	-0.179698	-0.36732	0.682348	0.178224	purple	-0.539645	-0.204723	-0.182504	0.727984	0.0838509	Pro_GI032	Syn_GI008	arsB	acr3, arsA	arsenate efflux pump	0	1	1	1	0	0	0	0	0	0	0	0	1	1	0	1	1	0	0	0	0	0	1	0	0	0	0	0	0	1	0
		CK_00002826	red	0.155628	-0.556963	0.547335	0.0452709	purple	0.212197	0.159158	-0.186364	0.544814	-0.538106	Pro_GI032	Syn_GI100	chrA		chromate transporter	0	1	1	1	0	0	0	0	0	0	0	0	1	1	0	1	1	0	0	1	1	0	1	1	0	1	1	1	0	0	0
		CK_00009168	n.a.	n.a.	n.a.	n.a.	n.a.	purple	-0.416147	-0.164115	-0.150851	0.803062	0.0178722	n.a.	Syn_GI068	phoX		alkaline phosphatase	0	0	0	0	0	0	0	0	0	0	0	0	0	0	0	0	0	0	0	0	0	0	0	0	0	0	0	0	0	0	0
		CK_00001829	n.a.	n.a.	n.a.	n.a.	n.a.	purple	-0.339309	-0.126407	-0.125399	0.9534	-0.18364	n.a.	Syn_GI104	sphX		ABC-type phosphate transporter, substrate binding component, cyanobacterial-specific	0	0	0	0	0	0	0	0	0	0	0	0	0	0	0	0	0	0	0	0	0	0	0	0	0	0	0	0	0	0	0
		CK_00040198	n.a.	n.a.	n.a.	n.a.	n.a.	purple	-0.352545	-0.130768	-0.130003	0.969553	-0.190796	n.a.	Syn_GI038			putative alkaline phosphatase	0	0	0	0	0	0	0	0	0	0	0	0	0	0	0	0	0	0	0	0	0	0	0	0	0	0	0	0	0	0	0
		CK_00005263	n.a.	n.a.	n.a.	n.a.	n.a.	purple	-0.290999	-0.109623	-0.107707	0.953124	-0.226238	n.a.	Syn_GI014			atypical alkaline phosphatase with phytase-like insertion domain protein	0	0	0	0	0	0	0	0	0	0	0	0	0	0	0	0	0	0	0	0	0	0	0	0	0	0	0	0	0	0	0
12		CK_00056877	red	-0.187098	-0.3191	0.692532	0.128655	n.a.	n.a.	n.a.	n.a.	n.a.	n.a.	Pro_GI048	n.a.	phnC2		phosphonate ABC transporter, ATP-binding component	0	1	1	0	0	0	0	0	0	0	0	0	0	0	0	1	1	0	0	0	0	0	0	0	0	0	0	0	0	0	0
12		CK_00056876	red	-0.200808	-0.310701	0.704411	0.140395	n.a.	n.a.	n.a.	n.a.	n.a.	n.a.	Pro_GI048	n.a.	phnD2		phosphonate ABC transporter, phosphate-binding periplasmic component	0	1	1	0	0	0	0	0	0	0	0	0	0	0	0	1	1	0	0	0	0	0	0	0	0	0	0	0	0	0	0
12		CK_00056878	red	-0.189577	-0.32119	0.695299	0.130236	n.a.	n.a.	n.a.	n.a.	n.a.	n.a.	Pro_GI048	n.a.	phnE2		phosphonate ABC transporter, permease component	0	1	1	0	0	0	0	0	0	0	0	0	0	0	0	1	1	0	0	0	0	0	0	0	0	0	0	0	0	0	0
12		CK_00056874	red	-0.198354	-0.317495	0.709917	0.133233	n.a.	n.a.	n.a.	n.a.	n.a.	n.a.	Pro_GI048	n.a.	phnE3		phosphonate ABC transporter, permease component	0	1	1	0	0	0	0	0	0	0	0	0	0	0	0	1	1	0	0	0	0	0	0	0	0	0	0	0	0	0	0
13		CK_00008062	red	0.118633	-0.322435	0.166505	0.120659	n.a.	n.a.	n.a.	n.a.	n.a.	n.a.	Pro_GI032	Syn_GI045	ptxA	phnC2	phosphite ABC transporter, ATP-binding protein	0	0	0	1	0	0	0	0	0	0	0	0	0	0	0	0	0	0	0	0	0	0	1	0	0	0	0	0	0	0	0
13		CK_00006203	red	0.110219	-0.31126	0.163864	0.12717	n.a.	n.a.	n.a.	n.a.	n.a.	n.a.	Pro_GI032	Syn_GI045	ptxB	phnD2	phosphite ABC transporter, periplasmic component	0	0	0	1	0	0	0	0	0	0	0	0	0	0	0	0	0	0	0	0	0	0	1	0	0	0	0	0	0	0	0
13		CK_00048116	red	0.108272	-0.308995	0.156449	0.134888	n.a.	n.a.	n.a.	n.a.	n.a.	n.a.	Pro_GI032	Syn_GI045	ptxC	phnE2	phosphite ABC transporter, permease protein	0	0	0	1	0	0	0	0	0	0	0	0	0	0	0	0	0	0	0	0	0	0	1	0	0	0	0	0	0	0	0
13		CK_00056808	red	0.119171	-0.310461	0.146875	0.116455	n.a.	n.a.	n.a.	n.a.	n.a.	n.a.	Pro_GI032	Syn_GI045	ptxD		phosphite dehydrogenase	0	0	0	1	0	0	0	0	0	0	0	0	0	0	0	0	0	0	0	0	0	0	1	0	0	0	0	0	0	0	0
13		CK_00052618	red	0.122798	-0.316383	0.151699	0.110592	n.a.	n.a.	n.a.	n.a.	n.a.	n.a.	Pro_GI032	n.a.			GNAT family N-acetyltransferase	0	0	0	1	0	0	0	0	0	0	0	0	0	0	0	0	0	0	0	0	0	0	1	0	0	0	0	0	0	0	0
13		CK_00055307	red	0.107034	-0.312227	0.163296	0.130168	n.a.	n.a.	n.a.	n.a.	n.a.	n.a.	Pro_GI032	Syn_GI045	phnY		alpha-ketoglutarate/Fe(II)-dependent dioxygenase	0	0	0	2	0	0	0	0	0	0	0	0	0	0	0	0	0	0	0	0	0	0	1	0	0	0	0	0	0	0	0
13		CK_00007402	red	-0.0327868	-0.325063	0.451617	0.107349	n.a.	n.a.	n.a.	n.a.	n.a.	n.a.	Pro_GI032	Syn_GI068	phnZ		Fe(II)-dependent HD phosphohydrolase	0	0	1	1	0	0	0	0	0	0	0	0	0	0	0	1	1	0	0	0	0	0	1	0	0	0	0	0	0	0	0
13		CK_00043747	red	0.117322	-0.315971	0.145523	0.130991	n.a.	n.a.	n.a.	n.a.	n.a.	n.a.	Pro_GI032	n.a.			conserved hypothetical protein	0	0	0	1	0	0	0	0	0	0	0	0	0	0	0	0	0	0	0	0	0	0	1	0	0	0	0	0	0	0	0
14	6	CK_00001866	blue	0.657489	-0.606259	-0.0130144	-0.0871164	salmon	-0.817492	-0.186009	-0.0173856	0.18438	0.748706	Pro_GI018	Syn_GI134	sdhA	frdA	succinate dehydrogenase/fumarate reductase, flavoprotein subunit	0	0	0	0	0	0	0	0	0	0	0	0	0	0	0	0	0	0	0	0	0	0	0	0	0	0	0	0	0	0	0
14	6	CK_00001867	blue	0.655174	-0.586648	-0.0637702	-0.0678545	salmon	-0.7914	-0.171305	0.055389	0.198117	0.667099	Pro_GI018	Syn_GI134	sdhB	frdB	succinate dehydrogenase/fumarate reductase, Fe-S protein subunit	0	0	0	0	0	0	0	0	0	0	0	0	0	0	0	0	0	0	0	0	0	0	0	0	0	0	0	0	0	0	0
14	6	CK_00041746	blue	0.691443	-0.57457	-0.0854125	-0.126974	salmon	-0.806602	-0.211869	-0.0292622	0.127498	0.80061	Pro_GI018	Syn_GI134	sdhC	frdC	succinate dehydrogenase/fumarate reductase, transmembrane subunit	0	0	0	0	0	0	0	0	0	0	0	0	0	0	0	0	0	0	0	0	0	0	0	0	0	0	0	0	0	0	0
	7	CK_00001842	n.a.	n.a.	n.a.	n.a.	n.a.	salmon	-0.826109	-0.134799	0.11242	0.132601	0.727423	Pro_GI021	Syn_GI076	sodT	ureH	possible high-affinity nickel transporter	1	1	1	1	1	1	0	1	0	1	1	0	1	1	1	1	1	1	1	1	1	1	1	1	1	1	1	1	1	1	1
	7	CK_00002125	n.a.	n.a.	n.a.	n.a.	n.a.	salmon	-0.687655	-0.0329042	0.0870318	0.0486232	0.73014	Pro_GI021	Syn_GI102	sodX		nickel-type superoxide dismutase maturation protease	1	1	1	1	1	1	0	1	0	1	1	0	1	1	1	1	1	1	1	1	1	1	1	1	1	1	1	1	1	1	1
		CK_00001853	n.a.	n.a.	n.a.	n.a.	n.a.	salmon	-0.153004	0.176683	0.197865	-0.663969	0.535718	n.a.	Syn_GI065	sodC		superoxide dismutase [Cu-Zn]	0	0	0	0	0	0	0	0	0	0	0	0	0	0	0	0	0	0	0	0	0	0	0	0	0	0	0	0	0	0	0
		CK_00001843	n.a.	n.a.	n.a.	n.a.	n.a.	yellow	0.664217	0.125621	-0.0828609	-0.572817	-0.29024	Pro_GI021	Syn_GI102	sodN		superoxide dismutase [Ni]	1	1	1	1	1	1	0	1	0	1	1	0	1	1	1	1	1	1	1	1	1	1	1	1	1	1	1	1	1	1	1
	8	CK_00057342	n.a.	n.a.	n.a.	n.a.	n.a.	salmon	-0.289754	0.185788	0.106274	0.173776	-0.0204776	n.a.	Syn_GI125	kpsD	wza, gumB	polysaccharide biosynthesis/export family protein	0	0	0	0	0	0	0	0	0	0	0	0	0	0	0	0	0	0	0	0	0	0	0	0	0	0	0	0	0	0	0
	8	CK_00002156	n.a.	n.a.	n.a.	n.a.	n.a.	salmon	-0.306884	0.147396	0.0503786	0.0817702	0.0878182	n.a.	Syn_GI125			acyl-CoA N-acyltransferase	0	0	0	0	0	0	0	0	0	0	0	0	0	0	0	0	1	0	0	0	0	0	0	0	0	0	0	0	0	0	0
	8	CK_00002157	n.a.	n.a.	n.a.	n.a.	n.a.	salmon	-0.207847	0.15522	-0.03371	0.243425	-0.124945	n.a.	Syn_GI125			phosphopantetheine binding ACP domain-containing protein	0	0	0	0	0	0	0	0	0	0	1	0	0	0	0	0	0	0	0	0	0	0	0	0	0	0	0	0	0	0	0
	8	CK_00009077	n.a.	n.a.	n.a.	n.a.	n.a.	salmon	-0.372975	0.148006	0.0214363	0.140024	0.140615	n.a.	Syn_GI125	fabF2		putative beta-ketoacyl-(acyl-carrier-protein) synthase II (KASII)	0	0	0	0	0	0	0	0	0	0	0	0	0	0	0	0	0	0	0	0	0	0	0	0	0	0	0	0	0	0	0
	8	CK_00036768	n.a.	n.a.	n.a.	n.a.	n.a.	salmon	-0.3094	0.236233	0.0416408	0.160798	0.0563322	n.a.	Syn_GI125	kpsS	lipB	capsular polysaccharide export protein	0	0	0	0	0	0	0	0	0	0	0	0	0	0	0	0	1	0	0	0	0	0	0	0	0	0	0	0	0	0	0
	8	CK_00002158	n.a.	n.a.	n.a.	n.a.	n.a.	salmon	-0.666989	-0.0531436	0.109323	0.297361	0.395952	n.a.	Syn_GI125	kpsC	lipA	capsular polysaccharide export protein	0	0	0	0	0	0	0	0	0	0	0	0	0	0	0	0	1	0	0	0	0	0	0	0	0	0	0	0	0	0	0
	8	CK_00006446	n.a.	n.a.	n.a.	n.a.	n.a.	salmon	-0.291299	0.168002	0.0366703	0.169191	0.0194916	n.a.	Syn_GI125	neuA		N-acylneuraminate cytidylyltransferase	0	0	0	0	0	0	0	0	0	0	0	0	0	0	0	0	0	0	0	0	0	0	0	0	0	0	1	0	0	0	0
	8	CK_00002160	n.a.	n.a.	n.a.	n.a.	n.a.	salmon	-0.244582	0.14691	0.00752862	0.11815	0.0209828	n.a.	Syn_GI125			possible UDP-glycosyltransferase/glycogen phosphorylase family protein	0	0	0	0	0	0	0	0	0	0	0	0	0	0	0	0	0	0	0	0	0	0	0	0	0	0	0	0	0	0	0
	8	CK_00002161	n.a.	n.a.	n.a.	n.a.	n.a.	salmon	-0.451204	0.139494	0.0444183	0.40986	0.0624909	n.a.	Syn_GI125			conserved hypothetical protein	0	0	0	0	0	0	0	0	0	0	0	0	0	0	0	0	0	0	0	0	0	0	0	0	0	0	0	0	0	0	0
	8	CK_00002162	n.a.	n.a.	n.a.	n.a.	n.a.	salmon	-0.218546	0.288888	0.0798228	0.324542	-0.176498	n.a.	Syn_GI125			conserved hypothetical protein	0	0	0	0	0	0	0	0	0	0	0	0	0	0	0	0	0	0	0	0	0	0	0	0	0	0	0	0	0	0	0
	8	CK_00057336	n.a.	n.a.	n.a.	n.a.	n.a.	salmon	-0.287794	0.21876	0.0669962	0.255121	-0.0650555	n.a.	Syn_GI125	neuB		N-acetylneuraminic acid synthetase	0	0	0	0	0	0	0	0	0	0	0	0	0	0	0	0	0	0	0	0	0	0	0	0	0	0	0	0	0	0	0
		CK_00002313	n.a.	n.a.	n.a.	n.a.	n.a.	tan	-0.378497	0.1174	0.426895	0.164794	0.00136827	n.a.	Syn_GI125			P-loop containing nucleoside triphosphate hydrolase	0	0	0	0	0	0	0	0	0	0	0	0	0	0	0	0	0	0	0	0	0	0	0	0	0	0	0	0	0	0	0
	8	CK_00002020	n.a.	n.a.	n.a.	n.a.	n.a.	salmon	-0.347084	0.206258	0.165208	0.395015	-0.108889	n.a.	Syn_GI125			carbohydrate sulfotransferase	0	0	0	0	0	0	0	0	0	0	0	0	0	0	0	0	0	0	0	0	0	0	0	0	0	0	0	0	0	0	0
	9	CK_00002307	n.a.	n.a.	n.a.	n.a.	n.a.	salmon	-0.436438	0.166463	0.147985	0.27957	0.0861779	n.a.	Syn_GI125			conserved hypothetical protein (DUF1997)	0	0	0	0	0	0	0	0	0	0	0	0	0	0	0	0	0	0	0	0	0	0	0	0	0	0	0	0	0	0	0
	9	CK_00002153	n.a.	n.a.	n.a.	n.a.	n.a.	salmon	-0.217443	0.114851	0.0671669	0.381304	-0.229014	n.a.	Syn_GI125	kpsM		ABC-type polysaccharide efflux transporter, permease component	0	0	0	0	0	0	0	0	0	0	0	0	0	0	0	0	0	0	0	0	0	0	0	0	0	0	0	0	0	0	0
	9	CK_00002152	n.a.	n.a.	n.a.	n.a.	n.a.	salmon	-0.269294	0.148519	0.112834	0.270343	-0.132784	n.a.	Syn_GI125	kpsE		ABC-type polysaccharide efflux transporter, permease component	0	0	0	0	0	0	0	0	0	0	0	0	0	0	0	0	1	0	0	0	0	0	0	0	0	0	0	0	0	0	0
		CK_00043447	n.a.	n.a.	n.a.	n.a.	n.a.	salmon	-0.159815	0.239061	0.185288	0.471208	-0.359222	n.a.	Syn_GI125	kpsT		ABC-type polysaccharide efflux transporter, ATPase component	0	0	0	0	0	0	0	0	0	0	0	0	0	0	0	0	0	0	0	0	0	0	0	0	0	0	0	0	0	0	0
	10	CK_00001941	n.a.	n.a.	n.a.	n.a.	n.a.	yellow	0.622541	0.00259268	-0.033764	0.341606	-0.741732	Pro_GI042	Syn_GI022	gbmt2	sdmt bsmB	dimethylglycine N-methyltransferase	0	0	0	0	0	0	0	0	0	0	0	0	0	0	0	0	0	0	0	0	0	0	0	0	0	0	0	0	0	0	0
	10	CK_00001942	n.a.	n.a.	n.a.	n.a.	n.a.	yellow	0.554406	-0.0745734	-0.0520968	0.313759	-0.709385	Pro_GI042	Syn_GI022	gbmt1		glycine/sarcosine N-methyltransferase	0	0	0	0	0	0	0	0	0	0	0	0	0	0	0	0	0	0	0	0	0	0	0	0	0	0	0	0	0	0	0
	10	CK_00008061	n.a.	n.a.	n.a.	n.a.	n.a.	yellow	0.720026	-0.00453577	-0.0166843	0.138874	-0.73196	Pro_GI042	Syn_GI022	proV		ABC-type proline/glycine betaine transport system, ATPase component	0	0	0	0	0	0	0	0	0	0	0	0	0	0	0	0	0	0	0	0	0	0	0	0	0	0	0	0	0	0	0
	10	CK_00001943	n.a.	n.a.	n.a.	n.a.	n.a.	yellow	0.666899	-0.0391203	-0.0610698	0.151236	-0.685313	Pro_GI042	Syn_GI022	proW		ABC-type glycine betaine/proline transporter, membrane component	0	0	0	0	0	0	0	0	0	0	0	0	0	0	0	0	0	0	0	0	0	0	0	0	0	0	0	0	0	0	0
	10	CK_00001944	n.a.	n.a.	n.a.	n.a.	n.a.	yellow	0.621007	-0.0161297	-0.00461823	0.277677	-0.72805	Pro_GI042	Syn_GI022	proX		ABC-type glycine betaine/proline transporter, substrate binding component	0	0	0	0	0	0	0	0	0	0	0	0	0	0	0	0	0	0	0	0	0	0	0	0	0	0	0	0	0	0	0
	11	CK_00001904	n.a.	n.a.	n.a.	n.a.	n.a.	yellow	0.487216	0.0945312	0.105008	-0.846988	-0.0134557	Pro_GI040	Syn_GI065	trxB		thioredoxin-disulfide reductase (NTR system)	1	1	1	1	1	1	1	1	1	1	1	0	1	1	1	1	1	1	1	1	1	1	1	1	1	1	1	1	1	1	1
	11	CK_00001833	n.a.	n.a.	n.a.	n.a.	n.a.	yellow	0.507272	0.0844527	0.0444564	-0.836336	-0.0202963	Pro_GI050	Syn_GI065	isiB1	fldA	flavodoxin	1	0	1	1	1	1	1	1	0	1	1	0	1	1	1	1	1	1	1	1	1	1	1	1	1	1	1	1	1	1	1
	11	CK_00002271	n.a.	n.a.	n.a.	n.a.	n.a.	yellow	0.277743	0.190338	0.0980541	-0.753666	0.175157	n.a.	Syn_GI065			putative hydrolase/acyltransferase	0	0	0	0	0	0	0	0	0	0	0	0	0	0	0	0	0	0	0	0	0	0	0	0	0	0	0	0	0	0	0
	11	CK_00057139	n.a.	n.a.	n.a.	n.a.	n.a.	yellow	0.57303	0.0732431	-0.263412	-0.592757	-0.13947	n.a.	Syn_GI029	isiB2	fldA	flavodoxin	0	0	0	0	0	0	0	0	0	0	0	0	0	0	0	0	0	0	0	0	0	0	0	0	0	0	0	0	0	0	0
	12	CK_00053489	n.a.	n.a.	n.a.	n.a.	n.a.	yellow	0.800133	0.282465	0.15266	-0.183058	-0.783923	n.a.	Syn_GI125	nfeD	yuaF	NfeD class II-like protein	0	0	0	0	0	0	0	0	0	0	0	0	0	0	0	0	0	0	0	0	0	0	0	0	0	0	0	0	0	0	0
	12	CK_00002767	n.a.	n.a.	n.a.	n.a.	n.a.	yellow	0.85631	0.175766	0.037005	-0.249695	-0.767287	n.a.	Syn_GI125	floT1		flotillin-like protein	0	0	0	0	0	0	0	0	0	0	0	0	0	0	0	0	0	0	0	0	0	0	0	0	0	0	0	0	0	0	0
	12	CK_00002768	n.a.	n.a.	n.a.	n.a.	n.a.	yellow	0.898488	0.158469	0.0481687	-0.247994	-0.786285	n.a.	Syn_GI125	flotT2		flotillin-like protein	0	0	0	0	0	0	0	0	0	0	0	0	0	0	0	0	0	0	0	0	0	0	0	0	0	0	0	0	0	0	0
	13	CK_00045118	brown	-0.576638	0.859719	-0.36887	0.0821349	yellow	0.556956	0.252909	-0.141797	-0.364523	-0.384106	Pro_GI033	n.a.	fecD	fepD	iron transport system, permease component	1	0	0	0	0	0	0	0	0	0	1	1	0	0	0	0	0	0	0	0	0	0	0	0	0	0	0	0	0	0	0
15	13	CK_00056836	brown	-0.530052	0.68631	-0.283634	0.190692	yellow	0.558655	0.218184	-0.169181	-0.359824	-0.366469	Pro_GI033	n.a.	fecE	fepC	iron ABC transporter, ATPase component	1	0	0	0	0	0	0	0	0	0	1	0	0	0	0	0	0	0	0	0	0	0	0	0	0	0	0	0	0	0	0
15		CK_00038154	brown	-0.563629	0.930776	-0.362484	-0.0595477	yellow	0.496165	0.330061	-0.158777	-0.410002	-0.264594	Pro_GI033	Syn_GI036	fecA	cirA, feuA	outer membrane receptor involved in uptake of ferric dihyroxybenzoylserine	1	0	0	0	0	0	0	0	0	0	1	0	0	0	0	0	0	0	0	0	0	0	0	0	0	0	0	0	0	0	0
15		CK_00051448	brown	-0.564814	0.820568	-0.328431	0.0779175	n.a.	n.a.	n.a.	n.a.	n.a.	n.a.	Pro_GI033	n.a.	fecB	febB	iron siderophore/vitamin b12 ABC transporter, periplasmic component	1	0	0	0	0	0	0	0	0	0	1	0	0	0	0	0	0	0	0	0	0	0	0	0	0	0	0	0	0	0	0
15		CK_00051610	brown	-0.58294	0.640172	-0.234337	0.308738	n.a.	n.a.	n.a.	n.a.	n.a.	n.a.	Pro_GI033	n.a.	tonB		TonB family C-terminal domain-containing protein	1	0	0	0	0	0	0	0	0	0	1	0	0	0	0	0	0	0	0	0	0	0	0	0	0	0	0	0	0	0	0
15	14	CK_00042336	brown	-0.531856	0.73642	-0.300073	0.123042	yellow	0.5528	0.333665	-0.145622	-0.375869	-0.35716	Pro_GI033	Syn_GI036	exbB		TonB energy transducing system, ExbB subunit	1	0	0	0	0	0	0	0	0	0	1	0	0	0	0	0	0	0	0	0	0	0	0	0	0	0	0	0	0	0	0
15	14	CK_00043785	brown	-0.496738	0.685494	-0.274547	0.109833	yellow	0.542844	0.31931	-0.113877	-0.333581	-0.377857	Pro_GI033	Syn_GI036	exbD		TonB energy transducing system, ExbD subunit	1	0	0	0	0	0	0	0	0	0	1	0	0	0	0	0	0	0	0	0	0	0	0	0	0	0	0	0	0	0	0
16	15	CK_00001898	brown	-0.508854	0.934056	-0.38462	-0.150282	yellow	0.642113	-0.0196575	-0.194515	0.147938	-0.627037	Pro_GI032	n.a.			uncharacterized conserved membrane protein (DUF2231)	0	0	0	0	0	0	0	0	0	0	0	0	0	0	1	0	0	0	0	0	0	0	0	0	0	0	0	0	0	0	0
16	15	CK_00001899	brown	-0.541891	0.918017	-0.377612	-0.0676768	yellow	0.672856	0.0468744	-0.149902	0.107687	-0.654036	Pro_GI032	n.a.			uncharacterized conserved membrane protein (DUF2231)	1	0	0	0	0	0	0	0	0	0	0	0	0	0	1	0	0	0	0	0	0	0	0	0	0	0	0	0	0	0	0
16	15	CK_00001900	brown	-0.512809	0.934194	-0.385989	-0.141561	yellow	0.621697	0.0641436	-0.17146	0.168427	-0.65481	Pro_GI032	n.a.	ctaC2	coxB2	cytochrome c oxidase subunit II	1	0	0	0	0	0	0	0	0	0	0	0	0	0	1	0	0	0	0	0	0	0	0	0	0	0	0	0	0	0	0
16	15	CK_00008118	brown	-0.550669	0.930758	-0.389735	-0.0580318	yellow	0.740065	0.0323918	-0.15969	0.0432267	-0.665756	Pro_GI032	n.a.	ctaD2	coxA2	cytochrome c oxidase subunit I	1	0	0	0	0	0	0	0	0	0	0	0	0	0	1	0	0	0	0	0	0	0	0	0	0	0	0	0	0	0	0
16	15	CK_00001827	brown	-0.518406	0.925446	-0.381397	-0.119333	yellow	0.648641	-0.0215628	-0.152894	0.128095	-0.655777	Pro_GI032	n.a.	ctaE2	coxC2	cytochrome c oxidase subunit III family protein	1	0	0	0	0	0	0	0	0	0	0	0	0	0	1	0	0	0	0	0	0	0	0	0	0	0	0	0	0	0	0
16		CK_00001536	brown	-0.507527	0.934986	-0.387777	-0.15136	yellow	0.649764	0.00467531	-0.17595	0.124597	-0.633885	Pro_GI032	n.a.			choline dehydrogenase-like flavoprotein	1	0	0	0	0	0	0	0	0	0	0	0	0	0	1	0	0	0	0	0	0	0	1	0	0	0	0	0	0	0	0
16	15	CK_00049546	brown	-0.464021	0.868775	-0.35219	-0.156778	n.a.	n.a.	n.a.	n.a.	n.a.	n.a.	Pro_GI032	n.a.			conserved hypothetical protein	1	0	0	0	0	0	0	0	0	0	0	0	0	0	1	0	0	0	0	0	0	0	0	0	0	0	0	0	0	0	0
17		CK_00007996	turquoise	-0.527913	-0.121787	0.210657	0.9851	n.a.	n.a.	n.a.	n.a.	n.a.	n.a.	n.a.	n.a.	ppeA		phycoerythrin class III, alpha chain	0	0	0	0	0	0	0	0	0	0	0	0	0	0	0	0	0	0	0	0	0	0	0	0	0	0	0	0	0	0	0
17		CK_00008055	turquoise	-0.524361	-0.136727	0.232146	0.978749	yellow	0.505259	0.212738	0.379952	-0.329979	-0.387188	n.a.	n.a.	cpeF		putative phycoerythrin:phycoerythrobilin lyase	0	0	0	0	0	0	0	0	0	0	0	0	0	0	0	0	0	0	0	0	0	0	0	0	0	0	0	0	0	0	0
17		CK_00001572	turquoise	-0.500707	-0.131143	0.164121	0.983213	salmon	-0.227803	0.0694547	-0.0723755	0.100333	0.243609	n.a.	n.a.	cpeT		putative phycoerythrobilin:phycoerythrin lyase CpeT	0	0	0	0	0	0	0	0	0	0	0	0	0	0	0	0	0	0	0	0	0	0	0	0	0	0	0	0	0	0	0
17		CK_00001570	turquoise	-0.523711	-0.130421	0.199764	0.98505	salmon	-0.406954	-0.0114424	-0.184729	0.212432	0.42819	n.a.	n.a.	cpeY		phycoerythrobilin:Cys-82 alpha-phycoerythrin lyase, CpeY subunit	0	0	0	0	0	0	0	0	0	0	0	0	0	0	0	0	0	0	0	0	0	0	0	0	0	0	0	0	0	0	0
17		CK_00001571	turquoise	-0.524635	-0.118426	0.181277	0.993224	purple	0.0870071	-0.0305463	-0.227661	0.148244	-0.102324	n.a.	n.a.	cpeZ		phycoerythrobilin:Cys-82 alpha-phycoerythrin lyase, CpeZ subunit	0	0	0	0	0	0	0	0	0	0	0	0	0	0	0	0	0	0	0	0	0	0	0	0	0	0	0	0	0	0	0
17		CK_00001834	turquoise	-0.526644	-0.105662	0.174658	0.984052	yellow	0.178346	-0.0344683	-0.0475835	0.0137983	-0.118769	n.a.	n.a.	unk13		conserved hypothetical protein	0	0	0	0	0	0	0	0	0	0	0	0	0	0	0	0	0	0	0	0	0	0	0	0	0	0	0	0	0	0	0
18		CK_00001316	turquoise	-0.521081	-0.11776	0.173714	0.994161	n.a.	n.a.	n.a.	n.a.	n.a.	n.a.	n.a.	n.a.	xseA		exodeoxyribonuclease VII, large subunit	0	0	0	0	0	0	0	0	0	0	0	0	0	0	0	0	0	0	0	0	0	0	0	0	0	0	0	0	0	0	0
18		CK_00001730	turquoise	-0.515423	-0.133427	0.181798	0.982494	n.a.	n.a.	n.a.	n.a.	n.a.	n.a.	n.a.	n.a.	xseB		exodeoxyribonuclease VII, small subunit	0	0	0	0	0	0	0	0	0	0	0	0	0	0	0	0	0	0	0	0	0	0	0	0	0	0	0	0	0	0	0
	16	CK_00001790	n.a.	n.a.	n.a.	n.a.	n.a.	tan	-0.0795111	0.307487	0.588376	0.476469	-0.49547	n.a.	Syn_GI068	ocp		orange carotenoid protein	0	0	0	0	0	0	0	0	0	0	0	0	0	0	0	0	0	0	0	0	0	0	0	0	0	0	0	0	0	0	0
	16	CK_00001791	n.a.	n.a.	n.a.	n.a.	n.a.	tan	-0.102369	0.211262	0.613966	0.449087	-0.469205	n.a.	Syn_GI068	crtW		beta-carotene ketolase	0	0	0	0	0	0	0	0	0	0	0	0	0	0	0	0	0	0	0	0	0	0	0	0	0	0	0	0	0	0	0
	16	CK_00001792	n.a.	n.a.	n.a.	n.a.	n.a.	tan	-0.143831	0.161761	0.459458	0.617972	-0.462871	n.a.	Syn_GI068	frp		fluorescence recovery protein	0	0	0	0	0	0	0	0	0	0	0	0	0	0	0	0	0	0	0	0	0	0	0	0	0	0	0	0	0	0	0
	17	CK_00002124	n.a.	n.a.	n.a.	n.a.	n.a.	tan	-0.238053	0.193265	0.454884	-0.0104232	0.0677334	n.a.	Syn_GI022	fciA		AraC-type transcriptional regulator involved in type IV chromatic acclimation	0	0	0	0	0	0	0	0	0	0	0	0	0	0	0	0	0	0	0	0	0	0	0	0	0	0	0	0	0	0	0
	17	CK_00002123	n.a.	n.a.	n.a.	n.a.	n.a.	tan	-0.260349	0.184035	0.420491	0.0128179	0.0925718	n.a.	Syn_GI022	fciB		AraC-type transcriptional regulator involved in type IV chromatic acclimation	0	0	0	0	0	0	0	0	0	0	0	0	0	0	0	0	0	0	0	0	0	0	0	0	0	0	0	0	0	0	0
		CK_00009137	n.a.	n.a.	n.a.	n.a.	n.a.	tan	0.281614	0.32012	0.546917	-0.178605	-0.419951	Pro_GI039	Syn_GI022	fciC		ribbon-helix-helix domain-containing protein	0	0	0	0	0	0	0	0	0	0	0	0	0	0	0	0	0	0	0	0	0	0	0	0	0	0	0	0	0	0	0
	18	CK_00001779	n.a.	n.a.	n.a.	n.a.	n.a.	yellow	0.572837	0.331102	0.267733	0.0327965	-0.75453	n.a.	Syn_GI068	hidA		S-adenosyl-L-methionine-dependent methyltransferase	0	0	0	0	0	0	0	0	0	0	0	0	0	0	0	0	0	0	0	0	0	0	0	0	0	0	0	0	0	0	0
	18	CK_00001781	n.a.	n.a.	n.a.	n.a.	n.a.	tan	0.398461	0.289848	0.388402	0.201341	-0.745458	n.a.	Syn_GI068	hidC		type III polyketide synthase	0	0	0	0	0	0	0	0	0	0	0	0	0	0	0	0	0	0	0	0	0	0	0	0	0	0	0	0	0	0	0
	18	CK_00001780	n.a.	n.a.	n.a.	n.a.	n.a.	tan	0.256227	0.440531	0.400684	0.218777	-0.653964	n.a.	Syn_GI068	hidB		FAD-dependent oxidoreductase	0	0	0	0	0	0	0	0	0	0	0	0	0	0	0	0	0	0	0	0	0	0	0	0	0	0	0	0	0	0	0
[truncated: 225 more columns]
