# Supplementary material for: Differential global distribution of marine picocyanobacteria gene clusters reveals distinct niche-related adaptive strategies
Source: ISME J. 2023 Feb 25;17(5):720–32. doi: 10.1038/s41396-023-01386-0 (PMC10119275; doi:10.1038/s41396-023-01386-0)
Supplement: Supplementary file 7 — Dataset 7 [file 41396_2023_1386_MOESM7_ESM.xlsx]

## Sheet: Feuil1
Dataset 7 : List of Cyanorak CLOGs belonging to clusters of adjacent genes for each Prochlorococcus WGCNA module
CK_number	module	Pro_150NLHA	Pro_150SLHA	Pro_150SLHB	Pro_AG-315-C08	Pro_AG-321-E21	Pro_AG-355-B18	Pro_AG-355-O17	Pro_AG-363-B18	Pro_AG-363-K07	Pro_AG-363-P06	Pro_AG-363-P19	Pro_AG-388-B05	Pro_AG-388-D03	Pro_AG-388-E21	Pro_AG-402-A21	Pro_AG-402-B19	Pro_AG-402-G10	Pro_AG-402-G22	Pro_AG-402-I21	Pro_AG-402-K10	Pro_AG-402-N10	Pro_AG-402-O21	Pro_AG-402-P18	Pro_AG-409-J16	Pro_AG-409-L18	Pro_AG-436-C13	Pro_AG-442-D10	Pro_AG-670-N10	Pro_AG-670-O17	Pro_AG-676-M04	Pro_AG-679-M23	Pro_AG-686-J21	Pro_AG-686-M10	Pro_AH-287-E16	Pro_AH-321-B19	Pro_AH-321-C19	Pro_AH-321-J17	Pro_AS9601	Pro_CUG1415	Pro_CUG1416	Pro_CUG1417	Pro_CUG1430	Pro_CUG1433	Pro_CUG1434	Pro_CUG1435	Pro_CUG1436	Pro_CUG1437	Pro_CUG1438
CK_00001366	blue	blue_0001	blue_0001	blue_0003	n.a.	n.a.	blue_0012	blue_0002	n.a.	n.a.	n.a.	n.a.	blue_0002	blue_0002	blue_0005	blue_0006	blue_0012	n.a.	n.a.	blue_0003	blue_0019	blue_0002	blue_0015	blue_0002	n.a.	n.a.	n.a.	blue_0015	blue_0006	blue_0006	blue_0026	n.a.	blue_0006	blue_0009	n.a.	n.a.	n.a.	n.a.	blue_0007	blue_0003	blue_0017	blue_0015	blue_0010	blue_0014	blue_0012	blue_0010	blue_0005	blue_0008	blue_0010
CK_00001362	blue	blue_0001	blue_0001	blue_0003	n.a.	n.a.	blue_0012	blue_0002	n.a.	n.a.	n.a.	n.a.	blue_0002	n.a.	blue_0005	blue_0006	blue_0012	n.a.	n.a.	blue_0003	blue_0019	blue_0002	blue_0015	blue_0002	n.a.	n.a.	n.a.	blue_0015	blue_0006	blue_0006	n.a.	n.a.	blue_0006	blue_0009	n.a.	n.a.	n.a.	n.a.	blue_0007	blue_0003	blue_0017	blue_0015	blue_0010	blue_0014	blue_0012	blue_0010	blue_0005	blue_0008	blue_0010
CK_00001365	blue	blue_0001	blue_0001	blue_0003	n.a.	n.a.	blue_0012	blue_0002	n.a.	n.a.	n.a.	n.a.	blue_0002	blue_0002	blue_0005	blue_0006	blue_0012	n.a.	n.a.	blue_0003	blue_0019	blue_0002	blue_0015	blue_0002	n.a.	n.a.	n.a.	blue_0015	blue_0006	blue_0006	blue_0026	n.a.	blue_0006	blue_0009	n.a.	n.a.	n.a.	n.a.	blue_0007	blue_0003	blue_0017	blue_0015	blue_0010	blue_0014	blue_0012	blue_0010	blue_0005	blue_0008	blue_0010
CK_00001358	blue	blue_0001	blue_0001	blue_0003	n.a.	n.a.	blue_0012	blue_0002	n.a.	n.a.	n.a.	n.a.	blue_0002	n.a.	blue_0005	blue_0006	blue_0012	blue_0016	n.a.	blue_0003	blue_0019	blue_0002	blue_0015	blue_0002	n.a.	n.a.	n.a.	blue_0015	n.a.	blue_0006	n.a.	blue_0006	blue_0006	blue_0009	n.a.	n.a.	n.a.	n.a.	blue_0007	blue_0003	blue_0017	blue_0015	blue_0010	blue_0014	blue_0012	blue_0010	blue_0005	blue_0008	blue_0010
CK_00001359	blue	blue_0001	blue_0001	blue_0003	n.a.	n.a.	blue_0012	blue_0002	n.a.	n.a.	n.a.	n.a.	blue_0002	n.a.	blue_0005	blue_0006	blue_0012	n.a.	n.a.	blue_0003	blue_0019	blue_0002	blue_0015	blue_0002	n.a.	n.a.	n.a.	blue_0015	blue_0006	blue_0006	n.a.	blue_0006	blue_0006	blue_0009	n.a.	n.a.	n.a.	n.a.	blue_0007	blue_0003	blue_0017	blue_0015	blue_0010	blue_0014	blue_0012	blue_0010	blue_0005	blue_0008	blue_0010
CK_00001360	blue	blue_0001	blue_0001	blue_0003	n.a.	n.a.	blue_0012	blue_0002	n.a.	n.a.	n.a.	n.a.	blue_0002	n.a.	blue_0005	blue_0006	blue_0012	n.a.	n.a.	blue_0003	blue_0019	blue_0002	blue_0015	blue_0002	n.a.	n.a.	n.a.	blue_0015	blue_0006	blue_0006	n.a.	blue_0006	blue_0006	blue_0009	n.a.	n.a.	n.a.	n.a.	blue_0007	blue_0003	blue_0017	blue_0015	blue_0010	blue_0014	blue_0012	blue_0010	blue_0005	blue_0008	blue_0010
CK_00001355	blue	blue_0001	blue_0001	blue_0003	n.a.	n.a.	n.a.	n.a.	blue_0001	blue_0015	blue_0025	blue_0003	n.a.	n.a.	n.a.	blue_0015	n.a.	blue_0003	n.a.	blue_0018	n.a.	n.a.	blue_0002	blue_0003	blue_0007	blue_0006	n.a.	n.a.	n.a.	n.a.	n.a.	n.a.	n.a.	n.a.	n.a.	n.a.	n.a.	n.a.	n.a.	blue_0010	n.a.	n.a.	blue_0001	blue_0001	blue_0003	n.a.	n.a.	blue_0002	n.a.
CK_00001361	blue	blue_0001	blue_0001	blue_0003	n.a.	n.a.	blue_0012	blue_0002	n.a.	n.a.	n.a.	n.a.	blue_0002	n.a.	blue_0005	blue_0006	blue_0012	n.a.	n.a.	blue_0003	blue_0019	blue_0002	blue_0015	blue_0002	n.a.	n.a.	n.a.	blue_0015	blue_0006	blue_0006	n.a.	n.a.	blue_0006	blue_0009	n.a.	n.a.	n.a.	n.a.	blue_0007	blue_0003	blue_0017	blue_0015	blue_0010	blue_0014	blue_0012	blue_0010	blue_0005	blue_0008	blue_0010
CK_00008074	blue	blue_0001	blue_0001	blue_0003	n.a.	blue_0006	blue_0012	blue_0002	n.a.	n.a.	n.a.	n.a.	blue_0002	blue_0002	blue_0005	blue_0006	blue_0012	blue_0016	n.a.	n.a.	blue_0019	blue_0002	blue_0015	blue_0002	n.a.	n.a.	n.a.	blue_0015	blue_0006	blue_0006	blue_0026	blue_0008	blue_0006	blue_0009	n.a.	n.a.	n.a.	n.a.	blue_0007	blue_0003	blue_0017	blue_0015	blue_0010	blue_0014	blue_0012	blue_0010	blue_0005	blue_0008	blue_0010
CK_00001367	blue	blue_0001	blue_0001	blue_0003	n.a.	n.a.	blue_0012	blue_0002	n.a.	n.a.	n.a.	n.a.	blue_0002	blue_0002	blue_0005	blue_0006	blue_0012	n.a.	n.a.	n.a.	blue_0019	blue_0002	blue_0015	blue_0002	n.a.	n.a.	n.a.	blue_0015	blue_0006	blue_0006	blue_0026	blue_0008	blue_0006	blue_0009	n.a.	n.a.	n.a.	n.a.	blue_0007	blue_0003	blue_0017	blue_0015	blue_0010	blue_0014	blue_0012	blue_0010	blue_0005	blue_0008	blue_0010
CK_00001363	blue	blue_0001	blue_0001	blue_0003	n.a.	n.a.	blue_0012	blue_0002	n.a.	n.a.	n.a.	n.a.	blue_0002	n.a.	blue_0005	blue_0006	blue_0012	n.a.	n.a.	blue_0003	blue_0019	blue_0002	blue_0015	blue_0002	n.a.	n.a.	n.a.	blue_0015	blue_0006	blue_0006	n.a.	n.a.	blue_0006	blue_0009	n.a.	n.a.	n.a.	n.a.	blue_0007	blue_0003	blue_0017	blue_0015	blue_0010	blue_0014	blue_0012	blue_0010	blue_0005	blue_0008	blue_0010
CK_00001553	blue	blue_0001	blue_0001	blue_0003	n.a.	n.a.	n.a.	n.a.	blue_0001	blue_0015	blue_0025	blue_0003	n.a.	n.a.	n.a.	blue_0015	n.a.	blue_0003	n.a.	blue_0018	n.a.	n.a.	blue_0002	blue_0003	blue_0007	blue_0006	n.a.	n.a.	n.a.	n.a.	n.a.	n.a.	n.a.	n.a.	n.a.	n.a.	n.a.	n.a.	n.a.	blue_0010	n.a.	n.a.	blue_0001	blue_0001	blue_0003	n.a.	n.a.	blue_0002	n.a.
CK_00001364	blue	blue_0001	blue_0001	blue_0003	n.a.	n.a.	blue_0012	blue_0002	n.a.	n.a.	n.a.	n.a.	blue_0002	n.a.	blue_0005	blue_0006	blue_0012	n.a.	n.a.	blue_0003	blue_0019	blue_0002	blue_0015	blue_0002	n.a.	n.a.	n.a.	blue_0015	blue_0006	blue_0006	n.a.	n.a.	blue_0006	blue_0009	n.a.	n.a.	n.a.	n.a.	blue_0007	blue_0003	blue_0017	blue_0015	blue_0010	blue_0014	blue_0012	blue_0010	blue_0005	blue_0008	blue_0010
CK_00039998	blue	blue_0002	blue_0014	n.a.	n.a.	n.a.	n.a.	blue_0022	blue_0007	n.a.	n.a.	n.a.	n.a.	blue_0019	n.a.	n.a.	blue_0011	n.a.	n.a.	n.a.	blue_0003	n.a.	n.a.	blue_0007	n.a.	n.a.	n.a.	blue_0014	n.a.	n.a.	n.a.	n.a.	n.a.	blue_0017	n.a.	n.a.	n.a.	n.a.	blue_0013	n.a.	blue_0029	blue_0011	n.a.	blue_0026	blue_0019	n.a.	n.a.	blue_0017	n.a.
CK_00044138	blue	blue_0002	blue_0014	n.a.	n.a.	n.a.	n.a.	blue_0012	n.a.	n.a.	n.a.	n.a.	blue_0015	blue_0014	blue_0025	n.a.	n.a.	n.a.	n.a.	n.a.	n.a.	blue_0007	n.a.	n.a.	n.a.	n.a.	n.a.	blue_0009	n.a.	blue_0019	n.a.	blue_0007	blue_0013	n.a.	n.a.	n.a.	n.a.	n.a.	blue_0001	blue_0007	blue_0001	blue_0004	blue_0005	blue_0009	n.a.	blue_0001	blue_0008	blue_0005	n.a.
CK_00002110	blue	blue_0003	blue_0008	blue_0012	n.a.	n.a.	n.a.	n.a.	n.a.	n.a.	n.a.	n.a.	n.a.	n.a.	n.a.	n.a.	blue_0011	n.a.	n.a.	n.a.	n.a.	n.a.	n.a.	n.a.	n.a.	n.a.	blue_0004	n.a.	n.a.	n.a.	n.a.	n.a.	n.a.	n.a.	n.a.	n.a.	n.a.	n.a.	n.a.	n.a.	n.a.	n.a.	n.a.	n.a.	n.a.	n.a.	n.a.	n.a.	n.a.
CK_00037695	blue	blue_0003	blue_0008	blue_0012	n.a.	n.a.	n.a.	n.a.	n.a.	n.a.	n.a.	n.a.	n.a.	n.a.	n.a.	n.a.	n.a.	n.a.	n.a.	n.a.	n.a.	n.a.	n.a.	n.a.	n.a.	n.a.	n.a.	n.a.	n.a.	n.a.	n.a.	n.a.	n.a.	n.a.	n.a.	n.a.	n.a.	n.a.	n.a.	n.a.	blue_0002	n.a.	n.a.	n.a.	n.a.	n.a.	blue_0002	n.a.	n.a.
CK_00048870	blue	blue_0004	blue_0002	blue_0002	blue_0006	n.a.	blue_0002	blue_0030	blue_0023	blue_0002	blue_0029	n.a.	n.a.	blue_0017	n.a.	blue_0021	blue_0020	blue_0017	blue_0009	blue_0008	blue_0028	blue_0028	blue_0007	blue_0013	n.a.	blue_0015	blue_0008	blue_0023	blue_0028	n.a.	blue_0012	blue_0022	blue_0011	blue_0010	blue_0015	blue_0007	blue_0003	blue_0021	n.a.	blue_0028	blue_0005	blue_0020	blue_0023	blue_0023	blue_0009	blue_0027	blue_0006	blue_0016	blue_0019
CK_00001621	blue	blue_0004	blue_0002	blue_0002	n.a.	blue_0004	blue_0003	blue_0003	n.a.	n.a.	n.a.	n.a.	blue_0006	blue_0012	blue_0012	blue_0003	n.a.	blue_0005	n.a.	blue_0020	n.a.	blue_0001	blue_0001	blue_0027	n.a.	n.a.	blue_0013	blue_0001	n.a.	n.a.	blue_0014	blue_0003	blue_0026	blue_0001	n.a.	n.a.	n.a.	n.a.	blue_0002	blue_0002	blue_0007	blue_0003	blue_0007	blue_0002	blue_0001	blue_0005	blue_0003	blue_0004	blue_0001
CK_00001958	blue	blue_0005	blue_0003	blue_0009	n.a.	n.a.	n.a.	n.a.	n.a.	n.a.	n.a.	n.a.	blue_0003	n.a.	n.a.	n.a.	n.a.	n.a.	blue_0008	n.a.	n.a.	blue_0034	n.a.	n.a.	n.a.	n.a.	n.a.	n.a.	n.a.	n.a.	n.a.	n.a.	n.a.	n.a.	n.a.	n.a.	n.a.	n.a.	n.a.	blue_0017	n.a.	n.a.	n.a.	n.a.	blue_0019	n.a.	n.a.	n.a.	n.a.
CK_00001957	blue	blue_0005	blue_0003	blue_0009	n.a.	n.a.	n.a.	n.a.	n.a.	n.a.	n.a.	n.a.	blue_0003	n.a.	n.a.	n.a.	n.a.	n.a.	blue_0008	n.a.	n.a.	blue_0034	n.a.	n.a.	n.a.	n.a.	n.a.	n.a.	n.a.	n.a.	n.a.	n.a.	n.a.	n.a.	n.a.	n.a.	n.a.	n.a.	n.a.	blue_0017	n.a.	n.a.	n.a.	n.a.	blue_0019	n.a.	n.a.	n.a.	n.a.
CK_00001173	blue	blue_0006	blue_0006	blue_0007	n.a.	n.a.	n.a.	blue_0024	n.a.	blue_0003	n.a.	n.a.	n.a.	n.a.	n.a.	blue_0019	n.a.	n.a.	n.a.	blue_0025	n.a.	n.a.	n.a.	n.a.	n.a.	n.a.	n.a.	n.a.	n.a.	n.a.	n.a.	n.a.	blue_0009	n.a.	n.a.	n.a.	n.a.	n.a.	n.a.	n.a.	n.a.	n.a.	n.a.	n.a.	n.a.	n.a.	n.a.	n.a.	n.a.
CK_00001954	blue	blue_0006	blue_0006	blue_0007	n.a.	n.a.	blue_0023	n.a.	n.a.	n.a.	blue_0027	n.a.	blue_0027	n.a.	n.a.	n.a.	blue_0011	n.a.	n.a.	n.a.	blue_0016	blue_0021	n.a.	n.a.	n.a.	n.a.	n.a.	n.a.	n.a.	n.a.	n.a.	blue_0012	n.a.	n.a.	n.a.	blue_0027	n.a.	blue_0007	n.a.	n.a.	n.a.	blue_0009	n.a.	n.a.	blue_0019	n.a.	blue_0023	blue_0030	blue_0015
CK_00048376	blue	blue_0006	blue_0006	blue_0007	n.a.	n.a.	n.a.	blue_0024	blue_0007	blue_0003	n.a.	n.a.	n.a.	n.a.	n.a.	blue_0019	n.a.	n.a.	blue_0014	blue_0025	n.a.	blue_0012	n.a.	n.a.	n.a.	n.a.	n.a.	n.a.	n.a.	n.a.	n.a.	n.a.	blue_0009	n.a.	n.a.	blue_0022	n.a.	n.a.	n.a.	n.a.	n.a.	n.a.	n.a.	blue_0015	n.a.	n.a.	n.a.	n.a.	n.a.
CK_00050170	blue	blue_0007	n.a.	n.a.	n.a.	blue_0020	blue_0022	blue_0019	blue_0003	n.a.	blue_0006	n.a.	n.a.	blue_0024	n.a.	blue_0011	blue_0008	blue_0021	n.a.	blue_0021	n.a.	blue_0026	blue_0009	blue_0022	n.a.	blue_0013	n.a.	blue_0016	blue_0019	blue_0004	blue_0019	blue_0016	blue_0010	n.a.	blue_0008	blue_0025	n.a.	blue_0009	blue_0019	blue_0006	blue_0027	blue_0024	blue_0015	blue_0020	blue_0017	blue_0025	blue_0027	blue_0025	blue_0016
CK_00001715	blue	blue_0007	n.a.	n.a.	blue_0004	blue_0015	n.a.	blue_0005	n.a.	n.a.	blue_0015	blue_0002	blue_0004	blue_0001	blue_0013	blue_0023	blue_0014	n.a.	blue_0003	blue_0007	blue_0010	blue_0010	blue_0029	blue_0011	n.a.	blue_0002	blue_0002	blue_0003	blue_0010	blue_0012	blue_0005	n.a.	n.a.	n.a.	n.a.	blue_0001	blue_0008	n.a.	blue_0004	blue_0014	blue_0013	blue_0007	blue_0002	blue_0005	blue_0003	blue_0001	blue_0001	blue_0002	blue_0003
CK_00041746	blue	blue_0008	blue_0009	blue_0001	n.a.	n.a.	n.a.	n.a.	n.a.	n.a.	n.a.	blue_0002	n.a.	n.a.	n.a.	n.a.	n.a.	n.a.	n.a.	n.a.	n.a.	n.a.	n.a.	n.a.	n.a.	n.a.	blue_0007	n.a.	n.a.	n.a.	n.a.	n.a.	n.a.	n.a.	n.a.	n.a.	n.a.	n.a.	n.a.	n.a.	n.a.	n.a.	n.a.	n.a.	n.a.	n.a.	n.a.	n.a.	n.a.
CK_00001866	blue	blue_0008	blue_0009	blue_0001	n.a.	n.a.	n.a.	n.a.	n.a.	n.a.	n.a.	blue_0002	n.a.	n.a.	n.a.	n.a.	n.a.	n.a.	n.a.	n.a.	n.a.	n.a.	n.a.	n.a.	n.a.	n.a.	blue_0007	n.a.	n.a.	n.a.	n.a.	n.a.	n.a.	n.a.	n.a.	n.a.	n.a.	n.a.	n.a.	n.a.	n.a.	n.a.	n.a.	n.a.	n.a.	n.a.	n.a.	n.a.	n.a.
CK_00001867	blue	blue_0008	blue_0009	blue_0001	n.a.	n.a.	n.a.	n.a.	n.a.	n.a.	n.a.	blue_0002	n.a.	n.a.	n.a.	n.a.	n.a.	n.a.	n.a.	n.a.	n.a.	n.a.	n.a.	n.a.	n.a.	n.a.	blue_0007	n.a.	n.a.	n.a.	n.a.	n.a.	n.a.	n.a.	n.a.	n.a.	n.a.	n.a.	n.a.	n.a.	n.a.	n.a.	n.a.	n.a.	n.a.	n.a.	n.a.	n.a.	n.a.
CK_00001777	blue	blue_0009	blue_0007	blue_0004	n.a.	n.a.	n.a.	n.a.	blue_0010	blue_0004	blue_0019	blue_0008	n.a.	n.a.	n.a.	n.a.	blue_0027	blue_0018	n.a.	n.a.	n.a.	n.a.	blue_0027	blue_0019	blue_0005	blue_0012	blue_0011	n.a.	n.a.	n.a.	n.a.	n.a.	n.a.	n.a.	n.a.	n.a.	n.a.	n.a.	n.a.	blue_0009	n.a.	n.a.	blue_0002	blue_0001	n.a.	blue_0001	blue_0002	blue_0002	blue_0002
CK_00053561	blue	blue_0009	blue_0007	n.a.	n.a.	n.a.	n.a.	n.a.	n.a.	blue_0004	blue_0019	blue_0008	n.a.	n.a.	n.a.	n.a.	blue_0027	blue_0018	n.a.	n.a.	n.a.	n.a.	blue_0027	blue_0019	blue_0005	blue_0012	blue_0011	n.a.	n.a.	n.a.	n.a.	n.a.	n.a.	n.a.	n.a.	n.a.	n.a.	n.a.	n.a.	blue_0009	n.a.	n.a.	blue_0002	blue_0001	n.a.	blue_0001	blue_0002	blue_0002	blue_0002
CK_00001776	blue	blue_0009	blue_0007	blue_0004	n.a.	n.a.	n.a.	n.a.	blue_0010	blue_0004	blue_0019	blue_0008	n.a.	n.a.	n.a.	n.a.	blue_0027	blue_0018	n.a.	n.a.	n.a.	n.a.	blue_0027	blue_0019	blue_0005	blue_0012	blue_0011	n.a.	n.a.	n.a.	n.a.	n.a.	n.a.	n.a.	n.a.	n.a.	n.a.	n.a.	n.a.	blue_0009	n.a.	n.a.	blue_0002	blue_0001	n.a.	blue_0001	blue_0002	blue_0002	blue_0002
CK_00001556	blue	blue_0010	blue_0010	blue_0006	blue_0002	blue_0006	blue_0003	blue_0003	blue_0002	blue_0008	blue_0003	n.a.	blue_0002	blue_0002	blue_0005	blue_0009	blue_0001	n.a.	n.a.	blue_0002	blue_0001	blue_0002	blue_0004	blue_0004	blue_0004	blue_0008	n.a.	blue_0015	blue_0006	n.a.	blue_0026	blue_0008	blue_0006	blue_0014	blue_0005	blue_0011	n.a.	blue_0017	blue_0002	blue_0002	blue_0010	blue_0003	blue_0007	blue_0001	blue_0001	blue_0006	blue_0003	blue_0004	blue_0001
CK_00001557	blue	blue_0010	blue_0010	blue_0006	blue_0002	blue_0006	blue_0003	blue_0003	blue_0002	blue_0008	blue_0003	n.a.	blue_0002	blue_0002	blue_0005	blue_0009	blue_0001	n.a.	n.a.	blue_0002	blue_0001	blue_0002	blue_0004	blue_0004	blue_0004	blue_0008	n.a.	blue_0015	blue_0006	n.a.	n.a.	blue_0008	blue_0006	n.a.	blue_0005	blue_0011	n.a.	blue_0017	blue_0002	blue_0002	blue_0010	blue_0003	blue_0007	blue_0001	blue_0001	blue_0006	blue_0003	blue_0004	blue_0001
CK_00001558	blue	blue_0010	blue_0010	blue_0006	blue_0002	blue_0006	blue_0003	blue_0003	blue_0002	blue_0008	blue_0003	n.a.	blue_0002	blue_0002	blue_0005	blue_0009	blue_0001	n.a.	n.a.	blue_0002	blue_0001	blue_0002	blue_0004	blue_0004	blue_0004	blue_0008	n.a.	blue_0015	blue_0006	n.a.	n.a.	blue_0008	blue_0006	n.a.	blue_0005	blue_0011	n.a.	blue_0017	blue_0002	blue_0002	blue_0010	blue_0003	blue_0007	blue_0001	blue_0001	blue_0006	blue_0003	blue_0004	blue_0001
CK_00046403	blue	blue_0011	blue_0005	blue_0005	n.a.	n.a.	blue_0013	n.a.	blue_0001	n.a.	blue_0008	blue_0011	n.a.	blue_0014	n.a.	blue_0004	blue_0026	n.a.	n.a.	blue_0014	blue_0006	blue_0007	blue_0005	n.a.	blue_0001	blue_0005	n.a.	n.a.	blue_0016	blue_0015	blue_0008	n.a.	n.a.	n.a.	n.a.	blue_0015	n.a.	n.a.	blue_0001	blue_0007	blue_0001	blue_0004	blue_0005	blue_0009	blue_0003	blue_0001	blue_0008	blue_0005	blue_0008
CK_00001576	blue	blue_0011	blue_0005	blue_0005	n.a.	n.a.	n.a.	n.a.	n.a.	n.a.	n.a.	n.a.	n.a.	n.a.	n.a.	n.a.	n.a.	n.a.	n.a.	n.a.	n.a.	n.a.	n.a.	n.a.	blue_0010	blue_0003	n.a.	n.a.	n.a.	n.a.	n.a.	n.a.	n.a.	n.a.	n.a.	n.a.	n.a.	n.a.	n.a.	n.a.	n.a.	n.a.	n.a.	n.a.	n.a.	n.a.	n.a.	n.a.	n.a.
CK_00043712	blue	blue_0012	blue_0012	blue_0011	n.a.	blue_0015	n.a.	blue_0005	n.a.	n.a.	blue_0015	blue_0013	blue_0004	blue_0001	blue_0013	n.a.	n.a.	n.a.	blue_0015	n.a.	blue_0010	blue_0010	blue_0003	n.a.	blue_0005	n.a.	blue_0013	blue_0003	blue_0010	blue_0012	blue_0005	blue_0013	n.a.	n.a.	n.a.	blue_0001	blue_0008	blue_0010	blue_0004	blue_0014	blue_0013	blue_0007	blue_0002	blue_0005	blue_0003	blue_0001	blue_0001	blue_0002	blue_0003
CK_00047432	blue	blue_0012	blue_0012	blue_0011	blue_0015	n.a.	blue_0006	blue_0021	blue_0026	n.a.	blue_0031	n.a.	n.a.	n.a.	n.a.	blue_0002	n.a.	n.a.	n.a.	blue_0004	blue_0017	n.a.	blue_0017	blue_0008	n.a.	blue_0016	blue_0018	n.a.	n.a.	n.a.	blue_0027	blue_0033	n.a.	n.a.	n.a.	n.a.	n.a.	n.a.	blue_0025	blue_0021	blue_0011	blue_0023	blue_0008	blue_0013	blue_0024	blue_0024	blue_0011	blue_0022	blue_0018
CK_00001831	blue	blue_0013	blue_0013	n.a.	blue_0017	blue_0015	n.a.	blue_0008	n.a.	blue_0008	n.a.	blue_0014	blue_0004	blue_0001	blue_0013	blue_0008	blue_0003	blue_0006	n.a.	blue_0015	n.a.	blue_0010	blue_0008	blue_0008	blue_0014	n.a.	n.a.	blue_0003	blue_0010	blue_0012	blue_0005	blue_0013	n.a.	n.a.	n.a.	blue_0001	blue_0008	blue_0010	blue_0001	blue_0009	n.a.	n.a.	blue_0001	blue_0001	blue_0003	blue_0001	blue_0007	blue_0002	blue_0002
CK_00056630	blue	blue_0013	blue_0013	blue_0010	n.a.	blue_0023	blue_0005	blue_0023	blue_0028	n.a.	blue_0032	blue_0014	blue_0011	n.a.	blue_0001	blue_0010	n.a.	n.a.	blue_0002	blue_0013	blue_0019	blue_0020	n.a.	n.a.	blue_0014	blue_0013	blue_0006	blue_0013	n.a.	blue_0003	blue_0011	blue_0010	blue_0024	blue_0005	n.a.	n.a.	blue_0011	n.a.	blue_0003	blue_0017	blue_0019	blue_0011	blue_0017	blue_0011	blue_0007	blue_0022	blue_0002	blue_0020	blue_0014
CK_00001343	blue	blue_0013	blue_0013	blue_0010	n.a.	blue_0009	n.a.	blue_0017	blue_0006	blue_0017	blue_0009	n.a.	blue_0001	blue_0006	blue_0019	n.a.	n.a.	blue_0012	n.a.	n.a.	blue_0005	blue_0035	n.a.	n.a.	n.a.	n.a.	blue_0010	blue_0011	blue_0007	blue_0005	blue_0006	blue_0005	blue_0021	n.a.	n.a.	n.a.	n.a.	n.a.	blue_0001	blue_0012	blue_0002	blue_0001	blue_0002	blue_0009	blue_0006	blue_0004	blue_0002	blue_0006	blue_0004
CK_00001474	turquoise	turquoise_0001	n.a.	n.a.	turquoise_0009	n.a.	n.a.	n.a.	n.a.	n.a.	n.a.	n.a.	n.a.	n.a.	n.a.	turquoise_0020	turquoise_0006	n.a.	n.a.	turquoise_0005	n.a.	n.a.	turquoise_0012	turquoise_0006	n.a.	n.a.	n.a.	n.a.	n.a.	n.a.	n.a.	n.a.	n.a.	n.a.	n.a.	n.a.	n.a.	n.a.	n.a.	n.a.	n.a.	n.a.	n.a.	n.a.	n.a.	n.a.	n.a.	n.a.	n.a.
CK_00003573	turquoise	turquoise_0001	turquoise_0017	turquoise_0002	n.a.	n.a.	n.a.	n.a.	n.a.	turquoise_0002	n.a.	turquoise_0007	n.a.	n.a.	n.a.	n.a.	n.a.	n.a.	n.a.	n.a.	n.a.	n.a.	n.a.	n.a.	turquoise_0006	n.a.	n.a.	n.a.	n.a.	n.a.	n.a.	n.a.	n.a.	n.a.	n.a.	n.a.	n.a.	n.a.	turquoise_0003	n.a.	n.a.	n.a.	turquoise_0003	turquoise_0003	n.a.	turquoise_0003	turquoise_0001	turquoise_0004	turquoise_0002
CK_00044838	turquoise	turquoise_0001	turquoise_0017	turquoise_0002	n.a.	n.a.	n.a.	n.a.	n.a.	turquoise_0004	n.a.	turquoise_0014	n.a.	n.a.	n.a.	turquoise_0001	turquoise_0006	turquoise_0018	n.a.	turquoise_0005	n.a.	n.a.	turquoise_0004	turquoise_0015	turquoise_0005	turquoise_0016	n.a.	n.a.	n.a.	n.a.	n.a.	n.a.	n.a.	n.a.	n.a.	n.a.	n.a.	n.a.	n.a.	n.a.	n.a.	n.a.	n.a.	n.a.	n.a.	n.a.	n.a.	n.a.	n.a.
CK_00001184	turquoise	turquoise_0002	turquoise_0005	turquoise_0006	turquoise_0023	n.a.	n.a.	n.a.	n.a.	turquoise_0010	n.a.	turquoise_0017	n.a.	n.a.	n.a.	turquoise_0031	turquoise_0030	n.a.	turquoise_0013	turquoise_0038	n.a.	n.a.	turquoise_0014	turquoise_0045	turquoise_0021	turquoise_0019	turquoise_0013	n.a.	n.a.	n.a.	n.a.	n.a.	n.a.	n.a.	n.a.	n.a.	n.a.	n.a.	n.a.	n.a.	n.a.	n.a.	n.a.	n.a.	n.a.	n.a.	n.a.	n.a.	n.a.
CK_00057087	turquoise	turquoise_0002	turquoise_0005	turquoise_0006	turquoise_0014	n.a.	n.a.	n.a.	n.a.	turquoise_0008	n.a.	n.a.	n.a.	n.a.	n.a.	turquoise_0030	turquoise_0027	turquoise_0017	n.a.	turquoise_0019	n.a.	n.a.	turquoise_0029	turquoise_0035	turquoise_0003	turquoise_0002	n.a.	n.a.	n.a.	n.a.	n.a.	n.a.	n.a.	n.a.	n.a.	n.a.	n.a.	n.a.	n.a.	n.a.	n.a.	n.a.	n.a.	n.a.	n.a.	n.a.	n.a.	n.a.	n.a.
CK_00001183	turquoise	turquoise_0002	turquoise_0005	turquoise_0006	turquoise_0023	n.a.	n.a.	n.a.	n.a.	turquoise_0010	n.a.	turquoise_0017	n.a.	n.a.	n.a.	turquoise_0031	turquoise_0030	n.a.	turquoise_0013	turquoise_0038	n.a.	n.a.	turquoise_0014	turquoise_0045	turquoise_0021	turquoise_0019	turquoise_0013	n.a.	n.a.	n.a.	n.a.	n.a.	n.a.	n.a.	n.a.	n.a.	n.a.	n.a.	n.a.	n.a.	n.a.	n.a.	n.a.	n.a.	n.a.	n.a.	n.a.	n.a.	n.a.
CK_00002706	turquoise	turquoise_0002	turquoise_0005	turquoise_0006	turquoise_0014	n.a.	n.a.	n.a.	n.a.	turquoise_0008	n.a.	n.a.	n.a.	n.a.	n.a.	turquoise_0030	turquoise_0027	n.a.	n.a.	turquoise_0019	n.a.	n.a.	turquoise_0029	turquoise_0035	turquoise_0003	turquoise_0002	n.a.	n.a.	n.a.	n.a.	n.a.	n.a.	n.a.	n.a.	n.a.	n.a.	n.a.	n.a.	n.a.	n.a.	n.a.	n.a.	n.a.	n.a.	n.a.	n.a.	n.a.	n.a.	n.a.
CK_00002344	turquoise	turquoise_0003	turquoise_0018	turquoise_0016	n.a.	n.a.	n.a.	n.a.	n.a.	turquoise_0020	n.a.	n.a.	n.a.	n.a.	n.a.	turquoise_0003	turquoise_0005	turquoise_0009	turquoise_0022	n.a.	n.a.	n.a.	n.a.	turquoise_0012	turquoise_0001	turquoise_0006	turquoise_0005	n.a.	n.a.	n.a.	n.a.	n.a.	n.a.	n.a.	n.a.	n.a.	n.a.	n.a.	n.a.	n.a.	n.a.	n.a.	n.a.	n.a.	n.a.	n.a.	n.a.	n.a.	n.a.
CK_00051874	turquoise	turquoise_0003	turquoise_0018	turquoise_0016	n.a.	n.a.	n.a.	n.a.	n.a.	turquoise_0020	n.a.	n.a.	n.a.	n.a.	n.a.	turquoise_0016	turquoise_0007	n.a.	n.a.	turquoise_0014	n.a.	n.a.	n.a.	turquoise_0022	turquoise_0001	turquoise_0006	n.a.	n.a.	n.a.	n.a.	n.a.	n.a.	n.a.	n.a.	n.a.	n.a.	n.a.	n.a.	n.a.	n.a.	n.a.	n.a.	n.a.	n.a.	n.a.	n.a.	n.a.	n.a.	n.a.
CK_00001590	turquoise	turquoise_0004	turquoise_0016	turquoise_0007	turquoise_0015	n.a.	n.a.	turquoise_0001	n.a.	turquoise_0003	n.a.	turquoise_0022	turquoise_0001	n.a.	n.a.	turquoise_0040	turquoise_0018	turquoise_0003	turquoise_0003	turquoise_0042	n.a.	n.a.	turquoise_0028	turquoise_0031	turquoise_0009	n.a.	n.a.	n.a.	n.a.	n.a.	n.a.	n.a.	turquoise_0001	n.a.	n.a.	n.a.	n.a.	n.a.	n.a.	n.a.	n.a.	n.a.	n.a.	n.a.	n.a.	n.a.	n.a.	turquoise_0002	n.a.
CK_00056685	turquoise	turquoise_0004	turquoise_0016	turquoise_0007	n.a.	n.a.	n.a.	n.a.	n.a.	n.a.	n.a.	n.a.	n.a.	n.a.	n.a.	turquoise_0034	turquoise_0015	n.a.	n.a.	turquoise_0020	n.a.	turquoise_0001	turquoise_0035	n.a.	n.a.	n.a.	n.a.	n.a.	n.a.	n.a.	n.a.	turquoise_0002	turquoise_0001	n.a.	n.a.	n.a.	n.a.	n.a.	n.a.	turquoise_0004	n.a.	n.a.	n.a.	turquoise_0002	n.a.	n.a.	turquoise_0004	n.a.	n.a.
CK_00000151	turquoise	turquoise_0004	turquoise_0016	turquoise_0007	turquoise_0015	n.a.	n.a.	turquoise_0001	n.a.	turquoise_0003	n.a.	turquoise_0022	turquoise_0001	n.a.	n.a.	turquoise_0040	turquoise_0018	turquoise_0003	turquoise_0003	turquoise_0042	n.a.	n.a.	turquoise_0028	turquoise_0031	turquoise_0009	n.a.	n.a.	n.a.	n.a.	n.a.	n.a.	turquoise_0004	turquoise_0001	n.a.	n.a.	n.a.	n.a.	n.a.	n.a.	n.a.	n.a.	n.a.	n.a.	n.a.	n.a.	n.a.	n.a.	turquoise_0002	n.a.
CK_00007996	turquoise	turquoise_0005	turquoise_0012	turquoise_0005	n.a.	n.a.	n.a.	n.a.	n.a.	turquoise_0015	n.a.	turquoise_0004	n.a.	n.a.	n.a.	turquoise_0024	n.a.	turquoise_0005	turquoise_0012	n.a.	n.a.	n.a.	n.a.	turquoise_0028	turquoise_0016	turquoise_0013	turquoise_0012	n.a.	n.a.	n.a.	n.a.	n.a.	n.a.	n.a.	n.a.	n.a.	n.a.	n.a.	n.a.	n.a.	n.a.	n.a.	n.a.	n.a.	n.a.	n.a.	n.a.	n.a.	n.a.
CK_00008055	turquoise	turquoise_0005	turquoise_0012	turquoise_0005	turquoise_0018	n.a.	n.a.	n.a.	n.a.	turquoise_0015	n.a.	turquoise_0004	n.a.	n.a.	n.a.	turquoise_0024	n.a.	turquoise_0005	turquoise_0012	n.a.	n.a.	n.a.	n.a.	turquoise_0028	turquoise_0016	turquoise_0013	turquoise_0012	n.a.	n.a.	n.a.	n.a.	n.a.	n.a.	n.a.	n.a.	n.a.	n.a.	n.a.	n.a.	n.a.	n.a.	n.a.	n.a.	n.a.	n.a.	n.a.	n.a.	n.a.	n.a.
CK_00001571	turquoise	turquoise_0005	turquoise_0012	turquoise_0005	n.a.	n.a.	n.a.	n.a.	n.a.	turquoise_0015	n.a.	turquoise_0004	n.a.	n.a.	n.a.	turquoise_0024	n.a.	turquoise_0005	turquoise_0012	n.a.	n.a.	n.a.	n.a.	turquoise_0028	turquoise_0016	turquoise_0013	turquoise_0012	n.a.	n.a.	n.a.	n.a.	n.a.	n.a.	n.a.	n.a.	n.a.	n.a.	n.a.	n.a.	n.a.	n.a.	n.a.	n.a.	n.a.	n.a.	n.a.	n.a.	n.a.	n.a.
CK_00001572	turquoise	turquoise_0005	turquoise_0012	turquoise_0005	turquoise_0018	n.a.	n.a.	n.a.	n.a.	turquoise_0015	n.a.	turquoise_0004	n.a.	n.a.	n.a.	turquoise_0024	n.a.	turquoise_0005	turquoise_0012	n.a.	n.a.	n.a.	n.a.	turquoise_0028	turquoise_0016	turquoise_0013	turquoise_0012	n.a.	n.a.	n.a.	n.a.	n.a.	n.a.	n.a.	n.a.	n.a.	n.a.	n.a.	n.a.	n.a.	n.a.	n.a.	n.a.	n.a.	n.a.	n.a.	n.a.	n.a.	n.a.
CK_00001834	turquoise	turquoise_0005	turquoise_0012	turquoise_0005	n.a.	n.a.	n.a.	n.a.	n.a.	turquoise_0015	n.a.	turquoise_0004	n.a.	n.a.	n.a.	turquoise_0024	n.a.	turquoise_0005	turquoise_0012	n.a.	n.a.	n.a.	n.a.	turquoise_0028	turquoise_0016	turquoise_0013	turquoise_0012	n.a.	n.a.	n.a.	n.a.	n.a.	n.a.	n.a.	n.a.	n.a.	n.a.	n.a.	n.a.	n.a.	n.a.	n.a.	n.a.	n.a.	n.a.	n.a.	n.a.	n.a.	n.a.
CK_00001570	turquoise	turquoise_0005	turquoise_0012	turquoise_0005	turquoise_0018	n.a.	n.a.	n.a.	n.a.	turquoise_0015	n.a.	turquoise_0004	n.a.	n.a.	n.a.	turquoise_0024	n.a.	turquoise_0005	turquoise_0012	n.a.	n.a.	n.a.	n.a.	turquoise_0028	turquoise_0016	turquoise_0013	turquoise_0012	n.a.	n.a.	n.a.	n.a.	n.a.	n.a.	n.a.	n.a.	n.a.	n.a.	n.a.	n.a.	n.a.	n.a.	n.a.	n.a.	n.a.	n.a.	n.a.	n.a.	n.a.	n.a.
CK_00044954	turquoise	turquoise_0006	turquoise_0015	turquoise_0011	n.a.	n.a.	n.a.	n.a.	n.a.	n.a.	n.a.	n.a.	n.a.	n.a.	n.a.	n.a.	n.a.	turquoise_0002	turquoise_0009	n.a.	n.a.	n.a.	n.a.	n.a.	n.a.	n.a.	turquoise_0001	n.a.	n.a.	n.a.	n.a.	n.a.	n.a.	n.a.	n.a.	n.a.	n.a.	n.a.	n.a.	n.a.	n.a.	n.a.	n.a.	n.a.	n.a.	n.a.	n.a.	n.a.	n.a.
CK_00056675	turquoise	turquoise_0006	turquoise_0015	turquoise_0011	n.a.	n.a.	turquoise_0003	n.a.	turquoise_0004	n.a.	turquoise_0004	turquoise_0009	turquoise_0002	n.a.	n.a.	turquoise_0012	turquoise_0004	n.a.	turquoise_0010	turquoise_0005	turquoise_0004	n.a.	turquoise_0005	turquoise_0039	n.a.	turquoise_0005	turquoise_0010	n.a.	turquoise_0002	n.a.	turquoise_0001	turquoise_0006	n.a.	n.a.	turquoise_0002	n.a.	turquoise_0001	n.a.	turquoise_0004	turquoise_0003	n.a.	n.a.	turquoise_0004	n.a.	n.a.	n.a.	n.a.	turquoise_0003	turquoise_0001
CK_00001260	turquoise	turquoise_0007	turquoise_0002	turquoise_0008	turquoise_0021	n.a.	n.a.	n.a.	n.a.	turquoise_0018	n.a.	n.a.	n.a.	n.a.	n.a.	turquoise_0045	turquoise_0021	turquoise_0017	n.a.	turquoise_0044	n.a.	n.a.	turquoise_0017	turquoise_0034	n.a.	turquoise_0015	n.a.	n.a.	n.a.	n.a.	n.a.	n.a.	n.a.	n.a.	n.a.	n.a.	n.a.	n.a.	n.a.	n.a.	n.a.	n.a.	n.a.	n.a.	n.a.	n.a.	n.a.	n.a.	n.a.
CK_00001259	turquoise	turquoise_0007	turquoise_0002	turquoise_0008	turquoise_0021	n.a.	n.a.	n.a.	n.a.	turquoise_0018	n.a.	n.a.	n.a.	n.a.	n.a.	turquoise_0045	turquoise_0021	turquoise_0017	n.a.	turquoise_0044	n.a.	n.a.	turquoise_0017	turquoise_0034	n.a.	turquoise_0015	n.a.	n.a.	n.a.	n.a.	n.a.	n.a.	n.a.	n.a.	n.a.	n.a.	n.a.	n.a.	n.a.	n.a.	n.a.	n.a.	n.a.	n.a.	n.a.	n.a.	n.a.	n.a.	n.a.
CK_00002206	turquoise	turquoise_0007	turquoise_0002	turquoise_0008	n.a.	n.a.	n.a.	n.a.	n.a.	n.a.	n.a.	n.a.	n.a.	n.a.	n.a.	n.a.	n.a.	n.a.	n.a.	n.a.	n.a.	n.a.	n.a.	n.a.	n.a.	n.a.	n.a.	n.a.	n.a.	n.a.	n.a.	n.a.	n.a.	n.a.	n.a.	n.a.	n.a.	n.a.	n.a.	n.a.	n.a.	n.a.	n.a.	n.a.	n.a.	n.a.	n.a.	n.a.	n.a.
CK_00056679	turquoise	turquoise_0008	turquoise_0014	turquoise_0003	n.a.	n.a.	n.a.	n.a.	n.a.	n.a.	n.a.	n.a.	n.a.	n.a.	n.a.	turquoise_0026	turquoise_0029	turquoise_0012	turquoise_0019	turquoise_0035	n.a.	n.a.	n.a.	n.a.	n.a.	n.a.	turquoise_0003	n.a.	n.a.	turquoise_0001	n.a.	n.a.	n.a.	n.a.	n.a.	n.a.	n.a.	n.a.	n.a.	n.a.	n.a.	n.a.	n.a.	n.a.	n.a.	n.a.	n.a.	n.a.	n.a.
CK_00045787	turquoise	turquoise_0008	turquoise_0014	turquoise_0003	n.a.	n.a.	n.a.	n.a.	n.a.	turquoise_0016	n.a.	n.a.	n.a.	n.a.	n.a.	turquoise_0041	turquoise_0029	turquoise_0012	turquoise_0019	n.a.	n.a.	n.a.	turquoise_0036	turquoise_0029	turquoise_0030	turquoise_0022	turquoise_0003	n.a.	n.a.	n.a.	n.a.	n.a.	n.a.	n.a.	n.a.	n.a.	n.a.	n.a.	n.a.	n.a.	n.a.	n.a.	n.a.	n.a.	n.a.	n.a.	n.a.	n.a.	n.a.
CK_00056821	turquoise	turquoise_0009	turquoise_0010	turquoise_0004	n.a.	n.a.	n.a.	n.a.	n.a.	n.a.	n.a.	n.a.	n.a.	n.a.	n.a.	turquoise_0046	n.a.	turquoise_0039	turquoise_0020	n.a.	turquoise_0005	n.a.	n.a.	n.a.	n.a.	n.a.	n.a.	turquoise_0003	n.a.	n.a.	turquoise_0003	n.a.	n.a.	n.a.	n.a.	turquoise_0002	n.a.	n.a.	n.a.	n.a.	n.a.	n.a.	n.a.	n.a.	n.a.	n.a.	n.a.	turquoise_0001	turquoise_0005
CK_00003524	turquoise	turquoise_0009	turquoise_0010	turquoise_0004	n.a.	turquoise_0001	n.a.	n.a.	n.a.	n.a.	n.a.	turquoise_0001	n.a.	n.a.	n.a.	n.a.	n.a.	turquoise_0039	n.a.	n.a.	n.a.	n.a.	n.a.	n.a.	turquoise_0011	n.a.	n.a.	n.a.	n.a.	n.a.	n.a.	n.a.	n.a.	n.a.	n.a.	turquoise_0002	n.a.	turquoise_0001	n.a.	n.a.	n.a.	n.a.	n.a.	n.a.	n.a.	n.a.	n.a.	turquoise_0001	n.a.
CK_00001730	turquoise	turquoise_0010	turquoise_0001	turquoise_0014	turquoise_0028	n.a.	n.a.	n.a.	n.a.	turquoise_0017	n.a.	turquoise_0008	n.a.	n.a.	n.a.	turquoise_0007	n.a.	turquoise_0034	turquoise_0006	turquoise_0021	n.a.	n.a.	turquoise_0003	turquoise_0042	turquoise_0022	turquoise_0008	turquoise_0014	n.a.	n.a.	n.a.	n.a.	n.a.	n.a.	n.a.	n.a.	n.a.	n.a.	n.a.	n.a.	n.a.	n.a.	n.a.	n.a.	n.a.	n.a.	n.a.	n.a.	n.a.	n.a.
CK_00001316	turquoise	turquoise_0010	turquoise_0001	turquoise_0014	turquoise_0028	n.a.	n.a.	n.a.	n.a.	turquoise_0017	n.a.	turquoise_0008	n.a.	n.a.	n.a.	turquoise_0007	n.a.	turquoise_0034	turquoise_0006	turquoise_0021	n.a.	n.a.	turquoise_0003	turquoise_0042	turquoise_0022	turquoise_0008	turquoise_0014	n.a.	n.a.	n.a.	n.a.	n.a.	n.a.	n.a.	n.a.	n.a.	n.a.	n.a.	n.a.	n.a.	n.a.	n.a.	n.a.	n.a.	n.a.	n.a.	n.a.	n.a.	n.a.
CK_00004313	turquoise	turquoise_0011	turquoise_0009	turquoise_0010	n.a.	n.a.	n.a.	n.a.	n.a.	n.a.	turquoise_0002	n.a.	n.a.	n.a.	n.a.	turquoise_0033	n.a.	turquoise_0018	n.a.	turquoise_0002	n.a.	n.a.	n.a.	n.a.	n.a.	turquoise_0016	n.a.	n.a.	n.a.	n.a.	n.a.	n.a.	n.a.	n.a.	n.a.	n.a.	n.a.	n.a.	n.a.	n.a.	n.a.	n.a.	n.a.	n.a.	n.a.	n.a.	n.a.	n.a.	n.a.
CK_00001181	turquoise	turquoise_0011	turquoise_0009	turquoise_0010	n.a.	n.a.	n.a.	n.a.	n.a.	turquoise_0004	n.a.	turquoise_0014	n.a.	n.a.	n.a.	turquoise_0033	turquoise_0010	turquoise_0015	n.a.	turquoise_0002	n.a.	n.a.	turquoise_0047	turquoise_0040	n.a.	n.a.	n.a.	n.a.	n.a.	n.a.	n.a.	n.a.	n.a.	n.a.	n.a.	n.a.	n.a.	n.a.	n.a.	n.a.	n.a.	n.a.	n.a.	n.a.	n.a.	n.a.	n.a.	n.a.	n.a.
CK_00001669	turquoise	turquoise_0011	turquoise_0009	turquoise_0010	n.a.	n.a.	n.a.	n.a.	n.a.	turquoise_0004	turquoise_0002	turquoise_0014	n.a.	n.a.	n.a.	turquoise_0033	n.a.	turquoise_0018	n.a.	turquoise_0002	n.a.	n.a.	n.a.	turquoise_0040	turquoise_0005	turquoise_0016	n.a.	n.a.	n.a.	n.a.	n.a.	n.a.	n.a.	n.a.	n.a.	n.a.	n.a.	n.a.	n.a.	n.a.	n.a.	n.a.	n.a.	n.a.	n.a.	n.a.	n.a.	n.a.	n.a.
CK_00001554	turquoise	turquoise_0011	turquoise_0009	turquoise_0010	n.a.	n.a.	n.a.	n.a.	n.a.	n.a.	n.a.	n.a.	n.a.	n.a.	n.a.	turquoise_0033	n.a.	n.a.	n.a.	turquoise_0002	n.a.	n.a.	n.a.	turquoise_0040	n.a.	n.a.	n.a.	n.a.	n.a.	n.a.	n.a.	n.a.	n.a.	n.a.	n.a.	n.a.	n.a.	n.a.	n.a.	n.a.	n.a.	n.a.	n.a.	n.a.	n.a.	n.a.	n.a.	n.a.	n.a.
CK_00047405	turquoise	turquoise_0012	turquoise_0004	turquoise_0013	n.a.	n.a.	n.a.	n.a.	n.a.	n.a.	n.a.	turquoise_0024	n.a.	n.a.	n.a.	n.a.	n.a.	n.a.	n.a.	n.a.	n.a.	n.a.	n.a.	n.a.	turquoise_0017	n.a.	n.a.	n.a.	n.a.	n.a.	n.a.	n.a.	n.a.	n.a.	n.a.	n.a.	n.a.	n.a.	n.a.	n.a.	n.a.	n.a.	n.a.	n.a.	n.a.	n.a.	n.a.	n.a.	n.a.
CK_00001348	turquoise	turquoise_0012	turquoise_0004	turquoise_0013	n.a.	n.a.	n.a.	n.a.	n.a.	n.a.	n.a.	turquoise_0024	n.a.	n.a.	n.a.	turquoise_0018	turquoise_0008	n.a.	n.a.	n.a.	n.a.	n.a.	turquoise_0032	n.a.	turquoise_0017	n.a.	n.a.	n.a.	n.a.	n.a.	n.a.	n.a.	n.a.	n.a.	n.a.	n.a.	n.a.	n.a.	n.a.	n.a.	n.a.	n.a.	n.a.	n.a.	n.a.	n.a.	n.a.	n.a.	n.a.
CK_00001215	turquoise	turquoise_0013	turquoise_0013	turquoise_0001	turquoise_0006	n.a.	n.a.	n.a.	n.a.	turquoise_0011	n.a.	turquoise_0016	n.a.	n.a.	n.a.	turquoise_0010	n.a.	turquoise_0019	turquoise_0008	turquoise_0008	n.a.	n.a.	turquoise_0002	turquoise_0015	turquoise_0012	turquoise_0024	turquoise_0008	n.a.	n.a.	n.a.	n.a.	n.a.	n.a.	n.a.	n.a.	n.a.	n.a.	n.a.	n.a.	n.a.	n.a.	n.a.	n.a.	n.a.	n.a.	n.a.	n.a.	n.a.	n.a.
CK_00001216	turquoise	turquoise_0013	turquoise_0013	turquoise_0001	n.a.	n.a.	n.a.	n.a.	n.a.	turquoise_0011	n.a.	turquoise_0016	n.a.	n.a.	n.a.	turquoise_0003	n.a.	n.a.	n.a.	n.a.	n.a.	n.a.	n.a.	n.a.	turquoise_0012	turquoise_0024	n.a.	n.a.	n.a.	n.a.	n.a.	n.a.	n.a.	n.a.	n.a.	n.a.	n.a.	n.a.	n.a.	n.a.	n.a.	n.a.	n.a.	n.a.	n.a.	n.a.	n.a.	n.a.	n.a.
CK_00001249	turquoise	turquoise_0014	turquoise_0011	n.a.	turquoise_0012	n.a.	n.a.	n.a.	n.a.	turquoise_0022	n.a.	turquoise_0005	n.a.	n.a.	n.a.	turquoise_0005	turquoise_0012	turquoise_0037	n.a.	turquoise_0037	n.a.	n.a.	turquoise_0018	turquoise_0021	turquoise_0010	turquoise_0017	turquoise_0028	n.a.	n.a.	n.a.	n.a.	n.a.	n.a.	n.a.	n.a.	n.a.	n.a.	n.a.	n.a.	n.a.	n.a.	n.a.	n.a.	n.a.	n.a.	n.a.	n.a.	n.a.	n.a.
CK_00001441	turquoise	turquoise_0014	turquoise_0011	turquoise_0012	turquoise_0012	n.a.	n.a.	n.a.	n.a.	turquoise_0022	n.a.	turquoise_0005	n.a.	n.a.	n.a.	turquoise_0005	turquoise_0012	turquoise_0037	n.a.	turquoise_0037	n.a.	n.a.	turquoise_0018	turquoise_0021	n.a.	turquoise_0017	turquoise_0028	n.a.	n.a.	n.a.	n.a.	n.a.	n.a.	n.a.	n.a.	n.a.	n.a.	n.a.	n.a.	n.a.	n.a.	n.a.	n.a.	n.a.	n.a.	n.a.	n.a.	n.a.	n.a.
CK_00001247	turquoise	turquoise_0014	turquoise_0011	turquoise_0012	turquoise_0004	n.a.	n.a.	n.a.	n.a.	turquoise_0022	n.a.	n.a.	n.a.	n.a.	n.a.	turquoise_0037	turquoise_0034	turquoise_0038	turquoise_0005	turquoise_0024	n.a.	n.a.	n.a.	turquoise_0043	turquoise_0010	turquoise_0017	turquoise_0004	n.a.	n.a.	n.a.	n.a.	n.a.	n.a.	n.a.	n.a.	n.a.	n.a.	n.a.	n.a.	n.a.	n.a.	n.a.	n.a.	n.a.	n.a.	n.a.	n.a.	n.a.	n.a.
CK_00003772	turquoise	turquoise_0015	turquoise_0006	turquoise_0009	turquoise_0016	n.a.	n.a.	n.a.	n.a.	n.a.	n.a.	turquoise_0001	n.a.	n.a.	n.a.	n.a.	turquoise_0016	n.a.	n.a.	n.a.	n.a.	n.a.	turquoise_0030	n.a.	n.a.	turquoise_0007	n.a.	n.a.	n.a.	n.a.	n.a.	n.a.	n.a.	n.a.	n.a.	n.a.	n.a.	n.a.	n.a.	n.a.	n.a.	n.a.	n.a.	n.a.	n.a.	n.a.	n.a.	n.a.	n.a.
CK_00043841	turquoise	turquoise_0015	turquoise_0006	turquoise_0009	n.a.	n.a.	n.a.	n.a.	n.a.	n.a.	n.a.	n.a.	n.a.	n.a.	n.a.	turquoise_0032	n.a.	n.a.	n.a.	n.a.	n.a.	n.a.	turquoise_0021	n.a.	turquoise_0002	n.a.	n.a.	n.a.	n.a.	n.a.	n.a.	n.a.	n.a.	n.a.	n.a.	n.a.	n.a.	n.a.	n.a.	n.a.	n.a.	n.a.	n.a.	n.a.	n.a.	n.a.	n.a.	n.a.	n.a.
CK_00034844	turquoise	turquoise_0016	turquoise_0007	turquoise_0015	n.a.	n.a.	n.a.	n.a.	n.a.	n.a.	n.a.	n.a.	n.a.	n.a.	n.a.	turquoise_0018	turquoise_0008	turquoise_0015	n.a.	n.a.	n.a.	n.a.	turquoise_0032	turquoise_0019	n.a.	n.a.	turquoise_0002	n.a.	n.a.	n.a.	n.a.	n.a.	n.a.	n.a.	n.a.	n.a.	n.a.	n.a.	n.a.	n.a.	n.a.	n.a.	n.a.	n.a.	n.a.	n.a.	n.a.	n.a.	n.a.
CK_00002355	turquoise	turquoise_0016	turquoise_0007	turquoise_0015	turquoise_0009	n.a.	n.a.	n.a.	n.a.	turquoise_0019	n.a.	n.a.	n.a.	n.a.	n.a.	turquoise_0025	turquoise_0006	n.a.	turquoise_0001	turquoise_0005	n.a.	n.a.	turquoise_0012	turquoise_0008	turquoise_0004	n.a.	turquoise_0006	n.a.	n.a.	n.a.	n.a.	n.a.	n.a.	n.a.	n.a.	n.a.	n.a.	n.a.	n.a.	n.a.	n.a.	n.a.	n.a.	n.a.	n.a.	n.a.	n.a.	n.a.	n.a.
CK_00047021	turquoise	turquoise_0017	n.a.	n.a.	n.a.	n.a.	n.a.	n.a.	n.a.	turquoise_0027	n.a.	turquoise_0015	n.a.	n.a.	n.a.	turquoise_0017	turquoise_0035	turquoise_0028	turquoise_0016	turquoise_0004	n.a.	n.a.	turquoise_0028	turquoise_0044	turquoise_0020	turquoise_0021	turquoise_0020	n.a.	n.a.	n.a.	n.a.	n.a.	n.a.	n.a.	n.a.	n.a.	n.a.	n.a.	n.a.	n.a.	n.a.	n.a.	n.a.	n.a.	n.a.	n.a.	n.a.	n.a.	n.a.
CK_00044469	turquoise	turquoise_0017	n.a.	n.a.	n.a.	n.a.	n.a.	n.a.	n.a.	n.a.	n.a.	n.a.	n.a.	n.a.	n.a.	n.a.	n.a.	n.a.	n.a.	n.a.	n.a.	n.a.	turquoise_0012	n.a.	n.a.	n.a.	n.a.	n.a.	n.a.	n.a.	n.a.	n.a.	n.a.	n.a.	n.a.	n.a.	n.a.	n.a.	n.a.	n.a.	n.a.	n.a.	n.a.	n.a.	n.a.	n.a.	n.a.	n.a.	n.a.
CK_00057581	red	red_0001	red_0001	red_0001	n.a.	n.a.	n.a.	n.a.	n.a.	n.a.	n.a.	n.a.	n.a.	n.a.	n.a.	n.a.	n.a.	n.a.	n.a.	n.a.	n.a.	n.a.	n.a.	n.a.	n.a.	n.a.	n.a.	n.a.	n.a.	n.a.	n.a.	n.a.	n.a.	n.a.	n.a.	n.a.	n.a.	n.a.	n.a.	n.a.	n.a.	n.a.	n.a.	n.a.	n.a.	n.a.	n.a.	n.a.	n.a.
CK_00035001	red	red_0001	red_0001	red_0001	n.a.	n.a.	n.a.	n.a.	n.a.	n.a.	n.a.	n.a.	n.a.	n.a.	n.a.	n.a.	n.a.	n.a.	n.a.	n.a.	n.a.	n.a.	n.a.	n.a.	n.a.	n.a.	n.a.	n.a.	n.a.	n.a.	n.a.	n.a.	n.a.	n.a.	n.a.	n.a.	n.a.	n.a.	n.a.	n.a.	n.a.	n.a.	n.a.	n.a.	n.a.	n.a.	red_0003	n.a.	n.a.
CK_00055310	red	red_0001	red_0002	red_0002	n.a.	n.a.	n.a.	n.a.	n.a.	n.a.	n.a.	n.a.	n.a.	n.a.	n.a.	n.a.	n.a.	n.a.	n.a.	n.a.	n.a.	n.a.	n.a.	n.a.	n.a.	n.a.	n.a.	n.a.	n.a.	n.a.	n.a.	n.a.	n.a.	n.a.	n.a.	n.a.	n.a.	n.a.	n.a.	n.a.	n.a.	n.a.	n.a.	n.a.	n.a.	n.a.	red_0003	n.a.	n.a.
CK_00002384	red	red_0001	red_0001	red_0001	n.a.	n.a.	n.a.	n.a.	n.a.	n.a.	n.a.	n.a.	n.a.	n.a.	n.a.	n.a.	n.a.	n.a.	n.a.	n.a.	n.a.	n.a.	n.a.	n.a.	n.a.	n.a.	n.a.	n.a.	n.a.	n.a.	n.a.	n.a.	n.a.	n.a.	n.a.	n.a.	n.a.	n.a.	n.a.	n.a.	n.a.	n.a.	n.a.	n.a.	n.a.	n.a.	red_0003	n.a.	n.a.
CK_00002383	red	red_0001	red_0002	red_0002	n.a.	n.a.	n.a.	n.a.	n.a.	n.a.	n.a.	n.a.	n.a.	n.a.	n.a.	n.a.	n.a.	n.a.	n.a.	n.a.	n.a.	n.a.	n.a.	n.a.	n.a.	n.a.	n.a.	n.a.	n.a.	n.a.	n.a.	n.a.	n.a.	n.a.	n.a.	n.a.	n.a.	n.a.	n.a.	n.a.	n.a.	n.a.	n.a.	n.a.	n.a.	n.a.	red_0003	n.a.	n.a.
CK_00001305	red	red_0002	red_0003	red_0003	red_0001	n.a.	red_0009	red_0003	n.a.	n.a.	n.a.	n.a.	n.a.	n.a.	n.a.	n.a.	n.a.	n.a.	n.a.	n.a.	n.a.	n.a.	red_0004	red_0004	red_0001	red_0001	n.a.	n.a.	n.a.	n.a.	n.a.	n.a.	red_0004	red_0004	n.a.	red_0004	n.a.	red_0001	n.a.	n.a.	n.a.	n.a.	n.a.	n.a.	red_0003	n.a.	red_0004	n.a.	n.a.
CK_00042324	red	red_0002	red_0003	red_0003	red_0001	n.a.	red_0009	red_0003	n.a.	n.a.	n.a.	n.a.	n.a.	n.a.	n.a.	n.a.	n.a.	n.a.	n.a.	n.a.	n.a.	n.a.	n.a.	red_0004	red_0001	red_0001	n.a.	n.a.	n.a.	n.a.	n.a.	n.a.	red_0004	red_0004	n.a.	red_0004	n.a.	red_0001	n.a.	n.a.	n.a.	n.a.	n.a.	n.a.	red_0003	n.a.	red_0004	n.a.	n.a.
CK_00001488	brown	brown_0001	brown_0002	brown_0002	n.a.	n.a.	n.a.	n.a.	brown_0007	brown_0006	brown_0009	brown_0005	n.a.	n.a.	n.a.	brown_0001	n.a.	brown_0003	n.a.	brown_0009	brown_0002	n.a.	brown_0002	brown_0009	brown_0002	brown_0002	brown_0001	n.a.	n.a.	n.a.	n.a.	n.a.	n.a.	n.a.	n.a.	brown_0015	n.a.	brown_0011	n.a.	n.a.	n.a.	n.a.	n.a.	n.a.	n.a.	n.a.	n.a.	n.a.	n.a.
CK_00008060	brown	brown_0001	brown_0002	brown_0002	n.a.	n.a.	n.a.	n.a.	brown_0007	brown_0006	brown_0009	brown_0005	n.a.	n.a.	n.a.	brown_0001	n.a.	brown_0003	n.a.	brown_0009	brown_0002	n.a.	brown_0002	brown_0009	brown_0002	brown_0002	brown_0001	n.a.	n.a.	n.a.	n.a.	n.a.	n.a.	n.a.	n.a.	brown_0015	n.a.	brown_0011	n.a.	n.a.	n.a.	n.a.	n.a.	n.a.	n.a.	n.a.	n.a.	n.a.	n.a.
CK_00001624	brown	brown_0001	brown_0002	brown_0002	n.a.	n.a.	n.a.	n.a.	brown_0007	brown_0006	brown_0009	brown_0005	n.a.	n.a.	n.a.	brown_0001	n.a.	brown_0003	n.a.	brown_0009	brown_0002	n.a.	brown_0002	brown_0009	brown_0002	n.a.	brown_0001	n.a.	n.a.	n.a.	n.a.	n.a.	n.a.	n.a.	n.a.	brown_0015	n.a.	brown_0011	n.a.	n.a.	n.a.	n.a.	n.a.	n.a.	n.a.	n.a.	n.a.	n.a.	n.a.
CK_00001489	brown	brown_0001	brown_0002	brown_0002	n.a.	n.a.	n.a.	n.a.	brown_0007	brown_0006	brown_0009	brown_0005	n.a.	n.a.	n.a.	brown_0001	n.a.	brown_0003	n.a.	brown_0009	brown_0002	n.a.	brown_0002	brown_0009	brown_0002	n.a.	brown_0001	n.a.	n.a.	n.a.	n.a.	n.a.	n.a.	n.a.	n.a.	brown_0015	n.a.	brown_0011	n.a.	n.a.	n.a.	n.a.	n.a.	n.a.	n.a.	n.a.	n.a.	n.a.	n.a.
CK_00001563	brown	brown_0002	brown_0005	brown_0004	n.a.	n.a.	n.a.	n.a.	n.a.	brown_0005	n.a.	n.a.	brown_0010	n.a.	n.a.	n.a.	n.a.	n.a.	brown_0001	n.a.	n.a.	brown_0005	n.a.	n.a.	brown_0001	brown_0005	brown_0004	n.a.	n.a.	n.a.	brown_0011	n.a.	n.a.	n.a.	n.a.	brown_0008	n.a.	n.a.	n.a.	brown_0006	n.a.	n.a.	brown_0001	n.a.	brown_0007	brown_0002	n.a.	n.a.	n.a.
CK_00001816	brown	brown_0002	brown_0005	brown_0004	n.a.	n.a.	n.a.	n.a.	n.a.	brown_0005	n.a.	n.a.	n.a.	n.a.	n.a.	n.a.	brown_0003	n.a.	n.a.	n.a.	n.a.	n.a.	n.a.	n.a.	brown_0001	brown_0005	brown_0004	n.a.	n.a.	n.a.	brown_0011	n.a.	n.a.	n.a.	n.a.	brown_0008	n.a.	brown_0008	n.a.	n.a.	n.a.	n.a.	brown_0001	n.a.	n.a.	brown_0002	n.a.	n.a.	n.a.
CK_00004164	brown	brown_0003	brown_0003	brown_0005	n.a.	n.a.	n.a.	n.a.	n.a.	n.a.	n.a.	n.a.	n.a.	n.a.	n.a.	n.a.	n.a.	n.a.	n.a.	n.a.	n.a.	n.a.	n.a.	n.a.	brown_0008	n.a.	n.a.	n.a.	n.a.	n.a.	n.a.	n.a.	n.a.	n.a.	n.a.	n.a.	brown_0007	n.a.	n.a.	n.a.	n.a.	n.a.	n.a.	n.a.	n.a.	n.a.	n.a.	n.a.	n.a.
CK_00037507	brown	brown_0003	brown_0003	brown_0005	n.a.	n.a.	brown_0006	n.a.	n.a.	brown_0002	brown_0010	n.a.	brown_0008	brown_0003	brown_0005	n.a.	n.a.	n.a.	brown_0003	n.a.	n.a.	n.a.	n.a.	n.a.	n.a.	n.a.	brown_0009	brown_0004	brown_0006	brown_0004	brown_0006	brown_0006	brown_0005	n.a.	brown_0008	n.a.	n.a.	brown_0005	n.a.	brown_0003	brown_0003	n.a.	n.a.	n.a.	n.a.	brown_0002	n.a.	n.a.	n.a.
CK_00056650	brown	brown_0004	brown_0004	brown_0003	brown_0001	brown_0009	brown_0008	brown_0007	brown_0006	brown_0003	brown_0012	brown_0002	brown_0015	brown_0011	brown_0003	brown_0006	brown_0012	brown_0006	n.a.	brown_0005	n.a.	brown_0002	brown_0008	brown_0001	brown_0006	brown_0009	brown_0003	brown_0008	brown_0008	brown_0002	brown_0008	brown_0004	brown_0017	n.a.	n.a.	brown_0020	brown_0001	brown_0007	brown_0006	brown_0002	brown_0002	brown_0003	brown_0002	brown_0004	brown_0004	brown_0005	n.a.	n.a.	brown_0001
CK_00056637	brown	brown_0004	brown_0004	brown_0003	brown_0001	n.a.	brown_0008	brown_0007	brown_0006	brown_0003	brown_0012	brown_0002	brown_0015	brown_0011	brown_0003	brown_0006	brown_0012	brown_0006	brown_0002	brown_0005	n.a.	brown_0002	brown_0008	brown_0001	brown_0006	brown_0009	brown_0003	brown_0008	brown_0008	brown_0002	brown_0008	brown_0004	brown_0017	n.a.	n.a.	brown_0020	brown_0001	brown_0007	brown_0006	brown_0002	brown_0002	brown_0003	brown_0002	brown_0004	brown_0004	brown_0005	n.a.	n.a.	brown_0001
CK_00056678	brown	brown_0004	brown_0004	brown_0003	brown_0001	brown_0009	brown_0008	brown_0007	brown_0006	brown_0003	brown_0012	brown_0002	brown_0015	brown_0011	brown_0003	brown_0006	brown_0012	brown_0006	n.a.	brown_0005	n.a.	brown_0002	brown_0008	brown_0001	brown_0006	brown_0009	brown_0003	brown_0008	brown_0008	brown_0002	brown_0008	brown_0004	brown_0017	n.a.	n.a.	brown_0020	brown_0001	brown_0007	brown_0006	brown_0002	brown_0002	brown_0003	brown_0002	brown_0004	brown_0004	brown_0005	n.a.	n.a.	brown_0001
CK_00005282	brown	brown_0005	brown_0001	n.a.	n.a.	n.a.	brown_0004	n.a.	n.a.	n.a.	n.a.	n.a.	n.a.	n.a.	n.a.	brown_0011	brown_0001	n.a.	n.a.	brown_0008	n.a.	n.a.	brown_0004	brown_0005	n.a.	n.a.	n.a.	n.a.	n.a.	n.a.	n.a.	n.a.	n.a.	n.a.	n.a.	brown_0023	n.a.	brown_0018	n.a.	n.a.	brown_0004	n.a.	n.a.	n.a.	brown_0008	n.a.	brown_0003	n.a.	brown_0002
CK_00056759	brown	brown_0005	brown_0001	n.a.	n.a.	n.a.	brown_0004	n.a.	n.a.	n.a.	n.a.	n.a.	n.a.	n.a.	n.a.	brown_0011	brown_0001	n.a.	n.a.	brown_0008	n.a.	n.a.	brown_0004	n.a.	n.a.	n.a.	n.a.	n.a.	n.a.	n.a.	n.a.	n.a.	n.a.	n.a.	n.a.	n.a.	n.a.	n.a.	n.a.	n.a.	n.a.	n.a.	n.a.	n.a.	brown_0008	n.a.	brown_0003	n.a.	brown_0002
CK_00050161	brown	brown_0005	brown_0001	n.a.	n.a.	n.a.	brown_0004	brown_0005	n.a.	n.a.	n.a.	n.a.	n.a.	n.a.	n.a.	brown_0011	brown_0001	n.a.	n.a.	brown_0008	n.a.	n.a.	brown_0004	brown_0005	n.a.	n.a.	n.a.	n.a.	n.a.	n.a.	n.a.	n.a.	n.a.	n.a.	n.a.	n.a.	n.a.	n.a.	brown_0007	n.a.	n.a.	n.a.	n.a.	n.a.	brown_0008	n.a.	brown_0003	n.a.	brown_0002
CK_00047438	blue	n.a.	blue_0004	n.a.	n.a.	n.a.	n.a.	n.a.	blue_0007	n.a.	blue_0028	blue_0016	blue_0027	blue_0034	n.a.	n.a.	blue_0011	n.a.	n.a.	n.a.	blue_0016	n.a.	n.a.	n.a.	blue_0002	n.a.	n.a.	blue_0014	blue_0013	n.a.	blue_0025	blue_0012	n.a.	n.a.	n.a.	blue_0027	n.a.	blue_0007	n.a.	n.a.	blue_0018	blue_0009	n.a.	blue_0015	n.a.	blue_0012	n.a.	blue_0030	blue_0015
CK_00004923	blue	n.a.	blue_0004	n.a.	n.a.	blue_0007	n.a.	blue_0022	blue_0007	n.a.	blue_0027	n.a.	n.a.	blue_0032	n.a.	n.a.	n.a.	blue_0002	blue_0014	n.a.	blue_0003	blue_0029	n.a.	n.a.	n.a.	n.a.	n.a.	n.a.	n.a.	n.a.	n.a.	n.a.	blue_0009	n.a.	blue_0001	blue_0004	n.a.	n.a.	n.a.	n.a.	blue_0018	blue_0009	blue_0020	blue_0016	n.a.	n.a.	blue_0018	blue_0017	blue_0015
CK_00050013	blue	n.a.	blue_0011	blue_0008	n.a.	blue_0007	blue_0003	n.a.	blue_0017	blue_0016	blue_0014	blue_0010	blue_0018	blue_0011	n.a.	blue_0002	n.a.	blue_0010	n.a.	n.a.	blue_0002	n.a.	n.a.	n.a.	blue_0008	n.a.	blue_0001	blue_0002	blue_0020	blue_0004	blue_0009	blue_0021	n.a.	blue_0004	n.a.	n.a.	n.a.	n.a.	blue_0001	blue_0009	blue_0004	blue_0017	blue_0001	blue_0001	blue_0003	blue_0001	blue_0007	blue_0002	blue_0012
CK_00001433	blue	n.a.	blue_0011	blue_0008	n.a.	blue_0027	blue_0005	blue_0012	n.a.	n.a.	n.a.	n.a.	n.a.	blue_0020	n.a.	blue_0008	n.a.	n.a.	n.a.	blue_0014	n.a.	blue_0003	n.a.	n.a.	blue_0011	blue_0002	n.a.	n.a.	blue_0008	n.a.	n.a.	n.a.	blue_0027	n.a.	n.a.	n.a.	n.a.	n.a.	blue_0001	blue_0017	n.a.	n.a.	n.a.	blue_0001	blue_0023	n.a.	blue_0002	blue_0002	n.a.
CK_00051606	turquoise	n.a.	turquoise_0003	turquoise_0017	n.a.	n.a.	n.a.	turquoise_0001	n.a.	n.a.	n.a.	n.a.	turquoise_0001	n.a.	n.a.	turquoise_0004	n.a.	n.a.	n.a.	turquoise_0023	n.a.	n.a.	n.a.	turquoise_0007	n.a.	n.a.	n.a.	n.a.	n.a.	n.a.	n.a.	n.a.	turquoise_0001	n.a.	n.a.	n.a.	n.a.	n.a.	n.a.	n.a.	n.a.	n.a.	n.a.	n.a.	n.a.	n.a.	n.a.	turquoise_0002	n.a.
CK_00001324	turquoise	n.a.	turquoise_0003	turquoise_0017	n.a.	n.a.	n.a.	n.a.	n.a.	turquoise_0011	n.a.	n.a.	n.a.	n.a.	n.a.	n.a.	n.a.	n.a.	n.a.	n.a.	n.a.	n.a.	n.a.	n.a.	n.a.	n.a.	n.a.	n.a.	n.a.	n.a.	n.a.	n.a.	n.a.	n.a.	n.a.	n.a.	n.a.	n.a.	n.a.	n.a.	n.a.	n.a.	n.a.	n.a.	n.a.	n.a.	n.a.	n.a.	n.a.
CK_00050017	turquoise	n.a.	turquoise_0008	n.a.	n.a.	n.a.	n.a.	n.a.	n.a.	n.a.	n.a.	n.a.	n.a.	n.a.	n.a.	n.a.	n.a.	n.a.	n.a.	n.a.	n.a.	n.a.	n.a.	turquoise_0037	n.a.	turquoise_0005	n.a.	n.a.	n.a.	n.a.	n.a.	n.a.	n.a.	n.a.	n.a.	n.a.	n.a.	n.a.	n.a.	n.a.	n.a.	n.a.	n.a.	n.a.	n.a.	n.a.	n.a.	n.a.	n.a.
CK_00038263	turquoise	n.a.	turquoise_0008	n.a.	n.a.	n.a.	n.a.	n.a.	n.a.	n.a.	n.a.	n.a.	n.a.	n.a.	n.a.	n.a.	n.a.	n.a.	n.a.	turquoise_0003	n.a.	n.a.	turquoise_0021	n.a.	n.a.	n.a.	n.a.	n.a.	n.a.	n.a.	n.a.	n.a.	n.a.	n.a.	n.a.	n.a.	n.a.	n.a.	n.a.	n.a.	n.a.	n.a.	n.a.	n.a.	n.a.	n.a.	n.a.	n.a.	n.a.
CK_00001798	turquoise	n.a.	turquoise_0018	n.a.	turquoise_0008	n.a.	n.a.	n.a.	n.a.	turquoise_0028	n.a.	n.a.	n.a.	n.a.	n.a.	n.a.	n.a.	turquoise_0004	n.a.	turquoise_0039	n.a.	n.a.	turquoise_0033	turquoise_0027	turquoise_0026	turquoise_0009	turquoise_0021	n.a.	n.a.	n.a.	n.a.	n.a.	n.a.	n.a.	n.a.	n.a.	n.a.	n.a.	n.a.	n.a.	n.a.	n.a.	n.a.	n.a.	n.a.	n.a.	n.a.	n.a.	n.a.
CK_00034838	brown	n.a.	brown_0006	brown_0001	n.a.	n.a.	n.a.	n.a.	n.a.	n.a.	n.a.	n.a.	n.a.	n.a.	n.a.	n.a.	n.a.	n.a.	n.a.	n.a.	n.a.	n.a.	n.a.	n.a.	n.a.	n.a.	n.a.	n.a.	n.a.	n.a.	n.a.	n.a.	n.a.	brown_0009	n.a.	n.a.	n.a.	n.a.	n.a.	n.a.	brown_0007	n.a.	n.a.	n.a.	brown_0003	n.a.	n.a.	n.a.	n.a.
CK_00043003	brown	n.a.	brown_0006	brown_0001	n.a.	n.a.	n.a.	n.a.	n.a.	n.a.	n.a.	n.a.	n.a.	n.a.	n.a.	n.a.	n.a.	n.a.	n.a.	n.a.	n.a.	n.a.	n.a.	n.a.	n.a.	n.a.	n.a.	n.a.	n.a.	n.a.	n.a.	n.a.	n.a.	n.a.	n.a.	n.a.	n.a.	n.a.	n.a.	n.a.	brown_0007	n.a.	n.a.	n.a.	brown_0003	n.a.	n.a.	n.a.	n.a.
CK_00039100	turquoise	n.a.	n.a.	turquoise_0016	turquoise_0001	n.a.	n.a.	n.a.	n.a.	n.a.	n.a.	n.a.	n.a.	n.a.	n.a.	turquoise_0020	turquoise_0006	n.a.	n.a.	turquoise_0005	n.a.	n.a.	turquoise_0012	turquoise_0006	turquoise_0008	n.a.	n.a.	n.a.	n.a.	n.a.	n.a.	n.a.	n.a.	n.a.	n.a.	n.a.	n.a.	n.a.	n.a.	n.a.	n.a.	n.a.	n.a.	n.a.	n.a.	n.a.	n.a.	n.a.	n.a.
CK_00000097	blue	n.a.	n.a.	n.a.	blue_0001	blue_0006	blue_0003	blue_0003	blue_0002	n.a.	blue_0003	n.a.	blue_0002	n.a.	blue_0005	blue_0001	blue_0021	n.a.	n.a.	n.a.	blue_0001	blue_0015	blue_0018	n.a.	n.a.	n.a.	n.a.	blue_0015	blue_0006	blue_0021	n.a.	blue_0008	blue_0006	blue_0001	blue_0005	blue_0029	n.a.	n.a.	blue_0002	blue_0002	blue_0010	blue_0003	blue_0007	blue_0001	blue_0001	blue_0006	blue_0003	blue_0004	blue_0001
CK_00036865	blue	n.a.	n.a.	n.a.	blue_0001	n.a.	blue_0014	blue_0006	n.a.	n.a.	blue_0011	n.a.	n.a.	n.a.	blue_0002	blue_0001	blue_0021	blue_0013	blue_0007	n.a.	blue_0011	n.a.	blue_0018	blue_0016	n.a.	n.a.	n.a.	n.a.	blue_0002	n.a.	blue_0002	n.a.	blue_0012	n.a.	n.a.	n.a.	blue_0005	blue_0020	blue_0010	blue_0011	blue_0006	blue_0013	blue_0006	blue_0003	blue_0008	n.a.	blue_0004	blue_0013	blue_0005
CK_00049169	blue	n.a.	n.a.	n.a.	blue_0002	blue_0006	blue_0003	blue_0003	blue_0002	n.a.	blue_0003	n.a.	blue_0002	blue_0003	blue_0005	blue_0009	blue_0001	blue_0024	n.a.	blue_0002	blue_0001	n.a.	blue_0004	blue_0004	n.a.	n.a.	blue_0009	blue_0015	blue_0006	n.a.	n.a.	blue_0008	blue_0006	n.a.	blue_0005	blue_0011	n.a.	n.a.	blue_0002	blue_0002	blue_0010	blue_0003	blue_0007	blue_0001	blue_0001	blue_0006	blue_0003	blue_0004	blue_0001
CK_00001907	blue	n.a.	n.a.	n.a.	blue_0002	blue_0006	blue_0003	blue_0003	blue_0002	n.a.	blue_0003	n.a.	blue_0002	n.a.	blue_0005	blue_0009	blue_0001	blue_0012	n.a.	blue_0002	n.a.	blue_0005	blue_0004	blue_0004	blue_0015	blue_0009	blue_0010	blue_0015	blue_0006	n.a.	n.a.	blue_0008	blue_0006	n.a.	n.a.	n.a.	n.a.	n.a.	blue_0002	blue_0002	blue_0010	blue_0003	blue_0007	blue_0001	blue_0001	blue_0006	blue_0003	blue_0004	blue_0001
CK_00001369	blue	n.a.	n.a.	n.a.	blue_0002	blue_0024	blue_0012	blue_0002	blue_0002	blue_0009	blue_0003	blue_0006	blue_0002	blue_0033	blue_0005	blue_0009	blue_0001	blue_0019	n.a.	blue_0002	blue_0001	blue_0002	blue_0004	blue_0004	n.a.	n.a.	blue_0011	blue_0015	blue_0023	blue_0006	n.a.	blue_0006	blue_0006	blue_0009	blue_0005	blue_0011	n.a.	blue_0023	blue_0007	blue_0003	blue_0017	blue_0015	blue_0010	blue_0014	blue_0012	blue_0010	blue_0005	blue_0008	blue_0010
CK_00001370	blue	n.a.	n.a.	n.a.	blue_0002	blue_0024	blue_0012	blue_0002	blue_0002	blue_0009	blue_0003	blue_0006	blue_0002	blue_0033	blue_0005	blue_0009	blue_0001	blue_0019	n.a.	blue_0002	blue_0001	blue_0002	blue_0004	blue_0004	n.a.	n.a.	blue_0011	blue_0015	blue_0023	blue_0006	n.a.	blue_0006	blue_0006	blue_0009	blue_0005	blue_0011	n.a.	blue_0023	blue_0007	blue_0003	blue_0017	blue_0015	blue_0010	blue_0014	blue_0012	blue_0010	blue_0005	blue_0008	blue_0010
CK_00002642	blue	n.a.	n.a.	n.a.	blue_0002	blue_0024	blue_0012	blue_0002	blue_0002	blue_0013	blue_0003	n.a.	blue_0002	blue_0033	blue_0005	blue_0009	blue_0001	blue_0019	n.a.	blue_0002	blue_0001	blue_0002	blue_0004	blue_0004	n.a.	n.a.	blue_0011	blue_0015	blue_0023	blue_0006	n.a.	blue_0006	blue_0006	blue_0009	blue_0005	blue_0011	n.a.	blue_0023	blue_0007	blue_0003	blue_0017	n.a.	blue_0010	blue_0014	blue_0012	n.a.	n.a.	blue_0008	blue_0010
CK_00004040	blue	n.a.	n.a.	n.a.	blue_0002	blue_0006	blue_0003	blue_0003	blue_0002	n.a.	blue_0003	blue_0018	blue_0002	blue_0002	blue_0005	blue_0009	blue_0001	n.a.	blue_0018	blue_0002	blue_0001	blue_0002	blue_0004	blue_0004	blue_0013	n.a.	blue_0009	blue_0015	blue_0006	n.a.	blue_0026	blue_0008	blue_0006	blue_0014	blue_0005	blue_0011	n.a.	blue_0017	blue_0002	blue_0002	blue_0010	blue_0003	blue_0007	blue_0001	blue_0001	blue_0006	blue_0003	blue_0004	blue_0001
CK_00001368	blue	n.a.	n.a.	n.a.	blue_0002	blue_0024	blue_0012	blue_0002	blue_0002	blue_0009	blue_0003	blue_0006	blue_0002	blue_0033	blue_0005	blue_0009	blue_0001	blue_0019	n.a.	blue_0002	blue_0001	blue_0002	blue_0004	blue_0004	n.a.	n.a.	blue_0011	blue_0015	blue_0023	blue_0006	n.a.	blue_0006	blue_0006	blue_0009	blue_0005	blue_0011	n.a.	blue_0023	blue_0007	blue_0003	blue_0017	blue_0015	blue_0010	blue_0014	blue_0012	blue_0010	blue_0005	blue_0008	blue_0010
CK_00001924	blue	n.a.	n.a.	n.a.	blue_0002	blue_0006	blue_0003	blue_0003	blue_0002	blue_0010	blue_0003	blue_0009	blue_0002	blue_0003	blue_0005	blue_0009	blue_0001	n.a.	blue_0018	blue_0002	blue_0001	blue_0002	blue_0004	blue_0004	n.a.	blue_0004	blue_0009	blue_0015	blue_0006	n.a.	n.a.	blue_0008	blue_0006	n.a.	blue_0005	blue_0011	n.a.	n.a.	blue_0002	blue_0002	blue_0010	n.a.	blue_0007	blue_0001	blue_0001	blue_0006	blue_0003	blue_0004	blue_0001
CK_00039912	blue	n.a.	n.a.	n.a.	blue_0003	n.a.	n.a.	n.a.	blue_0016	n.a.	blue_0020	n.a.	blue_0015	n.a.	blue_0025	blue_0008	blue_0003	n.a.	n.a.	blue_0015	n.a.	blue_0002	blue_0008	blue_0008	n.a.	n.a.	n.a.	blue_0009	blue_0021	blue_0019	blue_0021	blue_0007	blue_0018	blue_0020	n.a.	n.a.	n.a.	n.a.	blue_0001	blue_0007	blue_0001	n.a.	n.a.	blue_0009	blue_0003	blue_0001	blue_0008	n.a.	blue_0008
CK_00001920	blue	n.a.	n.a.	n.a.	blue_0003	blue_0009	blue_0003	blue_0015	n.a.	n.a.	n.a.	n.a.	n.a.	n.a.	blue_0025	n.a.	n.a.	n.a.	n.a.	n.a.	n.a.	blue_0017	n.a.	n.a.	n.a.	n.a.	n.a.	blue_0009	n.a.	blue_0004	n.a.	blue_0007	blue_0027	n.a.	n.a.	blue_0015	n.a.	n.a.	blue_0001	blue_0009	blue_0004	blue_0017	blue_0001	blue_0001	blue_0003	blue_0001	blue_0002	blue_0002	blue_0012
CK_00036913	blue	n.a.	n.a.	n.a.	blue_0004	blue_0009	blue_0016	blue_0001	blue_0014	blue_0016	blue_0020	n.a.	blue_0001	blue_0006	blue_0019	blue_0023	blue_0019	n.a.	n.a.	blue_0007	n.a.	n.a.	blue_0029	blue_0011	n.a.	n.a.	n.a.	blue_0011	blue_0007	blue_0005	blue_0006	blue_0005	blue_0021	blue_0019	blue_0013	blue_0009	n.a.	n.a.	blue_0005	n.a.	blue_0004	blue_0001	blue_0001	blue_0001	blue_0003	blue_0001	blue_0002	blue_0002	blue_0002
CK_00042537	blue	n.a.	n.a.	n.a.	blue_0004	n.a.	n.a.	blue_0003	n.a.	n.a.	n.a.	n.a.	n.a.	n.a.	n.a.	n.a.	blue_0014	blue_0004	blue_0012	blue_0010	n.a.	blue_0020	blue_0025	blue_0010	n.a.	n.a.	n.a.	blue_0015	n.a.	blue_0021	n.a.	blue_0021	blue_0006	blue_0001	n.a.	blue_0009	n.a.	n.a.	blue_0002	blue_0017	blue_0010	blue_0003	blue_0007	blue_0001	n.a.	blue_0006	blue_0003	blue_0004	blue_0001
CK_00002638	blue	n.a.	n.a.	n.a.	blue_0004	n.a.	blue_0008	blue_0005	n.a.	n.a.	blue_0015	blue_0010	blue_0004	blue_0001	blue_0013	blue_0023	blue_0019	blue_0004	n.a.	blue_0007	blue_0010	blue_0010	blue_0029	blue_0011	blue_0008	n.a.	n.a.	blue_0003	blue_0010	blue_0012	blue_0005	blue_0013	blue_0002	n.a.	n.a.	blue_0001	blue_0008	blue_0010	blue_0004	blue_0014	blue_0013	blue_0007	blue_0002	blue_0005	blue_0003	blue_0001	blue_0001	blue_0002	blue_0003
CK_00042851	blue	n.a.	n.a.	n.a.	blue_0004	blue_0006	blue_0003	blue_0003	blue_0002	n.a.	blue_0003	n.a.	blue_0002	n.a.	blue_0005	n.a.	n.a.	n.a.	n.a.	blue_0010	blue_0001	blue_0005	blue_0025	blue_0010	n.a.	n.a.	n.a.	blue_0015	blue_0006	n.a.	n.a.	blue_0008	blue_0006	n.a.	blue_0005	blue_0011	n.a.	n.a.	blue_0002	blue_0002	blue_0010	blue_0003	blue_0007	blue_0001	blue_0001	blue_0006	blue_0003	blue_0004	blue_0001
CK_00003993	blue	n.a.	n.a.	n.a.	blue_0005	blue_0006	blue_0003	blue_0003	blue_0002	n.a.	n.a.	n.a.	blue_0002	blue_0003	blue_0005	blue_0012	blue_0018	n.a.	blue_0015	blue_0012	blue_0001	n.a.	blue_0022	blue_0009	n.a.	n.a.	n.a.	blue_0015	blue_0006	n.a.	n.a.	blue_0008	blue_0006	n.a.	blue_0005	blue_0011	n.a.	n.a.	blue_0002	blue_0002	blue_0010	blue_0003	blue_0007	blue_0001	blue_0001	blue_0006	blue_0003	blue_0004	blue_0001
CK_00001241	blue	n.a.	n.a.	n.a.	blue_0005	blue_0028	blue_0009	blue_0017	blue_0006	n.a.	blue_0009	n.a.	blue_0001	blue_0006	blue_0019	n.a.	blue_0006	n.a.	n.a.	blue_0009	blue_0005	n.a.	n.a.	n.a.	n.a.	n.a.	n.a.	blue_0011	blue_0007	n.a.	blue_0006	blue_0005	n.a.	blue_0016	blue_0014	n.a.	blue_0002	blue_0008	blue_0001	blue_0012	blue_0002	blue_0001	blue_0002	blue_0009	blue_0006	blue_0004	blue_0002	blue_0006	blue_0004
CK_00002661	blue	n.a.	n.a.	n.a.	blue_0006	n.a.	blue_0002	blue_0030	blue_0023	n.a.	blue_0029	n.a.	n.a.	blue_0017	n.a.	blue_0021	blue_0020	blue_0017	blue_0009	blue_0008	blue_0028	blue_0028	blue_0007	blue_0013	n.a.	blue_0015	blue_0008	blue_0023	blue_0028	n.a.	blue_0012	blue_0022	blue_0011	blue_0010	blue_0015	blue_0007	blue_0003	blue_0021	blue_0017	blue_0028	blue_0005	blue_0020	blue_0023	blue_0023	blue_0009	blue_0027	blue_0006	blue_0016	blue_0019
CK_00046930	blue	n.a.	n.a.	n.a.	blue_0006	blue_0011	blue_0028	blue_0009	blue_0001	blue_0002	blue_0008	n.a.	blue_0008	blue_0026	blue_0016	blue_0021	blue_0020	blue_0017	blue_0009	blue_0008	blue_0006	blue_0030	blue_0007	blue_0013	n.a.	n.a.	blue_0008	blue_0010	blue_0004	blue_0029	blue_0018	blue_0019	blue_0023	n.a.	n.a.	blue_0013	blue_0001	blue_0005	blue_0001	blue_0007	blue_0009	blue_0010	blue_0004	blue_0012	blue_0002	blue_0014	blue_0013	blue_0021	blue_0011
CK_00003476	blue	n.a.	n.a.	n.a.	blue_0007	blue_0006	blue_0003	blue_0003	blue_0002	n.a.	blue_0003	n.a.	blue_0002	n.a.	blue_0005	n.a.	blue_0023	n.a.	n.a.	blue_0005	blue_0001	n.a.	blue_0013	blue_0005	n.a.	n.a.	n.a.	blue_0015	blue_0006	n.a.	blue_0010	blue_0008	blue_0006	blue_0001	blue_0005	blue_0028	n.a.	n.a.	blue_0002	blue_0002	blue_0010	blue_0003	blue_0007	blue_0001	blue_0001	blue_0006	blue_0003	blue_0004	blue_0001
CK_00054193	blue	n.a.	n.a.	n.a.	blue_0007	blue_0004	blue_0003	blue_0003	blue_0013	n.a.	blue_0010	n.a.	blue_0006	blue_0012	blue_0012	n.a.	blue_0023	blue_0006	n.a.	blue_0005	blue_0008	blue_0001	blue_0013	blue_0005	n.a.	n.a.	n.a.	blue_0001	n.a.	n.a.	blue_0014	blue_0003	n.a.	blue_0001	blue_0003	blue_0006	n.a.	n.a.	blue_0002	blue_0002	blue_0007	blue_0003	blue_0007	blue_0002	blue_0001	blue_0005	blue_0003	blue_0004	blue_0001
CK_00036878	blue	n.a.	n.a.	n.a.	blue_0007	n.a.	blue_0013	blue_0012	blue_0001	n.a.	blue_0008	n.a.	blue_0015	blue_0014	blue_0025	n.a.	blue_0023	n.a.	n.a.	blue_0005	blue_0006	blue_0007	blue_0013	blue_0005	n.a.	n.a.	n.a.	blue_0009	blue_0016	blue_0016	n.a.	blue_0007	blue_0013	n.a.	n.a.	n.a.	n.a.	n.a.	blue_0001	blue_0007	blue_0001	blue_0004	blue_0005	blue_0009	blue_0003	blue_0001	blue_0008	blue_0005	blue_0008
CK_00002293	blue	n.a.	n.a.	n.a.	blue_0007	blue_0011	blue_0011	blue_0009	blue_0001	blue_0018	blue_0008	n.a.	blue_0008	blue_0026	blue_0016	n.a.	blue_0023	blue_0015	blue_0010	blue_0005	blue_0006	blue_0019	blue_0013	blue_0005	blue_0014	blue_0015	blue_0003	blue_0010	blue_0004	n.a.	blue_0018	blue_0019	blue_0023	n.a.	n.a.	blue_0013	blue_0013	blue_0012	blue_0001	blue_0007	blue_0009	blue_0010	blue_0004	blue_0012	blue_0002	blue_0014	blue_0013	blue_0021	blue_0011
CK_00047257	blue	n.a.	n.a.	n.a.	blue_0007	blue_0017	blue_0014	blue_0006	n.a.	blue_0013	blue_0011	n.a.	n.a.	n.a.	blue_0002	blue_0016	blue_0018	blue_0009	blue_0001	blue_0017	blue_0011	blue_0009	blue_0011	blue_0015	n.a.	blue_0007	blue_0012	blue_0005	blue_0002	n.a.	blue_0002	blue_0014	blue_0012	blue_0002	n.a.	blue_0039	blue_0016	blue_0020	blue_0010	blue_0011	blue_0006	blue_0013	blue_0006	blue_0003	blue_0008	blue_0001	blue_0004	blue_0013	blue_0005
CK_00043603	blue	n.a.	n.a.	n.a.	blue_0008	blue_0014	blue_0019	blue_0032	blue_0024	blue_0006	blue_0026	n.a.	blue_0005	n.a.	blue_0015	blue_0024	blue_0030	n.a.	blue_0016	blue_0019	blue_0024	blue_0011	blue_0006	blue_0012	n.a.	blue_0014	blue_0017	blue_0033	blue_0027	n.a.	blue_0016	blue_0002	blue_0001	blue_0012	n.a.	blue_0030	n.a.	blue_0011	blue_0009	blue_0005	blue_0020	blue_0018	blue_0026	blue_0029	blue_0022	blue_0008	blue_0024	blue_0019	blue_0025
CK_00045641	blue	n.a.	n.a.	n.a.	blue_0008	blue_0014	blue_0019	blue_0032	blue_0024	blue_0006	blue_0026	blue_0011	blue_0005	blue_0033	blue_0015	blue_0024	blue_0030	n.a.	blue_0016	blue_0019	blue_0024	blue_0011	blue_0006	blue_0012	n.a.	blue_0014	blue_0017	blue_0033	n.a.	n.a.	blue_0016	blue_0002	blue_0001	blue_0012	n.a.	blue_0030	n.a.	blue_0011	blue_0009	blue_0005	blue_0020	blue_0018	blue_0026	blue_0029	blue_0022	blue_0008	blue_0024	blue_0019	blue_0025
CK_00039933	blue	n.a.	n.a.	n.a.	blue_0009	n.a.	n.a.	blue_0017	blue_0006	n.a.	blue_0009	blue_0015	blue_0001	blue_0006	blue_0019	n.a.	n.a.	blue_0015	blue_0012	blue_0022	blue_0005	n.a.	blue_0023	blue_0024	n.a.	n.a.	n.a.	blue_0011	blue_0007	blue_0005	blue_0006	blue_0005	blue_0021	n.a.	blue_0011	blue_0019	blue_0002	n.a.	blue_0001	blue_0012	blue_0002	blue_0001	blue_0002	blue_0009	blue_0006	blue_0004	blue_0002	blue_0006	blue_0004
CK_00047022	blue	n.a.	n.a.	n.a.	blue_0009	blue_0020	blue_0026	blue_0019	blue_0003	n.a.	blue_0006	n.a.	n.a.	blue_0024	blue_0033	n.a.	n.a.	blue_0011	n.a.	blue_0022	n.a.	blue_0026	blue_0023	blue_0024	n.a.	n.a.	blue_0002	blue_0016	blue_0019	blue_0004	n.a.	blue_0016	blue_0010	n.a.	blue_0008	blue_0025	n.a.	blue_0009	blue_0019	blue_0006	blue_0027	blue_0024	blue_0015	blue_0020	blue_0017	blue_0025	blue_0027	blue_0025	blue_0016
CK_00038477	blue	n.a.	n.a.	n.a.	blue_0010	n.a.	blue_0013	blue_0012	n.a.	n.a.	n.a.	n.a.	blue_0015	blue_0014	blue_0025	n.a.	n.a.	n.a.	n.a.	n.a.	blue_0013	n.a.	n.a.	n.a.	blue_0003	n.a.	blue_0001	blue_0009	n.a.	n.a.	blue_0008	blue_0007	blue_0013	n.a.	n.a.	blue_0015	blue_0013	blue_0010	n.a.	blue_0010	blue_0001	blue_0004	n.a.	n.a.	blue_0003	blue_0001	blue_0008	n.a.	blue_0008
CK_00004029	blue	n.a.	n.a.	n.a.	blue_0010	blue_0004	blue_0003	blue_0003	blue_0004	n.a.	blue_0010	blue_0013	blue_0006	blue_0012	blue_0012	blue_0008	blue_0003	blue_0024	n.a.	blue_0015	blue_0008	blue_0001	blue_0008	blue_0008	blue_0009	blue_0011	blue_0009	blue_0001	n.a.	n.a.	blue_0014	blue_0003	blue_0026	blue_0001	blue_0003	blue_0006	n.a.	n.a.	blue_0002	blue_0002	blue_0007	blue_0003	blue_0007	blue_0002	blue_0001	blue_0005	blue_0003	blue_0004	blue_0001
CK_00051363	blue	n.a.	n.a.	n.a.	blue_0011	blue_0011	n.a.	n.a.	n.a.	n.a.	n.a.	n.a.	blue_0008	blue_0026	blue_0016	blue_0008	blue_0003	n.a.	n.a.	blue_0015	n.a.	blue_0019	blue_0008	blue_0008	n.a.	n.a.	n.a.	blue_0010	blue_0004	n.a.	blue_0018	blue_0019	n.a.	n.a.	n.a.	blue_0013	blue_0013	blue_0012	blue_0001	n.a.	blue_0009	blue_0010	blue_0004	blue_0012	blue_0002	blue_0014	blue_0013	blue_0021	blue_0011
CK_00003420	blue	n.a.	n.a.	n.a.	blue_0011	n.a.	n.a.	n.a.	n.a.	n.a.	n.a.	n.a.	n.a.	n.a.	n.a.	blue_0002	n.a.	n.a.	n.a.	blue_0004	n.a.	blue_0017	blue_0017	blue_0008	n.a.	n.a.	blue_0007	n.a.	blue_0008	n.a.	n.a.	n.a.	n.a.	n.a.	n.a.	n.a.	n.a.	n.a.	blue_0005	blue_0010	blue_0002	blue_0001	blue_0001	blue_0001	blue_0003	blue_0001	blue_0002	blue_0002	n.a.
CK_00003497	blue	n.a.	n.a.	n.a.	blue_0011	blue_0004	blue_0013	blue_0008	n.a.	n.a.	n.a.	n.a.	blue_0006	blue_0012	blue_0012	blue_0008	blue_0003	blue_0016	n.a.	n.a.	n.a.	blue_0001	blue_0008	blue_0008	n.a.	n.a.	n.a.	blue_0021	n.a.	blue_0022	blue_0014	blue_0003	blue_0026	n.a.	n.a.	n.a.	n.a.	n.a.	n.a.	blue_0009	n.a.	n.a.	blue_0001	blue_0001	blue_0003	blue_0001	blue_0007	blue_0002	blue_0002
CK_00003494	blue	n.a.	n.a.	n.a.	blue_0012	blue_0004	blue_0003	blue_0003	blue_0004	n.a.	blue_0010	n.a.	blue_0006	blue_0012	blue_0012	blue_0025	blue_0017	n.a.	n.a.	blue_0001	blue_0008	blue_0001	blue_0026	blue_0001	n.a.	n.a.	n.a.	blue_0001	blue_0024	n.a.	blue_0014	blue_0003	blue_0026	blue_0001	blue_0003	blue_0006	n.a.	n.a.	blue_0002	blue_0002	blue_0007	blue_0003	blue_0007	blue_0002	blue_0001	blue_0005	blue_0003	blue_0004	blue_0001
CK_00001496	blue	n.a.	n.a.	n.a.	blue_0012	blue_0011	blue_0011	blue_0009	n.a.	n.a.	n.a.	n.a.	blue_0008	blue_0026	blue_0016	blue_0025	blue_0017	n.a.	n.a.	blue_0001	n.a.	blue_0030	blue_0026	blue_0001	n.a.	n.a.	n.a.	blue_0010	blue_0004	blue_0009	blue_0018	blue_0019	blue_0023	n.a.	blue_0024	blue_0013	blue_0001	blue_0005	blue_0001	blue_0007	blue_0009	blue_0010	blue_0004	blue_0012	blue_0002	blue_0014	blue_0013	blue_0021	blue_0011
CK_00003479	blue	n.a.	n.a.	n.a.	blue_0012	blue_0006	blue_0003	blue_0003	blue_0002	n.a.	blue_0003	n.a.	blue_0002	n.a.	blue_0005	n.a.	blue_0023	blue_0022	n.a.	blue_0005	blue_0001	blue_0015	n.a.	blue_0005	n.a.	n.a.	blue_0016	blue_0015	blue_0006	blue_0021	n.a.	blue_0008	blue_0006	blue_0001	blue_0005	n.a.	n.a.	n.a.	blue_0002	blue_0002	blue_0010	blue_0003	blue_0007	blue_0001	blue_0001	blue_0006	blue_0003	blue_0004	blue_0001
CK_00044313	blue	n.a.	n.a.	n.a.	blue_0013	blue_0012	blue_0017	blue_0007	blue_0029	blue_0010	blue_0024	blue_0004	blue_0031	blue_0029	blue_0008	blue_0026	blue_0025	n.a.	blue_0017	blue_0011	blue_0023	blue_0008	blue_0030	blue_0026	blue_0012	blue_0004	n.a.	blue_0017	n.a.	blue_0020	blue_0013	blue_0017	blue_0003	n.a.	n.a.	blue_0010	blue_0015	n.a.	blue_0024	n.a.	n.a.	blue_0019	blue_0011	blue_0017	blue_0016	blue_0017	blue_0009	blue_0011	blue_0020
CK_00042680	blue	n.a.	n.a.	n.a.	blue_0013	blue_0012	blue_0017	blue_0007	n.a.	n.a.	n.a.	n.a.	blue_0031	blue_0029	blue_0008	blue_0026	blue_0025	n.a.	blue_0017	blue_0011	n.a.	blue_0008	blue_0030	blue_0026	n.a.	n.a.	n.a.	blue_0017	n.a.	blue_0020	blue_0013	blue_0017	blue_0003	n.a.	n.a.	blue_0010	blue_0015	n.a.	n.a.	blue_0004	blue_0016	blue_0019	blue_0011	blue_0017	blue_0016	blue_0017	blue_0009	blue_0011	blue_0020
CK_00001261	blue	n.a.	n.a.	n.a.	blue_0014	blue_0025	blue_0023	blue_0011	blue_0005	blue_0012	blue_0012	n.a.	blue_0029	n.a.	blue_0028	blue_0014	blue_0009	blue_0011	n.a.	blue_0016	blue_0004	blue_0024	blue_0020	blue_0018	n.a.	blue_0010	n.a.	n.a.	blue_0012	blue_0008	blue_0020	blue_0023	blue_0005	blue_0015	n.a.	blue_0032	n.a.	n.a.	blue_0026	blue_0030	blue_0014	blue_0016	blue_0018	blue_0006	blue_0004	blue_0003	blue_0025	blue_0007	blue_0009
CK_00000856	blue	n.a.	n.a.	n.a.	blue_0014	blue_0025	blue_0023	blue_0011	blue_0005	blue_0012	n.a.	n.a.	blue_0029	n.a.	n.a.	blue_0014	blue_0009	blue_0011	n.a.	blue_0016	blue_0004	blue_0024	blue_0020	blue_0018	n.a.	blue_0010	n.a.	blue_0004	blue_0012	blue_0008	blue_0020	blue_0023	blue_0005	blue_0015	n.a.	blue_0032	blue_0006	n.a.	blue_0026	blue_0030	blue_0014	blue_0016	blue_0018	blue_0006	blue_0004	blue_0003	blue_0025	blue_0007	blue_0009
CK_00003991	blue	n.a.	n.a.	n.a.	blue_0015	blue_0008	blue_0007	blue_0013	n.a.	n.a.	n.a.	n.a.	blue_0012	blue_0022	blue_0017	blue_0018	blue_0017	n.a.	n.a.	blue_0001	n.a.	blue_0004	blue_0024	n.a.	n.a.	n.a.	n.a.	blue_0021	n.a.	blue_0013	blue_0023	blue_0009	blue_0008	n.a.	n.a.	blue_0024	n.a.	n.a.	blue_0014	blue_0015	blue_0012	blue_0008	blue_0003	blue_0010	blue_0010	blue_0013	blue_0010	blue_0001	blue_0013
CK_00051501	blue	n.a.	n.a.	n.a.	blue_0016	blue_0002	blue_0001	blue_0016	n.a.	blue_0017	blue_0015	n.a.	blue_0009	blue_0018	blue_0027	n.a.	blue_0004	n.a.	blue_0019	n.a.	blue_0020	n.a.	blue_0019	blue_0012	n.a.	n.a.	blue_0016	blue_0007	blue_0015	n.a.	blue_0017	blue_0001	blue_0017	n.a.	n.a.	n.a.	n.a.	n.a.	blue_0001	blue_0013	blue_0008	blue_0004	blue_0005	blue_0019	blue_0005	blue_0001	blue_0002	n.a.	blue_0007
CK_00053642	blue	n.a.	n.a.	n.a.	blue_0016	blue_0029	n.a.	n.a.	n.a.	n.a.	blue_0025	n.a.	blue_0017	blue_0008	n.a.	n.a.	blue_0004	blue_0008	blue_0010	blue_0006	n.a.	blue_0033	blue_0019	blue_0012	n.a.	n.a.	blue_0006	blue_0030	n.a.	n.a.	n.a.	n.a.	blue_0020	n.a.	n.a.	n.a.	n.a.	n.a.	n.a.	n.a.	n.a.	blue_0022	n.a.	n.a.	n.a.	n.a.	n.a.	n.a.	n.a.
CK_00004022	blue	n.a.	n.a.	n.a.	blue_0016	blue_0012	blue_0017	blue_0007	blue_0009	n.a.	n.a.	n.a.	blue_0031	blue_0029	blue_0008	n.a.	n.a.	blue_0019	blue_0004	blue_0006	blue_0019	blue_0008	blue_0019	n.a.	n.a.	n.a.	n.a.	blue_0017	n.a.	blue_0020	blue_0013	blue_0017	blue_0003	n.a.	n.a.	n.a.	blue_0015	n.a.	blue_0030	blue_0004	blue_0016	blue_0019	blue_0011	blue_0017	blue_0016	blue_0017	blue_0009	blue_0011	blue_0020
CK_00043686	blue	n.a.	n.a.	n.a.	blue_0016	blue_0004	blue_0003	blue_0003	n.a.	n.a.	blue_0010	n.a.	blue_0006	blue_0012	blue_0012	n.a.	blue_0004	n.a.	n.a.	blue_0006	blue_0008	n.a.	blue_0019	blue_0012	n.a.	blue_0008	n.a.	blue_0012	blue_0006	n.a.	blue_0014	blue_0003	n.a.	blue_0001	blue_0003	blue_0006	n.a.	n.a.	blue_0002	blue_0002	blue_0007	blue_0003	blue_0007	blue_0002	blue_0001	blue_0005	blue_0003	blue_0004	blue_0001
CK_00002010	blue	n.a.	n.a.	n.a.	blue_0016	blue_0001	blue_0014	blue_0006	n.a.	n.a.	blue_0011	blue_0018	n.a.	blue_0027	blue_0002	n.a.	blue_0004	n.a.	blue_0012	blue_0006	n.a.	blue_0022	blue_0019	n.a.	blue_0008	n.a.	n.a.	blue_0005	blue_0002	n.a.	blue_0002	blue_0014	blue_0012	blue_0002	n.a.	blue_0008	blue_0005	blue_0020	blue_0010	blue_0011	blue_0006	blue_0013	blue_0006	blue_0003	blue_0008	blue_0001	blue_0004	blue_0013	blue_0005
CK_00004021	blue	n.a.	n.a.	n.a.	blue_0017	n.a.	n.a.	blue_0005	n.a.	n.a.	n.a.	n.a.	blue_0018	n.a.	n.a.	n.a.	blue_0017	n.a.	n.a.	blue_0001	blue_0010	blue_0017	blue_0024	blue_0001	n.a.	n.a.	n.a.	n.a.	blue_0020	blue_0004	blue_0009	blue_0021	n.a.	blue_0004	n.a.	n.a.	blue_0021	n.a.	blue_0004	blue_0014	blue_0013	blue_0007	blue_0002	blue_0005	blue_0003	blue_0001	blue_0001	blue_0002	blue_0003
CK_00038428	turquoise	n.a.	n.a.	n.a.	turquoise_0001	n.a.	n.a.	n.a.	n.a.	n.a.	n.a.	n.a.	n.a.	n.a.	n.a.	turquoise_0036	turquoise_0006	n.a.	n.a.	turquoise_0005	n.a.	n.a.	turquoise_0012	turquoise_0006	n.a.	n.a.	n.a.	n.a.	n.a.	n.a.	n.a.	n.a.	n.a.	n.a.	n.a.	n.a.	n.a.	n.a.	n.a.	n.a.	n.a.	n.a.	n.a.	n.a.	n.a.	n.a.	n.a.	n.a.	n.a.
CK_00053539	turquoise	n.a.	n.a.	n.a.	turquoise_0001	n.a.	n.a.	n.a.	n.a.	n.a.	n.a.	n.a.	n.a.	n.a.	n.a.	turquoise_0036	n.a.	n.a.	n.a.	turquoise_0005	n.a.	n.a.	turquoise_0012	turquoise_0006	n.a.	turquoise_0011	turquoise_0007	n.a.	n.a.	n.a.	n.a.	n.a.	n.a.	n.a.	n.a.	n.a.	n.a.	n.a.	n.a.	n.a.	n.a.	n.a.	n.a.	n.a.	n.a.	n.a.	n.a.	n.a.	n.a.
CK_00055921	turquoise	n.a.	n.a.	n.a.	turquoise_0001	n.a.	n.a.	n.a.	n.a.	n.a.	n.a.	n.a.	n.a.	n.a.	n.a.	turquoise_0036	turquoise_0006	n.a.	n.a.	turquoise_0005	n.a.	n.a.	turquoise_0012	turquoise_0006	turquoise_0002	n.a.	turquoise_0015	n.a.	n.a.	n.a.	n.a.	n.a.	n.a.	n.a.	n.a.	n.a.	n.a.	n.a.	n.a.	n.a.	n.a.	n.a.	n.a.	n.a.	n.a.	n.a.	n.a.	n.a.	n.a.
CK_00038529	turquoise	n.a.	n.a.	n.a.	turquoise_0001	n.a.	n.a.	n.a.	n.a.	n.a.	n.a.	n.a.	n.a.	n.a.	n.a.	n.a.	turquoise_0006	n.a.	n.a.	turquoise_0005	n.a.	n.a.	turquoise_0012	turquoise_0006	n.a.	n.a.	n.a.	n.a.	n.a.	n.a.	n.a.	n.a.	n.a.	n.a.	n.a.	n.a.	n.a.	n.a.	n.a.	n.a.	n.a.	n.a.	n.a.	n.a.	n.a.	n.a.	n.a.	n.a.	n.a.
CK_00049551	turquoise	n.a.	n.a.	n.a.	turquoise_0002	n.a.	n.a.	n.a.	n.a.	n.a.	n.a.	n.a.	n.a.	n.a.	n.a.	turquoise_0012	n.a.	n.a.	n.a.	n.a.	n.a.	n.a.	turquoise_0004	n.a.	n.a.	n.a.	n.a.	n.a.	n.a.	n.a.	n.a.	n.a.	n.a.	n.a.	n.a.	n.a.	n.a.	n.a.	n.a.	n.a.	n.a.	n.a.	n.a.	n.a.	n.a.	n.a.	n.a.	n.a.	n.a.
CK_00004193	turquoise	n.a.	n.a.	n.a.	turquoise_0002	n.a.	n.a.	n.a.	n.a.	n.a.	n.a.	n.a.	n.a.	n.a.	n.a.	turquoise_0022	turquoise_0033	turquoise_0024	turquoise_0008	turquoise_0027	n.a.	n.a.	turquoise_0043	turquoise_0001	n.a.	n.a.	turquoise_0002	n.a.	n.a.	n.a.	n.a.	n.a.	n.a.	n.a.	n.a.	n.a.	n.a.	n.a.	n.a.	n.a.	n.a.	n.a.	n.a.	n.a.	turquoise_0001	n.a.	n.a.	n.a.	n.a.
CK_00053300	turquoise	n.a.	n.a.	n.a.	turquoise_0002	n.a.	n.a.	n.a.	n.a.	n.a.	n.a.	turquoise_0012	n.a.	n.a.	n.a.	turquoise_0002	turquoise_0006	turquoise_0002	turquoise_0002	turquoise_0001	n.a.	n.a.	turquoise_0001	n.a.	turquoise_0003	n.a.	turquoise_0001	n.a.	n.a.	n.a.	n.a.	n.a.	n.a.	n.a.	n.a.	n.a.	n.a.	n.a.	n.a.	n.a.	n.a.	n.a.	n.a.	n.a.	n.a.	n.a.	n.a.	n.a.	n.a.
CK_00004001	turquoise	n.a.	n.a.	n.a.	turquoise_0002	n.a.	n.a.	n.a.	n.a.	n.a.	n.a.	turquoise_0003	n.a.	n.a.	n.a.	turquoise_0002	turquoise_0006	n.a.	turquoise_0008	turquoise_0001	n.a.	n.a.	turquoise_0001	turquoise_0006	turquoise_0014	turquoise_0018	turquoise_0001	n.a.	n.a.	n.a.	n.a.	n.a.	n.a.	n.a.	n.a.	n.a.	n.a.	n.a.	n.a.	n.a.	n.a.	n.a.	n.a.	n.a.	n.a.	n.a.	n.a.	n.a.	n.a.
CK_00051758	turquoise	n.a.	n.a.	n.a.	turquoise_0002	n.a.	n.a.	n.a.	n.a.	n.a.	n.a.	n.a.	n.a.	n.a.	n.a.	turquoise_0020	turquoise_0006	n.a.	n.a.	turquoise_0005	n.a.	n.a.	turquoise_0012	turquoise_0006	n.a.	n.a.	n.a.	n.a.	n.a.	n.a.	n.a.	n.a.	n.a.	n.a.	n.a.	n.a.	n.a.	n.a.	n.a.	n.a.	n.a.	n.a.	n.a.	n.a.	n.a.	n.a.	n.a.	n.a.	n.a.
CK_00050431	turquoise	n.a.	n.a.	n.a.	turquoise_0002	n.a.	n.a.	n.a.	n.a.	n.a.	n.a.	turquoise_0003	n.a.	n.a.	n.a.	turquoise_0012	turquoise_0006	turquoise_0019	turquoise_0015	turquoise_0005	n.a.	n.a.	turquoise_0004	turquoise_0006	turquoise_0015	n.a.	turquoise_0015	n.a.	n.a.	n.a.	n.a.	n.a.	n.a.	n.a.	n.a.	n.a.	n.a.	n.a.	n.a.	n.a.	n.a.	n.a.	n.a.	n.a.	n.a.	n.a.	n.a.	n.a.	n.a.
CK_00038527	turquoise	n.a.	n.a.	n.a.	turquoise_0002	n.a.	n.a.	n.a.	n.a.	n.a.	n.a.	n.a.	n.a.	n.a.	n.a.	turquoise_0020	turquoise_0006	n.a.	n.a.	turquoise_0005	n.a.	n.a.	turquoise_0012	turquoise_0006	n.a.	n.a.	n.a.	n.a.	n.a.	n.a.	n.a.	n.a.	n.a.	n.a.	n.a.	n.a.	n.a.	n.a.	n.a.	n.a.	n.a.	n.a.	n.a.	n.a.	n.a.	n.a.	n.a.	n.a.	n.a.
CK_00054579	turquoise	n.a.	n.a.	n.a.	turquoise_0002	n.a.	n.a.	n.a.	n.a.	n.a.	n.a.	n.a.	n.a.	n.a.	n.a.	turquoise_0020	turquoise_0006	n.a.	n.a.	turquoise_0005	n.a.	n.a.	turquoise_0012	turquoise_0006	n.a.	n.a.	n.a.	n.a.	n.a.	n.a.	n.a.	n.a.	n.a.	n.a.	n.a.	n.a.	n.a.	n.a.	n.a.	n.a.	n.a.	n.a.	n.a.	n.a.	n.a.	n.a.	n.a.	n.a.	n.a.
CK_00033685	turquoise	n.a.	n.a.	n.a.	turquoise_0002	n.a.	n.a.	n.a.	n.a.	turquoise_0014	n.a.	n.a.	n.a.	n.a.	n.a.	turquoise_0002	turquoise_0006	turquoise_0014	turquoise_0008	n.a.	n.a.	n.a.	turquoise_0001	turquoise_0006	turquoise_0013	n.a.	turquoise_0024	n.a.	n.a.	n.a.	n.a.	n.a.	n.a.	n.a.	n.a.	n.a.	n.a.	n.a.	n.a.	n.a.	n.a.	n.a.	n.a.	n.a.	n.a.	n.a.	n.a.	n.a.	n.a.
CK_00049990	turquoise	n.a.	n.a.	n.a.	turquoise_0002	n.a.	n.a.	n.a.	n.a.	n.a.	n.a.	n.a.	n.a.	n.a.	n.a.	turquoise_0002	turquoise_0006	turquoise_0036	n.a.	turquoise_0001	n.a.	n.a.	turquoise_0001	turquoise_0006	n.a.	n.a.	turquoise_0010	n.a.	n.a.	n.a.	n.a.	n.a.	n.a.	n.a.	n.a.	n.a.	n.a.	n.a.	n.a.	n.a.	n.a.	n.a.	n.a.	n.a.	n.a.	n.a.	n.a.	n.a.	n.a.
CK_00045121	turquoise	n.a.	n.a.	n.a.	turquoise_0002	n.a.	n.a.	n.a.	n.a.	turquoise_0007	n.a.	n.a.	n.a.	n.a.	n.a.	turquoise_0020	turquoise_0006	n.a.	turquoise_0018	turquoise_0005	n.a.	n.a.	turquoise_0012	turquoise_0006	n.a.	n.a.	n.a.	n.a.	n.a.	n.a.	n.a.	n.a.	n.a.	n.a.	n.a.	n.a.	n.a.	n.a.	n.a.	n.a.	n.a.	n.a.	n.a.	n.a.	n.a.	n.a.	n.a.	n.a.	n.a.
CK_00043614	turquoise	n.a.	n.a.	n.a.	turquoise_0002	n.a.	n.a.	n.a.	n.a.	n.a.	n.a.	n.a.	n.a.	n.a.	n.a.	turquoise_0002	turquoise_0006	n.a.	n.a.	turquoise_0001	n.a.	n.a.	turquoise_0001	n.a.	n.a.	n.a.	n.a.	n.a.	n.a.	n.a.	n.a.	n.a.	n.a.	n.a.	n.a.	n.a.	n.a.	n.a.	n.a.	n.a.	n.a.	n.a.	n.a.	n.a.	n.a.	n.a.	n.a.	n.a.	n.a.
CK_00050237	turquoise	n.a.	n.a.	n.a.	turquoise_0002	n.a.	n.a.	n.a.	n.a.	n.a.	n.a.	n.a.	n.a.	n.a.	n.a.	n.a.	n.a.	n.a.	n.a.	n.a.	n.a.	n.a.	n.a.	n.a.	n.a.	n.a.	n.a.	n.a.	n.a.	n.a.	n.a.	n.a.	n.a.	n.a.	n.a.	n.a.	n.a.	n.a.	n.a.	n.a.	n.a.	n.a.	n.a.	n.a.	n.a.	n.a.	n.a.	n.a.	n.a.
CK_00049710	turquoise	n.a.	n.a.	n.a.	turquoise_0002	n.a.	n.a.	n.a.	n.a.	n.a.	n.a.	n.a.	n.a.	n.a.	n.a.	turquoise_0039	n.a.	n.a.	n.a.	turquoise_0001	n.a.	n.a.	n.a.	n.a.	n.a.	n.a.	n.a.	n.a.	n.a.	n.a.	n.a.	n.a.	n.a.	n.a.	n.a.	n.a.	n.a.	n.a.	n.a.	n.a.	n.a.	n.a.	n.a.	n.a.	n.a.	n.a.	n.a.	n.a.	n.a.
CK_00045511	turquoise	n.a.	n.a.	n.a.	turquoise_0002	n.a.	n.a.	n.a.	n.a.	n.a.	n.a.	n.a.	n.a.	n.a.	n.a.	turquoise_0009	turquoise_0001	turquoise_0033	turquoise_0004	turquoise_0012	n.a.	n.a.	n.a.	turquoise_0023	n.a.	n.a.	turquoise_0001	n.a.	n.a.	n.a.	n.a.	n.a.	n.a.	n.a.	n.a.	n.a.	n.a.	n.a.	n.a.	n.a.	n.a.	n.a.	n.a.	n.a.	n.a.	n.a.	n.a.	n.a.	n.a.
CK_00036908	turquoise	n.a.	n.a.	n.a.	turquoise_0002	n.a.	n.a.	n.a.	n.a.	turquoise_0005	n.a.	turquoise_0002	n.a.	n.a.	n.a.	n.a.	turquoise_0024	turquoise_0006	turquoise_0001	n.a.	n.a.	n.a.	turquoise_0046	turquoise_0005	turquoise_0023	turquoise_0003	turquoise_0001	n.a.	n.a.	n.a.	n.a.	n.a.	n.a.	n.a.	n.a.	n.a.	n.a.	n.a.	n.a.	n.a.	n.a.	n.a.	n.a.	n.a.	n.a.	n.a.	n.a.	n.a.	n.a.
CK_00051147	turquoise	n.a.	n.a.	n.a.	turquoise_0003	n.a.	n.a.	n.a.	n.a.	turquoise_0025	n.a.	n.a.	n.a.	n.a.	n.a.	n.a.	turquoise_0010	n.a.	n.a.	turquoise_0034	n.a.	n.a.	turquoise_0013	turquoise_0024	n.a.	n.a.	n.a.	n.a.	n.a.	n.a.	n.a.	n.a.	n.a.	n.a.	n.a.	n.a.	n.a.	n.a.	n.a.	n.a.	n.a.	n.a.	n.a.	n.a.	n.a.	n.a.	n.a.	n.a.	n.a.
CK_00049555	turquoise	n.a.	n.a.	n.a.	turquoise_0003	n.a.	n.a.	n.a.	n.a.	n.a.	n.a.	n.a.	n.a.	n.a.	n.a.	n.a.	n.a.	n.a.	n.a.	n.a.	n.a.	n.a.	n.a.	turquoise_0005	n.a.	n.a.	n.a.	n.a.	n.a.	n.a.	n.a.	n.a.	n.a.	n.a.	n.a.	n.a.	n.a.	n.a.	n.a.	n.a.	n.a.	n.a.	n.a.	n.a.	n.a.	n.a.	n.a.	n.a.	n.a.
CK_00003227	turquoise	n.a.	n.a.	n.a.	turquoise_0003	n.a.	n.a.	n.a.	n.a.	n.a.	n.a.	n.a.	n.a.	n.a.	n.a.	turquoise_0026	n.a.	n.a.	n.a.	n.a.	n.a.	n.a.	n.a.	turquoise_0019	n.a.	n.a.	turquoise_0027	n.a.	n.a.	n.a.	n.a.	n.a.	n.a.	n.a.	n.a.	n.a.	n.a.	n.a.	n.a.	n.a.	n.a.	n.a.	n.a.	n.a.	n.a.	n.a.	n.a.	n.a.	n.a.
CK_00004051	turquoise	n.a.	n.a.	n.a.	turquoise_0004	n.a.	n.a.	n.a.	n.a.	turquoise_0005	n.a.	n.a.	n.a.	n.a.	n.a.	turquoise_0037	turquoise_0034	turquoise_0038	turquoise_0005	turquoise_0024	n.a.	n.a.	turquoise_0048	turquoise_0043	n.a.	turquoise_0023	turquoise_0004	n.a.	n.a.	n.a.	n.a.	n.a.	n.a.	n.a.	n.a.	n.a.	n.a.	n.a.	n.a.	n.a.	n.a.	n.a.	n.a.	n.a.	n.a.	n.a.	n.a.	n.a.	n.a.
CK_00050139	turquoise	n.a.	n.a.	n.a.	turquoise_0005	n.a.	n.a.	n.a.	n.a.	n.a.	n.a.	n.a.	n.a.	n.a.	n.a.	n.a.	n.a.	n.a.	n.a.	n.a.	n.a.	n.a.	n.a.	n.a.	n.a.	n.a.	n.a.	n.a.	n.a.	n.a.	n.a.	n.a.	n.a.	n.a.	n.a.	n.a.	n.a.	n.a.	n.a.	n.a.	n.a.	turquoise_0002	n.a.	n.a.	n.a.	n.a.	n.a.	n.a.	n.a.
CK_00048565	turquoise	n.a.	n.a.	n.a.	turquoise_0005	n.a.	n.a.	n.a.	n.a.	n.a.	n.a.	n.a.	n.a.	n.a.	n.a.	n.a.	turquoise_0011	n.a.	n.a.	turquoise_0013	n.a.	n.a.	turquoise_0017	turquoise_0002	n.a.	n.a.	n.a.	n.a.	n.a.	n.a.	n.a.	n.a.	n.a.	n.a.	n.a.	n.a.	n.a.	n.a.	n.a.	n.a.	n.a.	n.a.	n.a.	n.a.	n.a.	n.a.	n.a.	n.a.	n.a.
CK_00046644	turquoise	n.a.	n.a.	n.a.	turquoise_0005	n.a.	n.a.	n.a.	n.a.	n.a.	n.a.	n.a.	n.a.	n.a.	n.a.	turquoise_0002	turquoise_0006	n.a.	n.a.	turquoise_0001	n.a.	n.a.	turquoise_0001	n.a.	n.a.	n.a.	n.a.	n.a.	n.a.	n.a.	n.a.	n.a.	n.a.	n.a.	n.a.	n.a.	n.a.	n.a.	n.a.	n.a.	n.a.	n.a.	n.a.	n.a.	n.a.	n.a.	n.a.	n.a.	n.a.
CK_00041761	turquoise	n.a.	n.a.	n.a.	turquoise_0005	n.a.	n.a.	n.a.	n.a.	n.a.	n.a.	n.a.	n.a.	n.a.	n.a.	n.a.	n.a.	n.a.	n.a.	turquoise_0008	n.a.	n.a.	turquoise_0012	turquoise_0026	n.a.	n.a.	n.a.	n.a.	n.a.	n.a.	n.a.	n.a.	n.a.	n.a.	n.a.	n.a.	n.a.	n.a.	n.a.	n.a.	n.a.	n.a.	n.a.	n.a.	n.a.	n.a.	n.a.	n.a.	n.a.
CK_00043598	turquoise	n.a.	n.a.	n.a.	turquoise_0005	n.a.	n.a.	n.a.	n.a.	n.a.	n.a.	n.a.	n.a.	n.a.	n.a.	turquoise_0001	n.a.	n.a.	n.a.	turquoise_0005	n.a.	n.a.	turquoise_0012	turquoise_0026	n.a.	n.a.	n.a.	n.a.	n.a.	n.a.	n.a.	n.a.	n.a.	n.a.	n.a.	n.a.	n.a.	n.a.	n.a.	n.a.	n.a.	n.a.	n.a.	n.a.	n.a.	n.a.	n.a.	n.a.	n.a.
CK_00055286	turquoise	n.a.	n.a.	n.a.	turquoise_0005	n.a.	n.a.	n.a.	n.a.	n.a.	n.a.	turquoise_0015	n.a.	n.a.	n.a.	turquoise_0002	turquoise_0006	turquoise_0011	n.a.	turquoise_0001	n.a.	n.a.	turquoise_0001	turquoise_0006	n.a.	n.a.	turquoise_0001	n.a.	n.a.	n.a.	n.a.	n.a.	n.a.	n.a.	n.a.	n.a.	n.a.	n.a.	n.a.	n.a.	n.a.	n.a.	n.a.	n.a.	n.a.	n.a.	n.a.	n.a.	n.a.
CK_00036998	turquoise	n.a.	n.a.	n.a.	turquoise_0005	n.a.	n.a.	n.a.	n.a.	n.a.	n.a.	n.a.	n.a.	n.a.	n.a.	n.a.	n.a.	n.a.	n.a.	n.a.	n.a.	n.a.	turquoise_0012	n.a.	n.a.	n.a.	n.a.	n.a.	n.a.	n.a.	n.a.	n.a.	n.a.	n.a.	n.a.	n.a.	n.a.	n.a.	n.a.	n.a.	n.a.	n.a.	n.a.	n.a.	n.a.	n.a.	n.a.	n.a.	n.a.
CK_00047131	turquoise	n.a.	n.a.	n.a.	turquoise_0005	n.a.	n.a.	n.a.	n.a.	n.a.	n.a.	n.a.	n.a.	n.a.	n.a.	turquoise_0020	turquoise_0004	n.a.	n.a.	turquoise_0008	n.a.	n.a.	turquoise_0012	n.a.	n.a.	n.a.	n.a.	n.a.	n.a.	n.a.	n.a.	n.a.	n.a.	n.a.	n.a.	n.a.	n.a.	n.a.	n.a.	n.a.	n.a.	n.a.	n.a.	n.a.	n.a.	n.a.	n.a.	n.a.	n.a.
CK_00044526	turquoise	n.a.	n.a.	n.a.	turquoise_0005	n.a.	n.a.	n.a.	n.a.	n.a.	n.a.	n.a.	n.a.	n.a.	n.a.	turquoise_0002	turquoise_0006	n.a.	n.a.	turquoise_0001	n.a.	n.a.	turquoise_0001	turquoise_0006	n.a.	n.a.	n.a.	n.a.	n.a.	n.a.	n.a.	n.a.	n.a.	n.a.	n.a.	n.a.	n.a.	n.a.	n.a.	n.a.	n.a.	n.a.	n.a.	n.a.	n.a.	n.a.	n.a.	n.a.	n.a.
CK_00050598	turquoise	n.a.	n.a.	n.a.	turquoise_0006	n.a.	n.a.	n.a.	n.a.	n.a.	n.a.	n.a.	n.a.	n.a.	n.a.	turquoise_0008	turquoise_0009	n.a.	n.a.	turquoise_0010	n.a.	n.a.	turquoise_0040	turquoise_0033	n.a.	n.a.	turquoise_0019	n.a.	n.a.	n.a.	n.a.	n.a.	n.a.	n.a.	n.a.	n.a.	n.a.	n.a.	n.a.	n.a.	n.a.	n.a.	n.a.	n.a.	n.a.	n.a.	n.a.	n.a.	n.a.
CK_00039042	turquoise	n.a.	n.a.	n.a.	turquoise_0006	n.a.	n.a.	n.a.	n.a.	n.a.	n.a.	n.a.	n.a.	n.a.	n.a.	turquoise_0009	turquoise_0001	n.a.	n.a.	turquoise_0012	n.a.	n.a.	n.a.	n.a.	n.a.	n.a.	turquoise_0017	n.a.	n.a.	n.a.	n.a.	n.a.	n.a.	n.a.	n.a.	n.a.	n.a.	n.a.	n.a.	n.a.	n.a.	n.a.	n.a.	n.a.	n.a.	n.a.	n.a.	n.a.	n.a.
CK_00046039	turquoise	n.a.	n.a.	n.a.	turquoise_0006	n.a.	n.a.	n.a.	n.a.	n.a.	n.a.	n.a.	n.a.	n.a.	n.a.	turquoise_0010	n.a.	n.a.	n.a.	turquoise_0008	n.a.	n.a.	turquoise_0002	turquoise_0015	n.a.	n.a.	turquoise_0018	n.a.	n.a.	n.a.	n.a.	n.a.	n.a.	n.a.	n.a.	n.a.	n.a.	n.a.	n.a.	turquoise_0004	n.a.	n.a.	n.a.	n.a.	n.a.	n.a.	n.a.	n.a.	n.a.
CK_00004036	turquoise	n.a.	n.a.	n.a.	turquoise_0006	n.a.	n.a.	n.a.	n.a.	n.a.	n.a.	n.a.	n.a.	n.a.	n.a.	turquoise_0010	turquoise_0006	turquoise_0021	turquoise_0009	turquoise_0008	n.a.	n.a.	n.a.	n.a.	turquoise_0018	n.a.	turquoise_0026	n.a.	n.a.	n.a.	n.a.	n.a.	n.a.	n.a.	n.a.	n.a.	n.a.	n.a.	n.a.	n.a.	n.a.	n.a.	n.a.	n.a.	n.a.	n.a.	n.a.	n.a.	n.a.
CK_00047835	turquoise	n.a.	n.a.	n.a.	turquoise_0007	n.a.	n.a.	n.a.	n.a.	n.a.	n.a.	n.a.	n.a.	n.a.	n.a.	n.a.	n.a.	n.a.	n.a.	turquoise_0008	n.a.	n.a.	turquoise_0002	n.a.	n.a.	n.a.	n.a.	n.a.	n.a.	n.a.	n.a.	n.a.	n.a.	n.a.	n.a.	n.a.	n.a.	n.a.	n.a.	n.a.	n.a.	n.a.	n.a.	n.a.	n.a.	n.a.	n.a.	n.a.	n.a.
CK_00103564	turquoise	n.a.	n.a.	n.a.	turquoise_0007	n.a.	n.a.	n.a.	n.a.	n.a.	n.a.	n.a.	n.a.	n.a.	n.a.	n.a.	n.a.	n.a.	n.a.	n.a.	n.a.	n.a.	n.a.	n.a.	n.a.	n.a.	n.a.	n.a.	n.a.	n.a.	n.a.	n.a.	n.a.	n.a.	n.a.	n.a.	n.a.	n.a.	n.a.	n.a.	n.a.	n.a.	n.a.	n.a.	n.a.	n.a.	n.a.	n.a.	n.a.
CK_00103566	turquoise	n.a.	n.a.	n.a.	turquoise_0007	n.a.	n.a.	n.a.	n.a.	n.a.	n.a.	n.a.	n.a.	n.a.	n.a.	n.a.	n.a.	n.a.	n.a.	n.a.	n.a.	n.a.	n.a.	n.a.	n.a.	n.a.	n.a.	n.a.	n.a.	n.a.	n.a.	n.a.	n.a.	n.a.	n.a.	n.a.	n.a.	n.a.	n.a.	n.a.	n.a.	n.a.	n.a.	n.a.	n.a.	n.a.	n.a.	n.a.	n.a.
CK_00103565	turquoise	n.a.	n.a.	n.a.	turquoise_0007	n.a.	n.a.	n.a.	n.a.	n.a.	n.a.	n.a.	n.a.	n.a.	n.a.	n.a.	n.a.	n.a.	n.a.	n.a.	n.a.	n.a.	n.a.	n.a.	n.a.	n.a.	n.a.	n.a.	n.a.	n.a.	n.a.	n.a.	n.a.	n.a.	n.a.	n.a.	n.a.	n.a.	n.a.	n.a.	n.a.	n.a.	n.a.	n.a.	n.a.	n.a.	n.a.	n.a.	n.a.
CK_00004180	turquoise	n.a.	n.a.	n.a.	turquoise_0007	n.a.	n.a.	n.a.	n.a.	turquoise_0009	n.a.	n.a.	n.a.	n.a.	n.a.	turquoise_0010	n.a.	n.a.	turquoise_0001	turquoise_0008	n.a.	n.a.	turquoise_0002	turquoise_0015	n.a.	n.a.	n.a.	n.a.	n.a.	n.a.	n.a.	n.a.	n.a.	n.a.	n.a.	n.a.	n.a.	n.a.	n.a.	n.a.	n.a.	n.a.	n.a.	n.a.	n.a.	n.a.	n.a.	n.a.	n.a.
CK_00050292	turquoise	n.a.	n.a.	n.a.	turquoise_0008	n.a.	n.a.	n.a.	n.a.	n.a.	n.a.	n.a.	n.a.	n.a.	n.a.	n.a.	n.a.	n.a.	n.a.	turquoise_0039	n.a.	n.a.	turquoise_0033	turquoise_0027	n.a.	n.a.	n.a.	n.a.	n.a.	n.a.	n.a.	n.a.	n.a.	n.a.	n.a.	n.a.	n.a.	n.a.	n.a.	n.a.	n.a.	n.a.	n.a.	n.a.	n.a.	n.a.	n.a.	n.a.	n.a.
CK_00049888	turquoise	n.a.	n.a.	n.a.	turquoise_0009	n.a.	n.a.	n.a.	n.a.	turquoise_0014	n.a.	n.a.	n.a.	n.a.	n.a.	turquoise_0020	turquoise_0006	n.a.	n.a.	turquoise_0005	turquoise_0001	n.a.	turquoise_0012	turquoise_0006	n.a.	n.a.	n.a.	n.a.	n.a.	n.a.	n.a.	n.a.	n.a.	n.a.	n.a.	n.a.	n.a.	n.a.	n.a.	n.a.	n.a.	n.a.	turquoise_0004	n.a.	n.a.	n.a.	n.a.	n.a.	n.a.
CK_00037988	turquoise	n.a.	n.a.	n.a.	turquoise_0009	n.a.	n.a.	n.a.	n.a.	n.a.	n.a.	n.a.	n.a.	n.a.	n.a.	n.a.	n.a.	n.a.	n.a.	turquoise_0005	n.a.	n.a.	turquoise_0042	turquoise_0005	n.a.	n.a.	turquoise_0001	n.a.	n.a.	n.a.	n.a.	n.a.	n.a.	n.a.	n.a.	n.a.	n.a.	n.a.	n.a.	n.a.	n.a.	n.a.	n.a.	n.a.	n.a.	n.a.	n.a.	n.a.	n.a.
CK_00004197	turquoise	n.a.	n.a.	n.a.	turquoise_0009	n.a.	n.a.	n.a.	n.a.	n.a.	n.a.	turquoise_0006	n.a.	n.a.	n.a.	n.a.	turquoise_0022	n.a.	n.a.	turquoise_0003	n.a.	n.a.	turquoise_0021	turquoise_0003	turquoise_0014	n.a.	turquoise_0023	n.a.	n.a.	n.a.	n.a.	n.a.	n.a.	n.a.	n.a.	n.a.	n.a.	n.a.	n.a.	n.a.	n.a.	n.a.	n.a.	n.a.	n.a.	n.a.	n.a.	n.a.	n.a.
CK_00039991	turquoise	n.a.	n.a.	n.a.	turquoise_0009	n.a.	n.a.	n.a.	n.a.	n.a.	n.a.	n.a.	n.a.	n.a.	n.a.	n.a.	turquoise_0006	n.a.	n.a.	turquoise_0003	n.a.	n.a.	turquoise_0021	turquoise_0003	n.a.	n.a.	n.a.	n.a.	n.a.	n.a.	n.a.	n.a.	n.a.	n.a.	n.a.	n.a.	n.a.	n.a.	n.a.	n.a.	n.a.	n.a.	n.a.	n.a.	n.a.	n.a.	n.a.	n.a.	n.a.
CK_00057264	turquoise	n.a.	n.a.	n.a.	turquoise_0009	n.a.	n.a.	n.a.	n.a.	n.a.	n.a.	n.a.	n.a.	n.a.	n.a.	n.a.	turquoise_0006	n.a.	n.a.	turquoise_0003	n.a.	n.a.	turquoise_0021	turquoise_0003	n.a.	n.a.	n.a.	n.a.	n.a.	n.a.	n.a.	n.a.	n.a.	n.a.	n.a.	n.a.	n.a.	n.a.	n.a.	n.a.	n.a.	n.a.	n.a.	n.a.	n.a.	n.a.	n.a.	n.a.	n.a.
CK_00004195	turquoise	n.a.	n.a.	n.a.	turquoise_0009	n.a.	n.a.	n.a.	n.a.	n.a.	n.a.	n.a.	n.a.	n.a.	turquoise_0003	n.a.	n.a.	n.a.	n.a.	n.a.	n.a.	n.a.	n.a.	n.a.	turquoise_0028	n.a.	n.a.	n.a.	n.a.	n.a.	turquoise_0007	turquoise_0005	n.a.	n.a.	n.a.	n.a.	n.a.	n.a.	n.a.	n.a.	n.a.	n.a.	n.a.	n.a.	n.a.	n.a.	n.a.	n.a.	n.a.
CK_00004103	turquoise	n.a.	n.a.	n.a.	turquoise_0009	n.a.	n.a.	n.a.	n.a.	n.a.	n.a.	n.a.	n.a.	n.a.	n.a.	turquoise_0025	turquoise_0006	turquoise_0019	n.a.	turquoise_0005	n.a.	n.a.	turquoise_0012	turquoise_0008	n.a.	n.a.	turquoise_0008	n.a.	n.a.	n.a.	n.a.	n.a.	n.a.	n.a.	n.a.	n.a.	n.a.	n.a.	n.a.	n.a.	n.a.	n.a.	n.a.	n.a.	n.a.	n.a.	n.a.	n.a.	n.a.
CK_00051507	turquoise	n.a.	n.a.	n.a.	turquoise_0009	n.a.	n.a.	n.a.	n.a.	n.a.	n.a.	n.a.	n.a.	n.a.	n.a.	n.a.	n.a.	n.a.	n.a.	turquoise_0032	n.a.	n.a.	n.a.	n.a.	n.a.	n.a.	n.a.	n.a.	n.a.	n.a.	n.a.	n.a.	n.a.	n.a.	n.a.	n.a.	n.a.	n.a.	n.a.	n.a.	n.a.	n.a.	n.a.	n.a.	n.a.	n.a.	n.a.	n.a.	n.a.
CK_00048495	turquoise	n.a.	n.a.	n.a.	turquoise_0009	n.a.	n.a.	n.a.	n.a.	n.a.	n.a.	n.a.	n.a.	n.a.	n.a.	turquoise_0025	turquoise_0006	n.a.	n.a.	turquoise_0005	n.a.	n.a.	turquoise_0012	turquoise_0008	n.a.	n.a.	n.a.	n.a.	n.a.	n.a.	n.a.	n.a.	n.a.	n.a.	n.a.	n.a.	n.a.	n.a.	n.a.	n.a.	n.a.	n.a.	n.a.	n.a.	n.a.	n.a.	n.a.	n.a.	n.a.
CK_00002168	turquoise	n.a.	n.a.	n.a.	turquoise_0009	n.a.	turquoise_0003	n.a.	n.a.	n.a.	n.a.	n.a.	turquoise_0002	n.a.	n.a.	turquoise_0010	turquoise_0022	n.a.	turquoise_0007	n.a.	n.a.	turquoise_0003	n.a.	n.a.	n.a.	n.a.	n.a.	n.a.	n.a.	n.a.	turquoise_0006	turquoise_0006	n.a.	n.a.	turquoise_0002	n.a.	turquoise_0001	n.a.	turquoise_0004	n.a.	n.a.	n.a.	n.a.	n.a.	n.a.	n.a.	n.a.	n.a.	n.a.
CK_00038648	turquoise	n.a.	n.a.	n.a.	turquoise_0009	n.a.	n.a.	n.a.	n.a.	n.a.	n.a.	n.a.	n.a.	n.a.	n.a.	n.a.	n.a.	n.a.	n.a.	n.a.	n.a.	n.a.	n.a.	n.a.	n.a.	n.a.	n.a.	n.a.	n.a.	n.a.	n.a.	n.a.	n.a.	n.a.	n.a.	n.a.	n.a.	n.a.	n.a.	n.a.	n.a.	n.a.	n.a.	n.a.	n.a.	n.a.	n.a.	n.a.	n.a.
CK_00003986	turquoise	n.a.	n.a.	n.a.	turquoise_0009	n.a.	n.a.	n.a.	n.a.	n.a.	n.a.	n.a.	n.a.	n.a.	n.a.	turquoise_0001	turquoise_0006	turquoise_0024	n.a.	turquoise_0005	n.a.	n.a.	turquoise_0016	n.a.	n.a.	n.a.	turquoise_0001	n.a.	n.a.	n.a.	n.a.	n.a.	n.a.	n.a.	n.a.	n.a.	n.a.	n.a.	n.a.	n.a.	n.a.	n.a.	n.a.	n.a.	n.a.	n.a.	n.a.	n.a.	n.a.
CK_00050104	turquoise	n.a.	n.a.	n.a.	turquoise_0009	n.a.	n.a.	n.a.	n.a.	n.a.	n.a.	n.a.	n.a.	n.a.	n.a.	n.a.	turquoise_0022	turquoise_0007	n.a.	turquoise_0003	n.a.	n.a.	turquoise_0021	turquoise_0003	n.a.	n.a.	n.a.	n.a.	n.a.	n.a.	n.a.	n.a.	n.a.	n.a.	n.a.	n.a.	n.a.	n.a.	n.a.	n.a.	n.a.	n.a.	n.a.	n.a.	n.a.	n.a.	n.a.	n.a.	n.a.
CK_00044321	turquoise	n.a.	n.a.	n.a.	turquoise_0009	n.a.	n.a.	n.a.	n.a.	n.a.	n.a.	n.a.	n.a.	n.a.	n.a.	n.a.	n.a.	n.a.	n.a.	turquoise_0003	n.a.	n.a.	turquoise_0021	turquoise_0003	n.a.	n.a.	n.a.	n.a.	n.a.	n.a.	n.a.	n.a.	n.a.	n.a.	n.a.	n.a.	n.a.	n.a.	n.a.	n.a.	n.a.	n.a.	n.a.	n.a.	n.a.	n.a.	n.a.	n.a.	n.a.
CK_00041713	turquoise	n.a.	n.a.	n.a.	turquoise_0009	n.a.	n.a.	n.a.	n.a.	n.a.	n.a.	n.a.	n.a.	n.a.	n.a.	turquoise_0025	turquoise_0006	n.a.	n.a.	turquoise_0005	n.a.	n.a.	turquoise_0012	turquoise_0008	n.a.	n.a.	n.a.	n.a.	n.a.	n.a.	n.a.	n.a.	n.a.	n.a.	n.a.	n.a.	n.a.	n.a.	n.a.	n.a.	n.a.	n.a.	n.a.	n.a.	n.a.	n.a.	n.a.	n.a.	n.a.
CK_00002332	turquoise	n.a.	n.a.	n.a.	turquoise_0009	turquoise_0003	n.a.	n.a.	n.a.	n.a.	turquoise_0003	turquoise_0007	n.a.	n.a.	n.a.	n.a.	turquoise_0003	n.a.	n.a.	n.a.	n.a.	n.a.	n.a.	n.a.	turquoise_0014	n.a.	turquoise_0023	turquoise_0002	n.a.	n.a.	turquoise_0004	n.a.	n.a.	n.a.	n.a.	n.a.	n.a.	n.a.	turquoise_0003	n.a.	turquoise_0002	n.a.	turquoise_0003	turquoise_0003	n.a.	turquoise_0003	turquoise_0001	turquoise_0004	n.a.
CK_00042452	turquoise	n.a.	n.a.	n.a.	turquoise_0009	n.a.	n.a.	n.a.	n.a.	turquoise_0022	n.a.	turquoise_0021	n.a.	n.a.	n.a.	turquoise_0025	turquoise_0006	n.a.	n.a.	turquoise_0005	n.a.	n.a.	turquoise_0012	turquoise_0008	turquoise_0002	turquoise_0018	n.a.	n.a.	n.a.	n.a.	n.a.	n.a.	n.a.	n.a.	n.a.	n.a.	n.a.	n.a.	n.a.	n.a.	n.a.	n.a.	n.a.	n.a.	n.a.	n.a.	n.a.	n.a.	n.a.
CK_00047603	turquoise	n.a.	n.a.	n.a.	turquoise_0009	n.a.	n.a.	n.a.	n.a.	n.a.	n.a.	n.a.	n.a.	n.a.	n.a.	turquoise_0025	turquoise_0006	n.a.	n.a.	turquoise_0005	n.a.	n.a.	turquoise_0012	turquoise_0008	n.a.	n.a.	n.a.	n.a.	n.a.	n.a.	n.a.	n.a.	n.a.	n.a.	n.a.	n.a.	n.a.	n.a.	n.a.	n.a.	n.a.	n.a.	n.a.	n.a.	n.a.	n.a.	n.a.	n.a.	n.a.
CK_00038386	turquoise	n.a.	n.a.	n.a.	turquoise_0009	n.a.	n.a.	n.a.	n.a.	n.a.	n.a.	n.a.	n.a.	n.a.	n.a.	n.a.	n.a.	turquoise_0002	turquoise_0014	turquoise_0005	n.a.	n.a.	turquoise_0012	turquoise_0008	turquoise_0004	turquoise_0007	turquoise_0001	n.a.	n.a.	n.a.	n.a.	n.a.	n.a.	n.a.	n.a.	n.a.	n.a.	n.a.	n.a.	n.a.	n.a.	n.a.	n.a.	n.a.	n.a.	n.a.	n.a.	n.a.	n.a.
CK_00056272	turquoise	n.a.	n.a.	n.a.	turquoise_0009	n.a.	n.a.	n.a.	n.a.	n.a.	n.a.	n.a.	n.a.	n.a.	n.a.	n.a.	turquoise_0006	n.a.	n.a.	turquoise_0005	n.a.	n.a.	turquoise_0012	n.a.	n.a.	n.a.	n.a.	n.a.	n.a.	n.a.	n.a.	n.a.	n.a.	n.a.	n.a.	n.a.	n.a.	n.a.	n.a.	n.a.	n.a.	n.a.	n.a.	n.a.	n.a.	n.a.	n.a.	n.a.	n.a.
CK_00047672	turquoise	n.a.	n.a.	n.a.	turquoise_0009	n.a.	n.a.	n.a.	n.a.	n.a.	n.a.	n.a.	n.a.	n.a.	n.a.	n.a.	n.a.	turquoise_0006	n.a.	turquoise_0032	n.a.	n.a.	turquoise_0027	turquoise_0005	n.a.	n.a.	n.a.	n.a.	n.a.	n.a.	n.a.	n.a.	n.a.	n.a.	n.a.	n.a.	n.a.	n.a.	n.a.	n.a.	n.a.	n.a.	n.a.	n.a.	n.a.	n.a.	n.a.	n.a.	n.a.
CK_00042543	turquoise	n.a.	n.a.	n.a.	turquoise_0009	n.a.	n.a.	n.a.	n.a.	n.a.	n.a.	n.a.	n.a.	n.a.	n.a.	n.a.	turquoise_0006	n.a.	n.a.	turquoise_0003	n.a.	n.a.	turquoise_0021	turquoise_0003	n.a.	n.a.	n.a.	n.a.	n.a.	n.a.	n.a.	n.a.	n.a.	n.a.	n.a.	n.a.	n.a.	n.a.	n.a.	n.a.	n.a.	n.a.	n.a.	n.a.	n.a.	n.a.	n.a.	n.a.	n.a.
CK_00047834	turquoise	n.a.	n.a.	n.a.	turquoise_0009	n.a.	n.a.	n.a.	n.a.	n.a.	n.a.	n.a.	n.a.	n.a.	n.a.	turquoise_0025	turquoise_0006	n.a.	n.a.	turquoise_0005	n.a.	n.a.	turquoise_0012	turquoise_0008	n.a.	n.a.	n.a.	n.a.	n.a.	n.a.	n.a.	n.a.	n.a.	n.a.	n.a.	n.a.	n.a.	n.a.	n.a.	n.a.	n.a.	n.a.	n.a.	n.a.	n.a.	n.a.	n.a.	n.a.	n.a.
CK_00042911	turquoise	n.a.	n.a.	n.a.	turquoise_0009	n.a.	n.a.	n.a.	n.a.	turquoise_0002	n.a.	turquoise_0007	n.a.	n.a.	n.a.	n.a.	n.a.	n.a.	n.a.	n.a.	n.a.	n.a.	n.a.	n.a.	turquoise_0014	turquoise_0001	n.a.	n.a.	n.a.	n.a.	n.a.	n.a.	n.a.	n.a.	n.a.	n.a.	n.a.	n.a.	n.a.	n.a.	n.a.	n.a.	n.a.	n.a.	n.a.	n.a.	n.a.	n.a.	n.a.
CK_00056696	turquoise	n.a.	n.a.	n.a.	turquoise_0010	n.a.	n.a.	n.a.	n.a.	n.a.	n.a.	turquoise_0011	n.a.	n.a.	n.a.	turquoise_0035	turquoise_0032	turquoise_0031	turquoise_0011	turquoise_0022	n.a.	n.a.	turquoise_0007	turquoise_0038	n.a.	n.a.	turquoise_0009	n.a.	n.a.	n.a.	n.a.	n.a.	n.a.	n.a.	n.a.	n.a.	n.a.	n.a.	n.a.	n.a.	n.a.	n.a.	n.a.	n.a.	n.a.	n.a.	n.a.	n.a.	n.a.
CK_00054862	turquoise	n.a.	n.a.	n.a.	turquoise_0010	n.a.	n.a.	n.a.	n.a.	n.a.	n.a.	turquoise_0011	n.a.	n.a.	n.a.	turquoise_0035	turquoise_0032	turquoise_0031	turquoise_0011	turquoise_0022	n.a.	n.a.	turquoise_0007	turquoise_0038	n.a.	n.a.	turquoise_0009	n.a.	n.a.	n.a.	n.a.	n.a.	n.a.	n.a.	n.a.	n.a.	n.a.	n.a.	n.a.	n.a.	n.a.	n.a.	n.a.	n.a.	n.a.	n.a.	n.a.	n.a.	n.a.
CK_00004023	turquoise	n.a.	n.a.	n.a.	turquoise_0011	n.a.	n.a.	n.a.	n.a.	n.a.	n.a.	n.a.	n.a.	n.a.	n.a.	turquoise_0012	turquoise_0004	turquoise_0035	n.a.	turquoise_0005	n.a.	n.a.	turquoise_0005	turquoise_0004	turquoise_0003	n.a.	turquoise_0001	n.a.	n.a.	n.a.	n.a.	n.a.	n.a.	n.a.	n.a.	n.a.	n.a.	n.a.	n.a.	n.a.	n.a.	n.a.	n.a.	n.a.	n.a.	n.a.	n.a.	n.a.	n.a.
CK_00004019	turquoise	n.a.	n.a.	n.a.	turquoise_0011	n.a.	n.a.	n.a.	turquoise_0001	n.a.	n.a.	n.a.	n.a.	n.a.	n.a.	turquoise_0012	turquoise_0004	turquoise_0015	n.a.	turquoise_0005	turquoise_0002	n.a.	turquoise_0005	turquoise_0004	n.a.	n.a.	turquoise_0001	n.a.	n.a.	n.a.	n.a.	n.a.	n.a.	n.a.	n.a.	n.a.	n.a.	n.a.	n.a.	n.a.	turquoise_0001	n.a.	n.a.	n.a.	n.a.	n.a.	n.a.	n.a.	n.a.
CK_00045518	turquoise	n.a.	n.a.	n.a.	turquoise_0011	n.a.	n.a.	n.a.	n.a.	n.a.	n.a.	n.a.	n.a.	n.a.	n.a.	turquoise_0012	turquoise_0004	n.a.	n.a.	turquoise_0005	n.a.	n.a.	turquoise_0005	turquoise_0004	n.a.	n.a.	n.a.	n.a.	n.a.	n.a.	n.a.	n.a.	n.a.	n.a.	n.a.	n.a.	n.a.	n.a.	n.a.	n.a.	n.a.	n.a.	n.a.	n.a.	n.a.	n.a.	n.a.	n.a.	n.a.
CK_00035008	turquoise	n.a.	n.a.	n.a.	turquoise_0012	n.a.	n.a.	n.a.	n.a.	turquoise_0022	n.a.	n.a.	n.a.	n.a.	n.a.	n.a.	turquoise_0012	n.a.	n.a.	n.a.	n.a.	n.a.	turquoise_0018	n.a.	n.a.	n.a.	n.a.	n.a.	n.a.	n.a.	n.a.	n.a.	n.a.	n.a.	n.a.	n.a.	n.a.	n.a.	n.a.	n.a.	n.a.	n.a.	n.a.	n.a.	n.a.	n.a.	n.a.	n.a.	n.a.
CK_00046199	turquoise	n.a.	n.a.	n.a.	turquoise_0012	n.a.	n.a.	n.a.	n.a.	n.a.	n.a.	n.a.	n.a.	n.a.	n.a.	turquoise_0005	turquoise_0012	n.a.	n.a.	turquoise_0037	n.a.	n.a.	turquoise_0018	turquoise_0021	n.a.	n.a.	n.a.	n.a.	n.a.	n.a.	n.a.	n.a.	n.a.	n.a.	n.a.	n.a.	n.a.	n.a.	n.a.	n.a.	n.a.	n.a.	n.a.	n.a.	n.a.	n.a.	n.a.	n.a.	n.a.
CK_00045569	turquoise	n.a.	n.a.	n.a.	turquoise_0013	n.a.	n.a.	n.a.	n.a.	n.a.	n.a.	n.a.	n.a.	n.a.	n.a.	n.a.	turquoise_0020	n.a.	n.a.	turquoise_0005	n.a.	n.a.	n.a.	n.a.	n.a.	n.a.	n.a.	n.a.	n.a.	n.a.	n.a.	n.a.	n.a.	n.a.	n.a.	n.a.	n.a.	n.a.	n.a.	n.a.	n.a.	n.a.	n.a.	n.a.	n.a.	n.a.	n.a.	n.a.	n.a.
CK_00049640	turquoise	n.a.	n.a.	n.a.	turquoise_0013	n.a.	n.a.	n.a.	n.a.	n.a.	n.a.	n.a.	n.a.	n.a.	n.a.	n.a.	n.a.	n.a.	n.a.	turquoise_0005	n.a.	n.a.	n.a.	n.a.	n.a.	n.a.	n.a.	n.a.	n.a.	n.a.	n.a.	n.a.	n.a.	n.a.	n.a.	n.a.	n.a.	n.a.	n.a.	n.a.	n.a.	n.a.	n.a.	n.a.	n.a.	n.a.	n.a.	n.a.	n.a.
CK_00049767	turquoise	n.a.	n.a.	n.a.	turquoise_0013	n.a.	n.a.	n.a.	n.a.	n.a.	n.a.	n.a.	n.a.	n.a.	n.a.	turquoise_0020	turquoise_0004	n.a.	n.a.	n.a.	n.a.	n.a.	turquoise_0012	turquoise_0012	n.a.	n.a.	n.a.	n.a.	n.a.	n.a.	n.a.	n.a.	n.a.	n.a.	n.a.	n.a.	n.a.	n.a.	n.a.	n.a.	n.a.	n.a.	n.a.	n.a.	n.a.	n.a.	n.a.	n.a.	n.a.
CK_00050066	turquoise	n.a.	n.a.	n.a.	turquoise_0014	n.a.	n.a.	n.a.	n.a.	turquoise_0006	n.a.	n.a.	n.a.	n.a.	n.a.	n.a.	turquoise_0011	n.a.	n.a.	turquoise_0013	n.a.	n.a.	turquoise_0017	turquoise_0002	turquoise_0019	n.a.	n.a.	n.a.	n.a.	n.a.	n.a.	n.a.	n.a.	n.a.	n.a.	n.a.	n.a.	n.a.	n.a.	n.a.	n.a.	n.a.	n.a.	n.a.	n.a.	n.a.	n.a.	n.a.	n.a.
CK_00001376	turquoise	n.a.	n.a.	n.a.	turquoise_0014	n.a.	n.a.	n.a.	n.a.	turquoise_0005	n.a.	n.a.	n.a.	n.a.	n.a.	turquoise_0030	turquoise_0027	turquoise_0015	turquoise_0022	turquoise_0019	n.a.	n.a.	turquoise_0029	turquoise_0035	turquoise_0023	n.a.	turquoise_0019	n.a.	n.a.	n.a.	n.a.	n.a.	n.a.	n.a.	n.a.	n.a.	n.a.	n.a.	n.a.	n.a.	n.a.	n.a.	n.a.	n.a.	n.a.	n.a.	n.a.	n.a.	n.a.
CK_00050036	turquoise	n.a.	n.a.	n.a.	turquoise_0014	n.a.	n.a.	n.a.	n.a.	n.a.	n.a.	n.a.	n.a.	n.a.	n.a.	turquoise_0030	turquoise_0027	n.a.	n.a.	turquoise_0019	n.a.	n.a.	turquoise_0029	turquoise_0035	n.a.	n.a.	n.a.	n.a.	n.a.	n.a.	n.a.	n.a.	n.a.	n.a.	n.a.	n.a.	n.a.	n.a.	n.a.	n.a.	n.a.	n.a.	n.a.	n.a.	n.a.	n.a.	n.a.	n.a.	n.a.
CK_00004084	turquoise	n.a.	n.a.	n.a.	turquoise_0014	n.a.	n.a.	n.a.	n.a.	n.a.	n.a.	n.a.	n.a.	n.a.	n.a.	n.a.	turquoise_0011	turquoise_0026	turquoise_0018	turquoise_0013	n.a.	n.a.	turquoise_0017	turquoise_0002	turquoise_0003	n.a.	turquoise_0006	n.a.	n.a.	n.a.	n.a.	n.a.	n.a.	n.a.	n.a.	n.a.	n.a.	n.a.	n.a.	n.a.	n.a.	n.a.	n.a.	n.a.	n.a.	n.a.	n.a.	n.a.	n.a.
CK_00037755	turquoise	n.a.	n.a.	n.a.	turquoise_0014	n.a.	n.a.	n.a.	n.a.	n.a.	n.a.	n.a.	n.a.	n.a.	n.a.	n.a.	turquoise_0011	turquoise_0021	turquoise_0002	turquoise_0013	n.a.	n.a.	turquoise_0017	turquoise_0002	turquoise_0003	turquoise_0025	turquoise_0026	n.a.	n.a.	n.a.	n.a.	n.a.	n.a.	n.a.	n.a.	n.a.	n.a.	n.a.	n.a.	n.a.	n.a.	n.a.	n.a.	n.a.	n.a.	n.a.	n.a.	n.a.	n.a.
CK_00004157	turquoise	n.a.	n.a.	n.a.	turquoise_0015	n.a.	n.a.	n.a.	n.a.	turquoise_0027	n.a.	turquoise_0015	n.a.	n.a.	n.a.	turquoise_0017	turquoise_0035	turquoise_0028	turquoise_0016	turquoise_0004	n.a.	n.a.	turquoise_0028	turquoise_0044	turquoise_0020	turquoise_0021	turquoise_0020	n.a.	n.a.	n.a.	n.a.	n.a.	n.a.	n.a.	n.a.	n.a.	n.a.	n.a.	n.a.	n.a.	n.a.	n.a.	n.a.	n.a.	n.a.	n.a.	n.a.	n.a.	n.a.
CK_00051335	turquoise	n.a.	n.a.	n.a.	turquoise_0016	n.a.	n.a.	n.a.	n.a.	n.a.	n.a.	n.a.	n.a.	n.a.	n.a.	turquoise_0028	n.a.	n.a.	n.a.	n.a.	n.a.	n.a.	n.a.	n.a.	n.a.	n.a.	n.a.	n.a.	n.a.	n.a.	n.a.	n.a.	n.a.	n.a.	n.a.	n.a.	n.a.	n.a.	n.a.	n.a.	n.a.	n.a.	n.a.	n.a.	n.a.	n.a.	n.a.	n.a.	n.a.
CK_00002352	turquoise	n.a.	n.a.	n.a.	turquoise_0016	n.a.	n.a.	n.a.	n.a.	n.a.	n.a.	n.a.	n.a.	n.a.	n.a.	turquoise_0022	turquoise_0006	turquoise_0002	turquoise_0008	turquoise_0041	turquoise_0003	n.a.	turquoise_0043	turquoise_0001	n.a.	turquoise_0018	n.a.	n.a.	turquoise_0002	n.a.	n.a.	n.a.	n.a.	n.a.	n.a.	n.a.	turquoise_0001	n.a.	n.a.	turquoise_0003	turquoise_0002	n.a.	n.a.	n.a.	n.a.	n.a.	n.a.	n.a.	n.a.
CK_00047670	turquoise	n.a.	n.a.	n.a.	turquoise_0016	n.a.	n.a.	n.a.	n.a.	n.a.	turquoise_0003	n.a.	n.a.	n.a.	n.a.	turquoise_0028	n.a.	n.a.	n.a.	n.a.	n.a.	n.a.	n.a.	turquoise_0005	n.a.	n.a.	n.a.	n.a.	n.a.	n.a.	n.a.	n.a.	n.a.	n.a.	n.a.	n.a.	n.a.	n.a.	n.a.	n.a.	n.a.	n.a.	n.a.	n.a.	n.a.	n.a.	n.a.	n.a.	n.a.
CK_00045973	turquoise	n.a.	n.a.	n.a.	turquoise_0016	n.a.	n.a.	n.a.	n.a.	n.a.	n.a.	n.a.	n.a.	n.a.	n.a.	n.a.	turquoise_0008	n.a.	n.a.	n.a.	n.a.	n.a.	turquoise_0032	n.a.	n.a.	n.a.	n.a.	n.a.	n.a.	n.a.	n.a.	n.a.	n.a.	n.a.	n.a.	n.a.	n.a.	n.a.	n.a.	n.a.	n.a.	n.a.	n.a.	n.a.	n.a.	n.a.	n.a.	n.a.	n.a.
CK_00044202	turquoise	n.a.	n.a.	n.a.	turquoise_0017	n.a.	n.a.	n.a.	n.a.	n.a.	n.a.	n.a.	n.a.	n.a.	n.a.	turquoise_0020	turquoise_0006	n.a.	n.a.	turquoise_0005	n.a.	n.a.	turquoise_0012	turquoise_0006	n.a.	n.a.	n.a.	n.a.	n.a.	n.a.	n.a.	n.a.	n.a.	n.a.	n.a.	n.a.	n.a.	n.a.	n.a.	n.a.	n.a.	n.a.	n.a.	n.a.	n.a.	n.a.	n.a.	n.a.	n.a.
CK_00044140	turquoise	n.a.	n.a.	n.a.	turquoise_0017	n.a.	n.a.	n.a.	n.a.	n.a.	n.a.	n.a.	n.a.	n.a.	n.a.	n.a.	turquoise_0006	n.a.	turquoise_0015	n.a.	n.a.	n.a.	n.a.	n.a.	n.a.	n.a.	n.a.	n.a.	n.a.	n.a.	n.a.	n.a.	n.a.	n.a.	n.a.	n.a.	n.a.	n.a.	n.a.	n.a.	n.a.	n.a.	n.a.	n.a.	n.a.	n.a.	n.a.	n.a.	n.a.
CK_00008032	turquoise	n.a.	n.a.	n.a.	turquoise_0018	n.a.	n.a.	n.a.	n.a.	n.a.	n.a.	turquoise_0004	n.a.	n.a.	n.a.	turquoise_0024	n.a.	turquoise_0005	turquoise_0012	n.a.	n.a.	n.a.	n.a.	turquoise_0028	turquoise_0016	turquoise_0013	turquoise_0012	n.a.	n.a.	n.a.	n.a.	n.a.	n.a.	n.a.	n.a.	n.a.	n.a.	n.a.	n.a.	n.a.	n.a.	n.a.	n.a.	n.a.	n.a.	n.a.	n.a.	n.a.	n.a.
CK_00000274	turquoise	n.a.	n.a.	n.a.	turquoise_0018	n.a.	n.a.	turquoise_0001	turquoise_0005	turquoise_0001	n.a.	turquoise_0018	n.a.	n.a.	n.a.	turquoise_0021	turquoise_0005	n.a.	n.a.	turquoise_0040	n.a.	n.a.	n.a.	n.a.	turquoise_0029	n.a.	n.a.	n.a.	n.a.	n.a.	n.a.	n.a.	n.a.	n.a.	n.a.	n.a.	n.a.	n.a.	n.a.	turquoise_0001	n.a.	n.a.	n.a.	n.a.	n.a.	n.a.	turquoise_0002	n.a.	n.a.
CK_00051505	turquoise	n.a.	n.a.	n.a.	turquoise_0019	n.a.	n.a.	n.a.	n.a.	n.a.	n.a.	n.a.	n.a.	n.a.	n.a.	n.a.	turquoise_0011	n.a.	n.a.	turquoise_0013	n.a.	n.a.	turquoise_0027	turquoise_0002	n.a.	n.a.	n.a.	n.a.	n.a.	n.a.	n.a.	n.a.	n.a.	n.a.	n.a.	n.a.	n.a.	n.a.	n.a.	n.a.	n.a.	n.a.	n.a.	n.a.	n.a.	n.a.	n.a.	n.a.	n.a.
CK_00004111	turquoise	n.a.	n.a.	n.a.	turquoise_0019	n.a.	n.a.	n.a.	n.a.	n.a.	n.a.	n.a.	n.a.	n.a.	n.a.	n.a.	turquoise_0011	turquoise_0025	n.a.	turquoise_0013	n.a.	n.a.	turquoise_0027	turquoise_0002	turquoise_0013	turquoise_0016	turquoise_0001	n.a.	n.a.	n.a.	turquoise_0001	n.a.	n.a.	n.a.	n.a.	n.a.	n.a.	n.a.	n.a.	n.a.	n.a.	n.a.	n.a.	n.a.	n.a.	n.a.	n.a.	n.a.	n.a.
CK_00040098	turquoise	n.a.	n.a.	n.a.	turquoise_0019	n.a.	n.a.	n.a.	n.a.	n.a.	n.a.	n.a.	n.a.	n.a.	n.a.	n.a.	turquoise_0011	n.a.	turquoise_0018	turquoise_0013	n.a.	n.a.	n.a.	turquoise_0002	n.a.	n.a.	n.a.	n.a.	n.a.	n.a.	n.a.	n.a.	n.a.	n.a.	n.a.	n.a.	n.a.	n.a.	n.a.	n.a.	n.a.	n.a.	n.a.	n.a.	n.a.	n.a.	n.a.	n.a.	n.a.
CK_00004107	turquoise	n.a.	n.a.	n.a.	turquoise_0019	n.a.	n.a.	n.a.	n.a.	turquoise_0008	n.a.	n.a.	n.a.	n.a.	n.a.	n.a.	turquoise_0011	turquoise_0019	turquoise_0018	turquoise_0013	n.a.	n.a.	turquoise_0027	turquoise_0002	n.a.	turquoise_0018	turquoise_0008	n.a.	n.a.	n.a.	n.a.	n.a.	n.a.	n.a.	n.a.	n.a.	n.a.	n.a.	n.a.	n.a.	n.a.	n.a.	n.a.	n.a.	n.a.	n.a.	n.a.	n.a.	n.a.
CK_00103583	turquoise	n.a.	n.a.	n.a.	turquoise_0020	n.a.	n.a.	n.a.	n.a.	n.a.	n.a.	n.a.	n.a.	n.a.	n.a.	n.a.	n.a.	n.a.	n.a.	n.a.	n.a.	n.a.	n.a.	n.a.	n.a.	n.a.	n.a.	n.a.	n.a.	n.a.	n.a.	n.a.	n.a.	n.a.	n.a.	n.a.	n.a.	n.a.	n.a.	n.a.	n.a.	n.a.	n.a.	n.a.	n.a.	n.a.	n.a.	n.a.	n.a.
CK_00049547	turquoise	n.a.	n.a.	n.a.	turquoise_0020	n.a.	n.a.	n.a.	n.a.	n.a.	n.a.	n.a.	n.a.	n.a.	n.a.	n.a.	n.a.	n.a.	n.a.	n.a.	n.a.	n.a.	n.a.	n.a.	n.a.	n.a.	n.a.	n.a.	n.a.	n.a.	n.a.	n.a.	n.a.	n.a.	n.a.	n.a.	n.a.	n.a.	n.a.	n.a.	n.a.	n.a.	n.a.	n.a.	n.a.	n.a.	n.a.	n.a.	n.a.
CK_00040726	turquoise	n.a.	n.a.	n.a.	turquoise_0022	n.a.	n.a.	n.a.	n.a.	n.a.	n.a.	n.a.	n.a.	n.a.	n.a.	turquoise_0015	n.a.	n.a.	n.a.	turquoise_0026	n.a.	n.a.	turquoise_0020	n.a.	n.a.	n.a.	n.a.	n.a.	n.a.	n.a.	n.a.	n.a.	n.a.	n.a.	n.a.	n.a.	n.a.	n.a.	n.a.	n.a.	n.a.	n.a.	n.a.	n.a.	n.a.	n.a.	n.a.	n.a.	n.a.
CK_00004162	turquoise	n.a.	n.a.	n.a.	turquoise_0022	n.a.	n.a.	n.a.	n.a.	turquoise_0012	n.a.	n.a.	n.a.	n.a.	n.a.	turquoise_0015	turquoise_0023	turquoise_0008	n.a.	turquoise_0026	n.a.	n.a.	turquoise_0020	turquoise_0009	turquoise_0013	n.a.	turquoise_0016	n.a.	n.a.	n.a.	n.a.	n.a.	n.a.	n.a.	n.a.	n.a.	n.a.	n.a.	n.a.	n.a.	n.a.	n.a.	n.a.	n.a.	n.a.	n.a.	n.a.	n.a.	n.a.
CK_00043799	turquoise	n.a.	n.a.	n.a.	turquoise_0022	n.a.	n.a.	n.a.	n.a.	n.a.	n.a.	n.a.	n.a.	n.a.	n.a.	turquoise_0015	turquoise_0023	n.a.	n.a.	turquoise_0026	n.a.	n.a.	turquoise_0020	turquoise_0009	n.a.	n.a.	n.a.	n.a.	n.a.	n.a.	n.a.	n.a.	n.a.	n.a.	n.a.	n.a.	n.a.	n.a.	n.a.	n.a.	n.a.	n.a.	n.a.	n.a.	n.a.	n.a.	n.a.	n.a.	n.a.
CK_00002774	turquoise	n.a.	n.a.	n.a.	turquoise_0022	n.a.	turquoise_0001	n.a.	n.a.	n.a.	n.a.	n.a.	n.a.	n.a.	n.a.	turquoise_0015	n.a.	n.a.	n.a.	turquoise_0026	n.a.	n.a.	turquoise_0020	turquoise_0009	n.a.	n.a.	n.a.	n.a.	n.a.	n.a.	n.a.	n.a.	n.a.	n.a.	n.a.	n.a.	n.a.	n.a.	n.a.	n.a.	n.a.	n.a.	n.a.	n.a.	n.a.	n.a.	n.a.	n.a.	n.a.
CK_00048780	turquoise	n.a.	n.a.	n.a.	turquoise_0024	n.a.	n.a.	n.a.	n.a.	n.a.	n.a.	n.a.	n.a.	n.a.	n.a.	turquoise_0007	n.a.	n.a.	n.a.	turquoise_0006	n.a.	n.a.	turquoise_0006	n.a.	n.a.	n.a.	n.a.	n.a.	n.a.	n.a.	n.a.	n.a.	n.a.	n.a.	n.a.	n.a.	n.a.	n.a.	n.a.	n.a.	n.a.	n.a.	n.a.	n.a.	n.a.	n.a.	n.a.	n.a.	n.a.
CK_00005473	turquoise	n.a.	n.a.	n.a.	turquoise_0024	n.a.	n.a.	n.a.	n.a.	n.a.	n.a.	n.a.	n.a.	n.a.	n.a.	n.a.	n.a.	n.a.	n.a.	turquoise_0006	n.a.	n.a.	turquoise_0006	n.a.	n.a.	n.a.	n.a.	n.a.	n.a.	n.a.	n.a.	n.a.	n.a.	n.a.	n.a.	n.a.	n.a.	n.a.	n.a.	n.a.	n.a.	n.a.	n.a.	n.a.	n.a.	n.a.	n.a.	n.a.	n.a.
CK_00057378	turquoise	n.a.	n.a.	n.a.	turquoise_0025	n.a.	n.a.	n.a.	n.a.	n.a.	n.a.	n.a.	n.a.	n.a.	n.a.	n.a.	turquoise_0007	turquoise_0022	n.a.	n.a.	n.a.	n.a.	turquoise_0015	n.a.	n.a.	n.a.	n.a.	n.a.	n.a.	n.a.	n.a.	n.a.	n.a.	n.a.	turquoise_0001	n.a.	n.a.	n.a.	n.a.	n.a.	n.a.	n.a.	n.a.	n.a.	n.a.	n.a.	n.a.	n.a.	n.a.
CK_00046017	turquoise	n.a.	n.a.	n.a.	turquoise_0025	n.a.	n.a.	n.a.	n.a.	n.a.	n.a.	turquoise_0026	n.a.	n.a.	n.a.	turquoise_0032	n.a.	n.a.	n.a.	n.a.	n.a.	n.a.	n.a.	turquoise_0014	n.a.	n.a.	turquoise_0018	n.a.	n.a.	turquoise_0004	n.a.	n.a.	n.a.	n.a.	n.a.	n.a.	n.a.	n.a.	n.a.	n.a.	n.a.	n.a.	n.a.	n.a.	n.a.	n.a.	n.a.	n.a.	n.a.
CK_00049819	turquoise	n.a.	n.a.	n.a.	turquoise_0025	n.a.	n.a.	n.a.	n.a.	n.a.	n.a.	n.a.	n.a.	n.a.	n.a.	turquoise_0001	n.a.	n.a.	n.a.	turquoise_0005	n.a.	n.a.	turquoise_0012	turquoise_0037	n.a.	n.a.	n.a.	n.a.	n.a.	n.a.	n.a.	n.a.	n.a.	n.a.	n.a.	n.a.	n.a.	n.a.	n.a.	n.a.	n.a.	n.a.	n.a.	n.a.	n.a.	n.a.	n.a.	n.a.	n.a.
CK_00000368	turquoise	n.a.	n.a.	n.a.	turquoise_0026	n.a.	n.a.	n.a.	n.a.	n.a.	n.a.	n.a.	n.a.	n.a.	n.a.	turquoise_0006	n.a.	n.a.	n.a.	turquoise_0011	n.a.	n.a.	turquoise_0019	turquoise_0046	n.a.	n.a.	n.a.	n.a.	n.a.	n.a.	n.a.	n.a.	n.a.	n.a.	n.a.	n.a.	n.a.	n.a.	n.a.	n.a.	n.a.	n.a.	n.a.	n.a.	n.a.	n.a.	n.a.	n.a.	n.a.
CK_00051876	turquoise	n.a.	n.a.	n.a.	turquoise_0026	n.a.	n.a.	n.a.	n.a.	turquoise_0024	n.a.	n.a.	n.a.	n.a.	n.a.	turquoise_0006	n.a.	n.a.	n.a.	turquoise_0011	n.a.	n.a.	turquoise_0019	turquoise_0046	n.a.	n.a.	n.a.	n.a.	n.a.	n.a.	n.a.	n.a.	n.a.	n.a.	n.a.	n.a.	n.a.	n.a.	n.a.	n.a.	n.a.	n.a.	n.a.	n.a.	n.a.	n.a.	n.a.	n.a.	n.a.
CK_00002926	turquoise	n.a.	n.a.	n.a.	turquoise_0027	n.a.	n.a.	n.a.	n.a.	turquoise_0008	n.a.	turquoise_0004	n.a.	n.a.	n.a.	turquoise_0011	turquoise_0005	n.a.	n.a.	n.a.	n.a.	n.a.	turquoise_0010	turquoise_0012	turquoise_0016	n.a.	n.a.	n.a.	n.a.	n.a.	n.a.	n.a.	n.a.	n.a.	n.a.	n.a.	n.a.	n.a.	n.a.	n.a.	n.a.	n.a.	n.a.	n.a.	n.a.	n.a.	n.a.	n.a.	n.a.
CK_00008077	turquoise	n.a.	n.a.	n.a.	turquoise_0027	n.a.	n.a.	turquoise_0001	n.a.	turquoise_0008	n.a.	turquoise_0020	turquoise_0001	n.a.	n.a.	turquoise_0011	n.a.	n.a.	n.a.	n.a.	n.a.	n.a.	turquoise_0010	turquoise_0012	turquoise_0016	turquoise_0013	n.a.	n.a.	n.a.	n.a.	n.a.	turquoise_0004	n.a.	n.a.	n.a.	n.a.	n.a.	turquoise_0001	n.a.	n.a.	n.a.	n.a.	n.a.	n.a.	n.a.	n.a.	n.a.	turquoise_0002	n.a.
CK_00047287	turquoise	n.a.	n.a.	n.a.	turquoise_0027	n.a.	n.a.	n.a.	n.a.	n.a.	n.a.	n.a.	n.a.	n.a.	n.a.	turquoise_0011	turquoise_0005	n.a.	n.a.	n.a.	n.a.	n.a.	turquoise_0010	n.a.	n.a.	n.a.	n.a.	n.a.	n.a.	n.a.	n.a.	n.a.	n.a.	n.a.	n.a.	n.a.	n.a.	n.a.	n.a.	n.a.	n.a.	n.a.	n.a.	n.a.	n.a.	n.a.	n.a.	n.a.	n.a.
CK_00040200	brown	n.a.	n.a.	n.a.	brown_0002	n.a.	n.a.	n.a.	n.a.	n.a.	n.a.	brown_0001	n.a.	n.a.	n.a.	brown_0005	brown_0004	n.a.	n.a.	n.a.	n.a.	n.a.	n.a.	n.a.	n.a.	n.a.	n.a.	n.a.	n.a.	n.a.	n.a.	n.a.	n.a.	n.a.	n.a.	brown_0019	brown_0008	n.a.	n.a.	n.a.	n.a.	n.a.	n.a.	n.a.	n.a.	n.a.	n.a.	n.a.	n.a.
CK_00045004	brown	n.a.	n.a.	n.a.	brown_0002	n.a.	brown_0001	n.a.	n.a.	n.a.	brown_0004	brown_0001	brown_0008	brown_0003	brown_0005	n.a.	n.a.	n.a.	brown_0002	brown_0002	brown_0003	brown_0007	n.a.	brown_0002	n.a.	n.a.	n.a.	brown_0004	brown_0006	n.a.	brown_0006	brown_0006	brown_0005	n.a.	brown_0003	brown_0001	brown_0014	n.a.	brown_0009	n.a.	brown_0008	brown_0004	brown_0004	brown_0008	brown_0001	brown_0006	brown_0004	brown_0009	brown_0006
CK_00045409	brown	n.a.	n.a.	n.a.	brown_0002	brown_0016	n.a.	n.a.	brown_0011	n.a.	brown_0004	n.a.	n.a.	n.a.	n.a.	brown_0008	brown_0007	n.a.	n.a.	n.a.	brown_0003	n.a.	brown_0005	brown_0006	n.a.	n.a.	n.a.	n.a.	n.a.	n.a.	n.a.	n.a.	brown_0001	brown_0011	n.a.	n.a.	brown_0012	brown_0021	n.a.	n.a.	n.a.	n.a.	n.a.	n.a.	n.a.	n.a.	n.a.	n.a.	n.a.
CK_00048825	brown	n.a.	n.a.	n.a.	brown_0002	n.a.	n.a.	n.a.	n.a.	n.a.	n.a.	n.a.	n.a.	n.a.	n.a.	n.a.	n.a.	n.a.	n.a.	n.a.	n.a.	n.a.	n.a.	n.a.	n.a.	n.a.	n.a.	n.a.	n.a.	n.a.	n.a.	n.a.	n.a.	n.a.	brown_0006	brown_0012	n.a.	n.a.	n.a.	n.a.	n.a.	n.a.	n.a.	n.a.	n.a.	n.a.	n.a.	n.a.	n.a.
CK_00053816	brown	n.a.	n.a.	n.a.	brown_0002	n.a.	brown_0012	brown_0006	n.a.	n.a.	n.a.	n.a.	brown_0005	brown_0001	brown_0009	brown_0008	brown_0007	n.a.	n.a.	n.a.	n.a.	brown_0001	brown_0005	brown_0006	n.a.	n.a.	n.a.	n.a.	n.a.	n.a.	brown_0004	n.a.	n.a.	n.a.	brown_0017	brown_0019	brown_0008	brown_0001	n.a.	n.a.	n.a.	n.a.	n.a.	n.a.	n.a.	n.a.	n.a.	n.a.	n.a.
CK_00055602	brown	n.a.	n.a.	n.a.	brown_0003	n.a.	n.a.	n.a.	n.a.	n.a.	brown_0009	n.a.	n.a.	n.a.	n.a.	n.a.	n.a.	n.a.	n.a.	n.a.	n.a.	n.a.	n.a.	n.a.	brown_0007	n.a.	brown_0002	n.a.	n.a.	n.a.	n.a.	n.a.	n.a.	n.a.	brown_0001	brown_0029	brown_0015	brown_0004	n.a.	n.a.	n.a.	n.a.	n.a.	n.a.	n.a.	n.a.	n.a.	n.a.	n.a.
CK_00044281	brown	n.a.	n.a.	n.a.	brown_0003	n.a.	n.a.	n.a.	n.a.	n.a.	n.a.	n.a.	n.a.	n.a.	n.a.	n.a.	brown_0009	brown_0001	n.a.	n.a.	n.a.	n.a.	n.a.	n.a.	n.a.	brown_0006	brown_0002	n.a.	n.a.	n.a.	brown_0013	n.a.	n.a.	n.a.	brown_0016	n.a.	n.a.	n.a.	n.a.	n.a.	n.a.	n.a.	n.a.	n.a.	n.a.	n.a.	n.a.	n.a.	n.a.
CK_00036393	brown	n.a.	n.a.	n.a.	brown_0004	n.a.	n.a.	n.a.	n.a.	n.a.	n.a.	n.a.	n.a.	n.a.	n.a.	n.a.	n.a.	n.a.	n.a.	n.a.	n.a.	n.a.	n.a.	n.a.	n.a.	n.a.	n.a.	n.a.	n.a.	n.a.	n.a.	n.a.	n.a.	n.a.	n.a.	brown_0002	brown_0005	brown_0010	n.a.	n.a.	n.a.	n.a.	n.a.	n.a.	n.a.	n.a.	n.a.	n.a.	n.a.
CK_00057110	brown	n.a.	n.a.	n.a.	brown_0004	n.a.	n.a.	n.a.	n.a.	n.a.	n.a.	n.a.	brown_0001	n.a.	n.a.	n.a.	n.a.	n.a.	n.a.	brown_0002	n.a.	n.a.	n.a.	brown_0002	n.a.	n.a.	n.a.	n.a.	n.a.	n.a.	n.a.	n.a.	brown_0013	brown_0003	brown_0004	brown_0003	n.a.	brown_0004	brown_0002	brown_0004	n.a.	n.a.	n.a.	n.a.	n.a.	n.a.	n.a.	n.a.	n.a.
CK_00003441	blue	n.a.	n.a.	n.a.	n.a.	blue_0001	blue_0014	blue_0006	n.a.	n.a.	blue_0011	n.a.	n.a.	blue_0027	blue_0002	n.a.	n.a.	n.a.	n.a.	n.a.	blue_0011	blue_0022	n.a.	n.a.	n.a.	n.a.	n.a.	blue_0005	blue_0002	n.a.	blue_0002	blue_0014	blue_0012	blue_0002	n.a.	blue_0008	blue_0005	blue_0020	blue_0010	blue_0011	blue_0006	blue_0013	blue_0006	blue_0003	blue_0008	blue_0001	blue_0004	blue_0013	blue_0005
CK_00056837	blue	n.a.	n.a.	n.a.	n.a.	blue_0001	blue_0014	blue_0006	n.a.	blue_0005	blue_0011	n.a.	n.a.	n.a.	blue_0002	blue_0013	blue_0028	blue_0023	n.a.	blue_0023	blue_0011	blue_0009	blue_0014	blue_0025	blue_0006	n.a.	blue_0015	blue_0005	blue_0002	n.a.	blue_0002	blue_0014	blue_0012	blue_0002	n.a.	n.a.	blue_0005	blue_0020	blue_0010	blue_0011	blue_0006	blue_0013	blue_0006	blue_0003	blue_0008	blue_0001	blue_0004	blue_0013	blue_0005
CK_00001447	blue	n.a.	n.a.	n.a.	n.a.	blue_0001	blue_0014	blue_0006	n.a.	n.a.	n.a.	n.a.	n.a.	blue_0027	blue_0002	n.a.	n.a.	n.a.	n.a.	n.a.	n.a.	blue_0022	n.a.	n.a.	n.a.	n.a.	n.a.	blue_0005	n.a.	n.a.	blue_0002	blue_0014	blue_0012	blue_0002	n.a.	blue_0008	blue_0005	blue_0020	blue_0010	n.a.	n.a.	blue_0013	blue_0006	blue_0003	blue_0008	blue_0001	blue_0004	blue_0013	blue_0005
CK_00001446	blue	n.a.	n.a.	n.a.	n.a.	blue_0001	blue_0014	blue_0006	n.a.	n.a.	n.a.	n.a.	n.a.	blue_0027	blue_0002	n.a.	n.a.	n.a.	n.a.	n.a.	n.a.	blue_0022	n.a.	n.a.	n.a.	n.a.	n.a.	blue_0005	n.a.	blue_0011	blue_0002	blue_0014	blue_0012	blue_0002	n.a.	blue_0008	blue_0005	blue_0020	blue_0010	n.a.	n.a.	blue_0013	blue_0006	blue_0003	blue_0008	blue_0001	blue_0004	blue_0013	blue_0005
CK_00003439	blue	n.a.	n.a.	n.a.	n.a.	blue_0001	blue_0014	blue_0006	n.a.	n.a.	n.a.	n.a.	n.a.	blue_0027	blue_0002	n.a.	n.a.	n.a.	n.a.	n.a.	n.a.	blue_0022	n.a.	n.a.	n.a.	n.a.	n.a.	blue_0005	blue_0002	n.a.	blue_0002	blue_0014	blue_0012	blue_0002	n.a.	blue_0008	blue_0005	blue_0020	blue_0010	n.a.	n.a.	blue_0013	blue_0006	blue_0003	blue_0008	blue_0001	blue_0004	blue_0013	blue_0005
CK_00003440	blue	n.a.	n.a.	n.a.	n.a.	blue_0001	blue_0014	blue_0006	n.a.	n.a.	blue_0011	n.a.	n.a.	blue_0027	blue_0002	n.a.	n.a.	n.a.	n.a.	n.a.	blue_0011	blue_0022	n.a.	n.a.	n.a.	n.a.	n.a.	blue_0005	blue_0002	n.a.	blue_0002	blue_0014	blue_0012	blue_0002	n.a.	blue_0008	blue_0005	blue_0020	blue_0010	blue_0011	blue_0006	blue_0013	blue_0006	blue_0003	blue_0008	blue_0001	blue_0004	blue_0013	blue_0005
CK_00045915	blue	n.a.	n.a.	n.a.	n.a.	blue_0001	blue_0014	blue_0006	n.a.	n.a.	blue_0011	n.a.	blue_0025	blue_0027	blue_0002	blue_0020	blue_0006	n.a.	n.a.	blue_0009	blue_0011	blue_0022	n.a.	n.a.	n.a.	n.a.	n.a.	blue_0005	blue_0005	blue_0011	blue_0002	blue_0014	blue_0012	blue_0002	n.a.	blue_0017	blue_0005	blue_0020	blue_0010	blue_0011	blue_0006	blue_0013	blue_0006	blue_0003	blue_0008	blue_0001	blue_0004	blue_0013	blue_0005
CK_00003438	blue	n.a.	n.a.	n.a.	n.a.	blue_0001	blue_0014	blue_0006	n.a.	n.a.	blue_0011	n.a.	blue_0025	blue_0027	blue_0002	n.a.	n.a.	n.a.	n.a.	n.a.	blue_0011	blue_0022	n.a.	n.a.	n.a.	n.a.	n.a.	blue_0005	blue_0005	blue_0011	blue_0002	blue_0014	blue_0012	blue_0002	n.a.	blue_0008	blue_0005	blue_0020	blue_0010	blue_0011	blue_0006	blue_0013	blue_0006	blue_0003	blue_0008	blue_0001	blue_0004	blue_0013	blue_0005
CK_00001448	blue	n.a.	n.a.	n.a.	n.a.	blue_0001	blue_0014	blue_0006	n.a.	n.a.	n.a.	n.a.	n.a.	blue_0027	blue_0002	n.a.	n.a.	n.a.	n.a.	n.a.	n.a.	blue_0022	n.a.	n.a.	n.a.	n.a.	n.a.	blue_0005	blue_0002	n.a.	blue_0002	blue_0014	blue_0012	blue_0002	n.a.	blue_0008	blue_0005	blue_0020	blue_0010	n.a.	n.a.	blue_0013	blue_0006	blue_0003	blue_0008	blue_0001	blue_0004	blue_0013	blue_0005
CK_00001494	blue	n.a.	n.a.	n.a.	n.a.	blue_0001	blue_0014	blue_0006	n.a.	n.a.	n.a.	n.a.	blue_0025	blue_0027	blue_0002	n.a.	n.a.	n.a.	n.a.	n.a.	n.a.	blue_0022	n.a.	n.a.	n.a.	n.a.	n.a.	blue_0005	n.a.	blue_0011	blue_0002	blue_0014	blue_0012	blue_0002	n.a.	blue_0008	blue_0005	blue_0020	blue_0010	n.a.	n.a.	blue_0013	blue_0006	blue_0003	blue_0008	blue_0001	blue_0004	blue_0013	blue_0005
CK_00054285	blue	n.a.	n.a.	n.a.	n.a.	blue_0002	blue_0001	blue_0016	n.a.	n.a.	n.a.	n.a.	blue_0009	blue_0018	blue_0027	blue_0012	blue_0018	n.a.	n.a.	blue_0012	n.a.	blue_0031	blue_0022	blue_0009	n.a.	n.a.	n.a.	blue_0007	blue_0015	n.a.	blue_0017	blue_0001	blue_0017	n.a.	n.a.	blue_0012	blue_0010	n.a.	blue_0001	blue_0013	blue_0008	blue_0004	blue_0005	blue_0019	blue_0005	blue_0001	blue_0002	blue_0002	blue_0007
CK_00051596	blue	n.a.	n.a.	n.a.	n.a.	blue_0002	blue_0001	blue_0016	blue_0022	n.a.	blue_0015	n.a.	blue_0010	blue_0007	blue_0027	n.a.	n.a.	n.a.	n.a.	n.a.	blue_0020	n.a.	n.a.	n.a.	n.a.	n.a.	n.a.	blue_0007	blue_0015	blue_0024	blue_0017	blue_0001	blue_0017	n.a.	n.a.	blue_0012	blue_0010	n.a.	blue_0001	blue_0013	blue_0008	blue_0004	blue_0005	blue_0019	blue_0005	blue_0001	blue_0002	blue_0002	n.a.
CK_00047394	blue	n.a.	n.a.	n.a.	n.a.	blue_0002	blue_0001	blue_0016	blue_0022	n.a.	blue_0015	n.a.	blue_0009	n.a.	blue_0027	n.a.	n.a.	n.a.	n.a.	n.a.	blue_0020	blue_0031	n.a.	n.a.	n.a.	n.a.	n.a.	blue_0007	blue_0015	n.a.	blue_0017	blue_0001	blue_0017	n.a.	n.a.	blue_0012	blue_0010	n.a.	blue_0001	blue_0013	blue_0008	blue_0004	blue_0005	blue_0019	blue_0005	blue_0001	blue_0002	blue_0002	blue_0007
CK_00009023	blue	n.a.	n.a.	n.a.	n.a.	blue_0002	blue_0025	blue_0034	n.a.	n.a.	n.a.	blue_0006	n.a.	n.a.	blue_0009	n.a.	n.a.	n.a.	n.a.	n.a.	n.a.	blue_0032	n.a.	n.a.	blue_0006	n.a.	n.a.	blue_0022	blue_0015	blue_0024	blue_0017	blue_0030	blue_0017	n.a.	n.a.	blue_0012	blue_0010	blue_0001	blue_0001	blue_0027	blue_0025	blue_0004	blue_0005	blue_0019	blue_0005	blue_0001	blue_0002	blue_0002	blue_0007
CK_00034772	blue	n.a.	n.a.	n.a.	n.a.	blue_0002	blue_0001	blue_0016	blue_0022	n.a.	blue_0015	n.a.	blue_0009	blue_0018	blue_0027	n.a.	n.a.	n.a.	n.a.	n.a.	blue_0020	blue_0031	n.a.	n.a.	n.a.	n.a.	n.a.	blue_0007	blue_0015	n.a.	blue_0017	blue_0001	blue_0017	n.a.	n.a.	n.a.	n.a.	n.a.	blue_0001	blue_0013	blue_0008	blue_0004	blue_0005	blue_0019	blue_0005	blue_0001	blue_0002	blue_0002	blue_0007
CK_00049552	blue	n.a.	n.a.	n.a.	n.a.	blue_0002	blue_0001	blue_0016	blue_0022	n.a.	blue_0015	n.a.	blue_0009	blue_0018	blue_0027	n.a.	n.a.	n.a.	n.a.	n.a.	n.a.	n.a.	n.a.	n.a.	n.a.	n.a.	n.a.	blue_0007	blue_0015	n.a.	blue_0017	blue_0001	blue_0017	n.a.	n.a.	blue_0032	n.a.	n.a.	blue_0001	n.a.	blue_0008	blue_0004	n.a.	n.a.	n.a.	n.a.	n.a.	n.a.	n.a.
CK_00003462	blue	n.a.	n.a.	n.a.	n.a.	blue_0002	blue_0001	blue_0016	blue_0022	n.a.	blue_0015	n.a.	blue_0010	blue_0007	blue_0027	n.a.	n.a.	n.a.	n.a.	n.a.	blue_0020	blue_0032	n.a.	n.a.	n.a.	n.a.	n.a.	blue_0007	blue_0015	blue_0024	blue_0017	blue_0001	blue_0017	n.a.	n.a.	blue_0012	blue_0010	blue_0001	blue_0001	blue_0013	blue_0008	blue_0004	blue_0005	blue_0019	blue_0005	blue_0001	blue_0002	blue_0002	blue_0007
CK_00052648	blue	n.a.	n.a.	n.a.	n.a.	blue_0002	blue_0025	blue_0034	n.a.	n.a.	n.a.	n.a.	n.a.	n.a.	blue_0009	n.a.	n.a.	n.a.	n.a.	n.a.	n.a.	blue_0032	n.a.	n.a.	n.a.	n.a.	n.a.	blue_0022	blue_0015	n.a.	blue_0017	blue_0030	blue_0017	n.a.	n.a.	blue_0012	blue_0010	blue_0001	blue_0001	blue_0027	blue_0025	blue_0004	blue_0005	blue_0019	blue_0005	blue_0001	blue_0002	blue_0002	blue_0007
CK_00001398	blue	n.a.	n.a.	n.a.	n.a.	blue_0003	blue_0021	blue_0029	blue_0011	n.a.	blue_0022	n.a.	blue_0022	n.a.	blue_0018	n.a.	n.a.	blue_0014	n.a.	n.a.	blue_0015	blue_0012	n.a.	n.a.	n.a.	n.a.	blue_0019	blue_0028	blue_0017	blue_0010	blue_0024	blue_0024	blue_0004	n.a.	blue_0007	blue_0023	blue_0012	blue_0022	blue_0015	blue_0033	blue_0026	blue_0002	blue_0013	blue_0004	blue_0013	blue_0019	blue_0016	blue_0009	blue_0021
CK_00003363	blue	n.a.	n.a.	n.a.	n.a.	blue_0003	blue_0021	blue_0029	blue_0011	n.a.	blue_0022	n.a.	blue_0022	n.a.	blue_0018	n.a.	blue_0021	blue_0018	n.a.	n.a.	blue_0015	blue_0012	n.a.	n.a.	blue_0003	n.a.	n.a.	blue_0028	blue_0017	blue_0010	blue_0024	blue_0024	blue_0004	n.a.	blue_0007	blue_0023	blue_0012	blue_0022	blue_0015	blue_0033	blue_0026	blue_0002	blue_0013	blue_0004	blue_0013	blue_0019	blue_0016	blue_0009	blue_0021
CK_00046785	blue	n.a.	n.a.	n.a.	n.a.	blue_0003	blue_0021	blue_0029	blue_0011	n.a.	blue_0022	n.a.	blue_0022	n.a.	blue_0018	n.a.	n.a.	n.a.	n.a.	n.a.	blue_0015	blue_0012	n.a.	n.a.	n.a.	n.a.	n.a.	blue_0028	blue_0017	blue_0010	blue_0024	blue_0024	blue_0004	n.a.	blue_0007	blue_0023	blue_0012	blue_0022	blue_0015	blue_0033	blue_0026	blue_0002	blue_0013	blue_0004	blue_0013	blue_0019	blue_0016	blue_0009	blue_0021
CK_00005948	blue	n.a.	n.a.	n.a.	n.a.	blue_0003	blue_0021	blue_0029	blue_0011	n.a.	blue_0022	n.a.	blue_0022	n.a.	blue_0018	n.a.	n.a.	blue_0014	n.a.	n.a.	blue_0015	blue_0012	n.a.	n.a.	n.a.	n.a.	blue_0019	blue_0028	blue_0017	blue_0010	blue_0024	blue_0024	blue_0004	n.a.	blue_0007	blue_0023	blue_0012	blue_0022	blue_0015	blue_0033	blue_0026	blue_0002	blue_0013	blue_0004	blue_0013	blue_0019	blue_0016	blue_0009	blue_0021
CK_00033674	blue	n.a.	n.a.	n.a.	n.a.	blue_0004	blue_0003	blue_0003	n.a.	n.a.	n.a.	n.a.	blue_0028	blue_0012	blue_0012	n.a.	n.a.	n.a.	n.a.	blue_0006	n.a.	blue_0001	n.a.	n.a.	n.a.	n.a.	n.a.	blue_0021	n.a.	blue_0022	blue_0014	blue_0003	blue_0026	n.a.	n.a.	blue_0009	n.a.	n.a.	blue_0002	blue_0002	blue_0007	blue_0003	blue_0007	blue_0002	blue_0001	blue_0005	blue_0003	blue_0004	blue_0001
CK_00003487	blue	n.a.	n.a.	n.a.	n.a.	blue_0004	blue_0003	blue_0003	blue_0004	n.a.	blue_0010	n.a.	blue_0006	blue_0012	blue_0012	n.a.	blue_0015	n.a.	n.a.	n.a.	blue_0008	n.a.	n.a.	n.a.	n.a.	n.a.	n.a.	blue_0012	blue_0006	n.a.	blue_0014	blue_0003	n.a.	blue_0001	blue_0003	blue_0006	n.a.	n.a.	blue_0002	blue_0002	blue_0007	blue_0003	blue_0007	blue_0002	blue_0001	blue_0005	blue_0003	blue_0004	blue_0001
CK_00051518	blue	n.a.	n.a.	n.a.	n.a.	blue_0004	blue_0003	blue_0003	n.a.	n.a.	n.a.	n.a.	blue_0006	blue_0012	blue_0012	blue_0023	blue_0019	n.a.	n.a.	blue_0007	n.a.	blue_0001	blue_0029	blue_0011	n.a.	n.a.	n.a.	blue_0001	n.a.	n.a.	blue_0014	blue_0003	n.a.	blue_0001	blue_0003	blue_0006	n.a.	n.a.	blue_0002	blue_0002	blue_0007	blue_0003	blue_0007	blue_0002	blue_0001	blue_0005	blue_0003	blue_0004	blue_0001
CK_00002103	blue	n.a.	n.a.	n.a.	n.a.	blue_0004	blue_0003	blue_0003	blue_0013	n.a.	blue_0010	n.a.	blue_0006	blue_0012	blue_0012	n.a.	n.a.	n.a.	n.a.	n.a.	blue_0008	blue_0001	n.a.	n.a.	n.a.	n.a.	n.a.	blue_0001	n.a.	n.a.	blue_0014	blue_0003	blue_0026	blue_0001	blue_0003	blue_0006	n.a.	n.a.	blue_0002	blue_0002	blue_0007	blue_0003	blue_0007	blue_0002	blue_0001	blue_0005	blue_0003	blue_0004	blue_0001
CK_00003484	blue	n.a.	n.a.	n.a.	n.a.	blue_0004	blue_0003	blue_0003	blue_0002	n.a.	n.a.	n.a.	blue_0026	blue_0010	blue_0022	n.a.	n.a.	n.a.	n.a.	n.a.	blue_0001	blue_0015	n.a.	n.a.	n.a.	n.a.	n.a.	blue_0018	blue_0006	blue_0021	blue_0014	blue_0008	blue_0031	blue_0001	blue_0006	blue_0036	n.a.	n.a.	blue_0002	blue_0002	blue_0010	blue_0003	blue_0007	blue_0001	blue_0001	blue_0006	blue_0003	blue_0004	blue_0001
CK_00003491	blue	n.a.	n.a.	n.a.	n.a.	blue_0004	blue_0003	blue_0003	blue_0013	n.a.	blue_0010	n.a.	blue_0006	blue_0012	blue_0012	n.a.	n.a.	n.a.	n.a.	n.a.	blue_0008	blue_0001	n.a.	n.a.	n.a.	n.a.	n.a.	blue_0001	n.a.	n.a.	blue_0014	blue_0003	n.a.	blue_0001	blue_0003	n.a.	n.a.	n.a.	blue_0002	blue_0002	blue_0007	blue_0003	n.a.	n.a.	n.a.	blue_0005	n.a.	blue_0004	n.a.
CK_00043306	blue	n.a.	n.a.	n.a.	n.a.	blue_0004	blue_0003	blue_0003	n.a.	n.a.	n.a.	n.a.	n.a.	n.a.	n.a.	n.a.	n.a.	n.a.	n.a.	n.a.	n.a.	n.a.	n.a.	n.a.	n.a.	n.a.	n.a.	n.a.	blue_0006	n.a.	blue_0014	n.a.	n.a.	blue_0001	n.a.	n.a.	n.a.	n.a.	blue_0002	n.a.	n.a.	blue_0003	n.a.	n.a.	blue_0001	n.a.	blue_0003	blue_0004	blue_0001
CK_00003495	blue	n.a.	n.a.	n.a.	n.a.	blue_0004	blue_0003	blue_0003	n.a.	n.a.	n.a.	n.a.	blue_0006	blue_0012	blue_0012	n.a.	n.a.	n.a.	n.a.	n.a.	n.a.	blue_0001	n.a.	n.a.	n.a.	n.a.	n.a.	blue_0001	n.a.	n.a.	blue_0014	blue_0003	blue_0026	blue_0001	n.a.	blue_0006	n.a.	n.a.	blue_0002	blue_0002	blue_0007	blue_0003	blue_0007	blue_0002	blue_0001	blue_0005	blue_0003	blue_0004	blue_0001
CK_00001608	blue	n.a.	n.a.	n.a.	n.a.	blue_0004	blue_0003	blue_0003	n.a.	n.a.	n.a.	n.a.	blue_0006	blue_0012	blue_0012	n.a.	n.a.	n.a.	n.a.	n.a.	n.a.	blue_0001	n.a.	n.a.	n.a.	n.a.	n.a.	blue_0001	n.a.	n.a.	blue_0014	blue_0003	n.a.	blue_0001	n.a.	blue_0024	n.a.	blue_0003	blue_0002	n.a.	n.a.	blue_0003	blue_0007	blue_0002	blue_0001	blue_0005	blue_0003	blue_0004	blue_0001
CK_00003492	blue	n.a.	n.a.	n.a.	n.a.	blue_0004	blue_0003	blue_0003	n.a.	n.a.	n.a.	n.a.	blue_0006	blue_0012	blue_0012	n.a.	n.a.	n.a.	n.a.	n.a.	n.a.	blue_0001	n.a.	n.a.	n.a.	n.a.	n.a.	blue_0001	n.a.	n.a.	blue_0014	blue_0003	blue_0026	blue_0001	blue_0003	blue_0006	n.a.	blue_0003	blue_0002	n.a.	n.a.	blue_0003	blue_0007	blue_0002	blue_0001	blue_0005	blue_0003	blue_0004	blue_0001
CK_00003489	blue	n.a.	n.a.	n.a.	n.a.	blue_0004	blue_0003	blue_0003	n.a.	n.a.	blue_0010	n.a.	blue_0006	blue_0012	blue_0012	n.a.	n.a.	n.a.	n.a.	n.a.	blue_0008	n.a.	n.a.	n.a.	n.a.	n.a.	n.a.	n.a.	n.a.	n.a.	blue_0014	blue_0003	n.a.	blue_0001	blue_0003	blue_0006	n.a.	n.a.	blue_0002	blue_0002	blue_0007	blue_0003	blue_0007	blue_0002	blue_0001	blue_0005	blue_0003	blue_0004	blue_0001
CK_00003940	blue	n.a.	n.a.	n.a.	n.a.	blue_0004	blue_0003	blue_0003	blue_0013	n.a.	blue_0010	n.a.	blue_0006	blue_0012	blue_0012	blue_0008	n.a.	n.a.	n.a.	n.a.	blue_0008	n.a.	n.a.	blue_0028	n.a.	n.a.	blue_0001	n.a.	n.a.	n.a.	blue_0014	blue_0003	n.a.	blue_0001	blue_0003	blue_0006	n.a.	n.a.	blue_0002	blue_0002	blue_0007	blue_0003	n.a.	n.a.	n.a.	n.a.	n.a.	n.a.	blue_0001
CK_00050031	blue	n.a.	n.a.	n.a.	n.a.	blue_0004	blue_0003	blue_0003	blue_0004	n.a.	blue_0010	n.a.	blue_0006	blue_0012	blue_0012	n.a.	n.a.	n.a.	n.a.	n.a.	blue_0008	blue_0001	n.a.	n.a.	n.a.	n.a.	n.a.	n.a.	n.a.	n.a.	blue_0014	blue_0003	blue_0026	n.a.	n.a.	blue_0006	n.a.	n.a.	blue_0002	blue_0002	blue_0007	blue_0003	n.a.	n.a.	n.a.	n.a.	n.a.	n.a.	blue_0001
CK_00039158	blue	n.a.	n.a.	n.a.	n.a.	blue_0004	blue_0003	blue_0003	blue_0002	n.a.	n.a.	n.a.	blue_0026	blue_0010	blue_0022	n.a.	n.a.	n.a.	n.a.	n.a.	blue_0001	blue_0015	n.a.	n.a.	n.a.	n.a.	n.a.	blue_0018	blue_0006	blue_0021	blue_0014	blue_0008	blue_0031	blue_0001	blue_0006	blue_0036	n.a.	n.a.	blue_0002	blue_0002	blue_0010	blue_0003	blue_0007	blue_0001	blue_0001	blue_0006	blue_0003	blue_0004	blue_0001
CK_00003490	blue	n.a.	n.a.	n.a.	n.a.	blue_0004	n.a.	blue_0003	blue_0013	n.a.	blue_0010	n.a.	blue_0006	blue_0012	n.a.	n.a.	n.a.	n.a.	n.a.	n.a.	blue_0008	blue_0001	n.a.	n.a.	n.a.	n.a.	n.a.	blue_0001	n.a.	n.a.	blue_0014	blue_0003	n.a.	blue_0001	blue_0003	blue_0006	n.a.	n.a.	blue_0002	blue_0002	blue_0007	blue_0003	blue_0007	blue_0002	blue_0001	blue_0005	blue_0003	blue_0004	blue_0001
CK_00057180	blue	n.a.	n.a.	n.a.	n.a.	blue_0004	blue_0003	blue_0003	blue_0004	blue_0005	blue_0010	n.a.	blue_0006	blue_0012	blue_0012	n.a.	blue_0023	blue_0013	n.a.	blue_0005	blue_0008	blue_0001	blue_0013	blue_0005	n.a.	n.a.	n.a.	blue_0001	blue_0024	n.a.	blue_0014	blue_0003	blue_0026	blue_0001	blue_0003	blue_0006	n.a.	n.a.	blue_0002	blue_0002	blue_0007	blue_0003	blue_0007	blue_0002	blue_0001	blue_0005	blue_0003	blue_0004	blue_0001
CK_00003998	blue	n.a.	n.a.	n.a.	n.a.	blue_0004	blue_0003	blue_0003	blue_0004	n.a.	blue_0010	n.a.	blue_0006	blue_0012	blue_0012	blue_0005	blue_0031	blue_0007	n.a.	blue_0028	blue_0008	blue_0001	n.a.	n.a.	blue_0008	blue_0002	blue_0007	blue_0001	n.a.	n.a.	blue_0014	blue_0003	blue_0026	blue_0001	blue_0003	blue_0006	n.a.	n.a.	blue_0002	blue_0002	blue_0007	blue_0003	blue_0007	blue_0002	blue_0001	blue_0005	blue_0003	blue_0004	blue_0001
CK_00042831	blue	n.a.	n.a.	n.a.	n.a.	blue_0004	blue_0003	blue_0003	blue_0002	n.a.	n.a.	blue_0015	blue_0026	blue_0010	blue_0022	blue_0010	blue_0002	blue_0005	n.a.	n.a.	blue_0001	blue_0015	n.a.	blue_0021	n.a.	blue_0001	n.a.	blue_0018	blue_0006	blue_0021	blue_0014	blue_0008	n.a.	blue_0001	n.a.	blue_0036	n.a.	n.a.	blue_0002	blue_0002	blue_0010	blue_0003	blue_0007	blue_0001	blue_0001	blue_0006	blue_0003	blue_0004	blue_0001
CK_00037811	blue	n.a.	n.a.	n.a.	n.a.	blue_0004	blue_0003	blue_0003	blue_0004	n.a.	blue_0010	n.a.	blue_0006	blue_0012	blue_0012	n.a.	n.a.	n.a.	n.a.	n.a.	blue_0008	blue_0001	n.a.	n.a.	n.a.	n.a.	n.a.	blue_0001	n.a.	n.a.	blue_0014	blue_0003	blue_0026	blue_0001	blue_0003	blue_0006	n.a.	n.a.	blue_0002	blue_0002	blue_0007	blue_0003	blue_0007	blue_0002	blue_0001	blue_0005	blue_0003	blue_0004	blue_0001
CK_00003452	blue	n.a.	n.a.	n.a.	n.a.	blue_0005	blue_0012	blue_0002	blue_0018	n.a.	blue_0004	n.a.	blue_0014	n.a.	blue_0026	n.a.	n.a.	n.a.	n.a.	n.a.	n.a.	blue_0002	n.a.	n.a.	n.a.	n.a.	n.a.	blue_0008	blue_0003	blue_0014	blue_0021	blue_0025	n.a.	n.a.	n.a.	n.a.	n.a.	n.a.	blue_0007	blue_0003	blue_0017	blue_0015	blue_0010	blue_0014	blue_0012	blue_0010	blue_0005	blue_0008	blue_0010
CK_00003450	blue	n.a.	n.a.	n.a.	n.a.	blue_0005	blue_0012	blue_0002	blue_0018	n.a.	blue_0004	n.a.	blue_0014	n.a.	blue_0026	blue_0005	blue_0007	n.a.	n.a.	n.a.	n.a.	blue_0002	blue_0021	blue_0023	n.a.	n.a.	n.a.	blue_0008	blue_0003	blue_0014	n.a.	blue_0025	n.a.	n.a.	n.a.	n.a.	n.a.	n.a.	blue_0007	blue_0003	blue_0017	blue_0015	blue_0010	blue_0014	blue_0012	blue_0010	blue_0005	blue_0008	blue_0010
CK_00003448	blue	n.a.	n.a.	n.a.	n.a.	blue_0005	blue_0012	blue_0002	blue_0018	n.a.	blue_0004	n.a.	blue_0014	n.a.	blue_0026	n.a.	n.a.	n.a.	n.a.	n.a.	n.a.	blue_0002	n.a.	n.a.	n.a.	n.a.	n.a.	blue_0008	blue_0003	blue_0035	n.a.	n.a.	n.a.	n.a.	n.a.	n.a.	n.a.	blue_0006	blue_0007	blue_0003	blue_0017	blue_0015	blue_0010	blue_0014	blue_0012	blue_0010	blue_0005	blue_0008	blue_0010
CK_00043162	blue	n.a.	n.a.	n.a.	n.a.	blue_0005	blue_0012	blue_0002	blue_0018	n.a.	blue_0004	n.a.	blue_0014	n.a.	blue_0026	n.a.	n.a.	n.a.	blue_0003	n.a.	n.a.	blue_0002	n.a.	n.a.	n.a.	n.a.	n.a.	blue_0008	blue_0003	blue_0014	n.a.	blue_0025	n.a.	n.a.	n.a.	blue_0014	n.a.	blue_0006	blue_0007	blue_0003	blue_0017	blue_0015	blue_0010	blue_0014	blue_0012	blue_0010	blue_0005	blue_0008	blue_0010
CK_00050304	blue	n.a.	n.a.	n.a.	n.a.	blue_0005	blue_0012	blue_0002	blue_0018	n.a.	n.a.	n.a.	blue_0014	n.a.	blue_0026	n.a.	n.a.	n.a.	n.a.	n.a.	n.a.	n.a.	n.a.	n.a.	n.a.	n.a.	n.a.	blue_0008	blue_0003	blue_0014	n.a.	blue_0025	n.a.	n.a.	n.a.	n.a.	n.a.	blue_0006	blue_0007	blue_0003	blue_0017	blue_0015	blue_0010	blue_0014	blue_0012	blue_0010	blue_0005	blue_0008	blue_0010
CK_00003451	blue	n.a.	n.a.	n.a.	n.a.	blue_0005	blue_0012	blue_0002	blue_0018	n.a.	blue_0004	n.a.	blue_0014	n.a.	blue_0026	n.a.	n.a.	n.a.	n.a.	n.a.	n.a.	blue_0002	n.a.	n.a.	n.a.	n.a.	n.a.	blue_0008	blue_0003	blue_0014	n.a.	blue_0025	n.a.	n.a.	n.a.	n.a.	n.a.	blue_0006	blue_0007	blue_0003	blue_0017	blue_0015	blue_0010	blue_0014	blue_0012	blue_0010	blue_0005	blue_0008	blue_0010
CK_00043817	blue	n.a.	n.a.	n.a.	n.a.	blue_0005	blue_0012	blue_0002	n.a.	blue_0008	blue_0004	n.a.	n.a.	n.a.	n.a.	blue_0007	blue_0029	blue_0020	blue_0020	blue_0026	n.a.	n.a.	blue_0028	blue_0014	n.a.	blue_0008	n.a.	n.a.	n.a.	blue_0014	n.a.	n.a.	n.a.	n.a.	n.a.	blue_0014	n.a.	blue_0006	n.a.	blue_0003	n.a.	n.a.	n.a.	n.a.	n.a.	blue_0010	blue_0005	blue_0008	blue_0010
CK_00001596	blue	n.a.	n.a.	n.a.	n.a.	blue_0006	blue_0003	blue_0003	n.a.	n.a.	n.a.	n.a.	blue_0002	n.a.	blue_0005	n.a.	blue_0015	n.a.	n.a.	n.a.	n.a.	n.a.	n.a.	n.a.	n.a.	n.a.	n.a.	blue_0015	blue_0006	blue_0021	n.a.	blue_0008	blue_0006	blue_0001	blue_0005	blue_0028	n.a.	n.a.	blue_0002	n.a.	blue_0010	blue_0003	blue_0007	blue_0001	blue_0001	blue_0006	blue_0003	blue_0004	blue_0001
CK_00046159	blue	n.a.	n.a.	n.a.	n.a.	blue_0006	blue_0003	blue_0003	blue_0002	n.a.	blue_0003	n.a.	blue_0002	n.a.	blue_0005	n.a.	n.a.	n.a.	n.a.	n.a.	blue_0001	blue_0015	n.a.	n.a.	n.a.	n.a.	n.a.	blue_0015	blue_0006	blue_0021	blue_0023	blue_0008	blue_0006	blue_0001	blue_0005	blue_0029	n.a.	n.a.	blue_0002	blue_0002	blue_0010	blue_0003	blue_0007	blue_0001	blue_0001	blue_0006	blue_0003	blue_0004	n.a.
CK_00003480	blue	n.a.	n.a.	n.a.	n.a.	blue_0006	blue_0003	blue_0003	blue_0002	n.a.	blue_0003	n.a.	blue_0002	n.a.	blue_0005	n.a.	n.a.	n.a.	n.a.	n.a.	blue_0001	blue_0015	n.a.	n.a.	n.a.	n.a.	n.a.	blue_0015	blue_0006	blue_0021	n.a.	blue_0008	blue_0006	blue_0001	blue_0005	n.a.	n.a.	n.a.	blue_0002	blue_0002	blue_0010	blue_0003	blue_0007	n.a.	blue_0001	blue_0006	n.a.	blue_0004	n.a.
CK_00053681	blue	n.a.	n.a.	n.a.	n.a.	blue_0006	blue_0012	blue_0002	blue_0002	n.a.	blue_0003	n.a.	blue_0002	blue_0002	blue_0005	n.a.	n.a.	n.a.	n.a.	n.a.	blue_0001	blue_0002	n.a.	n.a.	n.a.	n.a.	n.a.	blue_0015	blue_0006	blue_0006	blue_0026	blue_0008	blue_0006	n.a.	blue_0005	blue_0011	n.a.	n.a.	blue_0007	blue_0003	blue_0017	blue_0015	blue_0010	blue_0014	blue_0012	blue_0010	blue_0005	blue_0008	blue_0010
CK_00051232	blue	n.a.	n.a.	n.a.	n.a.	blue_0006	blue_0003	blue_0003	blue_0002	n.a.	blue_0003	blue_0001	blue_0002	n.a.	blue_0005	blue_0001	blue_0021	n.a.	n.a.	n.a.	blue_0001	blue_0005	blue_0018	blue_0016	n.a.	n.a.	n.a.	blue_0015	blue_0006	n.a.	blue_0010	blue_0008	blue_0006	blue_0001	blue_0005	blue_0011	n.a.	n.a.	blue_0002	blue_0002	blue_0010	blue_0003	blue_0007	blue_0001	blue_0001	blue_0006	blue_0003	blue_0004	blue_0001
CK_00042838	blue	n.a.	n.a.	n.a.	n.a.	blue_0006	blue_0003	blue_0003	blue_0002	n.a.	blue_0003	n.a.	blue_0002	blue_0003	blue_0005	n.a.	n.a.	n.a.	n.a.	n.a.	blue_0001	n.a.	n.a.	n.a.	n.a.	n.a.	n.a.	blue_0015	blue_0006	n.a.	n.a.	blue_0008	blue_0006	n.a.	blue_0005	blue_0011	n.a.	n.a.	blue_0002	blue_0002	blue_0010	blue_0003	blue_0007	blue_0001	blue_0001	blue_0006	blue_0003	blue_0004	blue_0001
CK_00002644	blue	n.a.	n.a.	n.a.	n.a.	blue_0006	blue_0003	blue_0003	blue_0002	n.a.	blue_0003	n.a.	blue_0002	blue_0002	blue_0005	n.a.	n.a.	blue_0001	blue_0013	n.a.	blue_0001	blue_0002	n.a.	n.a.	n.a.	n.a.	blue_0018	blue_0015	blue_0006	n.a.	n.a.	blue_0008	blue_0006	n.a.	blue_0005	blue_0011	n.a.	blue_0017	blue_0002	blue_0002	blue_0010	blue_0003	blue_0007	blue_0001	blue_0001	blue_0006	blue_0003	blue_0004	blue_0001
CK_00001768	blue	n.a.	n.a.	n.a.	n.a.	blue_0006	blue_0003	blue_0003	n.a.	n.a.	n.a.	n.a.	blue_0002	n.a.	blue_0005	blue_0012	blue_0018	n.a.	n.a.	blue_0012	n.a.	blue_0005	n.a.	blue_0009	blue_0015	blue_0009	blue_0010	blue_0015	blue_0006	n.a.	blue_0010	blue_0008	blue_0006	n.a.	n.a.	n.a.	n.a.	n.a.	blue_0002	blue_0002	blue_0010	blue_0003	blue_0007	blue_0001	blue_0001	blue_0006	blue_0003	blue_0004	blue_0001
CK_00041248	blue	n.a.	n.a.	n.a.	n.a.	blue_0006	blue_0003	blue_0003	blue_0002	n.a.	blue_0003	n.a.	blue_0002	n.a.	blue_0005	n.a.	n.a.	n.a.	n.a.	n.a.	blue_0001	blue_0015	n.a.	n.a.	n.a.	n.a.	n.a.	blue_0015	blue_0006	blue_0021	n.a.	blue_0008	blue_0006	blue_0001	blue_0005	blue_0029	n.a.	n.a.	blue_0002	n.a.	blue_0010	n.a.	blue_0007	blue_0001	blue_0001	blue_0006	blue_0003	blue_0004	blue_0001
CK_00003478	blue	n.a.	n.a.	n.a.	n.a.	blue_0006	blue_0003	blue_0003	blue_0002	n.a.	blue_0003	n.a.	blue_0002	n.a.	blue_0005	blue_0012	blue_0018	n.a.	n.a.	blue_0012	blue_0001	blue_0015	blue_0022	blue_0009	n.a.	n.a.	n.a.	blue_0015	blue_0006	blue_0021	n.a.	blue_0008	blue_0006	blue_0001	blue_0005	blue_0028	n.a.	n.a.	blue_0002	blue_0002	blue_0010	blue_0003	blue_0007	blue_0001	blue_0001	blue_0006	blue_0003	blue_0004	blue_0001
CK_00009150	blue	n.a.	n.a.	n.a.	n.a.	blue_0006	blue_0003	blue_0003	blue_0002	n.a.	blue_0003	n.a.	blue_0002	blue_0003	blue_0005	n.a.	n.a.	n.a.	n.a.	n.a.	blue_0001	blue_0002	n.a.	n.a.	n.a.	n.a.	n.a.	blue_0015	blue_0006	n.a.	n.a.	blue_0008	blue_0006	n.a.	blue_0005	blue_0011	n.a.	n.a.	blue_0002	blue_0002	blue_0010	blue_0003	blue_0007	blue_0001	blue_0001	blue_0006	blue_0003	blue_0004	blue_0001
CK_00048585	blue	n.a.	n.a.	n.a.	n.a.	blue_0006	n.a.	n.a.	blue_0002	n.a.	blue_0003	n.a.	blue_0002	n.a.	blue_0005	n.a.	n.a.	n.a.	n.a.	n.a.	n.a.	blue_0015	n.a.	n.a.	n.a.	n.a.	n.a.	blue_0015	blue_0006	blue_0021	n.a.	blue_0008	blue_0006	blue_0001	n.a.	n.a.	n.a.	n.a.	blue_0002	blue_0002	blue_0010	n.a.	n.a.	n.a.	n.a.	n.a.	n.a.	blue_0004	n.a.
CK_00003472	blue	n.a.	n.a.	n.a.	n.a.	blue_0006	blue_0003	blue_0003	blue_0002	n.a.	blue_0003	n.a.	blue_0002	blue_0002	blue_0005	n.a.	n.a.	n.a.	n.a.	n.a.	blue_0001	blue_0002	n.a.	n.a.	n.a.	n.a.	n.a.	blue_0015	blue_0006	n.a.	n.a.	blue_0008	blue_0006	n.a.	blue_0005	blue_0011	n.a.	blue_0017	blue_0002	blue_0002	blue_0010	blue_0003	blue_0007	blue_0001	blue_0001	blue_0006	blue_0003	blue_0004	n.a.
CK_00046483	blue	n.a.	n.a.	n.a.	n.a.	blue_0006	blue_0003	blue_0003	blue_0002	n.a.	blue_0003	n.a.	blue_0002	blue_0003	blue_0005	blue_0020	n.a.	n.a.	n.a.	blue_0009	blue_0001	n.a.	n.a.	n.a.	n.a.	n.a.	n.a.	blue_0015	blue_0006	n.a.	n.a.	blue_0008	blue_0006	n.a.	blue_0005	blue_0011	n.a.	n.a.	blue_0002	blue_0002	blue_0010	blue_0003	blue_0007	blue_0001	blue_0001	blue_0006	blue_0003	blue_0004	blue_0001
CK_00051242	blue	n.a.	n.a.	n.a.	n.a.	blue_0007	blue_0003	blue_0008	blue_0017	n.a.	blue_0014	n.a.	blue_0018	blue_0011	blue_0003	n.a.	n.a.	n.a.	n.a.	n.a.	blue_0002	blue_0017	n.a.	n.a.	n.a.	n.a.	n.a.	blue_0002	n.a.	blue_0004	blue_0009	blue_0021	n.a.	blue_0004	blue_0021	blue_0006	n.a.	n.a.	blue_0001	blue_0009	n.a.	blue_0017	blue_0001	blue_0001	blue_0003	blue_0001	blue_0007	blue_0002	blue_0012
CK_00051603	blue	n.a.	n.a.	n.a.	n.a.	blue_0007	n.a.	blue_0022	n.a.	n.a.	n.a.	n.a.	n.a.	blue_0014	n.a.	n.a.	n.a.	n.a.	n.a.	n.a.	n.a.	n.a.	n.a.	n.a.	n.a.	n.a.	n.a.	n.a.	blue_0016	n.a.	n.a.	blue_0027	n.a.	n.a.	n.a.	n.a.	n.a.	n.a.	blue_0001	n.a.	blue_0018	blue_0009	n.a.	n.a.	n.a.	n.a.	blue_0014	n.a.	n.a.
CK_00003514	blue	n.a.	n.a.	n.a.	n.a.	blue_0007	blue_0003	blue_0010	blue_0017	n.a.	blue_0002	n.a.	blue_0018	blue_0011	blue_0003	blue_0004	blue_0026	n.a.	n.a.	blue_0014	blue_0002	blue_0017	blue_0005	n.a.	n.a.	n.a.	n.a.	blue_0002	n.a.	blue_0004	blue_0009	blue_0021	n.a.	blue_0004	n.a.	blue_0015	n.a.	n.a.	blue_0011	blue_0016	blue_0004	blue_0017	blue_0016	blue_0022	blue_0003	blue_0021	n.a.	blue_0012	blue_0012
CK_00054394	blue	n.a.	n.a.	n.a.	n.a.	blue_0007	blue_0003	blue_0008	n.a.	n.a.	blue_0002	n.a.	n.a.	blue_0011	n.a.	n.a.	n.a.	n.a.	n.a.	n.a.	blue_0002	blue_0017	n.a.	n.a.	n.a.	n.a.	n.a.	blue_0002	n.a.	n.a.	blue_0009	blue_0021	n.a.	blue_0004	blue_0019	blue_0015	n.a.	n.a.	blue_0001	blue_0009	n.a.	blue_0017	blue_0001	blue_0001	blue_0003	blue_0001	blue_0007	blue_0002	blue_0012
CK_00000021	blue	n.a.	n.a.	n.a.	n.a.	blue_0007	n.a.	n.a.	n.a.	n.a.	n.a.	n.a.	n.a.	n.a.	blue_0032	n.a.	n.a.	blue_0002	blue_0011	n.a.	blue_0003	n.a.	blue_0016	blue_0007	n.a.	n.a.	blue_0014	blue_0014	n.a.	blue_0001	n.a.	n.a.	blue_0009	n.a.	n.a.	blue_0004	n.a.	n.a.	blue_0013	n.a.	blue_0018	blue_0022	n.a.	blue_0016	n.a.	blue_0012	blue_0028	n.a.	n.a.
CK_00045686	blue	n.a.	n.a.	n.a.	n.a.	blue_0007	blue_0003	blue_0008	blue_0017	n.a.	blue_0014	n.a.	blue_0018	blue_0011	blue_0003	n.a.	n.a.	n.a.	n.a.	n.a.	blue_0002	blue_0017	n.a.	n.a.	n.a.	n.a.	n.a.	blue_0002	n.a.	blue_0004	blue_0009	blue_0021	n.a.	blue_0004	n.a.	blue_0009	n.a.	blue_0003	blue_0001	blue_0009	blue_0004	blue_0017	blue_0001	blue_0001	blue_0003	blue_0001	blue_0007	blue_0002	blue_0012
CK_00053611	blue	n.a.	n.a.	n.a.	n.a.	blue_0007	blue_0003	blue_0010	blue_0017	n.a.	blue_0002	n.a.	blue_0018	blue_0011	blue_0003	n.a.	n.a.	n.a.	n.a.	n.a.	blue_0002	blue_0017	n.a.	n.a.	n.a.	n.a.	n.a.	blue_0002	n.a.	blue_0004	blue_0009	blue_0021	n.a.	blue_0004	n.a.	n.a.	n.a.	n.a.	blue_0011	blue_0016	blue_0004	blue_0017	n.a.	blue_0022	n.a.	n.a.	n.a.	n.a.	n.a.
CK_00001718	blue	n.a.	n.a.	n.a.	n.a.	blue_0008	blue_0007	blue_0013	n.a.	n.a.	blue_0007	n.a.	blue_0012	blue_0022	blue_0017	blue_0006	blue_0012	n.a.	n.a.	n.a.	blue_0018	blue_0004	blue_0015	blue_0002	n.a.	n.a.	n.a.	blue_0021	n.a.	blue_0013	blue_0023	blue_0009	blue_0008	n.a.	n.a.	n.a.	n.a.	n.a.	blue_0014	blue_0015	blue_0012	blue_0008	blue_0003	blue_0010	blue_0010	blue_0013	blue_0010	blue_0001	blue_0013
CK_00003499	blue	n.a.	n.a.	n.a.	n.a.	blue_0008	blue_0007	blue_0013	n.a.	n.a.	blue_0007	n.a.	blue_0012	blue_0022	blue_0017	n.a.	n.a.	n.a.	n.a.	n.a.	blue_0018	blue_0004	n.a.	n.a.	n.a.	n.a.	n.a.	blue_0021	n.a.	blue_0013	blue_0023	blue_0009	blue_0008	n.a.	n.a.	n.a.	blue_0019	blue_0015	blue_0014	blue_0015	blue_0012	blue_0008	blue_0003	blue_0010	blue_0010	blue_0013	blue_0010	blue_0001	blue_0013
CK_00003500	blue	n.a.	n.a.	n.a.	n.a.	blue_0008	blue_0007	blue_0013	n.a.	n.a.	blue_0007	blue_0004	blue_0012	blue_0022	blue_0017	n.a.	n.a.	blue_0023	n.a.	n.a.	blue_0018	blue_0004	n.a.	n.a.	blue_0012	blue_0015	blue_0015	blue_0020	n.a.	blue_0013	n.a.	blue_0009	blue_0008	n.a.	blue_0010	blue_0031	blue_0019	blue_0015	blue_0014	blue_0015	blue_0012	blue_0008	blue_0003	blue_0010	blue_0010	blue_0013	blue_0010	blue_0001	blue_0013
CK_00001357	blue	n.a.	n.a.	n.a.	n.a.	blue_0008	blue_0007	blue_0013	n.a.	n.a.	n.a.	n.a.	blue_0012	blue_0022	blue_0017	n.a.	blue_0027	n.a.	n.a.	n.a.	n.a.	blue_0004	blue_0010	blue_0019	n.a.	n.a.	n.a.	n.a.	n.a.	blue_0013	blue_0023	blue_0009	blue_0008	n.a.	n.a.	n.a.	n.a.	n.a.	blue_0014	blue_0015	blue_0012	blue_0008	blue_0003	blue_0010	blue_0010	blue_0013	blue_0010	blue_0001	blue_0013
CK_00041039	blue	n.a.	n.a.	n.a.	n.a.	blue_0008	blue_0007	blue_0013	n.a.	n.a.	blue_0007	n.a.	n.a.	n.a.	n.a.	n.a.	n.a.	n.a.	n.a.	n.a.	blue_0018	blue_0004	n.a.	n.a.	n.a.	n.a.	blue_0015	blue_0020	n.a.	n.a.	n.a.	n.a.	blue_0008	n.a.	blue_0010	blue_0031	blue_0019	blue_0015	blue_0014	blue_0015	blue_0012	blue_0008	n.a.	blue_0010	blue_0010	blue_0013	blue_0010	n.a.	n.a.
CK_00001555	blue	n.a.	n.a.	n.a.	n.a.	blue_0008	blue_0007	blue_0013	n.a.	n.a.	n.a.	n.a.	blue_0012	blue_0022	blue_0017	n.a.	blue_0027	n.a.	n.a.	n.a.	n.a.	blue_0004	blue_0010	blue_0019	n.a.	n.a.	n.a.	n.a.	n.a.	blue_0013	blue_0023	blue_0009	blue_0008	n.a.	n.a.	n.a.	n.a.	n.a.	blue_0014	blue_0015	blue_0012	blue_0008	blue_0003	blue_0010	blue_0010	blue_0013	blue_0010	blue_0001	blue_0013
CK_00040007	blue	n.a.	n.a.	n.a.	n.a.	blue_0008	blue_0007	blue_0013	n.a.	n.a.	blue_0007	n.a.	blue_0012	blue_0022	blue_0017	n.a.	n.a.	n.a.	n.a.	n.a.	blue_0018	blue_0004	n.a.	n.a.	n.a.	n.a.	n.a.	n.a.	n.a.	blue_0013	n.a.	blue_0009	blue_0008	n.a.	n.a.	n.a.	n.a.	n.a.	blue_0014	blue_0015	blue_0012	blue_0008	blue_0003	blue_0010	blue_0010	blue_0013	blue_0010	blue_0001	blue_0013
CK_00055133	blue	n.a.	n.a.	n.a.	n.a.	blue_0008	blue_0007	blue_0013	n.a.	n.a.	n.a.	n.a.	blue_0012	blue_0022	blue_0017	n.a.	blue_0027	n.a.	n.a.	n.a.	n.a.	blue_0004	blue_0010	blue_0019	n.a.	n.a.	n.a.	n.a.	n.a.	blue_0013	blue_0023	blue_0009	blue_0008	n.a.	n.a.	n.a.	n.a.	n.a.	blue_0014	blue_0015	blue_0012	blue_0008	blue_0003	blue_0010	blue_0010	blue_0013	blue_0010	blue_0001	blue_0013
CK_00003570	blue	n.a.	n.a.	n.a.	n.a.	blue_0009	n.a.	blue_0017	blue_0014	n.a.	blue_0020	n.a.	blue_0001	blue_0006	blue_0019	n.a.	n.a.	n.a.	n.a.	n.a.	blue_0013	n.a.	n.a.	n.a.	n.a.	n.a.	n.a.	blue_0011	blue_0007	blue_0005	blue_0006	blue_0005	blue_0021	n.a.	n.a.	blue_0001	blue_0008	n.a.	blue_0001	blue_0009	blue_0002	blue_0001	blue_0002	blue_0009	blue_0006	blue_0004	blue_0002	blue_0006	blue_0004
CK_00045422	blue	n.a.	n.a.	n.a.	n.a.	blue_0009	n.a.	blue_0017	blue_0006	blue_0018	blue_0009	n.a.	blue_0001	blue_0006	blue_0019	n.a.	n.a.	n.a.	n.a.	n.a.	blue_0005	blue_0035	n.a.	n.a.	n.a.	n.a.	n.a.	blue_0011	blue_0007	blue_0005	blue_0006	blue_0005	blue_0021	blue_0019	blue_0004	blue_0002	n.a.	n.a.	blue_0001	blue_0012	blue_0002	blue_0001	n.a.	blue_0009	blue_0006	blue_0004	blue_0002	blue_0006	blue_0004
CK_00046166	blue	n.a.	n.a.	n.a.	n.a.	blue_0009	n.a.	blue_0017	blue_0006	n.a.	blue_0009	n.a.	blue_0001	blue_0006	blue_0019	n.a.	n.a.	n.a.	n.a.	n.a.	blue_0005	n.a.	n.a.	n.a.	n.a.	n.a.	n.a.	blue_0011	blue_0007	blue_0005	blue_0006	blue_0005	blue_0021	n.a.	n.a.	n.a.	n.a.	blue_0006	blue_0001	blue_0012	blue_0002	blue_0001	blue_0002	blue_0009	blue_0006	blue_0004	blue_0002	blue_0006	blue_0004
CK_00003569	blue	n.a.	n.a.	n.a.	n.a.	blue_0009	n.a.	blue_0017	blue_0006	n.a.	blue_0009	n.a.	blue_0001	blue_0006	blue_0019	n.a.	n.a.	n.a.	n.a.	n.a.	blue_0005	n.a.	n.a.	n.a.	n.a.	n.a.	n.a.	blue_0011	blue_0007	blue_0005	blue_0006	blue_0005	blue_0021	n.a.	blue_0011	blue_0019	blue_0002	n.a.	blue_0001	blue_0012	blue_0002	blue_0001	blue_0002	blue_0009	blue_0006	blue_0004	blue_0002	blue_0006	blue_0004
CK_00001445	blue	n.a.	n.a.	n.a.	n.a.	blue_0009	blue_0016	blue_0001	blue_0027	blue_0005	blue_0021	blue_0010	blue_0020	n.a.	blue_0010	n.a.	n.a.	blue_0010	n.a.	n.a.	blue_0013	n.a.	n.a.	n.a.	n.a.	n.a.	n.a.	n.a.	n.a.	blue_0007	n.a.	blue_0018	blue_0014	blue_0013	n.a.	n.a.	n.a.	n.a.	blue_0005	n.a.	blue_0002	blue_0001	blue_0001	blue_0001	blue_0003	blue_0001	n.a.	blue_0002	n.a.
CK_00053566	blue	n.a.	n.a.	n.a.	n.a.	blue_0009	blue_0016	blue_0001	n.a.	n.a.	n.a.	n.a.	blue_0020	blue_0020	blue_0010	n.a.	n.a.	n.a.	n.a.	n.a.	n.a.	n.a.	n.a.	n.a.	n.a.	n.a.	n.a.	n.a.	n.a.	blue_0007	n.a.	blue_0018	blue_0014	blue_0013	n.a.	blue_0021	n.a.	blue_0003	blue_0005	n.a.	blue_0002	blue_0001	blue_0001	n.a.	blue_0003	blue_0001	n.a.	blue_0002	blue_0002
CK_00003572	blue	n.a.	n.a.	n.a.	n.a.	blue_0009	blue_0003	n.a.	n.a.	n.a.	n.a.	n.a.	blue_0020	n.a.	blue_0010	n.a.	n.a.	n.a.	n.a.	n.a.	n.a.	n.a.	n.a.	n.a.	n.a.	n.a.	n.a.	n.a.	n.a.	n.a.	n.a.	blue_0018	blue_0014	blue_0013	n.a.	blue_0001	blue_0008	n.a.	blue_0001	n.a.	blue_0004	blue_0017	blue_0001	blue_0001	blue_0003	blue_0001	blue_0007	blue_0002	blue_0012
CK_00044761	blue	n.a.	n.a.	n.a.	n.a.	blue_0009	n.a.	blue_0017	n.a.	n.a.	n.a.	n.a.	blue_0001	n.a.	blue_0019	n.a.	blue_0010	n.a.	n.a.	n.a.	blue_0005	n.a.	n.a.	n.a.	n.a.	n.a.	n.a.	blue_0011	blue_0007	n.a.	blue_0006	blue_0005	blue_0021	n.a.	blue_0013	blue_0009	n.a.	blue_0004	blue_0001	n.a.	blue_0002	blue_0001	blue_0002	blue_0009	blue_0006	blue_0004	blue_0002	blue_0006	n.a.
CK_00054546	blue	n.a.	n.a.	n.a.	n.a.	blue_0009	n.a.	blue_0033	n.a.	n.a.	n.a.	n.a.	n.a.	n.a.	n.a.	n.a.	n.a.	n.a.	n.a.	n.a.	n.a.	n.a.	n.a.	n.a.	n.a.	n.a.	n.a.	n.a.	n.a.	n.a.	n.a.	n.a.	n.a.	n.a.	n.a.	n.a.	n.a.	n.a.	n.a.	n.a.	n.a.	n.a.	n.a.	n.a.	n.a.	n.a.	n.a.	n.a.	n.a.
CK_00048490	blue	n.a.	n.a.	n.a.	n.a.	blue_0009	n.a.	blue_0015	n.a.	n.a.	n.a.	n.a.	n.a.	blue_0007	blue_0010	n.a.	n.a.	n.a.	n.a.	n.a.	n.a.	n.a.	n.a.	n.a.	n.a.	n.a.	n.a.	n.a.	n.a.	n.a.	n.a.	blue_0018	blue_0014	n.a.	n.a.	n.a.	n.a.	n.a.	n.a.	blue_0009	n.a.	blue_0017	blue_0001	blue_0001	blue_0003	blue_0001	blue_0002	blue_0002	blue_0012
CK_00050033	blue	n.a.	n.a.	n.a.	n.a.	blue_0010	n.a.	n.a.	n.a.	n.a.	blue_0008	n.a.	n.a.	n.a.	n.a.	n.a.	n.a.	n.a.	n.a.	n.a.	n.a.	n.a.	n.a.	n.a.	n.a.	n.a.	n.a.	n.a.	n.a.	blue_0028	n.a.	n.a.	n.a.	n.a.	n.a.	n.a.	n.a.	n.a.	blue_0016	blue_0031	n.a.	n.a.	n.a.	n.a.	n.a.	n.a.	n.a.	blue_0028	n.a.
CK_00002720	blue	n.a.	n.a.	n.a.	n.a.	blue_0010	n.a.	blue_0012	blue_0001	blue_0007	blue_0008	blue_0007	blue_0015	blue_0014	blue_0025	blue_0027	blue_0013	n.a.	blue_0005	blue_0027	n.a.	blue_0010	blue_0012	blue_0006	n.a.	n.a.	blue_0005	blue_0009	blue_0021	n.a.	n.a.	blue_0007	blue_0018	n.a.	blue_0004	blue_0017	blue_0004	blue_0018	blue_0001	blue_0018	blue_0001	blue_0004	blue_0005	blue_0009	blue_0003	blue_0001	blue_0008	n.a.	blue_0008
CK_00053563	blue	n.a.	n.a.	n.a.	n.a.	blue_0010	n.a.	n.a.	n.a.	n.a.	blue_0008	n.a.	n.a.	n.a.	n.a.	n.a.	n.a.	n.a.	n.a.	n.a.	n.a.	n.a.	n.a.	n.a.	n.a.	n.a.	n.a.	n.a.	n.a.	blue_0028	n.a.	n.a.	n.a.	n.a.	n.a.	n.a.	n.a.	n.a.	blue_0016	blue_0031	n.a.	n.a.	n.a.	n.a.	n.a.	n.a.	n.a.	blue_0028	n.a.
CK_00056316	blue	n.a.	n.a.	n.a.	n.a.	blue_0010	n.a.	n.a.	n.a.	n.a.	blue_0008	n.a.	n.a.	n.a.	n.a.	n.a.	n.a.	n.a.	n.a.	n.a.	n.a.	n.a.	n.a.	n.a.	n.a.	n.a.	n.a.	n.a.	n.a.	n.a.	n.a.	n.a.	n.a.	n.a.	n.a.	n.a.	n.a.	n.a.	blue_0016	blue_0031	n.a.	n.a.	n.a.	n.a.	n.a.	n.a.	blue_0008	blue_0028	n.a.
CK_00045260	blue	n.a.	n.a.	n.a.	n.a.	blue_0010	n.a.	n.a.	n.a.	n.a.	blue_0008	n.a.	n.a.	n.a.	n.a.	n.a.	n.a.	n.a.	n.a.	n.a.	n.a.	n.a.	n.a.	n.a.	n.a.	n.a.	n.a.	n.a.	n.a.	n.a.	n.a.	n.a.	n.a.	n.a.	n.a.	n.a.	n.a.	n.a.	blue_0016	blue_0031	n.a.	n.a.	n.a.	n.a.	n.a.	n.a.	n.a.	blue_0028	n.a.
CK_00003367	blue	n.a.	n.a.	n.a.	n.a.	blue_0011	blue_0028	blue_0009	n.a.	n.a.	blue_0008	n.a.	blue_0008	blue_0026	blue_0016	n.a.	blue_0014	n.a.	n.a.	blue_0010	n.a.	blue_0030	blue_0025	blue_0010	n.a.	n.a.	n.a.	blue_0010	blue_0004	n.a.	blue_0018	blue_0019	blue_0023	n.a.	n.a.	n.a.	n.a.	n.a.	blue_0001	n.a.	blue_0009	blue_0010	blue_0004	blue_0012	blue_0002	blue_0014	blue_0013	blue_0021	blue_0011
CK_00037710	blue	n.a.	n.a.	n.a.	n.a.	blue_0011	blue_0028	blue_0009	blue_0001	n.a.	blue_0008	n.a.	blue_0008	blue_0026	blue_0016	n.a.	n.a.	n.a.	n.a.	n.a.	blue_0006	blue_0030	n.a.	n.a.	n.a.	n.a.	n.a.	blue_0010	blue_0004	n.a.	blue_0018	blue_0019	blue_0023	n.a.	n.a.	blue_0013	blue_0001	blue_0005	blue_0001	blue_0007	blue_0009	blue_0010	blue_0004	blue_0012	blue_0002	blue_0014	blue_0013	blue_0021	blue_0011
CK_00038156	blue	n.a.	n.a.	n.a.	n.a.	blue_0011	n.a.	n.a.	n.a.	n.a.	n.a.	n.a.	blue_0008	n.a.	n.a.	n.a.	n.a.	n.a.	n.a.	n.a.	n.a.	n.a.	n.a.	n.a.	n.a.	n.a.	n.a.	blue_0010	blue_0004	blue_0029	n.a.	blue_0019	n.a.	n.a.	n.a.	blue_0013	blue_0001	n.a.	blue_0001	blue_0007	blue_0009	blue_0010	blue_0004	n.a.	blue_0002	blue_0014	blue_0013	blue_0021	blue_0011
CK_00002627	blue	n.a.	n.a.	n.a.	n.a.	blue_0011	blue_0011	blue_0009	blue_0001	blue_0007	blue_0008	n.a.	blue_0008	blue_0026	blue_0016	blue_0022	n.a.	blue_0005	blue_0005	blue_0024	blue_0006	blue_0019	blue_0015	blue_0020	n.a.	blue_0012	n.a.	blue_0010	blue_0004	n.a.	blue_0018	blue_0019	blue_0023	n.a.	n.a.	blue_0013	blue_0001	blue_0005	blue_0001	blue_0007	blue_0009	blue_0010	blue_0004	blue_0012	blue_0002	blue_0014	blue_0013	blue_0021	blue_0011
CK_00001442	blue	n.a.	n.a.	n.a.	n.a.	blue_0011	blue_0011	blue_0009	blue_0001	n.a.	blue_0008	n.a.	blue_0008	blue_0026	blue_0016	n.a.	n.a.	n.a.	blue_0012	n.a.	blue_0006	blue_0030	n.a.	n.a.	blue_0008	blue_0001	n.a.	blue_0010	blue_0004	blue_0009	blue_0018	blue_0019	blue_0023	n.a.	blue_0024	blue_0013	blue_0001	blue_0005	blue_0001	blue_0007	blue_0009	blue_0010	blue_0004	blue_0012	blue_0002	blue_0014	blue_0013	blue_0021	blue_0011
CK_00050122	blue	n.a.	n.a.	n.a.	n.a.	blue_0011	blue_0011	blue_0009	blue_0001	n.a.	blue_0008	n.a.	blue_0008	blue_0026	blue_0016	blue_0022	n.a.	n.a.	n.a.	blue_0024	blue_0006	blue_0030	blue_0015	blue_0020	n.a.	n.a.	n.a.	n.a.	n.a.	blue_0009	blue_0018	blue_0019	blue_0023	n.a.	blue_0024	blue_0013	blue_0001	blue_0005	blue_0001	blue_0007	blue_0009	blue_0010	blue_0004	blue_0012	blue_0002	blue_0014	blue_0013	blue_0021	blue_0011
CK_00050440	blue	n.a.	n.a.	n.a.	n.a.	blue_0011	n.a.	n.a.	n.a.	n.a.	n.a.	n.a.	n.a.	n.a.	n.a.	n.a.	n.a.	n.a.	n.a.	n.a.	n.a.	n.a.	n.a.	n.a.	n.a.	n.a.	n.a.	n.a.	n.a.	blue_0029	n.a.	n.a.	blue_0023	n.a.	n.a.	n.a.	n.a.	n.a.	blue_0001	n.a.	n.a.	n.a.	n.a.	n.a.	n.a.	n.a.	n.a.	n.a.	n.a.
CK_00054066	blue	n.a.	n.a.	n.a.	n.a.	blue_0011	n.a.	blue_0009	n.a.	n.a.	n.a.	n.a.	blue_0008	blue_0026	blue_0016	n.a.	n.a.	n.a.	n.a.	n.a.	blue_0006	n.a.	n.a.	n.a.	n.a.	n.a.	n.a.	n.a.	blue_0004	n.a.	blue_0018	blue_0019	blue_0023	n.a.	n.a.	blue_0013	blue_0001	blue_0005	blue_0001	blue_0007	blue_0009	blue_0010	blue_0004	blue_0012	blue_0002	blue_0014	blue_0013	blue_0021	blue_0011
CK_00009021	blue	n.a.	n.a.	n.a.	n.a.	blue_0012	blue_0017	blue_0007	blue_0029	n.a.	blue_0024	n.a.	blue_0031	blue_0029	blue_0008	n.a.	n.a.	n.a.	n.a.	n.a.	blue_0023	blue_0008	n.a.	n.a.	n.a.	n.a.	n.a.	blue_0017	n.a.	blue_0020	blue_0013	blue_0017	blue_0003	n.a.	n.a.	blue_0010	blue_0015	n.a.	blue_0024	blue_0004	blue_0016	blue_0019	blue_0011	blue_0017	blue_0016	blue_0017	blue_0009	blue_0011	blue_0020
CK_00001803	blue	n.a.	n.a.	n.a.	n.a.	blue_0012	blue_0017	blue_0007	blue_0009	n.a.	n.a.	n.a.	blue_0031	blue_0029	blue_0008	n.a.	n.a.	n.a.	blue_0004	n.a.	blue_0019	blue_0008	n.a.	n.a.	n.a.	n.a.	n.a.	blue_0017	n.a.	blue_0020	blue_0013	blue_0017	blue_0003	n.a.	n.a.	n.a.	blue_0015	n.a.	blue_0030	blue_0004	blue_0016	blue_0019	blue_0011	blue_0017	blue_0016	blue_0017	blue_0009	blue_0011	blue_0020
CK_00003380	blue	n.a.	n.a.	n.a.	n.a.	blue_0013	blue_0016	n.a.	blue_0016	n.a.	n.a.	n.a.	blue_0015	blue_0016	n.a.	n.a.	n.a.	n.a.	n.a.	n.a.	blue_0014	n.a.	n.a.	n.a.	n.a.	n.a.	n.a.	blue_0009	blue_0001	n.a.	blue_0009	blue_0007	n.a.	n.a.	n.a.	n.a.	n.a.	n.a.	blue_0001	blue_0010	blue_0004	n.a.	blue_0001	n.a.	blue_0003	n.a.	blue_0002	n.a.	n.a.
CK_00047151	blue	n.a.	n.a.	n.a.	n.a.	blue_0013	blue_0013	blue_0012	n.a.	n.a.	blue_0020	n.a.	blue_0015	blue_0014	blue_0025	n.a.	n.a.	n.a.	n.a.	n.a.	n.a.	n.a.	n.a.	n.a.	n.a.	n.a.	n.a.	blue_0009	n.a.	blue_0004	blue_0003	blue_0007	blue_0027	n.a.	n.a.	n.a.	blue_0013	n.a.	blue_0001	n.a.	blue_0004	blue_0004	blue_0005	n.a.	blue_0003	blue_0001	blue_0008	blue_0005	blue_0008
CK_00055577	blue	n.a.	n.a.	n.a.	n.a.	blue_0013	blue_0013	n.a.	n.a.	n.a.	n.a.	n.a.	blue_0015	blue_0014	blue_0025	n.a.	n.a.	n.a.	n.a.	n.a.	n.a.	n.a.	n.a.	n.a.	n.a.	n.a.	n.a.	blue_0009	n.a.	blue_0004	blue_0003	blue_0007	n.a.	n.a.	n.a.	n.a.	n.a.	n.a.	blue_0001	n.a.	n.a.	blue_0004	blue_0005	n.a.	blue_0003	blue_0001	blue_0008	blue_0005	blue_0008
CK_00033667	blue	n.a.	n.a.	n.a.	n.a.	blue_0013	n.a.	n.a.	n.a.	n.a.	n.a.	n.a.	n.a.	n.a.	n.a.	n.a.	n.a.	n.a.	n.a.	n.a.	n.a.	n.a.	n.a.	n.a.	n.a.	n.a.	n.a.	n.a.	n.a.	n.a.	n.a.	n.a.	n.a.	n.a.	n.a.	n.a.	n.a.	n.a.	n.a.	n.a.	n.a.	n.a.	n.a.	blue_0001	blue_0003	blue_0001	n.a.	blue_0002	n.a.
CK_00036022	blue	n.a.	n.a.	n.a.	n.a.	blue_0013	n.a.	blue_0005	n.a.	n.a.	blue_0015	n.a.	n.a.	blue_0020	blue_0022	n.a.	n.a.	n.a.	n.a.	n.a.	n.a.	blue_0010	n.a.	n.a.	n.a.	n.a.	n.a.	blue_0031	blue_0001	blue_0015	n.a.	blue_0006	n.a.	n.a.	n.a.	n.a.	n.a.	n.a.	blue_0004	blue_0014	blue_0013	blue_0007	blue_0002	blue_0005	blue_0003	blue_0001	blue_0001	blue_0002	blue_0003
CK_00003470	blue	n.a.	n.a.	n.a.	n.a.	blue_0014	blue_0019	blue_0032	blue_0024	n.a.	blue_0026	n.a.	blue_0005	n.a.	blue_0015	n.a.	n.a.	n.a.	n.a.	n.a.	blue_0024	blue_0011	n.a.	n.a.	n.a.	n.a.	n.a.	blue_0033	blue_0027	n.a.	blue_0016	blue_0002	blue_0001	blue_0012	n.a.	blue_0030	n.a.	n.a.	blue_0009	blue_0005	blue_0020	blue_0018	blue_0026	blue_0029	blue_0022	blue_0008	blue_0024	blue_0019	blue_0025
CK_00003425	blue	n.a.	n.a.	n.a.	n.a.	blue_0015	blue_0008	blue_0005	n.a.	n.a.	n.a.	n.a.	blue_0004	blue_0001	blue_0013	n.a.	n.a.	n.a.	n.a.	n.a.	n.a.	blue_0010	n.a.	n.a.	n.a.	n.a.	n.a.	blue_0003	blue_0010	blue_0012	blue_0005	blue_0013	n.a.	n.a.	n.a.	blue_0001	blue_0008	blue_0010	blue_0004	blue_0014	blue_0013	blue_0007	blue_0002	blue_0005	blue_0003	blue_0001	blue_0001	blue_0002	blue_0003
CK_00047426	blue	n.a.	n.a.	n.a.	n.a.	blue_0015	n.a.	blue_0005	n.a.	n.a.	blue_0015	n.a.	blue_0004	blue_0001	n.a.	n.a.	n.a.	n.a.	n.a.	n.a.	blue_0010	blue_0010	n.a.	n.a.	n.a.	n.a.	n.a.	blue_0003	n.a.	n.a.	blue_0005	n.a.	blue_0016	n.a.	n.a.	blue_0001	blue_0008	blue_0010	blue_0004	blue_0014	blue_0013	n.a.	blue_0002	blue_0005	blue_0003	blue_0001	blue_0001	blue_0002	blue_0003
CK_00003424	blue	n.a.	n.a.	n.a.	n.a.	blue_0015	blue_0008	blue_0005	n.a.	n.a.	n.a.	n.a.	blue_0004	blue_0001	blue_0013	n.a.	n.a.	n.a.	n.a.	n.a.	blue_0010	blue_0010	n.a.	n.a.	n.a.	n.a.	n.a.	blue_0003	blue_0010	blue_0012	blue_0005	blue_0013	n.a.	n.a.	n.a.	blue_0001	blue_0008	blue_0010	blue_0004	blue_0014	blue_0013	blue_0007	blue_0002	blue_0005	blue_0003	blue_0001	blue_0001	blue_0002	blue_0003
CK_00047604	blue	n.a.	n.a.	n.a.	n.a.	blue_0015	n.a.	blue_0005	n.a.	n.a.	blue_0015	n.a.	blue_0004	blue_0001	blue_0013	n.a.	n.a.	blue_0009	n.a.	n.a.	blue_0010	blue_0010	n.a.	n.a.	blue_0013	n.a.	blue_0012	blue_0003	blue_0010	blue_0012	blue_0005	blue_0013	n.a.	n.a.	n.a.	blue_0001	blue_0008	blue_0010	blue_0004	blue_0014	blue_0013	blue_0007	blue_0002	blue_0005	blue_0003	blue_0001	blue_0001	blue_0002	blue_0003
CK_00042484	blue	n.a.	n.a.	n.a.	n.a.	blue_0015	n.a.	blue_0005	n.a.	n.a.	blue_0015	n.a.	blue_0004	n.a.	blue_0013	n.a.	n.a.	n.a.	n.a.	n.a.	blue_0010	n.a.	n.a.	n.a.	n.a.	n.a.	n.a.	blue_0003	n.a.	n.a.	blue_0003	blue_0011	n.a.	n.a.	n.a.	n.a.	n.a.	n.a.	blue_0004	blue_0014	blue_0013	blue_0007	blue_0002	blue_0005	blue_0003	blue_0001	blue_0001	blue_0002	blue_0003
CK_00045900	blue	n.a.	n.a.	n.a.	n.a.	blue_0015	blue_0008	blue_0005	n.a.	n.a.	n.a.	n.a.	blue_0004	blue_0001	blue_0013	n.a.	n.a.	n.a.	n.a.	n.a.	n.a.	blue_0010	n.a.	n.a.	n.a.	n.a.	n.a.	n.a.	blue_0010	blue_0012	blue_0005	blue_0013	n.a.	n.a.	n.a.	n.a.	n.a.	n.a.	blue_0004	blue_0014	blue_0013	blue_0007	blue_0002	blue_0005	blue_0003	blue_0001	blue_0001	n.a.	blue_0003
CK_00056450	blue	n.a.	n.a.	n.a.	n.a.	blue_0015	blue_0008	blue_0005	n.a.	n.a.	blue_0015	n.a.	blue_0004	blue_0001	blue_0013	n.a.	blue_0031	n.a.	n.a.	n.a.	blue_0010	blue_0010	n.a.	n.a.	n.a.	n.a.	n.a.	blue_0003	blue_0010	blue_0012	blue_0005	blue_0013	blue_0002	n.a.	n.a.	blue_0021	n.a.	blue_0010	blue_0004	blue_0014	blue_0013	blue_0007	blue_0002	blue_0005	blue_0003	blue_0001	blue_0001	blue_0002	blue_0003
CK_00002637	blue	n.a.	n.a.	n.a.	n.a.	blue_0015	n.a.	blue_0005	n.a.	n.a.	n.a.	n.a.	blue_0004	n.a.	blue_0013	blue_0004	blue_0026	blue_0004	n.a.	n.a.	n.a.	blue_0010	blue_0005	blue_0006	n.a.	n.a.	n.a.	blue_0003	n.a.	blue_0012	blue_0005	blue_0013	n.a.	n.a.	n.a.	blue_0001	blue_0008	blue_0010	blue_0004	blue_0014	blue_0013	blue_0007	blue_0002	blue_0005	blue_0003	blue_0001	blue_0001	blue_0002	blue_0003
CK_00003421	blue	n.a.	n.a.	n.a.	n.a.	blue_0015	n.a.	blue_0005	n.a.	n.a.	n.a.	n.a.	blue_0004	blue_0001	blue_0013	n.a.	n.a.	n.a.	n.a.	n.a.	n.a.	blue_0010	n.a.	n.a.	n.a.	n.a.	n.a.	blue_0003	blue_0010	blue_0012	blue_0005	blue_0011	n.a.	n.a.	n.a.	n.a.	n.a.	n.a.	blue_0004	blue_0014	blue_0013	blue_0007	blue_0002	blue_0005	blue_0003	blue_0001	blue_0001	blue_0002	blue_0003
CK_00009151	blue	n.a.	n.a.	n.a.	n.a.	blue_0015	blue_0008	blue_0005	n.a.	n.a.	blue_0015	n.a.	n.a.	blue_0001	n.a.	n.a.	n.a.	n.a.	n.a.	n.a.	blue_0010	blue_0010	n.a.	n.a.	n.a.	n.a.	n.a.	n.a.	n.a.	n.a.	blue_0005	n.a.	n.a.	n.a.	n.a.	blue_0001	blue_0008	blue_0010	blue_0004	blue_0014	blue_0013	blue_0007	blue_0002	blue_0005	blue_0003	blue_0001	blue_0001	blue_0002	blue_0003
CK_00001732	blue	n.a.	n.a.	n.a.	n.a.	blue_0016	blue_0009	blue_0017	blue_0006	n.a.	blue_0009	n.a.	blue_0001	blue_0006	blue_0019	n.a.	n.a.	n.a.	n.a.	n.a.	blue_0005	n.a.	n.a.	n.a.	n.a.	n.a.	n.a.	blue_0011	blue_0007	n.a.	blue_0006	blue_0005	blue_0021	blue_0011	n.a.	n.a.	n.a.	n.a.	blue_0001	blue_0012	blue_0002	blue_0001	blue_0002	blue_0009	blue_0006	blue_0004	blue_0002	blue_0006	blue_0004
CK_00043005	blue	n.a.	n.a.	n.a.	n.a.	blue_0016	blue_0009	blue_0017	blue_0006	n.a.	blue_0009	n.a.	blue_0001	blue_0006	blue_0019	blue_0003	blue_0005	n.a.	n.a.	blue_0020	blue_0005	n.a.	blue_0001	blue_0027	n.a.	n.a.	n.a.	blue_0011	blue_0007	n.a.	blue_0006	blue_0005	blue_0021	blue_0011	blue_0011	n.a.	blue_0002	blue_0008	blue_0001	blue_0012	blue_0002	blue_0001	blue_0002	blue_0009	blue_0006	blue_0004	blue_0002	blue_0006	blue_0004
CK_00036246	blue	n.a.	n.a.	n.a.	n.a.	blue_0016	n.a.	blue_0017	blue_0006	n.a.	blue_0009	n.a.	blue_0001	blue_0006	blue_0019	n.a.	n.a.	blue_0004	n.a.	n.a.	blue_0005	n.a.	n.a.	n.a.	n.a.	n.a.	n.a.	blue_0011	blue_0007	blue_0005	blue_0006	blue_0005	blue_0021	n.a.	blue_0011	n.a.	blue_0002	blue_0008	blue_0001	blue_0012	blue_0002	blue_0001	blue_0002	blue_0009	blue_0006	blue_0004	blue_0002	blue_0006	blue_0004
CK_00001235	blue	n.a.	n.a.	n.a.	n.a.	blue_0016	blue_0009	blue_0017	blue_0006	n.a.	blue_0009	n.a.	blue_0001	blue_0006	blue_0019	blue_0003	blue_0005	n.a.	n.a.	blue_0020	blue_0005	n.a.	blue_0001	blue_0027	n.a.	n.a.	n.a.	blue_0011	blue_0007	n.a.	blue_0006	blue_0005	blue_0021	n.a.	blue_0011	n.a.	blue_0002	blue_0008	blue_0001	blue_0012	blue_0002	blue_0001	blue_0002	blue_0009	blue_0006	blue_0004	blue_0002	blue_0006	blue_0004
CK_00001878	blue	n.a.	n.a.	n.a.	n.a.	blue_0017	blue_0014	blue_0006	n.a.	n.a.	blue_0011	n.a.	n.a.	n.a.	blue_0002	n.a.	n.a.	n.a.	n.a.	blue_0017	blue_0011	blue_0009	blue_0011	blue_0015	n.a.	n.a.	n.a.	blue_0005	n.a.	n.a.	blue_0002	blue_0014	blue_0012	blue_0002	n.a.	n.a.	blue_0016	blue_0020	blue_0010	blue_0011	blue_0006	blue_0013	blue_0006	blue_0003	blue_0008	blue_0001	blue_0004	blue_0013	blue_0005
CK_00003443	blue	n.a.	n.a.	n.a.	n.a.	blue_0017	blue_0014	blue_0006	n.a.	n.a.	blue_0011	n.a.	n.a.	n.a.	blue_0002	n.a.	n.a.	n.a.	n.a.	n.a.	blue_0011	blue_0009	n.a.	n.a.	n.a.	n.a.	n.a.	blue_0005	blue_0002	n.a.	blue_0002	blue_0014	blue_0012	blue_0002	n.a.	blue_0039	blue_0016	blue_0020	blue_0010	blue_0011	blue_0006	blue_0013	blue_0006	blue_0003	blue_0008	blue_0001	blue_0004	blue_0013	blue_0005
CK_00036065	blue	n.a.	n.a.	n.a.	n.a.	blue_0017	blue_0014	blue_0006	n.a.	n.a.	blue_0011	n.a.	n.a.	n.a.	blue_0002	blue_0016	blue_0018	blue_0009	blue_0001	blue_0017	blue_0011	blue_0009	blue_0011	blue_0015	blue_0001	n.a.	blue_0012	blue_0005	blue_0002	n.a.	blue_0002	blue_0014	blue_0012	blue_0002	n.a.	n.a.	blue_0016	blue_0020	blue_0010	blue_0011	blue_0006	blue_0013	blue_0006	blue_0003	blue_0008	blue_0001	blue_0004	blue_0013	blue_0005
CK_00003463	blue	n.a.	n.a.	n.a.	n.a.	blue_0018	n.a.	n.a.	n.a.	n.a.	n.a.	n.a.	blue_0010	blue_0007	blue_0027	n.a.	n.a.	n.a.	n.a.	n.a.	n.a.	n.a.	n.a.	n.a.	n.a.	n.a.	n.a.	blue_0007	blue_0021	blue_0015	blue_0003	blue_0001	blue_0018	blue_0020	blue_0004	n.a.	blue_0018	n.a.	blue_0001	n.a.	blue_0004	blue_0004	blue_0005	blue_0001	blue_0003	blue_0001	blue_0002	blue_0002	blue_0008
CK_00037098	blue	n.a.	n.a.	n.a.	n.a.	blue_0018	blue_0016	blue_0001	n.a.	n.a.	n.a.	n.a.	n.a.	blue_0007	blue_0027	n.a.	n.a.	n.a.	n.a.	n.a.	n.a.	n.a.	n.a.	n.a.	n.a.	n.a.	n.a.	blue_0007	blue_0021	blue_0015	blue_0003	blue_0001	blue_0018	blue_0020	blue_0004	blue_0015	n.a.	n.a.	blue_0005	n.a.	n.a.	n.a.	n.a.	n.a.	n.a.	n.a.	n.a.	n.a.	n.a.
CK_00056305	blue	n.a.	n.a.	n.a.	n.a.	blue_0018	blue_0003	blue_0015	n.a.	n.a.	blue_0020	n.a.	blue_0010	blue_0007	blue_0027	n.a.	n.a.	n.a.	n.a.	n.a.	n.a.	n.a.	n.a.	n.a.	n.a.	n.a.	n.a.	blue_0007	blue_0021	blue_0015	blue_0006	blue_0001	n.a.	blue_0020	blue_0020	blue_0003	n.a.	blue_0010	blue_0001	blue_0009	blue_0004	blue_0001	blue_0001	blue_0009	n.a.	n.a.	blue_0002	blue_0002	blue_0012
CK_00039150	blue	n.a.	n.a.	n.a.	n.a.	blue_0019	n.a.	blue_0033	n.a.	n.a.	n.a.	n.a.	n.a.	n.a.	n.a.	n.a.	n.a.	n.a.	n.a.	n.a.	n.a.	n.a.	n.a.	n.a.	n.a.	n.a.	n.a.	n.a.	n.a.	n.a.	n.a.	blue_0004	n.a.	n.a.	n.a.	n.a.	n.a.	n.a.	n.a.	n.a.	n.a.	n.a.	blue_0001	blue_0001	blue_0003	blue_0001	n.a.	blue_0002	n.a.
CK_00043476	blue	n.a.	n.a.	n.a.	n.a.	blue_0019	blue_0003	blue_0008	n.a.	n.a.	n.a.	n.a.	blue_0024	n.a.	n.a.	n.a.	n.a.	n.a.	n.a.	n.a.	n.a.	blue_0027	n.a.	n.a.	n.a.	n.a.	n.a.	n.a.	n.a.	blue_0017	blue_0003	blue_0004	n.a.	n.a.	n.a.	n.a.	n.a.	n.a.	blue_0001	blue_0009	blue_0004	blue_0017	blue_0001	blue_0001	blue_0003	blue_0001	blue_0007	blue_0002	blue_0012
CK_00045861	blue	n.a.	n.a.	n.a.	n.a.	blue_0019	n.a.	blue_0001	n.a.	n.a.	n.a.	n.a.	n.a.	n.a.	n.a.	n.a.	n.a.	n.a.	n.a.	n.a.	n.a.	n.a.	n.a.	n.a.	n.a.	n.a.	n.a.	blue_0003	n.a.	blue_0017	blue_0003	blue_0011	n.a.	n.a.	blue_0004	blue_0002	n.a.	blue_0018	blue_0005	blue_0009	n.a.	n.a.	blue_0001	blue_0001	n.a.	blue_0001	blue_0002	blue_0002	blue_0002
CK_00003384	blue	n.a.	n.a.	n.a.	n.a.	blue_0019	blue_0005	blue_0015	n.a.	n.a.	n.a.	n.a.	n.a.	n.a.	n.a.	n.a.	blue_0022	n.a.	n.a.	n.a.	n.a.	n.a.	n.a.	n.a.	n.a.	n.a.	n.a.	n.a.	blue_0008	blue_0019	blue_0003	blue_0007	n.a.	n.a.	n.a.	n.a.	n.a.	n.a.	n.a.	blue_0002	n.a.	blue_0001	blue_0001	blue_0001	blue_0023	n.a.	blue_0002	blue_0002	n.a.
CK_00043487	blue	n.a.	n.a.	n.a.	n.a.	blue_0020	blue_0026	blue_0019	blue_0003	n.a.	n.a.	n.a.	n.a.	blue_0024	blue_0033	n.a.	n.a.	n.a.	n.a.	n.a.	n.a.	n.a.	n.a.	n.a.	n.a.	n.a.	n.a.	blue_0016	blue_0019	blue_0004	n.a.	blue_0016	blue_0010	n.a.	n.a.	n.a.	n.a.	n.a.	blue_0019	blue_0006	n.a.	blue_0024	n.a.	blue_0020	blue_0017	blue_0025	blue_0027	blue_0025	blue_0016
CK_00039303	blue	n.a.	n.a.	n.a.	n.a.	blue_0020	blue_0022	blue_0019	blue_0003	n.a.	blue_0006	n.a.	n.a.	blue_0024	blue_0006	n.a.	n.a.	n.a.	n.a.	n.a.	n.a.	blue_0026	n.a.	n.a.	n.a.	n.a.	n.a.	blue_0016	blue_0019	blue_0004	blue_0019	blue_0016	blue_0010	n.a.	blue_0008	blue_0025	n.a.	blue_0009	blue_0019	blue_0006	blue_0027	blue_0024	blue_0015	blue_0020	blue_0017	blue_0025	blue_0027	blue_0025	blue_0016
CK_00003517	blue	n.a.	n.a.	n.a.	n.a.	blue_0020	blue_0022	blue_0019	blue_0003	n.a.	blue_0006	n.a.	n.a.	blue_0024	blue_0006	n.a.	n.a.	n.a.	n.a.	n.a.	n.a.	blue_0026	n.a.	n.a.	blue_0001	blue_0007	n.a.	blue_0016	blue_0019	blue_0004	blue_0019	blue_0016	blue_0010	n.a.	blue_0008	blue_0025	n.a.	blue_0009	blue_0019	blue_0006	blue_0027	blue_0024	blue_0015	blue_0020	blue_0017	blue_0025	blue_0027	blue_0025	blue_0016
CK_00053319	blue	n.a.	n.a.	n.a.	n.a.	blue_0021	n.a.	blue_0005	blue_0008	n.a.	n.a.	n.a.	n.a.	blue_0001	blue_0013	blue_0012	blue_0018	n.a.	n.a.	blue_0012	blue_0019	blue_0018	blue_0022	blue_0009	n.a.	n.a.	blue_0003	blue_0003	blue_0010	n.a.	blue_0005	blue_0011	n.a.	blue_0006	n.a.	n.a.	n.a.	n.a.	blue_0004	blue_0014	blue_0013	blue_0007	blue_0002	blue_0005	blue_0003	blue_0001	blue_0001	blue_0002	blue_0003
CK_00051639	blue	n.a.	n.a.	n.a.	n.a.	blue_0021	n.a.	blue_0005	blue_0008	n.a.	blue_0015	n.a.	n.a.	n.a.	blue_0022	n.a.	n.a.	n.a.	n.a.	n.a.	blue_0019	blue_0018	n.a.	n.a.	n.a.	n.a.	n.a.	blue_0031	blue_0010	blue_0032	n.a.	n.a.	n.a.	blue_0006	blue_0019	blue_0015	n.a.	n.a.	blue_0004	blue_0014	blue_0013	blue_0007	blue_0002	blue_0005	blue_0003	blue_0001	blue_0001	blue_0002	blue_0003
CK_00003389	blue	n.a.	n.a.	n.a.	n.a.	blue_0022	n.a.	n.a.	n.a.	n.a.	n.a.	n.a.	blue_0017	blue_0015	blue_0029	n.a.	n.a.	n.a.	n.a.	n.a.	n.a.	blue_0033	n.a.	n.a.	n.a.	n.a.	n.a.	n.a.	blue_0009	blue_0004	blue_0009	blue_0029	blue_0027	n.a.	n.a.	blue_0003	n.a.	n.a.	n.a.	n.a.	n.a.	blue_0022	blue_0027	blue_0001	blue_0003	blue_0002	blue_0002	blue_0002	n.a.
CK_00054325	blue	n.a.	n.a.	n.a.	n.a.	blue_0022	blue_0016	blue_0001	n.a.	n.a.	n.a.	n.a.	blue_0004	n.a.	blue_0013	n.a.	n.a.	n.a.	n.a.	n.a.	blue_0007	n.a.	n.a.	n.a.	n.a.	n.a.	n.a.	blue_0003	n.a.	blue_0018	blue_0003	blue_0011	n.a.	n.a.	n.a.	blue_0001	blue_0008	blue_0004	blue_0005	n.a.	n.a.	blue_0001	blue_0001	blue_0001	blue_0003	blue_0001	blue_0002	blue_0002	n.a.
CK_00044011	blue	n.a.	n.a.	n.a.	n.a.	blue_0023	blue_0005	blue_0028	blue_0032	n.a.	blue_0032	blue_0001	blue_0011	n.a.	blue_0001	n.a.	n.a.	n.a.	blue_0002	n.a.	blue_0019	blue_0020	n.a.	n.a.	n.a.	n.a.	n.a.	blue_0013	n.a.	n.a.	blue_0011	blue_0010	blue_0024	blue_0005	blue_0016	blue_0018	blue_0014	n.a.	blue_0003	blue_0001	blue_0024	blue_0011	blue_0017	blue_0011	blue_0007	blue_0022	blue_0002	blue_0020	blue_0014
CK_00043729	blue	n.a.	n.a.	n.a.	n.a.	blue_0023	blue_0005	n.a.	n.a.	n.a.	blue_0033	n.a.	blue_0011	blue_0025	blue_0001	n.a.	n.a.	n.a.	n.a.	n.a.	blue_0026	blue_0036	n.a.	n.a.	n.a.	n.a.	n.a.	blue_0013	n.a.	blue_0023	blue_0011	blue_0010	blue_0024	n.a.	n.a.	blue_0020	blue_0011	n.a.	blue_0003	blue_0017	blue_0019	blue_0011	blue_0014	blue_0011	blue_0023	blue_0022	blue_0002	blue_0020	blue_0006
CK_00003415	blue	n.a.	n.a.	n.a.	n.a.	blue_0023	blue_0005	n.a.	n.a.	n.a.	n.a.	n.a.	blue_0011	n.a.	blue_0001	blue_0027	blue_0013	n.a.	n.a.	blue_0027	n.a.	blue_0020	blue_0012	blue_0006	n.a.	n.a.	n.a.	blue_0013	n.a.	n.a.	blue_0011	blue_0010	blue_0024	blue_0005	blue_0016	blue_0018	blue_0014	n.a.	blue_0003	n.a.	blue_0024	blue_0011	blue_0017	blue_0011	blue_0007	blue_0022	blue_0002	blue_0020	blue_0014
CK_00039108	blue	n.a.	n.a.	n.a.	n.a.	blue_0023	blue_0003	blue_0008	blue_0008	n.a.	n.a.	n.a.	blue_0011	n.a.	blue_0001	n.a.	blue_0022	n.a.	n.a.	n.a.	blue_0019	n.a.	n.a.	n.a.	n.a.	n.a.	n.a.	blue_0013	n.a.	n.a.	blue_0011	blue_0010	blue_0024	blue_0005	n.a.	blue_0009	n.a.	n.a.	blue_0001	blue_0009	blue_0004	blue_0017	blue_0001	blue_0001	blue_0003	blue_0001	blue_0007	blue_0002	blue_0012
CK_00054584	blue	n.a.	n.a.	n.a.	n.a.	blue_0023	n.a.	n.a.	blue_0021	n.a.	blue_0033	n.a.	blue_0011	blue_0025	blue_0001	n.a.	n.a.	n.a.	n.a.	n.a.	blue_0026	blue_0036	n.a.	n.a.	n.a.	n.a.	n.a.	blue_0013	n.a.	blue_0023	blue_0011	blue_0010	blue_0024	n.a.	n.a.	blue_0020	blue_0011	n.a.	blue_0003	blue_0032	blue_0019	blue_0011	blue_0014	blue_0011	blue_0023	blue_0022	blue_0002	blue_0020	blue_0006
CK_00001851	blue	n.a.	n.a.	n.a.	n.a.	blue_0023	blue_0005	blue_0028	blue_0032	n.a.	blue_0032	n.a.	blue_0011	n.a.	blue_0001	n.a.	n.a.	n.a.	blue_0002	n.a.	blue_0019	blue_0020	n.a.	n.a.	n.a.	n.a.	blue_0006	blue_0013	n.a.	n.a.	blue_0011	blue_0010	blue_0024	blue_0005	blue_0016	blue_0018	blue_0014	n.a.	blue_0003	blue_0001	blue_0024	blue_0011	blue_0017	blue_0011	blue_0007	blue_0022	blue_0002	blue_0020	blue_0014
CK_00042996	blue	n.a.	n.a.	n.a.	n.a.	blue_0023	blue_0005	blue_0023	n.a.	n.a.	n.a.	n.a.	blue_0011	n.a.	n.a.	n.a.	n.a.	n.a.	n.a.	n.a.	n.a.	blue_0020	n.a.	n.a.	n.a.	n.a.	n.a.	blue_0013	n.a.	n.a.	blue_0011	blue_0010	blue_0024	blue_0005	n.a.	blue_0021	n.a.	n.a.	blue_0003	n.a.	blue_0024	blue_0011	blue_0017	blue_0011	blue_0007	blue_0022	blue_0002	blue_0020	blue_0014
CK_00000169	blue	n.a.	n.a.	n.a.	n.a.	blue_0025	n.a.	blue_0011	blue_0005	n.a.	blue_0012	n.a.	blue_0029	n.a.	blue_0028	n.a.	n.a.	n.a.	n.a.	n.a.	blue_0004	blue_0024	n.a.	n.a.	n.a.	n.a.	n.a.	blue_0004	n.a.	blue_0008	blue_0020	blue_0023	blue_0005	blue_0015	n.a.	blue_0032	blue_0006	n.a.	blue_0026	blue_0030	blue_0014	blue_0016	blue_0018	blue_0006	blue_0004	blue_0003	blue_0025	blue_0007	blue_0009
CK_00003457	blue	n.a.	n.a.	n.a.	n.a.	blue_0025	blue_0023	blue_0011	blue_0005	n.a.	blue_0012	n.a.	blue_0029	n.a.	blue_0028	n.a.	n.a.	n.a.	n.a.	n.a.	blue_0004	n.a.	n.a.	n.a.	n.a.	n.a.	n.a.	blue_0034	blue_0012	blue_0008	blue_0020	blue_0023	blue_0005	blue_0015	n.a.	blue_0016	n.a.	n.a.	blue_0026	blue_0030	blue_0014	blue_0016	n.a.	n.a.	n.a.	n.a.	n.a.	n.a.	n.a.
CK_00048124	blue	n.a.	n.a.	n.a.	n.a.	blue_0025	blue_0023	blue_0011	blue_0005	n.a.	blue_0012	n.a.	blue_0029	n.a.	blue_0028	n.a.	n.a.	n.a.	n.a.	n.a.	blue_0004	blue_0024	n.a.	n.a.	n.a.	n.a.	n.a.	blue_0034	blue_0012	blue_0008	blue_0020	blue_0023	blue_0005	blue_0015	n.a.	blue_0016	n.a.	n.a.	blue_0026	blue_0030	blue_0014	blue_0016	blue_0018	blue_0006	blue_0004	blue_0003	blue_0025	blue_0007	blue_0009
CK_00042774	blue	n.a.	n.a.	n.a.	n.a.	blue_0026	blue_0018	n.a.	blue_0015	blue_0011	n.a.	n.a.	n.a.	n.a.	n.a.	n.a.	n.a.	n.a.	n.a.	n.a.	n.a.	n.a.	n.a.	n.a.	n.a.	n.a.	n.a.	n.a.	n.a.	n.a.	n.a.	n.a.	n.a.	n.a.	n.a.	n.a.	n.a.	n.a.	n.a.	n.a.	n.a.	n.a.	n.a.	blue_0021	n.a.	n.a.	blue_0021	blue_0027	blue_0017
CK_00100030	blue	n.a.	n.a.	n.a.	n.a.	blue_0026	n.a.	n.a.	blue_0015	n.a.	n.a.	n.a.	n.a.	n.a.	n.a.	n.a.	n.a.	n.a.	n.a.	n.a.	n.a.	n.a.	n.a.	n.a.	n.a.	n.a.	n.a.	n.a.	n.a.	n.a.	n.a.	n.a.	n.a.	n.a.	n.a.	n.a.	n.a.	n.a.	n.a.	n.a.	n.a.	n.a.	n.a.	blue_0021	n.a.	n.a.	n.a.	n.a.	n.a.
CK_00003510	blue	n.a.	n.a.	n.a.	n.a.	blue_0027	blue_0004	blue_0015	blue_0008	n.a.	blue_0017	n.a.	blue_0018	blue_0015	n.a.	n.a.	n.a.	n.a.	n.a.	n.a.	blue_0019	n.a.	n.a.	n.a.	n.a.	n.a.	n.a.	blue_0002	blue_0008	blue_0004	blue_0009	n.a.	n.a.	blue_0004	n.a.	blue_0009	n.a.	n.a.	blue_0001	blue_0010	blue_0004	blue_0011	blue_0019	blue_0001	blue_0003	blue_0001	blue_0002	blue_0002	blue_0012
CK_00042314	blue	n.a.	n.a.	n.a.	n.a.	blue_0027	n.a.	n.a.	n.a.	n.a.	n.a.	n.a.	n.a.	n.a.	n.a.	n.a.	n.a.	n.a.	n.a.	n.a.	n.a.	n.a.	n.a.	n.a.	n.a.	n.a.	n.a.	n.a.	n.a.	n.a.	n.a.	n.a.	n.a.	n.a.	n.a.	n.a.	n.a.	n.a.	n.a.	n.a.	n.a.	n.a.	n.a.	blue_0021	n.a.	n.a.	blue_0002	n.a.	n.a.
CK_00004179	blue	n.a.	n.a.	n.a.	n.a.	blue_0027	blue_0001	blue_0016	blue_0008	n.a.	blue_0017	n.a.	n.a.	n.a.	blue_0007	n.a.	n.a.	n.a.	n.a.	n.a.	blue_0019	blue_0018	n.a.	n.a.	blue_0008	blue_0002	n.a.	n.a.	n.a.	n.a.	blue_0009	blue_0004	n.a.	blue_0006	blue_0004	blue_0002	n.a.	n.a.	blue_0001	n.a.	blue_0007	blue_0004	blue_0005	n.a.	blue_0005	n.a.	blue_0002	blue_0002	n.a.
CK_00057291	blue	n.a.	n.a.	n.a.	n.a.	blue_0027	n.a.	n.a.	blue_0016	n.a.	n.a.	n.a.	n.a.	blue_0020	blue_0010	n.a.	n.a.	n.a.	n.a.	n.a.	n.a.	n.a.	n.a.	n.a.	n.a.	n.a.	n.a.	n.a.	n.a.	n.a.	n.a.	n.a.	n.a.	blue_0013	n.a.	blue_0009	blue_0018	n.a.	blue_0001	blue_0009	blue_0004	n.a.	n.a.	n.a.	blue_0003	n.a.	n.a.	blue_0005	n.a.
CK_00002499	blue	n.a.	n.a.	n.a.	n.a.	blue_0028	blue_0009	blue_0017	blue_0006	n.a.	blue_0009	n.a.	blue_0001	blue_0006	blue_0019	n.a.	n.a.	n.a.	n.a.	n.a.	blue_0005	n.a.	n.a.	n.a.	n.a.	n.a.	n.a.	blue_0011	n.a.	n.a.	blue_0006	blue_0005	blue_0025	blue_0016	blue_0014	n.a.	blue_0002	blue_0008	blue_0001	blue_0012	blue_0002	blue_0001	blue_0002	blue_0009	blue_0006	blue_0004	blue_0002	blue_0006	blue_0004
CK_00003564	blue	n.a.	n.a.	n.a.	n.a.	blue_0028	blue_0009	blue_0017	n.a.	n.a.	n.a.	n.a.	blue_0001	blue_0006	blue_0019	n.a.	n.a.	n.a.	n.a.	n.a.	n.a.	n.a.	n.a.	n.a.	n.a.	n.a.	n.a.	blue_0011	blue_0007	n.a.	blue_0006	blue_0005	blue_0019	blue_0007	blue_0011	n.a.	blue_0002	blue_0008	blue_0001	blue_0012	blue_0002	blue_0001	blue_0002	blue_0009	blue_0006	blue_0004	blue_0002	blue_0006	blue_0004
CK_00003563	blue	n.a.	n.a.	n.a.	n.a.	blue_0028	blue_0009	blue_0017	n.a.	n.a.	n.a.	n.a.	blue_0001	blue_0006	blue_0019	n.a.	blue_0027	n.a.	n.a.	n.a.	n.a.	n.a.	blue_0010	blue_0017	n.a.	n.a.	n.a.	blue_0011	blue_0007	n.a.	blue_0006	blue_0005	n.a.	n.a.	blue_0014	n.a.	blue_0002	blue_0008	blue_0001	blue_0012	blue_0002	blue_0001	blue_0002	blue_0009	blue_0006	blue_0004	blue_0002	blue_0006	blue_0004
CK_00001475	blue	n.a.	n.a.	n.a.	n.a.	blue_0028	blue_0009	blue_0017	blue_0006	n.a.	blue_0009	n.a.	blue_0001	blue_0006	blue_0019	blue_0013	blue_0028	n.a.	n.a.	blue_0023	n.a.	n.a.	blue_0014	blue_0025	n.a.	n.a.	n.a.	blue_0011	blue_0007	n.a.	blue_0006	blue_0005	n.a.	blue_0016	blue_0014	n.a.	blue_0002	blue_0008	blue_0001	blue_0012	blue_0002	blue_0001	blue_0002	blue_0009	blue_0006	blue_0004	blue_0002	blue_0006	blue_0004
CK_00056365	blue	n.a.	n.a.	n.a.	n.a.	blue_0028	blue_0009	blue_0017	n.a.	n.a.	n.a.	n.a.	blue_0001	blue_0006	blue_0019	n.a.	n.a.	n.a.	n.a.	n.a.	n.a.	n.a.	n.a.	n.a.	n.a.	n.a.	n.a.	blue_0011	blue_0007	blue_0033	blue_0006	blue_0034	blue_0019	n.a.	n.a.	n.a.	n.a.	blue_0008	blue_0001	blue_0012	n.a.	blue_0001	blue_0002	blue_0009	blue_0006	blue_0004	blue_0002	blue_0006	blue_0004
CK_00003354	blue	n.a.	n.a.	n.a.	n.a.	blue_0029	n.a.	n.a.	n.a.	n.a.	n.a.	n.a.	n.a.	n.a.	n.a.	n.a.	n.a.	n.a.	n.a.	n.a.	n.a.	n.a.	n.a.	n.a.	n.a.	n.a.	n.a.	n.a.	n.a.	n.a.	n.a.	n.a.	n.a.	n.a.	n.a.	n.a.	n.a.	n.a.	n.a.	n.a.	n.a.	n.a.	n.a.	n.a.	n.a.	n.a.	n.a.	n.a.	n.a.
CK_00001863	blue	n.a.	n.a.	n.a.	n.a.	blue_0030	n.a.	blue_0018	blue_0012	n.a.	blue_0005	blue_0009	blue_0016	blue_0013	blue_0031	n.a.	n.a.	n.a.	n.a.	n.a.	blue_0021	blue_0023	n.a.	n.a.	n.a.	n.a.	n.a.	blue_0019	blue_0014	blue_0002	blue_0004	blue_0031	blue_0030	blue_0022	blue_0002	blue_0038	blue_0020	n.a.	blue_0028	blue_0019	blue_0015	blue_0005	blue_0009	blue_0028	n.a.	blue_0023	blue_0012	blue_0018	blue_0022
CK_00047626	blue	n.a.	n.a.	n.a.	n.a.	blue_0030	n.a.	blue_0018	blue_0012	n.a.	blue_0005	n.a.	blue_0016	blue_0013	blue_0031	n.a.	n.a.	n.a.	n.a.	n.a.	blue_0021	blue_0023	n.a.	n.a.	n.a.	n.a.	n.a.	blue_0019	n.a.	blue_0002	blue_0004	blue_0031	blue_0030	blue_0022	blue_0002	blue_0038	blue_0020	n.a.	n.a.	blue_0019	blue_0015	blue_0005	blue_0009	blue_0028	n.a.	blue_0023	blue_0012	blue_0018	blue_0022
CK_00002664	blue	n.a.	n.a.	n.a.	n.a.	blue_0030	n.a.	blue_0018	blue_0012	n.a.	blue_0005	n.a.	blue_0016	blue_0013	blue_0031	n.a.	n.a.	n.a.	n.a.	n.a.	blue_0021	blue_0023	n.a.	n.a.	n.a.	n.a.	n.a.	blue_0019	n.a.	blue_0002	blue_0004	blue_0031	blue_0030	n.a.	blue_0002	n.a.	blue_0020	n.a.	blue_0028	blue_0019	blue_0015	blue_0005	blue_0009	blue_0028	n.a.	blue_0023	blue_0012	blue_0018	blue_0022
CK_00054350	blue	n.a.	n.a.	n.a.	n.a.	blue_0031	n.a.	n.a.	n.a.	n.a.	n.a.	n.a.	n.a.	n.a.	n.a.	n.a.	n.a.	n.a.	n.a.	n.a.	n.a.	n.a.	n.a.	n.a.	n.a.	n.a.	n.a.	n.a.	n.a.	n.a.	n.a.	n.a.	n.a.	n.a.	n.a.	blue_0022	n.a.	n.a.	n.a.	n.a.	n.a.	blue_0001	blue_0020	blue_0030	n.a.	blue_0012	n.a.	n.a.	n.a.
CK_00001349	blue	n.a.	n.a.	n.a.	n.a.	blue_0031	n.a.	blue_0026	n.a.	n.a.	n.a.	n.a.	n.a.	n.a.	n.a.	n.a.	n.a.	n.a.	n.a.	n.a.	n.a.	blue_0006	n.a.	blue_0009	n.a.	n.a.	n.a.	blue_0029	n.a.	n.a.	n.a.	n.a.	blue_0016	n.a.	n.a.	blue_0003	n.a.	n.a.	blue_0006	n.a.	n.a.	blue_0025	n.a.	n.a.	blue_0025	n.a.	blue_0015	blue_0010	n.a.
CK_00001567	blue	n.a.	n.a.	n.a.	n.a.	blue_0032	blue_0020	blue_0014	n.a.	n.a.	n.a.	n.a.	n.a.	blue_0005	n.a.	n.a.	n.a.	n.a.	n.a.	n.a.	n.a.	n.a.	n.a.	n.a.	n.a.	n.a.	n.a.	n.a.	n.a.	blue_0031	n.a.	n.a.	blue_0022	n.a.	n.a.	n.a.	n.a.	blue_0024	blue_0023	blue_0026	n.a.	blue_0014	blue_0022	blue_0034	blue_0011	blue_0026	n.a.	blue_0003	n.a.
CK_00043460	blue	n.a.	n.a.	n.a.	n.a.	blue_0032	blue_0020	blue_0014	n.a.	n.a.	n.a.	n.a.	n.a.	blue_0005	n.a.	n.a.	n.a.	n.a.	n.a.	n.a.	n.a.	n.a.	n.a.	n.a.	n.a.	n.a.	n.a.	n.a.	n.a.	blue_0031	n.a.	n.a.	blue_0022	n.a.	n.a.	n.a.	n.a.	blue_0024	blue_0023	blue_0026	n.a.	blue_0014	blue_0022	blue_0034	blue_0011	blue_0026	n.a.	blue_0003	n.a.
CK_00056620	turquoise	n.a.	n.a.	n.a.	n.a.	turquoise_0001	n.a.	n.a.	n.a.	n.a.	n.a.	n.a.	n.a.	n.a.	n.a.	n.a.	n.a.	n.a.	n.a.	n.a.	n.a.	n.a.	n.a.	turquoise_0015	n.a.	n.a.	n.a.	n.a.	n.a.	n.a.	n.a.	n.a.	n.a.	n.a.	n.a.	n.a.	n.a.	n.a.	n.a.	n.a.	n.a.	n.a.	n.a.	n.a.	n.a.	n.a.	n.a.	n.a.	n.a.
CK_00001161	turquoise	n.a.	n.a.	n.a.	n.a.	turquoise_0001	n.a.	n.a.	turquoise_0005	n.a.	n.a.	turquoise_0019	turquoise_0001	turquoise_0001	n.a.	turquoise_0027	n.a.	turquoise_0016	n.a.	n.a.	n.a.	turquoise_0004	turquoise_0045	n.a.	n.a.	turquoise_0014	n.a.	turquoise_0001	n.a.	turquoise_0003	turquoise_0002	turquoise_0003	n.a.	n.a.	n.a.	turquoise_0001	n.a.	n.a.	turquoise_0002	turquoise_0001	turquoise_0004	n.a.	n.a.	turquoise_0004	n.a.	n.a.	turquoise_0003	n.a.	turquoise_0005
CK_00036849	turquoise	n.a.	n.a.	n.a.	n.a.	turquoise_0002	n.a.	n.a.	n.a.	n.a.	n.a.	n.a.	n.a.	n.a.	n.a.	n.a.	n.a.	n.a.	n.a.	n.a.	n.a.	n.a.	n.a.	n.a.	n.a.	n.a.	n.a.	n.a.	n.a.	n.a.	n.a.	n.a.	n.a.	n.a.	n.a.	n.a.	n.a.	n.a.	n.a.	n.a.	n.a.	n.a.	n.a.	n.a.	n.a.	n.a.	n.a.	n.a.	n.a.
CK_00056634	turquoise	n.a.	n.a.	n.a.	n.a.	turquoise_0002	n.a.	n.a.	n.a.	turquoise_0023	n.a.	turquoise_0023	n.a.	n.a.	n.a.	turquoise_0023	turquoise_0016	turquoise_0001	turquoise_0021	turquoise_0016	n.a.	n.a.	turquoise_0022	turquoise_0020	turquoise_0027	turquoise_0010	turquoise_0025	n.a.	n.a.	n.a.	n.a.	n.a.	n.a.	n.a.	n.a.	n.a.	n.a.	n.a.	n.a.	n.a.	n.a.	n.a.	n.a.	n.a.	n.a.	n.a.	n.a.	n.a.	n.a.
CK_00004020	turquoise	n.a.	n.a.	n.a.	n.a.	turquoise_0003	n.a.	n.a.	n.a.	n.a.	n.a.	n.a.	n.a.	n.a.	n.a.	turquoise_0001	n.a.	n.a.	n.a.	n.a.	n.a.	n.a.	turquoise_0005	turquoise_0005	n.a.	n.a.	n.a.	n.a.	n.a.	n.a.	n.a.	n.a.	n.a.	n.a.	n.a.	n.a.	n.a.	n.a.	turquoise_0004	n.a.	n.a.	n.a.	n.a.	n.a.	n.a.	n.a.	n.a.	n.a.	n.a.
CK_00003454	turquoise	n.a.	n.a.	n.a.	n.a.	turquoise_0003	n.a.	n.a.	n.a.	turquoise_0002	n.a.	n.a.	n.a.	n.a.	n.a.	turquoise_0039	n.a.	n.a.	n.a.	n.a.	n.a.	n.a.	turquoise_0004	turquoise_0005	n.a.	n.a.	n.a.	turquoise_0002	n.a.	turquoise_0002	turquoise_0004	n.a.	n.a.	n.a.	n.a.	n.a.	n.a.	n.a.	n.a.	n.a.	n.a.	n.a.	n.a.	n.a.	n.a.	n.a.	n.a.	n.a.	n.a.
CK_00001532	red	n.a.	n.a.	n.a.	n.a.	red_0001	red_0003	red_0002	red_0005	red_0001	red_0007	n.a.	red_0004	red_0005	red_0005	n.a.	red_0002	n.a.	n.a.	red_0004	n.a.	red_0005	red_0001	red_0003	red_0002	n.a.	red_0002	n.a.	red_0005	red_0008	n.a.	red_0001	n.a.	n.a.	n.a.	red_0001	n.a.	n.a.	n.a.	red_0003	red_0001	red_0001	red_0001	red_0001	red_0001	red_0003	red_0001	red_0001	red_0001
CK_00056831	red	n.a.	n.a.	n.a.	n.a.	red_0001	n.a.	n.a.	n.a.	n.a.	n.a.	n.a.	n.a.	n.a.	n.a.	n.a.	n.a.	n.a.	n.a.	n.a.	n.a.	n.a.	n.a.	n.a.	n.a.	n.a.	n.a.	n.a.	n.a.	n.a.	n.a.	n.a.	n.a.	n.a.	n.a.	n.a.	n.a.	n.a.	n.a.	n.a.	n.a.	n.a.	n.a.	n.a.	n.a.	n.a.	red_0001	n.a.	n.a.
CK_00006748	red	n.a.	n.a.	n.a.	n.a.	red_0001	n.a.	n.a.	n.a.	n.a.	n.a.	n.a.	n.a.	n.a.	n.a.	n.a.	n.a.	n.a.	n.a.	n.a.	n.a.	n.a.	n.a.	n.a.	n.a.	n.a.	n.a.	n.a.	n.a.	n.a.	n.a.	n.a.	n.a.	n.a.	n.a.	n.a.	n.a.	n.a.	n.a.	n.a.	n.a.	n.a.	n.a.	n.a.	n.a.	n.a.	n.a.	n.a.	n.a.
CK_00006713	red	n.a.	n.a.	n.a.	n.a.	red_0001	n.a.	n.a.	n.a.	n.a.	n.a.	n.a.	n.a.	n.a.	n.a.	n.a.	n.a.	n.a.	n.a.	n.a.	n.a.	n.a.	n.a.	n.a.	n.a.	n.a.	n.a.	n.a.	n.a.	n.a.	n.a.	n.a.	n.a.	n.a.	n.a.	n.a.	n.a.	n.a.	n.a.	n.a.	n.a.	n.a.	n.a.	n.a.	n.a.	n.a.	n.a.	n.a.	n.a.
CK_00048107	red	n.a.	n.a.	n.a.	n.a.	red_0001	n.a.	n.a.	n.a.	n.a.	n.a.	n.a.	red_0013	n.a.	red_0003	n.a.	n.a.	n.a.	n.a.	n.a.	n.a.	n.a.	n.a.	n.a.	n.a.	n.a.	n.a.	red_0001	n.a.	red_0009	n.a.	red_0002	n.a.	n.a.	n.a.	n.a.	n.a.	n.a.	n.a.	n.a.	n.a.	n.a.	n.a.	n.a.	n.a.	n.a.	n.a.	n.a.	n.a.
CK_00001246	red	n.a.	n.a.	n.a.	n.a.	red_0002	n.a.	red_0005	n.a.	n.a.	n.a.	n.a.	red_0006	red_0001	red_0008	n.a.	n.a.	n.a.	n.a.	n.a.	n.a.	red_0003	n.a.	n.a.	n.a.	n.a.	n.a.	red_0007	red_0006	red_0001	red_0004	red_0011	red_0003	red_0002	n.a.	n.a.	n.a.	n.a.	n.a.	n.a.	n.a.	n.a.	n.a.	n.a.	n.a.	n.a.	n.a.	n.a.	n.a.
CK_00044630	red	n.a.	n.a.	n.a.	n.a.	red_0002	red_0004	red_0012	red_0004	n.a.	red_0002	n.a.	red_0006	red_0001	red_0008	n.a.	n.a.	n.a.	n.a.	n.a.	red_0001	red_0003	n.a.	n.a.	n.a.	n.a.	n.a.	red_0007	n.a.	red_0001	red_0004	red_0011	red_0003	red_0002	n.a.	n.a.	n.a.	n.a.	red_0003	red_0005	red_0007	red_0004	red_0006	red_0003	red_0007	red_0006	n.a.	red_0002	red_0002
CK_00057408	red	n.a.	n.a.	n.a.	n.a.	red_0002	n.a.	n.a.	red_0001	n.a.	red_0008	n.a.	red_0006	red_0001	red_0008	n.a.	n.a.	n.a.	n.a.	n.a.	n.a.	n.a.	n.a.	n.a.	n.a.	n.a.	n.a.	red_0007	red_0006	red_0001	red_0004	red_0011	red_0003	n.a.	n.a.	n.a.	n.a.	n.a.	n.a.	red_0006	red_0006	n.a.	n.a.	n.a.	n.a.	n.a.	n.a.	n.a.	n.a.
CK_00000399	red	n.a.	n.a.	n.a.	n.a.	red_0002	n.a.	n.a.	red_0001	n.a.	red_0008	red_0001	red_0002	red_0009	red_0006	red_0002	red_0001	n.a.	n.a.	red_0002	n.a.	n.a.	red_0002	red_0001	n.a.	red_0002	n.a.	n.a.	n.a.	red_0004	n.a.	red_0006	red_0005	red_0007	n.a.	n.a.	n.a.	n.a.	n.a.	n.a.	red_0004	n.a.	n.a.	n.a.	n.a.	n.a.	n.a.	n.a.	n.a.
CK_00057401	red	n.a.	n.a.	n.a.	n.a.	red_0002	n.a.	red_0008	n.a.	n.a.	n.a.	n.a.	n.a.	n.a.	red_0011	n.a.	n.a.	n.a.	n.a.	n.a.	n.a.	n.a.	n.a.	n.a.	n.a.	n.a.	n.a.	red_0005	n.a.	n.a.	red_0008	red_0005	red_0005	red_0003	n.a.	n.a.	n.a.	n.a.	n.a.	n.a.	n.a.	n.a.	n.a.	n.a.	n.a.	n.a.	n.a.	n.a.	n.a.
CK_00045015	red	n.a.	n.a.	n.a.	n.a.	red_0002	n.a.	n.a.	n.a.	n.a.	n.a.	n.a.	n.a.	red_0001	red_0008	n.a.	n.a.	n.a.	n.a.	n.a.	n.a.	n.a.	n.a.	n.a.	n.a.	n.a.	n.a.	n.a.	n.a.	n.a.	n.a.	n.a.	n.a.	n.a.	n.a.	n.a.	n.a.	n.a.	n.a.	n.a.	n.a.	n.a.	n.a.	n.a.	n.a.	n.a.	n.a.	n.a.	n.a.
CK_00036961	red	n.a.	n.a.	n.a.	n.a.	red_0002	n.a.	n.a.	n.a.	n.a.	n.a.	n.a.	red_0006	red_0001	red_0008	n.a.	n.a.	n.a.	n.a.	n.a.	n.a.	red_0004	n.a.	n.a.	n.a.	n.a.	n.a.	red_0007	red_0006	red_0001	red_0004	red_0011	red_0003	red_0002	n.a.	n.a.	n.a.	n.a.	n.a.	n.a.	n.a.	n.a.	n.a.	n.a.	n.a.	n.a.	n.a.	n.a.	n.a.
CK_00051095	red	n.a.	n.a.	n.a.	n.a.	red_0002	n.a.	n.a.	red_0004	n.a.	red_0002	n.a.	n.a.	red_0001	red_0008	red_0002	red_0001	n.a.	n.a.	red_0002	red_0001	red_0004	red_0002	red_0001	n.a.	n.a.	n.a.	red_0007	red_0006	red_0001	n.a.	red_0011	red_0003	red_0002	n.a.	red_0003	red_0001	n.a.	red_0003	red_0005	red_0007	red_0004	red_0006	red_0003	red_0007	red_0006	n.a.	red_0002	red_0002
CK_00037035	red	n.a.	n.a.	n.a.	n.a.	red_0002	red_0004	red_0012	n.a.	n.a.	red_0002	n.a.	red_0006	red_0001	red_0008	n.a.	n.a.	n.a.	n.a.	n.a.	red_0001	red_0003	n.a.	n.a.	n.a.	n.a.	n.a.	red_0007	red_0006	n.a.	red_0004	red_0011	red_0003	red_0002	n.a.	n.a.	n.a.	n.a.	n.a.	n.a.	n.a.	n.a.	n.a.	n.a.	n.a.	n.a.	n.a.	n.a.	n.a.
CK_00040688	red	n.a.	n.a.	n.a.	n.a.	red_0003	n.a.	n.a.	n.a.	n.a.	n.a.	n.a.	red_0012	n.a.	red_0009	n.a.	n.a.	n.a.	n.a.	n.a.	n.a.	red_0002	n.a.	n.a.	n.a.	n.a.	n.a.	red_0006	n.a.	n.a.	red_0006	red_0008	red_0007	n.a.	n.a.	n.a.	n.a.	n.a.	n.a.	n.a.	n.a.	n.a.	n.a.	n.a.	n.a.	n.a.	n.a.	n.a.	n.a.
CK_00048424	red	n.a.	n.a.	n.a.	n.a.	red_0003	n.a.	n.a.	n.a.	n.a.	n.a.	n.a.	n.a.	n.a.	n.a.	n.a.	n.a.	n.a.	n.a.	n.a.	n.a.	red_0002	n.a.	n.a.	n.a.	n.a.	n.a.	n.a.	n.a.	n.a.	n.a.	red_0008	n.a.	n.a.	n.a.	n.a.	n.a.	n.a.	n.a.	n.a.	n.a.	n.a.	n.a.	n.a.	n.a.	n.a.	n.a.	n.a.	n.a.
CK_00050075	red	n.a.	n.a.	n.a.	n.a.	red_0004	n.a.	n.a.	n.a.	n.a.	n.a.	n.a.	red_0009	n.a.	n.a.	n.a.	n.a.	n.a.	n.a.	n.a.	n.a.	n.a.	n.a.	n.a.	n.a.	n.a.	n.a.	n.a.	n.a.	n.a.	n.a.	red_0009	n.a.	red_0005	n.a.	n.a.	n.a.	n.a.	n.a.	n.a.	n.a.	n.a.	n.a.	n.a.	n.a.	n.a.	n.a.	n.a.	red_0004
CK_00039302	red	n.a.	n.a.	n.a.	n.a.	red_0004	n.a.	n.a.	n.a.	n.a.	n.a.	n.a.	red_0009	n.a.	n.a.	n.a.	n.a.	n.a.	n.a.	n.a.	n.a.	n.a.	n.a.	n.a.	n.a.	n.a.	n.a.	n.a.	n.a.	n.a.	n.a.	n.a.	n.a.	n.a.	n.a.	n.a.	n.a.	n.a.	n.a.	n.a.	n.a.	n.a.	n.a.	n.a.	n.a.	n.a.	n.a.	n.a.	red_0004
CK_00044628	red	n.a.	n.a.	n.a.	n.a.	red_0005	n.a.	red_0013	red_0002	n.a.	red_0005	n.a.	red_0004	n.a.	red_0001	n.a.	n.a.	red_0001	red_0001	n.a.	red_0002	n.a.	n.a.	n.a.	n.a.	n.a.	n.a.	n.a.	n.a.	n.a.	red_0002	n.a.	n.a.	n.a.	n.a.	n.a.	n.a.	n.a.	red_0001	red_0002	red_0006	red_0003	red_0003	n.a.	red_0005	red_0002	red_0002	red_0001	n.a.
CK_00043757	red	n.a.	n.a.	n.a.	n.a.	red_0005	n.a.	n.a.	n.a.	n.a.	n.a.	n.a.	red_0004	n.a.	n.a.	n.a.	n.a.	n.a.	n.a.	n.a.	n.a.	n.a.	n.a.	n.a.	n.a.	n.a.	n.a.	n.a.	n.a.	red_0010	n.a.	n.a.	n.a.	red_0001	n.a.	n.a.	n.a.	n.a.	n.a.	n.a.	n.a.	n.a.	n.a.	n.a.	n.a.	n.a.	n.a.	n.a.	n.a.
CK_00050158	red	n.a.	n.a.	n.a.	n.a.	red_0005	red_0010	red_0008	n.a.	n.a.	n.a.	n.a.	n.a.	n.a.	n.a.	n.a.	n.a.	n.a.	n.a.	n.a.	n.a.	n.a.	n.a.	n.a.	n.a.	n.a.	n.a.	n.a.	n.a.	n.a.	red_0008	n.a.	n.a.	red_0001	n.a.	n.a.	n.a.	n.a.	n.a.	n.a.	red_0005	n.a.	n.a.	n.a.	n.a.	n.a.	n.a.	n.a.	n.a.
CK_00043054	red	n.a.	n.a.	n.a.	n.a.	red_0006	n.a.	n.a.	n.a.	n.a.	n.a.	n.a.	n.a.	n.a.	n.a.	n.a.	n.a.	n.a.	n.a.	n.a.	n.a.	n.a.	n.a.	n.a.	n.a.	n.a.	n.a.	n.a.	n.a.	n.a.	n.a.	n.a.	n.a.	n.a.	n.a.	n.a.	n.a.	n.a.	n.a.	n.a.	n.a.	n.a.	n.a.	n.a.	n.a.	n.a.	n.a.	n.a.	n.a.
CK_00047516	red	n.a.	n.a.	n.a.	n.a.	red_0006	red_0002	n.a.	red_0002	n.a.	n.a.	n.a.	n.a.	n.a.	red_0001	n.a.	n.a.	n.a.	n.a.	n.a.	n.a.	n.a.	n.a.	n.a.	n.a.	n.a.	n.a.	n.a.	n.a.	n.a.	red_0002	n.a.	n.a.	n.a.	n.a.	n.a.	n.a.	n.a.	n.a.	n.a.	n.a.	n.a.	n.a.	red_0001	n.a.	n.a.	n.a.	n.a.	n.a.
CK_00103598	red	n.a.	n.a.	n.a.	n.a.	red_0006	n.a.	n.a.	n.a.	n.a.	n.a.	n.a.	n.a.	n.a.	n.a.	n.a.	n.a.	n.a.	n.a.	n.a.	n.a.	n.a.	n.a.	n.a.	n.a.	n.a.	n.a.	n.a.	n.a.	n.a.	n.a.	n.a.	n.a.	n.a.	n.a.	n.a.	n.a.	n.a.	n.a.	n.a.	n.a.	n.a.	n.a.	n.a.	n.a.	n.a.	n.a.	n.a.	n.a.
CK_00036011	red	n.a.	n.a.	n.a.	n.a.	red_0007	n.a.	n.a.	n.a.	n.a.	red_0003	n.a.	n.a.	n.a.	n.a.	n.a.	n.a.	n.a.	n.a.	n.a.	red_0003	n.a.	n.a.	n.a.	n.a.	n.a.	n.a.	n.a.	n.a.	n.a.	n.a.	n.a.	n.a.	red_0008	n.a.	n.a.	n.a.	n.a.	n.a.	n.a.	n.a.	n.a.	n.a.	n.a.	n.a.	n.a.	n.a.	n.a.	n.a.
CK_00043587	red	n.a.	n.a.	n.a.	n.a.	red_0007	n.a.	n.a.	n.a.	n.a.	red_0003	n.a.	n.a.	n.a.	n.a.	n.a.	n.a.	n.a.	n.a.	n.a.	red_0003	n.a.	n.a.	n.a.	n.a.	n.a.	n.a.	n.a.	n.a.	n.a.	n.a.	n.a.	n.a.	red_0008	n.a.	n.a.	n.a.	n.a.	n.a.	n.a.	n.a.	n.a.	n.a.	n.a.	n.a.	n.a.	n.a.	n.a.	n.a.
CK_00043688	red	n.a.	n.a.	n.a.	n.a.	red_0008	n.a.	n.a.	n.a.	n.a.	red_0010	n.a.	n.a.	red_0007	n.a.	n.a.	n.a.	n.a.	n.a.	n.a.	n.a.	n.a.	n.a.	n.a.	n.a.	n.a.	n.a.	red_0004	red_0003	n.a.	n.a.	red_0012	n.a.	red_0009	n.a.	n.a.	n.a.	n.a.	n.a.	n.a.	n.a.	n.a.	n.a.	n.a.	n.a.	n.a.	n.a.	n.a.	n.a.
CK_00047414	red	n.a.	n.a.	n.a.	n.a.	red_0008	n.a.	n.a.	n.a.	n.a.	red_0010	n.a.	n.a.	n.a.	n.a.	n.a.	n.a.	n.a.	n.a.	n.a.	n.a.	n.a.	n.a.	n.a.	red_0003	n.a.	n.a.	red_0004	n.a.	n.a.	n.a.	n.a.	red_0002	red_0009	red_0001	n.a.	n.a.	n.a.	n.a.	n.a.	n.a.	n.a.	n.a.	n.a.	n.a.	n.a.	n.a.	n.a.	n.a.
CK_00003453	red	n.a.	n.a.	n.a.	n.a.	red_0009	n.a.	n.a.	n.a.	n.a.	n.a.	n.a.	n.a.	n.a.	n.a.	red_0001	n.a.	n.a.	n.a.	red_0003	n.a.	n.a.	n.a.	n.a.	n.a.	n.a.	n.a.	red_0001	n.a.	red_0009	red_0007	red_0002	n.a.	n.a.	n.a.	n.a.	n.a.	n.a.	n.a.	n.a.	n.a.	n.a.	n.a.	n.a.	n.a.	n.a.	n.a.	n.a.	n.a.
CK_00043616	red	n.a.	n.a.	n.a.	n.a.	red_0009	red_0008	red_0006	n.a.	n.a.	red_0004	n.a.	n.a.	n.a.	n.a.	n.a.	n.a.	n.a.	n.a.	n.a.	n.a.	n.a.	n.a.	n.a.	n.a.	n.a.	n.a.	red_0001	n.a.	n.a.	red_0005	n.a.	red_0005	n.a.	n.a.	n.a.	n.a.	n.a.	red_0004	n.a.	red_0005	red_0001	red_0001	red_0002	red_0006	red_0001	red_0003	red_0003	red_0003
CK_00001595	red	n.a.	n.a.	n.a.	n.a.	red_0009	red_0005	red_0013	n.a.	n.a.	n.a.	n.a.	red_0004	n.a.	n.a.	red_0001	n.a.	n.a.	n.a.	red_0003	n.a.	n.a.	n.a.	n.a.	red_0003	n.a.	n.a.	red_0002	n.a.	n.a.	n.a.	red_0004	red_0001	n.a.	n.a.	red_0002	n.a.	n.a.	n.a.	n.a.	n.a.	n.a.	n.a.	n.a.	n.a.	red_0002	red_0002	n.a.	n.a.
CK_00042687	red	n.a.	n.a.	n.a.	n.a.	red_0009	n.a.	n.a.	n.a.	n.a.	n.a.	n.a.	n.a.	n.a.	red_0003	n.a.	n.a.	n.a.	n.a.	red_0001	n.a.	n.a.	n.a.	red_0002	n.a.	n.a.	n.a.	red_0001	n.a.	red_0012	red_0007	red_0002	n.a.	red_0003	n.a.	n.a.	n.a.	n.a.	n.a.	n.a.	n.a.	n.a.	n.a.	n.a.	n.a.	red_0005	n.a.	red_0001	n.a.
CK_00056778	red	n.a.	n.a.	n.a.	n.a.	red_0009	red_0008	red_0006	n.a.	n.a.	red_0004	n.a.	n.a.	n.a.	n.a.	n.a.	n.a.	n.a.	n.a.	n.a.	n.a.	n.a.	n.a.	n.a.	n.a.	n.a.	n.a.	red_0001	n.a.	n.a.	n.a.	n.a.	n.a.	n.a.	n.a.	n.a.	n.a.	n.a.	red_0004	n.a.	red_0005	red_0001	red_0001	red_0002	red_0006	red_0001	red_0003	red_0003	red_0003
CK_00007351	brown	n.a.	n.a.	n.a.	n.a.	brown_0001	n.a.	n.a.	n.a.	n.a.	n.a.	n.a.	brown_0003	n.a.	n.a.	n.a.	n.a.	n.a.	n.a.	n.a.	n.a.	n.a.	n.a.	n.a.	n.a.	n.a.	n.a.	n.a.	n.a.	brown_0001	brown_0005	n.a.	brown_0004	n.a.	n.a.	brown_0016	n.a.	n.a.	brown_0002	n.a.	n.a.	n.a.	n.a.	n.a.	n.a.	n.a.	n.a.	n.a.	n.a.
CK_00049434	brown	n.a.	n.a.	n.a.	n.a.	brown_0001	n.a.	brown_0004	n.a.	n.a.	n.a.	n.a.	brown_0003	n.a.	n.a.	n.a.	n.a.	n.a.	n.a.	n.a.	n.a.	n.a.	n.a.	n.a.	n.a.	n.a.	n.a.	n.a.	brown_0007	n.a.	n.a.	brown_0009	n.a.	n.a.	n.a.	n.a.	n.a.	n.a.	brown_0001	n.a.	n.a.	n.a.	n.a.	n.a.	n.a.	n.a.	n.a.	n.a.	n.a.
CK_00040898	brown	n.a.	n.a.	n.a.	n.a.	brown_0001	n.a.	n.a.	n.a.	n.a.	n.a.	n.a.	n.a.	n.a.	n.a.	n.a.	n.a.	n.a.	n.a.	n.a.	n.a.	n.a.	n.a.	n.a.	n.a.	n.a.	n.a.	n.a.	n.a.	brown_0001	brown_0005	n.a.	brown_0004	n.a.	n.a.	brown_0019	brown_0008	brown_0001	n.a.	n.a.	n.a.	n.a.	n.a.	n.a.	n.a.	n.a.	n.a.	n.a.	n.a.
CK_00039135	brown	n.a.	n.a.	n.a.	n.a.	brown_0001	n.a.	n.a.	n.a.	n.a.	n.a.	n.a.	brown_0003	n.a.	brown_0007	n.a.	n.a.	n.a.	n.a.	n.a.	n.a.	n.a.	n.a.	n.a.	n.a.	n.a.	n.a.	n.a.	n.a.	n.a.	brown_0005	brown_0009	brown_0004	n.a.	n.a.	brown_0019	brown_0008	brown_0001	brown_0002	n.a.	n.a.	n.a.	n.a.	n.a.	n.a.	n.a.	brown_0006	n.a.	n.a.
CK_00056053	brown	n.a.	n.a.	n.a.	n.a.	brown_0001	brown_0011	brown_0002	brown_0012	n.a.	n.a.	n.a.	brown_0011	n.a.	n.a.	n.a.	n.a.	n.a.	n.a.	n.a.	n.a.	n.a.	n.a.	n.a.	n.a.	n.a.	n.a.	n.a.	n.a.	n.a.	n.a.	brown_0007	brown_0004	brown_0005	n.a.	n.a.	brown_0010	brown_0013	n.a.	n.a.	n.a.	n.a.	n.a.	n.a.	n.a.	n.a.	n.a.	n.a.	n.a.
CK_00004186	brown	n.a.	n.a.	n.a.	n.a.	brown_0001	n.a.	n.a.	brown_0004	n.a.	brown_0004	n.a.	brown_0003	brown_0010	n.a.	brown_0009	brown_0002	n.a.	brown_0004	brown_0004	brown_0001	brown_0004	brown_0006	brown_0008	n.a.	brown_0010	n.a.	n.a.	n.a.	brown_0001	brown_0007	brown_0009	brown_0004	brown_0005	brown_0011	n.a.	brown_0003	n.a.	brown_0001	brown_0005	n.a.	n.a.	brown_0001	brown_0005	brown_0006	brown_0002	n.a.	brown_0006	brown_0004
CK_00057112	brown	n.a.	n.a.	n.a.	n.a.	brown_0001	n.a.	n.a.	brown_0007	n.a.	n.a.	n.a.	brown_0011	n.a.	n.a.	n.a.	n.a.	n.a.	n.a.	n.a.	brown_0002	n.a.	n.a.	n.a.	n.a.	n.a.	n.a.	n.a.	n.a.	n.a.	brown_0010	brown_0007	brown_0004	brown_0005	n.a.	brown_0012	n.a.	n.a.	n.a.	brown_0003	brown_0005	n.a.	n.a.	n.a.	n.a.	n.a.	n.a.	n.a.	n.a.
CK_00040716	brown	n.a.	n.a.	n.a.	n.a.	brown_0001	n.a.	n.a.	n.a.	n.a.	n.a.	n.a.	brown_0011	n.a.	n.a.	n.a.	n.a.	n.a.	n.a.	n.a.	n.a.	n.a.	n.a.	n.a.	n.a.	n.a.	n.a.	n.a.	n.a.	n.a.	n.a.	n.a.	n.a.	brown_0005	n.a.	n.a.	n.a.	n.a.	n.a.	n.a.	n.a.	n.a.	n.a.	n.a.	n.a.	n.a.	n.a.	n.a.	n.a.
CK_00033152	brown	n.a.	n.a.	n.a.	n.a.	brown_0001	n.a.	n.a.	n.a.	n.a.	n.a.	n.a.	n.a.	n.a.	n.a.	n.a.	brown_0006	n.a.	brown_0002	n.a.	n.a.	n.a.	n.a.	n.a.	n.a.	n.a.	brown_0005	n.a.	n.a.	n.a.	brown_0016	n.a.	brown_0004	brown_0005	brown_0011	brown_0018	brown_0003	n.a.	n.a.	n.a.	n.a.	n.a.	n.a.	n.a.	n.a.	n.a.	n.a.	n.a.	n.a.
CK_00047403	brown	n.a.	n.a.	n.a.	n.a.	brown_0001	n.a.	n.a.	n.a.	n.a.	n.a.	n.a.	brown_0003	n.a.	brown_0007	n.a.	n.a.	n.a.	n.a.	n.a.	n.a.	n.a.	n.a.	n.a.	n.a.	n.a.	n.a.	n.a.	n.a.	brown_0001	brown_0005	brown_0009	brown_0004	brown_0005	n.a.	n.a.	n.a.	n.a.	brown_0001	n.a.	n.a.	n.a.	n.a.	n.a.	n.a.	n.a.	n.a.	n.a.	n.a.
CK_00049595	brown	n.a.	n.a.	n.a.	n.a.	brown_0001	n.a.	n.a.	n.a.	n.a.	n.a.	n.a.	brown_0003	n.a.	n.a.	n.a.	n.a.	n.a.	n.a.	n.a.	n.a.	n.a.	n.a.	n.a.	n.a.	n.a.	n.a.	n.a.	n.a.	brown_0001	n.a.	n.a.	brown_0004	n.a.	brown_0006	brown_0012	n.a.	n.a.	brown_0002	n.a.	n.a.	n.a.	n.a.	n.a.	n.a.	n.a.	n.a.	n.a.	n.a.
CK_00004096	brown	n.a.	n.a.	n.a.	n.a.	brown_0001	n.a.	n.a.	brown_0004	n.a.	brown_0004	n.a.	brown_0003	brown_0010	n.a.	brown_0009	brown_0002	brown_0005	n.a.	brown_0004	brown_0001	brown_0004	brown_0006	brown_0008	brown_0004	brown_0010	brown_0012	n.a.	n.a.	brown_0001	brown_0007	brown_0011	brown_0004	brown_0005	n.a.	n.a.	n.a.	n.a.	brown_0001	brown_0005	n.a.	n.a.	brown_0001	brown_0005	n.a.	brown_0002	n.a.	brown_0006	brown_0004
CK_00033163	brown	n.a.	n.a.	n.a.	n.a.	brown_0001	n.a.	n.a.	brown_0004	n.a.	brown_0004	n.a.	brown_0003	brown_0010	n.a.	brown_0009	brown_0002	n.a.	brown_0004	brown_0004	brown_0001	brown_0004	brown_0006	brown_0008	n.a.	n.a.	brown_0005	n.a.	n.a.	brown_0001	brown_0007	brown_0011	brown_0004	brown_0005	n.a.	n.a.	n.a.	n.a.	brown_0001	n.a.	n.a.	n.a.	n.a.	brown_0005	brown_0006	brown_0002	n.a.	brown_0006	brown_0004
CK_00006129	brown	n.a.	n.a.	n.a.	n.a.	brown_0001	n.a.	n.a.	n.a.	n.a.	n.a.	n.a.	n.a.	n.a.	n.a.	n.a.	n.a.	n.a.	n.a.	n.a.	n.a.	n.a.	n.a.	n.a.	n.a.	n.a.	n.a.	n.a.	n.a.	n.a.	n.a.	n.a.	brown_0004	brown_0005	n.a.	n.a.	n.a.	n.a.	n.a.	n.a.	n.a.	n.a.	n.a.	n.a.	n.a.	n.a.	n.a.	n.a.	n.a.
CK_00039749	brown	n.a.	n.a.	n.a.	n.a.	brown_0001	n.a.	n.a.	n.a.	n.a.	n.a.	n.a.	n.a.	n.a.	n.a.	brown_0002	brown_0008	n.a.	n.a.	n.a.	n.a.	n.a.	n.a.	n.a.	n.a.	n.a.	n.a.	n.a.	n.a.	n.a.	brown_0005	n.a.	brown_0004	n.a.	brown_0011	brown_0018	brown_0003	n.a.	n.a.	n.a.	n.a.	n.a.	n.a.	n.a.	n.a.	n.a.	n.a.	n.a.	n.a.
CK_00001814	brown	n.a.	n.a.	n.a.	n.a.	brown_0002	n.a.	n.a.	n.a.	n.a.	brown_0011	n.a.	n.a.	n.a.	n.a.	n.a.	n.a.	n.a.	n.a.	n.a.	n.a.	n.a.	n.a.	brown_0002	n.a.	n.a.	brown_0008	n.a.	n.a.	n.a.	n.a.	n.a.	n.a.	n.a.	brown_0002	brown_0013	brown_0004	n.a.	brown_0003	brown_0007	n.a.	brown_0001	brown_0005	n.a.	n.a.	n.a.	n.a.	n.a.	brown_0003
CK_00046097	brown	n.a.	n.a.	n.a.	n.a.	brown_0002	n.a.	n.a.	n.a.	n.a.	n.a.	n.a.	n.a.	n.a.	n.a.	n.a.	n.a.	n.a.	n.a.	n.a.	n.a.	n.a.	n.a.	n.a.	n.a.	n.a.	n.a.	n.a.	n.a.	n.a.	n.a.	n.a.	n.a.	n.a.	n.a.	n.a.	n.a.	n.a.	n.a.	n.a.	n.a.	n.a.	n.a.	n.a.	n.a.	n.a.	n.a.	n.a.	n.a.
CK_00011865	brown	n.a.	n.a.	n.a.	n.a.	brown_0002	brown_0007	n.a.	n.a.	n.a.	brown_0011	n.a.	n.a.	n.a.	n.a.	n.a.	n.a.	n.a.	n.a.	n.a.	n.a.	n.a.	n.a.	n.a.	n.a.	n.a.	n.a.	n.a.	n.a.	n.a.	n.a.	n.a.	n.a.	n.a.	n.a.	brown_0013	n.a.	n.a.	brown_0003	brown_0007	n.a.	brown_0001	n.a.	n.a.	n.a.	n.a.	n.a.	brown_0004	n.a.
CK_00053871	brown	n.a.	n.a.	n.a.	n.a.	brown_0002	n.a.	n.a.	n.a.	n.a.	n.a.	n.a.	n.a.	n.a.	n.a.	n.a.	n.a.	n.a.	n.a.	n.a.	n.a.	n.a.	n.a.	n.a.	n.a.	n.a.	n.a.	n.a.	n.a.	n.a.	n.a.	n.a.	n.a.	n.a.	n.a.	brown_0013	n.a.	n.a.	brown_0003	n.a.	n.a.	brown_0001	n.a.	n.a.	n.a.	n.a.	n.a.	brown_0004	n.a.
CK_00001631	brown	n.a.	n.a.	n.a.	n.a.	brown_0003	n.a.	n.a.	n.a.	n.a.	n.a.	n.a.	n.a.	n.a.	n.a.	n.a.	n.a.	n.a.	n.a.	n.a.	n.a.	n.a.	n.a.	n.a.	n.a.	n.a.	n.a.	n.a.	n.a.	n.a.	n.a.	n.a.	brown_0013	brown_0003	brown_0001	brown_0029	brown_0015	brown_0004	n.a.	n.a.	brown_0001	n.a.	n.a.	n.a.	n.a.	brown_0002	n.a.	n.a.	n.a.
CK_00045869	brown	n.a.	n.a.	n.a.	n.a.	brown_0003	n.a.	n.a.	n.a.	n.a.	n.a.	n.a.	brown_0001	n.a.	n.a.	n.a.	n.a.	n.a.	n.a.	n.a.	brown_0006	n.a.	n.a.	n.a.	n.a.	n.a.	n.a.	n.a.	n.a.	n.a.	n.a.	n.a.	n.a.	n.a.	n.a.	n.a.	n.a.	n.a.	n.a.	n.a.	n.a.	n.a.	n.a.	brown_0002	n.a.	n.a.	n.a.	n.a.	n.a.
CK_00049310	brown	n.a.	n.a.	n.a.	n.a.	brown_0003	n.a.	n.a.	n.a.	n.a.	n.a.	brown_0008	brown_0001	n.a.	n.a.	n.a.	n.a.	n.a.	n.a.	n.a.	n.a.	n.a.	n.a.	n.a.	n.a.	n.a.	n.a.	brown_0009	n.a.	n.a.	n.a.	n.a.	n.a.	n.a.	n.a.	n.a.	n.a.	n.a.	n.a.	n.a.	n.a.	n.a.	n.a.	n.a.	n.a.	n.a.	n.a.	n.a.	n.a.
CK_00036413	brown	n.a.	n.a.	n.a.	n.a.	brown_0003	n.a.	n.a.	n.a.	n.a.	n.a.	n.a.	n.a.	n.a.	n.a.	n.a.	n.a.	n.a.	n.a.	n.a.	n.a.	n.a.	n.a.	n.a.	n.a.	n.a.	n.a.	n.a.	n.a.	n.a.	n.a.	brown_0008	n.a.	n.a.	n.a.	n.a.	n.a.	n.a.	n.a.	n.a.	n.a.	n.a.	n.a.	n.a.	n.a.	n.a.	n.a.	n.a.	n.a.
CK_00042918	brown	n.a.	n.a.	n.a.	n.a.	brown_0003	brown_0006	n.a.	n.a.	n.a.	n.a.	n.a.	brown_0014	brown_0002	brown_0006	brown_0010	brown_0009	brown_0001	n.a.	n.a.	brown_0006	n.a.	n.a.	brown_0003	n.a.	n.a.	n.a.	n.a.	brown_0009	n.a.	n.a.	brown_0008	brown_0013	n.a.	n.a.	brown_0003	n.a.	n.a.	n.a.	brown_0004	n.a.	n.a.	n.a.	n.a.	n.a.	n.a.	n.a.	brown_0008	n.a.
CK_00053947	brown	n.a.	n.a.	n.a.	n.a.	brown_0003	n.a.	n.a.	n.a.	n.a.	n.a.	n.a.	n.a.	n.a.	n.a.	n.a.	n.a.	n.a.	n.a.	n.a.	n.a.	n.a.	n.a.	n.a.	n.a.	n.a.	n.a.	n.a.	n.a.	n.a.	n.a.	brown_0008	n.a.	n.a.	n.a.	n.a.	n.a.	n.a.	n.a.	n.a.	brown_0007	n.a.	n.a.	brown_0007	n.a.	n.a.	n.a.	n.a.	n.a.
CK_00039897	brown	n.a.	n.a.	n.a.	n.a.	brown_0004	n.a.	n.a.	n.a.	n.a.	n.a.	n.a.	n.a.	n.a.	n.a.	n.a.	n.a.	n.a.	n.a.	n.a.	n.a.	n.a.	n.a.	n.a.	n.a.	n.a.	n.a.	n.a.	n.a.	n.a.	n.a.	n.a.	n.a.	n.a.	n.a.	n.a.	n.a.	n.a.	n.a.	n.a.	n.a.	n.a.	n.a.	n.a.	n.a.	n.a.	n.a.	n.a.	n.a.
CK_00036275	brown	n.a.	n.a.	n.a.	n.a.	brown_0004	n.a.	n.a.	n.a.	n.a.	n.a.	n.a.	n.a.	n.a.	n.a.	n.a.	n.a.	n.a.	n.a.	n.a.	n.a.	n.a.	n.a.	n.a.	n.a.	n.a.	n.a.	n.a.	n.a.	n.a.	n.a.	n.a.	n.a.	n.a.	brown_0006	brown_0012	n.a.	n.a.	n.a.	n.a.	n.a.	n.a.	n.a.	n.a.	n.a.	n.a.	n.a.	n.a.	n.a.
CK_00056836	brown	n.a.	n.a.	n.a.	n.a.	brown_0005	n.a.	n.a.	n.a.	n.a.	n.a.	n.a.	n.a.	n.a.	n.a.	n.a.	n.a.	n.a.	n.a.	brown_0003	n.a.	n.a.	brown_0001	n.a.	n.a.	n.a.	n.a.	n.a.	n.a.	n.a.	n.a.	n.a.	brown_0007	n.a.	n.a.	brown_0004	n.a.	n.a.	n.a.	n.a.	n.a.	n.a.	n.a.	n.a.	n.a.	n.a.	n.a.	n.a.	n.a.
CK_00038154	brown	n.a.	n.a.	n.a.	n.a.	brown_0005	n.a.	n.a.	n.a.	n.a.	n.a.	n.a.	n.a.	n.a.	n.a.	n.a.	n.a.	n.a.	n.a.	brown_0003	n.a.	n.a.	brown_0001	n.a.	n.a.	n.a.	n.a.	n.a.	n.a.	n.a.	n.a.	n.a.	brown_0007	n.a.	n.a.	brown_0004	brown_0002	n.a.	n.a.	n.a.	n.a.	n.a.	n.a.	n.a.	n.a.	n.a.	n.a.	n.a.	n.a.
CK_00048370	brown	n.a.	n.a.	n.a.	n.a.	brown_0005	brown_0002	brown_0008	brown_0005	n.a.	brown_0015	brown_0004	n.a.	n.a.	n.a.	n.a.	brown_0008	n.a.	n.a.	n.a.	brown_0010	brown_0004	n.a.	n.a.	n.a.	n.a.	n.a.	n.a.	n.a.	n.a.	n.a.	n.a.	n.a.	brown_0009	n.a.	n.a.	n.a.	n.a.	n.a.	n.a.	brown_0009	n.a.	n.a.	brown_0006	n.a.	n.a.	brown_0001	brown_0002	brown_0007
CK_00038476	brown	n.a.	n.a.	n.a.	n.a.	brown_0005	n.a.	n.a.	n.a.	n.a.	n.a.	n.a.	n.a.	n.a.	n.a.	n.a.	n.a.	n.a.	n.a.	n.a.	n.a.	n.a.	n.a.	n.a.	n.a.	n.a.	n.a.	n.a.	n.a.	n.a.	n.a.	n.a.	n.a.	n.a.	n.a.	n.a.	brown_0010	n.a.	brown_0002	n.a.	n.a.	n.a.	n.a.	n.a.	n.a.	n.a.	n.a.	n.a.	n.a.
CK_00056500	brown	n.a.	n.a.	n.a.	n.a.	brown_0005	n.a.	n.a.	n.a.	n.a.	n.a.	n.a.	n.a.	n.a.	n.a.	n.a.	n.a.	n.a.	n.a.	n.a.	n.a.	n.a.	n.a.	n.a.	n.a.	n.a.	n.a.	n.a.	n.a.	n.a.	n.a.	n.a.	n.a.	n.a.	n.a.	brown_0002	brown_0005	brown_0010	n.a.	n.a.	n.a.	n.a.	n.a.	n.a.	n.a.	n.a.	n.a.	n.a.	n.a.
CK_00051448	brown	n.a.	n.a.	n.a.	n.a.	brown_0005	n.a.	n.a.	n.a.	n.a.	n.a.	n.a.	n.a.	n.a.	n.a.	n.a.	n.a.	n.a.	n.a.	brown_0003	n.a.	n.a.	brown_0001	n.a.	n.a.	n.a.	n.a.	n.a.	n.a.	n.a.	n.a.	n.a.	brown_0007	n.a.	n.a.	brown_0004	brown_0002	n.a.	n.a.	n.a.	n.a.	n.a.	n.a.	n.a.	n.a.	n.a.	n.a.	n.a.	n.a.
CK_00002731	brown	n.a.	n.a.	n.a.	n.a.	brown_0005	n.a.	n.a.	n.a.	brown_0001	brown_0003	n.a.	n.a.	n.a.	n.a.	n.a.	n.a.	n.a.	n.a.	n.a.	n.a.	n.a.	n.a.	n.a.	n.a.	n.a.	n.a.	n.a.	n.a.	n.a.	n.a.	n.a.	n.a.	n.a.	n.a.	n.a.	n.a.	n.a.	brown_0004	n.a.	brown_0001	n.a.	n.a.	n.a.	n.a.	n.a.	n.a.	n.a.	n.a.
CK_00055985	brown	n.a.	n.a.	n.a.	n.a.	brown_0005	n.a.	n.a.	n.a.	n.a.	n.a.	n.a.	n.a.	n.a.	n.a.	n.a.	n.a.	n.a.	n.a.	n.a.	n.a.	n.a.	n.a.	n.a.	n.a.	n.a.	n.a.	n.a.	n.a.	n.a.	n.a.	n.a.	n.a.	n.a.	brown_0004	brown_0003	n.a.	n.a.	n.a.	n.a.	n.a.	n.a.	n.a.	n.a.	n.a.	n.a.	n.a.	n.a.	n.a.
CK_00045118	brown	n.a.	n.a.	n.a.	n.a.	brown_0005	n.a.	n.a.	n.a.	n.a.	n.a.	n.a.	n.a.	n.a.	n.a.	n.a.	n.a.	n.a.	n.a.	brown_0003	n.a.	n.a.	brown_0001	n.a.	n.a.	n.a.	n.a.	n.a.	n.a.	n.a.	n.a.	n.a.	brown_0007	brown_0001	n.a.	brown_0004	n.a.	n.a.	n.a.	n.a.	n.a.	n.a.	n.a.	n.a.	n.a.	n.a.	n.a.	n.a.	n.a.
CK_00042336	brown	n.a.	n.a.	n.a.	n.a.	brown_0005	n.a.	n.a.	n.a.	n.a.	n.a.	n.a.	n.a.	n.a.	n.a.	n.a.	n.a.	n.a.	n.a.	brown_0003	n.a.	n.a.	brown_0001	n.a.	n.a.	n.a.	n.a.	n.a.	n.a.	n.a.	n.a.	n.a.	brown_0007	n.a.	n.a.	brown_0004	brown_0013	n.a.	n.a.	n.a.	n.a.	n.a.	n.a.	n.a.	n.a.	n.a.	n.a.	n.a.	n.a.
CK_00051610	brown	n.a.	n.a.	n.a.	n.a.	brown_0005	n.a.	n.a.	n.a.	n.a.	n.a.	n.a.	n.a.	n.a.	n.a.	n.a.	n.a.	n.a.	n.a.	brown_0003	n.a.	n.a.	brown_0001	n.a.	n.a.	n.a.	n.a.	n.a.	n.a.	n.a.	n.a.	n.a.	brown_0007	n.a.	n.a.	n.a.	n.a.	n.a.	n.a.	n.a.	n.a.	n.a.	n.a.	n.a.	n.a.	n.a.	n.a.	n.a.	n.a.
CK_00043785	brown	n.a.	n.a.	n.a.	n.a.	brown_0005	n.a.	n.a.	n.a.	n.a.	n.a.	n.a.	n.a.	n.a.	n.a.	n.a.	n.a.	n.a.	n.a.	brown_0003	n.a.	n.a.	brown_0001	n.a.	n.a.	n.a.	n.a.	n.a.	n.a.	n.a.	n.a.	n.a.	brown_0007	n.a.	n.a.	brown_0004	brown_0013	n.a.	n.a.	n.a.	n.a.	n.a.	n.a.	n.a.	n.a.	n.a.	n.a.	n.a.	n.a.
CK_00100015	brown	n.a.	n.a.	n.a.	n.a.	brown_0005	n.a.	n.a.	n.a.	n.a.	brown_0015	n.a.	n.a.	n.a.	n.a.	n.a.	n.a.	n.a.	n.a.	n.a.	n.a.	n.a.	n.a.	n.a.	n.a.	n.a.	n.a.	n.a.	n.a.	n.a.	n.a.	n.a.	n.a.	n.a.	n.a.	n.a.	n.a.	n.a.	n.a.	n.a.	n.a.	n.a.	n.a.	n.a.	brown_0005	n.a.	brown_0001	brown_0002	brown_0007
CK_00047456	brown	n.a.	n.a.	n.a.	n.a.	brown_0005	n.a.	n.a.	n.a.	n.a.	brown_0015	n.a.	n.a.	n.a.	n.a.	n.a.	n.a.	n.a.	n.a.	n.a.	n.a.	n.a.	n.a.	n.a.	brown_0003	brown_0001	n.a.	n.a.	n.a.	n.a.	n.a.	n.a.	n.a.	n.a.	n.a.	n.a.	n.a.	n.a.	n.a.	n.a.	brown_0009	n.a.	n.a.	n.a.	brown_0005	n.a.	brown_0001	brown_0002	brown_0007
CK_00050657	brown	n.a.	n.a.	n.a.	n.a.	brown_0006	brown_0013	brown_0011	n.a.	n.a.	n.a.	n.a.	brown_0009	brown_0006	brown_0004	n.a.	n.a.	n.a.	n.a.	n.a.	n.a.	brown_0009	n.a.	n.a.	n.a.	n.a.	n.a.	brown_0011	brown_0002	brown_0003	n.a.	brown_0005	brown_0009	brown_0007	brown_0012	brown_0009	n.a.	brown_0012	n.a.	n.a.	n.a.	n.a.	n.a.	n.a.	n.a.	n.a.	n.a.	n.a.	n.a.
CK_00054858	brown	n.a.	n.a.	n.a.	n.a.	brown_0006	brown_0013	brown_0011	brown_0003	n.a.	n.a.	n.a.	brown_0009	brown_0006	brown_0004	brown_0004	n.a.	n.a.	n.a.	brown_0007	brown_0007	n.a.	n.a.	brown_0007	n.a.	n.a.	brown_0006	brown_0011	brown_0002	n.a.	n.a.	brown_0005	brown_0009	brown_0007	brown_0012	brown_0009	n.a.	n.a.	n.a.	n.a.	n.a.	n.a.	n.a.	n.a.	n.a.	n.a.	n.a.	n.a.	n.a.
CK_00035027	brown	n.a.	n.a.	n.a.	n.a.	brown_0006	n.a.	n.a.	brown_0003	n.a.	n.a.	n.a.	brown_0009	brown_0006	brown_0004	brown_0004	n.a.	n.a.	n.a.	brown_0007	brown_0007	brown_0009	n.a.	brown_0007	n.a.	n.a.	brown_0006	brown_0011	brown_0002	brown_0003	n.a.	brown_0005	brown_0009	brown_0007	brown_0012	brown_0009	n.a.	brown_0012	n.a.	n.a.	n.a.	n.a.	n.a.	n.a.	n.a.	n.a.	n.a.	n.a.	n.a.
CK_00037548	brown	n.a.	n.a.	n.a.	n.a.	brown_0007	brown_0002	n.a.	n.a.	n.a.	n.a.	n.a.	n.a.	n.a.	n.a.	n.a.	n.a.	n.a.	n.a.	n.a.	n.a.	n.a.	n.a.	n.a.	n.a.	n.a.	n.a.	n.a.	n.a.	n.a.	n.a.	n.a.	n.a.	brown_0008	n.a.	n.a.	n.a.	n.a.	n.a.	n.a.	n.a.	n.a.	n.a.	n.a.	n.a.	n.a.	n.a.	n.a.	n.a.
CK_00049974	brown	n.a.	n.a.	n.a.	n.a.	brown_0007	brown_0005	n.a.	brown_0005	n.a.	n.a.	n.a.	n.a.	n.a.	n.a.	n.a.	n.a.	n.a.	n.a.	n.a.	n.a.	n.a.	n.a.	n.a.	brown_0004	n.a.	n.a.	n.a.	n.a.	n.a.	n.a.	n.a.	n.a.	brown_0008	n.a.	n.a.	n.a.	n.a.	n.a.	n.a.	n.a.	n.a.	n.a.	brown_0006	n.a.	n.a.	n.a.	n.a.	n.a.
CK_00050014	brown	n.a.	n.a.	n.a.	n.a.	brown_0007	brown_0011	n.a.	n.a.	n.a.	n.a.	n.a.	n.a.	n.a.	n.a.	n.a.	n.a.	n.a.	n.a.	n.a.	n.a.	n.a.	n.a.	n.a.	n.a.	n.a.	n.a.	n.a.	n.a.	n.a.	n.a.	n.a.	n.a.	n.a.	n.a.	brown_0024	n.a.	n.a.	brown_0001	n.a.	n.a.	n.a.	n.a.	brown_0005	n.a.	n.a.	n.a.	n.a.	n.a.
CK_00036074	brown	n.a.	n.a.	n.a.	n.a.	brown_0008	n.a.	n.a.	n.a.	n.a.	n.a.	n.a.	n.a.	n.a.	n.a.	n.a.	n.a.	n.a.	n.a.	n.a.	n.a.	n.a.	n.a.	n.a.	n.a.	n.a.	n.a.	n.a.	n.a.	n.a.	n.a.	n.a.	n.a.	n.a.	n.a.	n.a.	n.a.	n.a.	n.a.	n.a.	n.a.	n.a.	n.a.	n.a.	n.a.	n.a.	n.a.	n.a.	n.a.
CK_00045181	brown	n.a.	n.a.	n.a.	n.a.	brown_0008	n.a.	n.a.	n.a.	n.a.	n.a.	n.a.	n.a.	n.a.	n.a.	n.a.	n.a.	n.a.	n.a.	n.a.	n.a.	n.a.	n.a.	n.a.	n.a.	n.a.	n.a.	n.a.	n.a.	n.a.	n.a.	brown_0013	n.a.	n.a.	n.a.	brown_0022	brown_0007	brown_0003	brown_0005	n.a.	n.a.	n.a.	n.a.	n.a.	n.a.	n.a.	n.a.	n.a.	n.a.
CK_00001539	brown	n.a.	n.a.	n.a.	n.a.	brown_0010	n.a.	n.a.	n.a.	n.a.	n.a.	n.a.	n.a.	n.a.	n.a.	n.a.	n.a.	n.a.	n.a.	n.a.	n.a.	n.a.	n.a.	n.a.	n.a.	n.a.	n.a.	n.a.	n.a.	n.a.	n.a.	n.a.	n.a.	n.a.	n.a.	brown_0002	brown_0005	brown_0010	n.a.	n.a.	n.a.	n.a.	n.a.	n.a.	n.a.	n.a.	n.a.	n.a.	n.a.
CK_00001877	brown	n.a.	n.a.	n.a.	n.a.	brown_0010	n.a.	n.a.	n.a.	n.a.	brown_0011	n.a.	n.a.	n.a.	n.a.	n.a.	brown_0008	n.a.	n.a.	n.a.	n.a.	n.a.	brown_0001	n.a.	n.a.	n.a.	n.a.	n.a.	n.a.	n.a.	n.a.	n.a.	n.a.	n.a.	brown_0004	brown_0003	n.a.	brown_0004	n.a.	n.a.	n.a.	n.a.	n.a.	n.a.	n.a.	n.a.	n.a.	n.a.	n.a.
CK_00001744	brown	n.a.	n.a.	n.a.	n.a.	brown_0010	n.a.	n.a.	n.a.	n.a.	n.a.	n.a.	n.a.	n.a.	n.a.	n.a.	n.a.	n.a.	n.a.	n.a.	n.a.	n.a.	n.a.	n.a.	n.a.	n.a.	n.a.	n.a.	n.a.	n.a.	n.a.	n.a.	n.a.	n.a.	n.a.	brown_0002	brown_0005	brown_0010	n.a.	n.a.	n.a.	n.a.	n.a.	n.a.	n.a.	n.a.	n.a.	n.a.	n.a.
CK_00036159	brown	n.a.	n.a.	n.a.	n.a.	brown_0010	n.a.	brown_0001	n.a.	n.a.	n.a.	n.a.	brown_0014	n.a.	brown_0006	n.a.	n.a.	n.a.	n.a.	n.a.	n.a.	n.a.	n.a.	n.a.	n.a.	n.a.	n.a.	n.a.	brown_0009	n.a.	brown_0018	brown_0008	n.a.	n.a.	n.a.	brown_0003	n.a.	n.a.	n.a.	n.a.	n.a.	n.a.	n.a.	n.a.	n.a.	n.a.	brown_0002	n.a.	n.a.
CK_00001662	brown	n.a.	n.a.	n.a.	n.a.	brown_0010	n.a.	n.a.	n.a.	n.a.	n.a.	n.a.	n.a.	n.a.	n.a.	n.a.	n.a.	n.a.	n.a.	n.a.	n.a.	n.a.	n.a.	n.a.	n.a.	n.a.	n.a.	n.a.	n.a.	n.a.	n.a.	n.a.	n.a.	n.a.	n.a.	brown_0002	brown_0005	brown_0010	n.a.	n.a.	n.a.	n.a.	n.a.	n.a.	n.a.	n.a.	n.a.	n.a.	n.a.
CK_00056798	brown	n.a.	n.a.	n.a.	n.a.	brown_0010	n.a.	n.a.	n.a.	n.a.	n.a.	n.a.	n.a.	n.a.	n.a.	n.a.	n.a.	n.a.	n.a.	n.a.	n.a.	n.a.	n.a.	n.a.	n.a.	n.a.	n.a.	n.a.	n.a.	n.a.	n.a.	n.a.	n.a.	brown_0004	brown_0004	brown_0003	n.a.	brown_0004	brown_0002	n.a.	n.a.	n.a.	n.a.	n.a.	n.a.	n.a.	n.a.	n.a.	n.a.
CK_00043843	brown	n.a.	n.a.	n.a.	n.a.	brown_0011	n.a.	n.a.	brown_0001	n.a.	n.a.	n.a.	n.a.	n.a.	brown_0008	n.a.	n.a.	n.a.	n.a.	n.a.	n.a.	n.a.	n.a.	n.a.	n.a.	n.a.	n.a.	brown_0006	brown_0005	n.a.	n.a.	brown_0012	brown_0014	n.a.	brown_0015	brown_0006	n.a.	brown_0017	n.a.	n.a.	n.a.	n.a.	n.a.	n.a.	n.a.	n.a.	n.a.	n.a.	n.a.
CK_00054867	brown	n.a.	n.a.	n.a.	n.a.	brown_0011	n.a.	n.a.	brown_0001	n.a.	brown_0005	n.a.	n.a.	n.a.	n.a.	n.a.	n.a.	n.a.	n.a.	n.a.	brown_0008	n.a.	n.a.	n.a.	n.a.	n.a.	n.a.	brown_0006	n.a.	n.a.	brown_0014	brown_0012	brown_0014	n.a.	n.a.	n.a.	brown_0012	n.a.	n.a.	n.a.	n.a.	n.a.	n.a.	n.a.	n.a.	n.a.	n.a.	n.a.	n.a.
CK_00103599	brown	n.a.	n.a.	n.a.	n.a.	brown_0012	n.a.	n.a.	n.a.	n.a.	n.a.	n.a.	n.a.	n.a.	n.a.	n.a.	n.a.	n.a.	n.a.	n.a.	n.a.	n.a.	n.a.	n.a.	n.a.	n.a.	n.a.	n.a.	n.a.	n.a.	n.a.	n.a.	n.a.	n.a.	n.a.	n.a.	n.a.	n.a.	n.a.	n.a.	n.a.	n.a.	n.a.	n.a.	n.a.	n.a.	n.a.	n.a.	n.a.
CK_00103600	brown	n.a.	n.a.	n.a.	n.a.	brown_0012	n.a.	n.a.	n.a.	n.a.	n.a.	n.a.	n.a.	n.a.	n.a.	n.a.	n.a.	n.a.	n.a.	n.a.	n.a.	n.a.	n.a.	n.a.	n.a.	n.a.	n.a.	n.a.	n.a.	n.a.	n.a.	n.a.	n.a.	n.a.	n.a.	n.a.	n.a.	n.a.	n.a.	n.a.	n.a.	n.a.	n.a.	n.a.	n.a.	n.a.	n.a.	n.a.	n.a.
CK_00044168	brown	n.a.	n.a.	n.a.	n.a.	brown_0013	n.a.	n.a.	n.a.	n.a.	n.a.	n.a.	n.a.	n.a.	n.a.	n.a.	n.a.	n.a.	n.a.	n.a.	n.a.	n.a.	n.a.	n.a.	n.a.	n.a.	n.a.	brown_0003	brown_0007	n.a.	brown_0012	n.a.	brown_0012	n.a.	brown_0006	brown_0012	n.a.	n.a.	n.a.	n.a.	n.a.	n.a.	n.a.	n.a.	n.a.	n.a.	n.a.	n.a.	n.a.
CK_00036368	brown	n.a.	n.a.	n.a.	n.a.	brown_0013	n.a.	n.a.	n.a.	n.a.	n.a.	n.a.	n.a.	n.a.	n.a.	n.a.	n.a.	n.a.	n.a.	n.a.	n.a.	n.a.	n.a.	n.a.	n.a.	n.a.	brown_0006	n.a.	n.a.	n.a.	n.a.	brown_0011	n.a.	n.a.	n.a.	brown_0001	brown_0014	n.a.	n.a.	n.a.	n.a.	n.a.	n.a.	n.a.	n.a.	n.a.	n.a.	n.a.	n.a.
CK_00001683	brown	n.a.	n.a.	n.a.	n.a.	brown_0014	n.a.	n.a.	brown_0010	n.a.	brown_0006	n.a.	brown_0016	n.a.	brown_0013	n.a.	n.a.	n.a.	brown_0004	n.a.	brown_0012	n.a.	n.a.	n.a.	n.a.	n.a.	n.a.	n.a.	n.a.	n.a.	n.a.	n.a.	n.a.	n.a.	brown_0006	brown_0012	n.a.	n.a.	brown_0010	brown_0005	n.a.	n.a.	n.a.	n.a.	n.a.	n.a.	n.a.	n.a.	n.a.
CK_00001582	brown	n.a.	n.a.	n.a.	n.a.	brown_0014	n.a.	n.a.	brown_0010	n.a.	brown_0006	n.a.	n.a.	n.a.	brown_0013	brown_0003	n.a.	n.a.	n.a.	brown_0001	n.a.	n.a.	brown_0003	brown_0010	n.a.	n.a.	brown_0011	n.a.	n.a.	n.a.	brown_0010	n.a.	brown_0003	n.a.	brown_0006	brown_0012	n.a.	brown_0006	n.a.	brown_0008	brown_0003	n.a.	brown_0003	n.a.	n.a.	brown_0004	n.a.	n.a.	n.a.
CK_00004178	brown	n.a.	n.a.	n.a.	n.a.	brown_0014	n.a.	n.a.	n.a.	n.a.	n.a.	n.a.	n.a.	n.a.	n.a.	brown_0002	brown_0010	n.a.	n.a.	brown_0006	n.a.	n.a.	brown_0007	brown_0004	n.a.	n.a.	brown_0009	n.a.	n.a.	n.a.	n.a.	n.a.	n.a.	n.a.	brown_0006	brown_0012	n.a.	n.a.	n.a.	n.a.	n.a.	n.a.	n.a.	n.a.	n.a.	n.a.	n.a.	n.a.	n.a.
CK_00047890	brown	n.a.	n.a.	n.a.	n.a.	brown_0015	brown_0002	n.a.	brown_0011	n.a.	brown_0004	n.a.	brown_0016	n.a.	n.a.	n.a.	n.a.	n.a.	n.a.	n.a.	brown_0003	n.a.	n.a.	n.a.	n.a.	n.a.	n.a.	n.a.	n.a.	n.a.	n.a.	n.a.	n.a.	n.a.	brown_0004	brown_0010	n.a.	n.a.	n.a.	brown_0004	brown_0001	n.a.	brown_0006	brown_0003	brown_0006	brown_0002	n.a.	n.a.	brown_0004
CK_00043694	brown	n.a.	n.a.	n.a.	n.a.	brown_0015	brown_0002	n.a.	n.a.	n.a.	n.a.	n.a.	n.a.	n.a.	n.a.	n.a.	n.a.	n.a.	n.a.	n.a.	n.a.	n.a.	n.a.	n.a.	n.a.	n.a.	n.a.	n.a.	n.a.	n.a.	n.a.	n.a.	n.a.	n.a.	n.a.	brown_0007	n.a.	n.a.	n.a.	n.a.	n.a.	n.a.	n.a.	n.a.	n.a.	n.a.	n.a.	n.a.	n.a.
CK_00042393	brown	n.a.	n.a.	n.a.	n.a.	brown_0016	n.a.	n.a.	brown_0011	n.a.	brown_0004	n.a.	n.a.	n.a.	n.a.	n.a.	n.a.	n.a.	n.a.	n.a.	n.a.	brown_0007	n.a.	n.a.	n.a.	n.a.	n.a.	n.a.	n.a.	n.a.	n.a.	n.a.	brown_0001	brown_0011	n.a.	brown_0002	brown_0005	brown_0010	n.a.	n.a.	n.a.	n.a.	n.a.	n.a.	n.a.	n.a.	n.a.	n.a.	n.a.
CK_00040169	brown	n.a.	n.a.	n.a.	n.a.	brown_0017	n.a.	n.a.	brown_0008	n.a.	brown_0002	n.a.	brown_0013	n.a.	brown_0010	n.a.	n.a.	n.a.	n.a.	n.a.	brown_0002	n.a.	n.a.	n.a.	n.a.	n.a.	n.a.	brown_0001	n.a.	n.a.	brown_0018	brown_0001	brown_0008	n.a.	brown_0002	brown_0026	n.a.	n.a.	n.a.	brown_0003	n.a.	n.a.	n.a.	n.a.	n.a.	n.a.	n.a.	n.a.	n.a.
CK_00044154	brown	n.a.	n.a.	n.a.	n.a.	brown_0017	n.a.	n.a.	n.a.	n.a.	n.a.	n.a.	brown_0013	n.a.	brown_0010	n.a.	n.a.	n.a.	n.a.	n.a.	brown_0002	n.a.	n.a.	n.a.	n.a.	n.a.	n.a.	brown_0001	brown_0005	n.a.	n.a.	brown_0001	brown_0008	n.a.	n.a.	n.a.	n.a.	n.a.	brown_0011	n.a.	n.a.	n.a.	n.a.	n.a.	n.a.	n.a.	n.a.	n.a.	n.a.
CK_00049546	brown	n.a.	n.a.	n.a.	n.a.	brown_0018	n.a.	n.a.	n.a.	n.a.	n.a.	n.a.	n.a.	n.a.	n.a.	n.a.	n.a.	n.a.	n.a.	n.a.	n.a.	n.a.	n.a.	n.a.	n.a.	n.a.	n.a.	n.a.	n.a.	n.a.	n.a.	n.a.	n.a.	n.a.	brown_0005	brown_0019	brown_0008	n.a.	n.a.	n.a.	n.a.	n.a.	n.a.	n.a.	n.a.	n.a.	n.a.	n.a.	n.a.
CK_00051082	brown	n.a.	n.a.	n.a.	n.a.	brown_0018	n.a.	n.a.	n.a.	n.a.	n.a.	n.a.	n.a.	n.a.	n.a.	n.a.	n.a.	n.a.	n.a.	n.a.	n.a.	n.a.	n.a.	n.a.	n.a.	n.a.	n.a.	n.a.	n.a.	n.a.	n.a.	n.a.	n.a.	n.a.	n.a.	brown_0002	n.a.	brown_0004	n.a.	n.a.	n.a.	n.a.	n.a.	n.a.	n.a.	n.a.	n.a.	n.a.	n.a.
CK_00001536	brown	n.a.	n.a.	n.a.	n.a.	brown_0018	n.a.	n.a.	n.a.	n.a.	n.a.	n.a.	n.a.	n.a.	n.a.	n.a.	n.a.	n.a.	n.a.	n.a.	n.a.	n.a.	n.a.	n.a.	n.a.	n.a.	n.a.	n.a.	n.a.	n.a.	n.a.	n.a.	n.a.	n.a.	brown_0005	brown_0019	brown_0008	n.a.	n.a.	n.a.	n.a.	n.a.	n.a.	n.a.	n.a.	n.a.	n.a.	n.a.	n.a.
CK_00008118	brown	n.a.	n.a.	n.a.	n.a.	brown_0018	n.a.	n.a.	n.a.	n.a.	n.a.	n.a.	n.a.	n.a.	n.a.	n.a.	n.a.	n.a.	n.a.	n.a.	n.a.	n.a.	n.a.	n.a.	n.a.	n.a.	n.a.	n.a.	n.a.	n.a.	n.a.	n.a.	n.a.	n.a.	brown_0005	brown_0019	brown_0008	brown_0001	n.a.	n.a.	n.a.	n.a.	n.a.	n.a.	n.a.	n.a.	n.a.	n.a.	n.a.
CK_00001900	brown	n.a.	n.a.	n.a.	n.a.	brown_0018	n.a.	n.a.	n.a.	n.a.	n.a.	n.a.	n.a.	n.a.	n.a.	n.a.	n.a.	n.a.	n.a.	n.a.	n.a.	n.a.	n.a.	n.a.	n.a.	n.a.	n.a.	n.a.	n.a.	n.a.	n.a.	n.a.	n.a.	n.a.	brown_0005	brown_0019	brown_0008	brown_0001	n.a.	n.a.	n.a.	n.a.	n.a.	n.a.	n.a.	n.a.	n.a.	n.a.	n.a.
CK_00001899	brown	n.a.	n.a.	n.a.	n.a.	brown_0018	n.a.	n.a.	n.a.	n.a.	n.a.	n.a.	n.a.	n.a.	n.a.	n.a.	n.a.	n.a.	n.a.	n.a.	n.a.	n.a.	n.a.	n.a.	n.a.	n.a.	n.a.	n.a.	n.a.	n.a.	n.a.	n.a.	n.a.	n.a.	brown_0005	brown_0019	brown_0008	brown_0001	n.a.	n.a.	n.a.	n.a.	n.a.	n.a.	n.a.	n.a.	n.a.	n.a.	n.a.
CK_00001827	brown	n.a.	n.a.	n.a.	n.a.	brown_0018	n.a.	n.a.	n.a.	n.a.	n.a.	n.a.	n.a.	n.a.	n.a.	n.a.	n.a.	n.a.	n.a.	n.a.	n.a.	n.a.	n.a.	n.a.	n.a.	n.a.	n.a.	n.a.	n.a.	n.a.	n.a.	n.a.	n.a.	n.a.	brown_0005	brown_0019	brown_0008	n.a.	n.a.	n.a.	n.a.	n.a.	n.a.	n.a.	n.a.	n.a.	n.a.	n.a.	n.a.
CK_00056282	brown	n.a.	n.a.	n.a.	n.a.	brown_0019	brown_0002	brown_0008	n.a.	n.a.	n.a.	n.a.	n.a.	n.a.	n.a.	n.a.	n.a.	n.a.	n.a.	n.a.	brown_0010	brown_0004	n.a.	n.a.	n.a.	n.a.	n.a.	n.a.	n.a.	n.a.	n.a.	n.a.	n.a.	n.a.	n.a.	n.a.	n.a.	n.a.	n.a.	n.a.	n.a.	n.a.	n.a.	n.a.	brown_0007	n.a.	n.a.	brown_0001	n.a.
CK_00048758	brown	n.a.	n.a.	n.a.	n.a.	brown_0019	brown_0002	brown_0005	brown_0008	n.a.	n.a.	n.a.	brown_0012	n.a.	brown_0008	n.a.	n.a.	n.a.	n.a.	n.a.	brown_0002	n.a.	n.a.	n.a.	n.a.	n.a.	n.a.	brown_0006	brown_0007	brown_0004	n.a.	brown_0012	brown_0012	n.a.	n.a.	brown_0025	n.a.	n.a.	n.a.	brown_0008	brown_0005	n.a.	brown_0001	n.a.	brown_0006	n.a.	brown_0006	brown_0002	n.a.
CK_00056376	blue	n.a.	n.a.	n.a.	n.a.	n.a.	blue_0001	blue_0016	n.a.	n.a.	blue_0015	n.a.	n.a.	n.a.	n.a.	n.a.	n.a.	n.a.	n.a.	n.a.	blue_0020	n.a.	n.a.	n.a.	n.a.	n.a.	n.a.	n.a.	n.a.	n.a.	n.a.	n.a.	n.a.	n.a.	n.a.	n.a.	n.a.	n.a.	n.a.	n.a.	n.a.	n.a.	n.a.	n.a.	n.a.	blue_0001	n.a.	n.a.	n.a.
CK_00053546	blue	n.a.	n.a.	n.a.	n.a.	n.a.	blue_0001	blue_0015	n.a.	n.a.	n.a.	n.a.	n.a.	blue_0015	blue_0029	n.a.	n.a.	n.a.	n.a.	n.a.	n.a.	blue_0018	n.a.	n.a.	n.a.	n.a.	n.a.	blue_0006	n.a.	blue_0004	n.a.	blue_0007	n.a.	n.a.	n.a.	n.a.	n.a.	n.a.	blue_0001	blue_0001	blue_0010	n.a.	blue_0021	blue_0001	blue_0005	blue_0001	blue_0002	blue_0002	blue_0012
CK_00056801	blue	n.a.	n.a.	n.a.	n.a.	n.a.	blue_0001	blue_0016	n.a.	n.a.	n.a.	n.a.	n.a.	n.a.	n.a.	n.a.	n.a.	n.a.	n.a.	n.a.	n.a.	n.a.	n.a.	n.a.	n.a.	n.a.	n.a.	n.a.	n.a.	n.a.	n.a.	n.a.	n.a.	n.a.	n.a.	n.a.	n.a.	n.a.	blue_0001	blue_0013	n.a.	blue_0004	n.a.	n.a.	blue_0005	n.a.	blue_0002	blue_0002	n.a.
CK_00003560	blue	n.a.	n.a.	n.a.	n.a.	n.a.	blue_0002	blue_0030	blue_0023	n.a.	blue_0029	n.a.	blue_0019	blue_0017	n.a.	n.a.	n.a.	n.a.	n.a.	n.a.	blue_0028	blue_0028	n.a.	n.a.	n.a.	n.a.	n.a.	blue_0023	blue_0028	n.a.	blue_0012	blue_0022	blue_0011	blue_0010	blue_0015	blue_0007	blue_0003	blue_0021	blue_0017	n.a.	blue_0005	blue_0020	blue_0023	blue_0023	blue_0009	blue_0027	blue_0006	blue_0016	blue_0019
CK_00038272	blue	n.a.	n.a.	n.a.	n.a.	n.a.	blue_0002	blue_0030	blue_0023	n.a.	blue_0029	n.a.	blue_0019	blue_0017	n.a.	n.a.	n.a.	n.a.	n.a.	n.a.	blue_0028	blue_0028	n.a.	n.a.	n.a.	n.a.	n.a.	blue_0023	blue_0028	n.a.	blue_0012	blue_0022	blue_0011	blue_0010	blue_0015	blue_0007	blue_0003	blue_0021	blue_0017	blue_0028	blue_0005	blue_0020	blue_0023	blue_0023	blue_0009	blue_0027	blue_0006	blue_0016	blue_0019
CK_00048374	blue	n.a.	n.a.	n.a.	n.a.	n.a.	blue_0003	blue_0010	n.a.	n.a.	n.a.	n.a.	n.a.	blue_0011	n.a.	n.a.	n.a.	n.a.	n.a.	n.a.	n.a.	n.a.	n.a.	n.a.	n.a.	n.a.	n.a.	n.a.	n.a.	n.a.	blue_0009	n.a.	n.a.	n.a.	n.a.	n.a.	n.a.	n.a.	blue_0011	n.a.	n.a.	n.a.	n.a.	blue_0022	n.a.	n.a.	blue_0020	blue_0012	blue_0012
CK_00003591	blue	n.a.	n.a.	n.a.	n.a.	n.a.	blue_0003	blue_0015	n.a.	n.a.	n.a.	n.a.	blue_0007	n.a.	blue_0014	n.a.	n.a.	n.a.	n.a.	n.a.	n.a.	n.a.	n.a.	n.a.	n.a.	n.a.	n.a.	n.a.	blue_0021	n.a.	blue_0003	n.a.	blue_0027	n.a.	n.a.	blue_0009	n.a.	n.a.	blue_0001	n.a.	blue_0004	blue_0017	blue_0001	blue_0001	blue_0003	blue_0001	blue_0007	blue_0002	blue_0012
CK_00037131	blue	n.a.	n.a.	n.a.	n.a.	n.a.	blue_0003	n.a.	n.a.	n.a.	n.a.	n.a.	n.a.	n.a.	n.a.	n.a.	n.a.	n.a.	n.a.	n.a.	blue_0001	n.a.	n.a.	n.a.	n.a.	n.a.	n.a.	n.a.	n.a.	n.a.	n.a.	n.a.	n.a.	n.a.	n.a.	n.a.	n.a.	n.a.	n.a.	n.a.	n.a.	n.a.	n.a.	n.a.	n.a.	n.a.	n.a.	n.a.	n.a.
CK_00050807	blue	n.a.	n.a.	n.a.	n.a.	n.a.	blue_0003	blue_0010	blue_0017	n.a.	n.a.	n.a.	blue_0018	blue_0011	blue_0003	n.a.	n.a.	n.a.	n.a.	n.a.	blue_0002	blue_0017	n.a.	n.a.	n.a.	n.a.	n.a.	blue_0002	n.a.	n.a.	n.a.	blue_0021	n.a.	n.a.	n.a.	n.a.	n.a.	n.a.	blue_0011	blue_0016	blue_0004	blue_0017	blue_0016	blue_0022	blue_0003	blue_0021	blue_0020	blue_0012	blue_0012
CK_00040135	blue	n.a.	n.a.	n.a.	n.a.	n.a.	blue_0003	n.a.	blue_0027	n.a.	blue_0020	n.a.	n.a.	n.a.	n.a.	n.a.	n.a.	n.a.	n.a.	n.a.	blue_0013	n.a.	n.a.	n.a.	n.a.	n.a.	n.a.	n.a.	n.a.	n.a.	n.a.	n.a.	n.a.	n.a.	n.a.	n.a.	blue_0011	n.a.	blue_0001	n.a.	n.a.	blue_0021	n.a.	blue_0001	n.a.	n.a.	n.a.	blue_0002	blue_0012
CK_00002169	blue	n.a.	n.a.	n.a.	n.a.	n.a.	blue_0003	n.a.	n.a.	n.a.	n.a.	blue_0017	blue_0018	blue_0011	n.a.	n.a.	n.a.	n.a.	n.a.	blue_0001	n.a.	blue_0007	blue_0024	n.a.	blue_0011	blue_0002	n.a.	blue_0002	blue_0020	blue_0004	blue_0009	blue_0021	n.a.	blue_0004	blue_0009	n.a.	n.a.	n.a.	blue_0001	n.a.	blue_0004	blue_0004	blue_0001	blue_0001	blue_0003	blue_0001	blue_0007	blue_0002	blue_0012
CK_00042284	blue	n.a.	n.a.	n.a.	n.a.	n.a.	blue_0003	n.a.	n.a.	n.a.	blue_0017	n.a.	blue_0018	n.a.	n.a.	blue_0005	blue_0022	blue_0007	n.a.	blue_0028	n.a.	n.a.	n.a.	n.a.	blue_0005	n.a.	blue_0004	n.a.	n.a.	blue_0019	blue_0009	n.a.	n.a.	blue_0020	blue_0019	blue_0015	blue_0004	n.a.	blue_0001	blue_0009	blue_0004	n.a.	blue_0001	n.a.	blue_0003	blue_0001	blue_0007	blue_0002	blue_0012
CK_00051229	blue	n.a.	n.a.	n.a.	n.a.	n.a.	blue_0003	n.a.	blue_0021	n.a.	n.a.	n.a.	blue_0018	blue_0011	n.a.	n.a.	n.a.	blue_0022	blue_0002	n.a.	blue_0002	n.a.	n.a.	n.a.	n.a.	n.a.	blue_0016	blue_0002	blue_0020	n.a.	blue_0009	blue_0034	n.a.	blue_0004	n.a.	n.a.	n.a.	blue_0013	blue_0001	blue_0009	blue_0004	n.a.	blue_0001	blue_0001	blue_0003	blue_0001	blue_0007	blue_0002	blue_0012
CK_00053309	blue	n.a.	n.a.	n.a.	n.a.	n.a.	blue_0003	blue_0008	n.a.	n.a.	n.a.	n.a.	n.a.	blue_0020	blue_0013	n.a.	n.a.	n.a.	n.a.	n.a.	n.a.	n.a.	n.a.	n.a.	n.a.	n.a.	n.a.	blue_0003	n.a.	n.a.	blue_0009	n.a.	n.a.	blue_0006	blue_0004	blue_0005	n.a.	n.a.	blue_0001	blue_0009	n.a.	blue_0017	n.a.	n.a.	blue_0003	blue_0001	n.a.	blue_0002	blue_0012
CK_00050001	blue	n.a.	n.a.	n.a.	n.a.	n.a.	blue_0003	blue_0003	blue_0004	n.a.	blue_0010	n.a.	n.a.	blue_0012	n.a.	n.a.	n.a.	n.a.	n.a.	n.a.	n.a.	blue_0001	n.a.	n.a.	n.a.	n.a.	n.a.	n.a.	blue_0024	n.a.	blue_0014	blue_0003	n.a.	n.a.	blue_0003	blue_0006	n.a.	n.a.	blue_0002	n.a.	blue_0007	blue_0003	blue_0007	blue_0002	blue_0001	blue_0005	blue_0003	blue_0004	blue_0001
CK_00054373	blue	n.a.	n.a.	n.a.	n.a.	n.a.	blue_0003	blue_0008	n.a.	n.a.	n.a.	n.a.	blue_0018	blue_0011	n.a.	n.a.	n.a.	n.a.	n.a.	n.a.	n.a.	blue_0017	n.a.	n.a.	n.a.	n.a.	n.a.	blue_0002	blue_0020	n.a.	blue_0009	blue_0021	n.a.	blue_0004	n.a.	blue_0024	n.a.	n.a.	blue_0001	n.a.	n.a.	blue_0017	blue_0001	blue_0001	blue_0003	blue_0001	blue_0007	blue_0002	blue_0012
CK_00046441	blue	n.a.	n.a.	n.a.	n.a.	n.a.	blue_0003	blue_0008	n.a.	n.a.	blue_0013	n.a.	n.a.	n.a.	n.a.	n.a.	n.a.	n.a.	n.a.	n.a.	blue_0019	n.a.	n.a.	n.a.	n.a.	n.a.	n.a.	n.a.	n.a.	n.a.	n.a.	n.a.	n.a.	n.a.	n.a.	n.a.	n.a.	n.a.	blue_0001	blue_0009	blue_0004	blue_0017	blue_0001	blue_0001	blue_0003	blue_0001	blue_0007	blue_0002	blue_0012
CK_00048626	blue	n.a.	n.a.	n.a.	n.a.	n.a.	blue_0003	n.a.	blue_0008	n.a.	n.a.	n.a.	blue_0023	blue_0031	blue_0010	n.a.	n.a.	n.a.	n.a.	n.a.	blue_0019	n.a.	n.a.	n.a.	n.a.	n.a.	n.a.	n.a.	n.a.	n.a.	n.a.	blue_0026	n.a.	n.a.	n.a.	blue_0015	n.a.	n.a.	blue_0001	blue_0009	n.a.	n.a.	blue_0001	blue_0001	blue_0003	blue_0001	blue_0007	blue_0002	blue_0002
CK_00003465	blue	n.a.	n.a.	n.a.	n.a.	n.a.	blue_0003	blue_0015	n.a.	n.a.	blue_0020	n.a.	n.a.	n.a.	n.a.	n.a.	n.a.	n.a.	n.a.	n.a.	blue_0014	n.a.	n.a.	n.a.	n.a.	n.a.	n.a.	n.a.	n.a.	blue_0032	n.a.	n.a.	n.a.	n.a.	n.a.	blue_0009	n.a.	n.a.	blue_0001	blue_0009	blue_0004	blue_0017	blue_0001	blue_0001	blue_0003	blue_0001	blue_0002	blue_0002	blue_0012
CK_00051569	blue	n.a.	n.a.	n.a.	n.a.	n.a.	blue_0003	blue_0003	n.a.	n.a.	blue_0003	n.a.	n.a.	n.a.	n.a.	n.a.	n.a.	n.a.	n.a.	n.a.	n.a.	n.a.	n.a.	n.a.	n.a.	n.a.	n.a.	n.a.	n.a.	n.a.	n.a.	n.a.	n.a.	n.a.	n.a.	n.a.	n.a.	n.a.	n.a.	n.a.	n.a.	n.a.	n.a.	n.a.	n.a.	n.a.	n.a.	n.a.	n.a.
CK_00003482	blue	n.a.	n.a.	n.a.	n.a.	n.a.	blue_0003	blue_0003	blue_0002	n.a.	blue_0003	n.a.	blue_0002	n.a.	blue_0005	n.a.	n.a.	n.a.	n.a.	n.a.	blue_0001	blue_0015	n.a.	n.a.	n.a.	n.a.	n.a.	blue_0015	blue_0006	blue_0021	blue_0023	blue_0008	blue_0006	blue_0001	blue_0005	blue_0029	n.a.	n.a.	blue_0002	blue_0002	blue_0010	blue_0003	blue_0007	blue_0001	blue_0001	blue_0006	blue_0003	blue_0004	blue_0001
CK_00039793	blue	n.a.	n.a.	n.a.	n.a.	n.a.	blue_0003	blue_0008	n.a.	n.a.	n.a.	n.a.	n.a.	n.a.	n.a.	n.a.	n.a.	n.a.	n.a.	n.a.	n.a.	n.a.	n.a.	n.a.	n.a.	n.a.	n.a.	n.a.	n.a.	n.a.	n.a.	n.a.	n.a.	n.a.	n.a.	n.a.	n.a.	n.a.	blue_0001	blue_0009	blue_0004	blue_0017	blue_0001	blue_0001	blue_0003	blue_0001	blue_0007	blue_0002	blue_0012
CK_00049623	blue	n.a.	n.a.	n.a.	n.a.	n.a.	blue_0003	blue_0003	n.a.	n.a.	n.a.	n.a.	blue_0006	blue_0012	blue_0012	blue_0018	blue_0017	n.a.	n.a.	blue_0001	blue_0014	blue_0001	blue_0024	n.a.	n.a.	n.a.	n.a.	blue_0001	n.a.	n.a.	blue_0014	blue_0003	n.a.	n.a.	n.a.	n.a.	n.a.	n.a.	blue_0002	blue_0002	blue_0007	blue_0003	blue_0007	blue_0002	blue_0001	blue_0005	blue_0003	blue_0004	blue_0001
CK_00034744	blue	n.a.	n.a.	n.a.	n.a.	n.a.	blue_0003	blue_0015	n.a.	n.a.	n.a.	n.a.	n.a.	n.a.	n.a.	n.a.	n.a.	n.a.	n.a.	n.a.	n.a.	n.a.	n.a.	n.a.	n.a.	n.a.	n.a.	n.a.	n.a.	n.a.	n.a.	n.a.	n.a.	n.a.	n.a.	n.a.	n.a.	n.a.	blue_0001	n.a.	n.a.	n.a.	n.a.	n.a.	n.a.	n.a.	n.a.	n.a.	n.a.
CK_00046742	blue	n.a.	n.a.	n.a.	n.a.	n.a.	blue_0003	blue_0003	n.a.	n.a.	n.a.	n.a.	n.a.	n.a.	n.a.	n.a.	n.a.	n.a.	n.a.	n.a.	n.a.	n.a.	n.a.	n.a.	n.a.	n.a.	n.a.	n.a.	n.a.	n.a.	n.a.	n.a.	n.a.	n.a.	blue_0003	blue_0006	n.a.	n.a.	blue_0002	n.a.	blue_0007	blue_0003	blue_0007	blue_0002	blue_0001	blue_0005	blue_0003	blue_0004	blue_0001
CK_00042647	blue	n.a.	n.a.	n.a.	n.a.	n.a.	blue_0004	n.a.	n.a.	n.a.	n.a.	n.a.	n.a.	n.a.	n.a.	n.a.	n.a.	n.a.	n.a.	n.a.	n.a.	n.a.	n.a.	n.a.	n.a.	n.a.	n.a.	n.a.	n.a.	n.a.	n.a.	n.a.	n.a.	n.a.	n.a.	n.a.	n.a.	n.a.	n.a.	n.a.	n.a.	blue_0021	n.a.	n.a.	blue_0003	n.a.	n.a.	n.a.	n.a.
CK_00045603	blue	n.a.	n.a.	n.a.	n.a.	n.a.	blue_0004	n.a.	n.a.	n.a.	n.a.	n.a.	n.a.	n.a.	n.a.	n.a.	n.a.	n.a.	n.a.	n.a.	n.a.	n.a.	n.a.	n.a.	n.a.	n.a.	n.a.	n.a.	n.a.	n.a.	n.a.	n.a.	n.a.	n.a.	n.a.	n.a.	n.a.	n.a.	blue_0027	n.a.	n.a.	n.a.	n.a.	n.a.	n.a.	n.a.	n.a.	n.a.	n.a.
CK_00044505	blue	n.a.	n.a.	n.a.	n.a.	n.a.	blue_0004	n.a.	n.a.	n.a.	n.a.	n.a.	n.a.	n.a.	n.a.	n.a.	n.a.	n.a.	n.a.	n.a.	n.a.	n.a.	n.a.	n.a.	n.a.	n.a.	n.a.	n.a.	n.a.	n.a.	n.a.	n.a.	n.a.	n.a.	n.a.	n.a.	n.a.	n.a.	blue_0027	n.a.	n.a.	n.a.	n.a.	n.a.	n.a.	n.a.	n.a.	n.a.	n.a.
CK_00056851	blue	n.a.	n.a.	n.a.	n.a.	n.a.	blue_0004	n.a.	n.a.	n.a.	n.a.	n.a.	n.a.	n.a.	n.a.	n.a.	n.a.	n.a.	n.a.	n.a.	n.a.	n.a.	n.a.	n.a.	n.a.	n.a.	n.a.	n.a.	n.a.	n.a.	n.a.	n.a.	n.a.	n.a.	n.a.	n.a.	n.a.	n.a.	n.a.	n.a.	n.a.	n.a.	n.a.	n.a.	n.a.	n.a.	n.a.	n.a.	n.a.
CK_00054598	blue	n.a.	n.a.	n.a.	n.a.	n.a.	blue_0004	n.a.	n.a.	n.a.	n.a.	n.a.	n.a.	n.a.	n.a.	n.a.	n.a.	n.a.	n.a.	n.a.	n.a.	n.a.	n.a.	n.a.	n.a.	n.a.	n.a.	n.a.	n.a.	n.a.	n.a.	n.a.	n.a.	n.a.	n.a.	n.a.	n.a.	n.a.	blue_0027	n.a.	n.a.	n.a.	n.a.	n.a.	n.a.	n.a.	n.a.	n.a.	n.a.
CK_00047620	blue	n.a.	n.a.	n.a.	n.a.	n.a.	blue_0004	n.a.	blue_0016	n.a.	blue_0020	n.a.	n.a.	blue_0011	blue_0020	n.a.	n.a.	n.a.	n.a.	n.a.	n.a.	blue_0017	n.a.	n.a.	n.a.	n.a.	n.a.	blue_0002	blue_0020	blue_0017	blue_0009	blue_0004	n.a.	blue_0004	n.a.	blue_0005	n.a.	n.a.	blue_0004	n.a.	n.a.	blue_0007	blue_0002	blue_0005	blue_0003	blue_0001	blue_0001	blue_0002	blue_0003
CK_00003038	blue	n.a.	n.a.	n.a.	n.a.	n.a.	blue_0005	n.a.	n.a.	n.a.	n.a.	n.a.	n.a.	n.a.	n.a.	n.a.	n.a.	n.a.	n.a.	n.a.	n.a.	n.a.	n.a.	n.a.	n.a.	n.a.	n.a.	n.a.	n.a.	n.a.	n.a.	n.a.	n.a.	n.a.	n.a.	n.a.	n.a.	blue_0004	n.a.	n.a.	n.a.	n.a.	n.a.	n.a.	n.a.	n.a.	n.a.	n.a.	n.a.
CK_00001461	blue	n.a.	n.a.	n.a.	n.a.	n.a.	blue_0006	blue_0021	blue_0026	n.a.	blue_0031	n.a.	blue_0021	blue_0030	blue_0004	n.a.	blue_0023	n.a.	n.a.	blue_0005	blue_0017	blue_0038	n.a.	blue_0005	n.a.	n.a.	n.a.	blue_0026	blue_0011	n.a.	blue_0027	blue_0033	blue_0033	blue_0003	blue_0018	blue_0034	blue_0007	blue_0016	blue_0025	blue_0021	blue_0011	blue_0023	blue_0008	blue_0013	blue_0024	blue_0024	blue_0011	blue_0022	blue_0018
CK_00044766	blue	n.a.	n.a.	n.a.	n.a.	n.a.	blue_0006	blue_0021	blue_0026	n.a.	blue_0031	n.a.	blue_0021	blue_0030	blue_0004	n.a.	n.a.	blue_0001	blue_0013	n.a.	blue_0017	blue_0038	n.a.	n.a.	n.a.	blue_0016	blue_0018	blue_0026	blue_0011	n.a.	blue_0027	blue_0033	blue_0033	blue_0003	blue_0018	blue_0034	blue_0007	blue_0016	blue_0025	blue_0021	blue_0011	blue_0023	blue_0008	blue_0013	blue_0024	blue_0024	blue_0011	blue_0022	blue_0018
CK_00041581	blue	n.a.	n.a.	n.a.	n.a.	n.a.	blue_0008	blue_0005	n.a.	n.a.	blue_0015	n.a.	n.a.	n.a.	n.a.	n.a.	n.a.	n.a.	n.a.	n.a.	blue_0010	n.a.	n.a.	n.a.	n.a.	n.a.	n.a.	n.a.	n.a.	n.a.	n.a.	n.a.	n.a.	n.a.	n.a.	n.a.	n.a.	n.a.	blue_0004	n.a.	n.a.	n.a.	n.a.	n.a.	n.a.	n.a.	n.a.	n.a.	n.a.
CK_00051643	blue	n.a.	n.a.	n.a.	n.a.	n.a.	blue_0008	blue_0005	n.a.	n.a.	n.a.	n.a.	n.a.	n.a.	n.a.	n.a.	n.a.	n.a.	n.a.	n.a.	n.a.	blue_0010	n.a.	n.a.	n.a.	n.a.	n.a.	n.a.	n.a.	n.a.	n.a.	n.a.	blue_0002	n.a.	n.a.	n.a.	n.a.	blue_0010	blue_0004	n.a.	blue_0013	blue_0007	n.a.	blue_0005	blue_0003	blue_0001	blue_0001	blue_0002	blue_0003
CK_00033671	blue	n.a.	n.a.	n.a.	n.a.	n.a.	blue_0010	n.a.	blue_0019	n.a.	blue_0001	n.a.	n.a.	blue_0004	blue_0023	n.a.	n.a.	n.a.	n.a.	n.a.	blue_0027	blue_0016	n.a.	n.a.	n.a.	n.a.	n.a.	blue_0027	blue_0018	blue_0030	blue_0028	blue_0020	blue_0032	blue_0018	blue_0022	blue_0035	blue_0017	blue_0019	n.a.	blue_0023	n.a.	blue_0012	blue_0028	blue_0032	blue_0014	blue_0015	blue_0022	blue_0014	blue_0027
CK_00033172	blue	n.a.	n.a.	n.a.	n.a.	n.a.	blue_0010	n.a.	blue_0019	n.a.	blue_0001	n.a.	n.a.	blue_0004	blue_0023	n.a.	n.a.	n.a.	n.a.	n.a.	blue_0027	blue_0016	n.a.	n.a.	n.a.	n.a.	n.a.	blue_0027	blue_0018	blue_0030	blue_0028	blue_0020	blue_0032	blue_0018	blue_0022	blue_0035	blue_0017	blue_0019	n.a.	blue_0023	n.a.	blue_0012	blue_0028	blue_0032	blue_0014	blue_0015	blue_0022	blue_0014	blue_0027
CK_00001754	blue	n.a.	n.a.	n.a.	n.a.	n.a.	blue_0012	blue_0002	n.a.	n.a.	n.a.	n.a.	n.a.	n.a.	n.a.	n.a.	n.a.	n.a.	n.a.	n.a.	n.a.	n.a.	n.a.	n.a.	blue_0001	blue_0005	n.a.	n.a.	n.a.	n.a.	n.a.	n.a.	n.a.	n.a.	n.a.	n.a.	n.a.	n.a.	blue_0007	n.a.	n.a.	n.a.	n.a.	n.a.	n.a.	n.a.	n.a.	n.a.	n.a.
CK_00004066	blue	n.a.	n.a.	n.a.	n.a.	n.a.	blue_0012	blue_0002	blue_0018	blue_0008	blue_0004	blue_0018	n.a.	n.a.	n.a.	blue_0007	blue_0029	blue_0020	blue_0020	blue_0026	n.a.	n.a.	blue_0028	blue_0014	blue_0001	n.a.	n.a.	n.a.	n.a.	n.a.	n.a.	n.a.	n.a.	n.a.	n.a.	n.a.	n.a.	n.a.	blue_0007	blue_0003	blue_0017	blue_0015	blue_0010	blue_0014	blue_0012	blue_0010	blue_0005	blue_0008	blue_0010
CK_00044753	blue	n.a.	n.a.	n.a.	n.a.	n.a.	blue_0013	n.a.	n.a.	n.a.	n.a.	n.a.	n.a.	n.a.	blue_0013	n.a.	n.a.	n.a.	n.a.	blue_0005	n.a.	n.a.	n.a.	blue_0005	n.a.	n.a.	n.a.	blue_0006	blue_0012	blue_0018	n.a.	n.a.	blue_0035	n.a.	n.a.	n.a.	n.a.	n.a.	blue_0001	blue_0009	blue_0010	n.a.	blue_0001	n.a.	blue_0003	blue_0001	blue_0008	blue_0005	blue_0008
CK_00003376	blue	n.a.	n.a.	n.a.	n.a.	n.a.	blue_0013	blue_0012	n.a.	n.a.	n.a.	n.a.	blue_0015	blue_0014	blue_0025	n.a.	n.a.	n.a.	n.a.	n.a.	n.a.	blue_0007	n.a.	n.a.	n.a.	n.a.	n.a.	blue_0009	blue_0016	blue_0019	blue_0022	blue_0007	blue_0013	n.a.	n.a.	n.a.	n.a.	n.a.	blue_0001	blue_0007	blue_0001	blue_0004	blue_0005	blue_0009	blue_0003	blue_0001	blue_0008	blue_0005	blue_0008
CK_00042445	blue	n.a.	n.a.	n.a.	n.a.	n.a.	blue_0013	blue_0012	n.a.	n.a.	n.a.	n.a.	blue_0015	n.a.	n.a.	n.a.	n.a.	n.a.	n.a.	n.a.	n.a.	n.a.	n.a.	n.a.	n.a.	n.a.	n.a.	blue_0009	n.a.	blue_0004	n.a.	blue_0007	blue_0027	n.a.	n.a.	n.a.	n.a.	n.a.	n.a.	blue_0022	n.a.	n.a.	blue_0001	blue_0001	blue_0003	blue_0001	blue_0008	blue_0002	blue_0002
CK_00056292	blue	n.a.	n.a.	n.a.	n.a.	n.a.	blue_0013	blue_0012	blue_0001	n.a.	blue_0008	n.a.	blue_0015	n.a.	blue_0025	n.a.	n.a.	n.a.	n.a.	n.a.	blue_0006	blue_0007	n.a.	n.a.	n.a.	n.a.	n.a.	blue_0009	n.a.	blue_0019	n.a.	blue_0007	blue_0013	n.a.	n.a.	blue_0015	blue_0013	blue_0003	blue_0001	blue_0007	blue_0001	blue_0004	blue_0005	blue_0009	blue_0003	blue_0001	blue_0008	blue_0005	blue_0008
CK_00035425	blue	n.a.	n.a.	n.a.	n.a.	n.a.	blue_0013	blue_0012	blue_0001	n.a.	blue_0008	n.a.	blue_0015	blue_0014	blue_0025	n.a.	n.a.	n.a.	n.a.	n.a.	blue_0006	blue_0007	n.a.	n.a.	n.a.	n.a.	n.a.	blue_0009	blue_0016	blue_0019	n.a.	blue_0007	blue_0013	n.a.	n.a.	n.a.	n.a.	n.a.	blue_0001	blue_0007	blue_0001	blue_0004	blue_0005	blue_0009	blue_0003	blue_0001	blue_0008	blue_0005	blue_0008
CK_00001584	blue	n.a.	n.a.	n.a.	n.a.	n.a.	blue_0013	blue_0012	n.a.	n.a.	n.a.	n.a.	blue_0015	blue_0014	blue_0025	n.a.	n.a.	n.a.	n.a.	n.a.	n.a.	n.a.	n.a.	n.a.	n.a.	n.a.	n.a.	blue_0009	n.a.	blue_0016	n.a.	blue_0007	blue_0013	n.a.	n.a.	n.a.	n.a.	blue_0020	blue_0001	n.a.	n.a.	blue_0004	blue_0005	blue_0009	blue_0003	blue_0001	blue_0008	blue_0005	blue_0008
CK_00003374	blue	n.a.	n.a.	n.a.	n.a.	n.a.	blue_0013	blue_0012	blue_0001	n.a.	blue_0008	n.a.	blue_0015	blue_0014	blue_0025	blue_0004	blue_0026	n.a.	n.a.	blue_0014	blue_0006	blue_0007	blue_0005	blue_0006	n.a.	n.a.	n.a.	blue_0009	blue_0016	blue_0016	blue_0008	blue_0007	blue_0013	n.a.	blue_0021	blue_0006	n.a.	n.a.	blue_0001	blue_0007	blue_0001	blue_0004	blue_0005	blue_0009	blue_0003	blue_0001	blue_0008	blue_0005	blue_0008
CK_00056455	blue	n.a.	n.a.	n.a.	n.a.	n.a.	blue_0013	blue_0012	n.a.	n.a.	n.a.	n.a.	blue_0015	blue_0014	blue_0025	n.a.	n.a.	n.a.	n.a.	n.a.	n.a.	n.a.	n.a.	n.a.	n.a.	n.a.	n.a.	blue_0009	blue_0016	blue_0016	blue_0008	blue_0007	blue_0013	n.a.	blue_0004	n.a.	n.a.	n.a.	n.a.	n.a.	n.a.	blue_0004	blue_0005	n.a.	blue_0003	blue_0001	blue_0008	blue_0005	blue_0008
CK_00003375	blue	n.a.	n.a.	n.a.	n.a.	n.a.	blue_0013	blue_0012	blue_0001	n.a.	blue_0008	n.a.	blue_0015	blue_0014	blue_0025	n.a.	n.a.	n.a.	n.a.	n.a.	blue_0006	blue_0007	n.a.	n.a.	n.a.	n.a.	n.a.	blue_0009	blue_0016	blue_0019	blue_0022	blue_0007	blue_0013	n.a.	blue_0024	blue_0013	blue_0001	blue_0005	blue_0001	blue_0007	blue_0001	blue_0004	blue_0005	blue_0009	blue_0003	blue_0001	blue_0008	blue_0005	blue_0008
CK_00002628	blue	n.a.	n.a.	n.a.	n.a.	n.a.	blue_0013	blue_0012	blue_0001	n.a.	blue_0008	n.a.	blue_0015	blue_0014	blue_0025	n.a.	n.a.	n.a.	n.a.	n.a.	blue_0006	blue_0007	n.a.	n.a.	n.a.	n.a.	n.a.	blue_0009	blue_0016	blue_0019	blue_0022	blue_0007	blue_0013	n.a.	blue_0024	blue_0013	blue_0001	blue_0005	blue_0001	blue_0007	blue_0001	blue_0004	blue_0005	blue_0009	blue_0003	blue_0001	blue_0008	blue_0005	blue_0008
CK_00055248	blue	n.a.	n.a.	n.a.	n.a.	n.a.	blue_0014	blue_0006	n.a.	n.a.	n.a.	n.a.	n.a.	n.a.	blue_0002	n.a.	n.a.	n.a.	n.a.	n.a.	n.a.	blue_0009	n.a.	n.a.	n.a.	n.a.	n.a.	blue_0005	n.a.	n.a.	blue_0002	blue_0014	n.a.	n.a.	n.a.	blue_0006	n.a.	n.a.	blue_0010	blue_0011	blue_0006	blue_0013	blue_0006	blue_0003	blue_0008	blue_0001	blue_0004	blue_0013	blue_0005
CK_00049995	blue	n.a.	n.a.	n.a.	n.a.	n.a.	blue_0014	blue_0006	n.a.	n.a.	blue_0011	n.a.	blue_0025	blue_0027	blue_0002	n.a.	n.a.	n.a.	n.a.	n.a.	blue_0011	blue_0022	n.a.	n.a.	n.a.	n.a.	n.a.	blue_0005	blue_0005	blue_0011	blue_0002	blue_0014	n.a.	n.a.	n.a.	n.a.	n.a.	n.a.	blue_0010	n.a.	n.a.	n.a.	n.a.	n.a.	n.a.	n.a.	n.a.	n.a.	n.a.
CK_00042979	blue	n.a.	n.a.	n.a.	n.a.	n.a.	blue_0014	blue_0006	n.a.	n.a.	blue_0011	n.a.	n.a.	n.a.	n.a.	n.a.	n.a.	n.a.	n.a.	n.a.	blue_0011	blue_0009	n.a.	n.a.	n.a.	n.a.	n.a.	n.a.	n.a.	n.a.	n.a.	n.a.	n.a.	n.a.	n.a.	n.a.	n.a.	n.a.	blue_0010	n.a.	n.a.	n.a.	n.a.	n.a.	n.a.	n.a.	n.a.	n.a.	n.a.
CK_00003342	blue	n.a.	n.a.	n.a.	n.a.	n.a.	blue_0015	blue_0026	n.a.	n.a.	n.a.	n.a.	n.a.	n.a.	n.a.	n.a.	n.a.	n.a.	n.a.	n.a.	n.a.	blue_0006	n.a.	n.a.	n.a.	n.a.	n.a.	blue_0029	blue_0018	n.a.	n.a.	blue_0029	n.a.	n.a.	blue_0020	blue_0003	n.a.	n.a.	blue_0006	blue_0020	blue_0030	blue_0025	blue_0027	blue_0027	blue_0025	blue_0007	blue_0015	blue_0010	blue_0028
CK_00036859	blue	n.a.	n.a.	n.a.	n.a.	n.a.	blue_0015	n.a.	n.a.	n.a.	n.a.	n.a.	n.a.	n.a.	n.a.	n.a.	n.a.	n.a.	n.a.	n.a.	n.a.	n.a.	n.a.	n.a.	n.a.	n.a.	n.a.	n.a.	n.a.	n.a.	n.a.	n.a.	n.a.	n.a.	n.a.	n.a.	n.a.	n.a.	blue_0006	blue_0020	blue_0030	blue_0025	blue_0027	blue_0027	blue_0025	n.a.	n.a.	blue_0010	blue_0028
CK_00054868	blue	n.a.	n.a.	n.a.	n.a.	n.a.	blue_0016	n.a.	n.a.	n.a.	n.a.	n.a.	n.a.	n.a.	n.a.	n.a.	n.a.	n.a.	n.a.	n.a.	n.a.	n.a.	n.a.	n.a.	n.a.	n.a.	n.a.	n.a.	n.a.	n.a.	n.a.	n.a.	n.a.	n.a.	n.a.	n.a.	n.a.	n.a.	blue_0005	n.a.	n.a.	n.a.	n.a.	n.a.	n.a.	n.a.	n.a.	n.a.	n.a.
CK_00047242	blue	n.a.	n.a.	n.a.	n.a.	n.a.	blue_0016	blue_0001	blue_0014	n.a.	blue_0020	n.a.	blue_0024	n.a.	blue_0020	n.a.	blue_0012	blue_0005	n.a.	blue_0024	n.a.	n.a.	blue_0015	n.a.	n.a.	n.a.	blue_0013	n.a.	n.a.	blue_0017	blue_0003	blue_0004	blue_0036	blue_0021	n.a.	n.a.	n.a.	n.a.	blue_0005	blue_0017	blue_0004	blue_0001	blue_0001	blue_0001	blue_0003	blue_0001	blue_0002	blue_0002	blue_0002
CK_00038243	blue	n.a.	n.a.	n.a.	n.a.	n.a.	blue_0016	n.a.	n.a.	n.a.	n.a.	n.a.	blue_0023	blue_0031	n.a.	n.a.	n.a.	n.a.	n.a.	n.a.	blue_0013	n.a.	n.a.	n.a.	n.a.	n.a.	n.a.	n.a.	n.a.	n.a.	blue_0007	blue_0026	n.a.	n.a.	n.a.	n.a.	blue_0008	n.a.	n.a.	n.a.	blue_0002	blue_0001	blue_0001	blue_0002	blue_0003	blue_0005	blue_0002	blue_0023	blue_0006
CK_00042930	blue	n.a.	n.a.	n.a.	n.a.	n.a.	blue_0016	blue_0001	n.a.	n.a.	n.a.	n.a.	n.a.	n.a.	n.a.	n.a.	n.a.	n.a.	n.a.	n.a.	n.a.	n.a.	n.a.	n.a.	n.a.	n.a.	n.a.	n.a.	n.a.	n.a.	n.a.	n.a.	n.a.	n.a.	n.a.	blue_0009	n.a.	n.a.	n.a.	n.a.	blue_0002	n.a.	n.a.	n.a.	blue_0003	blue_0001	n.a.	blue_0002	n.a.
CK_00047208	blue	n.a.	n.a.	n.a.	n.a.	n.a.	blue_0016	blue_0001	blue_0027	n.a.	blue_0020	n.a.	n.a.	blue_0017	n.a.	n.a.	n.a.	n.a.	n.a.	n.a.	blue_0013	blue_0027	n.a.	n.a.	n.a.	n.a.	n.a.	n.a.	n.a.	n.a.	n.a.	n.a.	n.a.	n.a.	n.a.	blue_0001	blue_0008	n.a.	blue_0005	blue_0009	blue_0002	n.a.	n.a.	blue_0001	blue_0003	n.a.	blue_0002	blue_0002	n.a.
CK_00003576	blue	n.a.	n.a.	n.a.	n.a.	n.a.	blue_0016	blue_0001	blue_0027	n.a.	blue_0021	n.a.	blue_0020	blue_0020	blue_0010	n.a.	blue_0002	n.a.	n.a.	n.a.	blue_0013	n.a.	n.a.	n.a.	n.a.	n.a.	n.a.	n.a.	n.a.	blue_0026	blue_0003	blue_0018	blue_0014	blue_0013	n.a.	blue_0009	n.a.	n.a.	blue_0005	blue_0009	blue_0002	blue_0001	blue_0001	blue_0031	blue_0003	blue_0001	blue_0002	blue_0002	blue_0002
CK_00039114	blue	n.a.	n.a.	n.a.	n.a.	n.a.	blue_0016	blue_0001	blue_0014	n.a.	n.a.	n.a.	blue_0024	blue_0028	blue_0020	n.a.	n.a.	n.a.	n.a.	n.a.	n.a.	n.a.	n.a.	n.a.	n.a.	n.a.	n.a.	n.a.	n.a.	blue_0017	n.a.	blue_0004	blue_0036	blue_0021	n.a.	n.a.	n.a.	n.a.	blue_0005	n.a.	blue_0004	blue_0001	blue_0001	blue_0001	blue_0003	n.a.	blue_0002	blue_0002	blue_0002
CK_00047322	blue	n.a.	n.a.	n.a.	n.a.	n.a.	blue_0018	n.a.	n.a.	n.a.	n.a.	n.a.	n.a.	n.a.	n.a.	n.a.	n.a.	n.a.	n.a.	n.a.	n.a.	blue_0003	n.a.	n.a.	n.a.	n.a.	n.a.	n.a.	n.a.	n.a.	n.a.	n.a.	n.a.	n.a.	n.a.	n.a.	n.a.	n.a.	blue_0001	n.a.	blue_0022	n.a.	n.a.	n.a.	n.a.	n.a.	n.a.	n.a.	n.a.
CK_00002908	blue	n.a.	n.a.	n.a.	n.a.	n.a.	blue_0018	n.a.	n.a.	n.a.	n.a.	n.a.	n.a.	n.a.	n.a.	n.a.	n.a.	n.a.	n.a.	n.a.	n.a.	n.a.	n.a.	n.a.	n.a.	n.a.	n.a.	n.a.	n.a.	n.a.	n.a.	n.a.	n.a.	n.a.	n.a.	n.a.	n.a.	n.a.	n.a.	n.a.	n.a.	n.a.	n.a.	n.a.	blue_0020	n.a.	n.a.	n.a.	n.a.
CK_00047736	blue	n.a.	n.a.	n.a.	n.a.	n.a.	blue_0018	n.a.	n.a.	n.a.	n.a.	n.a.	n.a.	n.a.	n.a.	n.a.	n.a.	n.a.	n.a.	n.a.	n.a.	n.a.	n.a.	n.a.	n.a.	n.a.	n.a.	n.a.	n.a.	n.a.	n.a.	n.a.	n.a.	n.a.	n.a.	n.a.	n.a.	n.a.	n.a.	n.a.	n.a.	n.a.	n.a.	n.a.	blue_0026	n.a.	n.a.	n.a.	n.a.
CK_00041654	blue	n.a.	n.a.	n.a.	n.a.	n.a.	blue_0018	n.a.	n.a.	n.a.	n.a.	n.a.	n.a.	n.a.	n.a.	n.a.	n.a.	n.a.	n.a.	n.a.	n.a.	n.a.	n.a.	n.a.	n.a.	n.a.	n.a.	n.a.	n.a.	n.a.	n.a.	n.a.	n.a.	n.a.	n.a.	n.a.	n.a.	n.a.	n.a.	n.a.	n.a.	n.a.	n.a.	n.a.	n.a.	n.a.	n.a.	blue_0023	n.a.
CK_00050113	blue	n.a.	n.a.	n.a.	n.a.	n.a.	blue_0018	n.a.	n.a.	n.a.	n.a.	blue_0007	n.a.	n.a.	blue_0007	n.a.	n.a.	n.a.	n.a.	n.a.	n.a.	n.a.	n.a.	n.a.	n.a.	n.a.	n.a.	n.a.	n.a.	n.a.	n.a.	n.a.	n.a.	n.a.	n.a.	n.a.	blue_0011	n.a.	n.a.	n.a.	blue_0022	n.a.	n.a.	n.a.	n.a.	n.a.	n.a.	n.a.	blue_0014
CK_00001513	blue	n.a.	n.a.	n.a.	n.a.	n.a.	blue_0023	blue_0008	n.a.	n.a.	n.a.	n.a.	n.a.	blue_0008	n.a.	n.a.	n.a.	blue_0018	n.a.	n.a.	blue_0003	n.a.	blue_0016	n.a.	blue_0002	n.a.	n.a.	blue_0014	n.a.	n.a.	n.a.	n.a.	blue_0028	n.a.	n.a.	blue_0027	n.a.	blue_0007	n.a.	n.a.	blue_0018	blue_0022	n.a.	blue_0016	blue_0019	n.a.	blue_0023	n.a.	n.a.
CK_00041757	blue	n.a.	n.a.	n.a.	n.a.	n.a.	blue_0024	blue_0027	blue_0030	n.a.	blue_0030	n.a.	blue_0021	blue_0021	blue_0011	n.a.	n.a.	n.a.	n.a.	n.a.	n.a.	blue_0013	n.a.	n.a.	n.a.	n.a.	n.a.	blue_0025	blue_0011	n.a.	blue_0015	blue_0028	blue_0034	blue_0003	blue_0012	blue_0026	blue_0022	blue_0012	blue_0021	blue_0008	blue_0003	blue_0026	blue_0024	blue_0008	blue_0015	blue_0016	blue_0017	blue_0024	blue_0026
CK_00001460	blue	n.a.	n.a.	n.a.	n.a.	n.a.	blue_0024	blue_0027	n.a.	n.a.	n.a.	n.a.	blue_0021	blue_0021	blue_0011	n.a.	blue_0027	n.a.	n.a.	n.a.	n.a.	blue_0013	blue_0010	blue_0017	n.a.	n.a.	n.a.	blue_0025	n.a.	n.a.	blue_0015	blue_0028	blue_0034	blue_0003	blue_0012	blue_0026	blue_0022	blue_0012	blue_0021	blue_0008	blue_0003	blue_0026	blue_0024	blue_0008	blue_0015	blue_0016	blue_0017	blue_0024	blue_0026
CK_00001727	blue	n.a.	n.a.	n.a.	n.a.	n.a.	blue_0024	blue_0027	blue_0030	n.a.	n.a.	n.a.	blue_0021	blue_0021	blue_0011	n.a.	n.a.	n.a.	n.a.	n.a.	n.a.	blue_0013	blue_0010	blue_0017	n.a.	n.a.	n.a.	blue_0025	n.a.	n.a.	blue_0015	blue_0028	blue_0034	blue_0003	blue_0012	blue_0026	blue_0022	blue_0012	blue_0021	blue_0008	blue_0003	blue_0026	blue_0024	blue_0008	blue_0015	blue_0016	blue_0017	blue_0024	blue_0026
CK_00001432	blue	n.a.	n.a.	n.a.	n.a.	n.a.	blue_0027	n.a.	n.a.	n.a.	n.a.	n.a.	n.a.	n.a.	n.a.	n.a.	n.a.	n.a.	n.a.	n.a.	n.a.	n.a.	n.a.	n.a.	n.a.	n.a.	n.a.	n.a.	n.a.	n.a.	n.a.	n.a.	n.a.	n.a.	n.a.	n.a.	n.a.	n.a.	n.a.	n.a.	n.a.	n.a.	n.a.	n.a.	n.a.	n.a.	n.a.	n.a.	n.a.
CK_00103615	blue	n.a.	n.a.	n.a.	n.a.	n.a.	blue_0027	n.a.	n.a.	n.a.	n.a.	n.a.	n.a.	n.a.	n.a.	n.a.	n.a.	n.a.	n.a.	n.a.	n.a.	n.a.	n.a.	n.a.	n.a.	n.a.	n.a.	n.a.	n.a.	n.a.	n.a.	n.a.	n.a.	n.a.	n.a.	n.a.	n.a.	n.a.	n.a.	n.a.	n.a.	n.a.	n.a.	n.a.	n.a.	n.a.	n.a.	n.a.	n.a.
CK_00042434	blue	n.a.	n.a.	n.a.	n.a.	n.a.	blue_0028	blue_0009	n.a.	n.a.	n.a.	n.a.	n.a.	n.a.	n.a.	n.a.	n.a.	n.a.	n.a.	n.a.	n.a.	n.a.	n.a.	n.a.	n.a.	n.a.	n.a.	n.a.	n.a.	n.a.	n.a.	n.a.	n.a.	n.a.	n.a.	n.a.	n.a.	n.a.	blue_0001	n.a.	n.a.	n.a.	n.a.	n.a.	n.a.	n.a.	n.a.	n.a.	n.a.
CK_00047690	blue	n.a.	n.a.	n.a.	n.a.	n.a.	blue_0029	blue_0020	blue_0020	n.a.	blue_0016	n.a.	blue_0013	blue_0023	blue_0021	n.a.	n.a.	n.a.	n.a.	n.a.	blue_0022	blue_0025	n.a.	n.a.	n.a.	n.a.	n.a.	n.a.	blue_0026	n.a.	n.a.	blue_0032	blue_0015	blue_0008	blue_0017	blue_0037	n.a.	blue_0014	blue_0029	blue_0029	blue_0028	blue_0006	blue_0012	blue_0033	blue_0018	blue_0018	blue_0026	blue_0026	blue_0024
CK_00003600	blue	n.a.	n.a.	n.a.	n.a.	n.a.	blue_0029	blue_0020	blue_0020	n.a.	blue_0016	n.a.	blue_0013	blue_0023	blue_0021	n.a.	n.a.	n.a.	n.a.	n.a.	blue_0022	blue_0025	n.a.	n.a.	n.a.	n.a.	n.a.	n.a.	blue_0026	n.a.	n.a.	blue_0032	blue_0015	blue_0008	blue_0017	blue_0037	n.a.	blue_0014	blue_0029	blue_0029	blue_0028	blue_0006	blue_0012	blue_0033	blue_0018	blue_0018	blue_0026	blue_0026	blue_0024
CK_00000115	turquoise	n.a.	n.a.	n.a.	n.a.	n.a.	turquoise_0001	n.a.	n.a.	n.a.	n.a.	turquoise_0020	n.a.	n.a.	n.a.	turquoise_0046	n.a.	turquoise_0020	n.a.	n.a.	turquoise_0005	n.a.	n.a.	n.a.	n.a.	n.a.	n.a.	turquoise_0001	n.a.	n.a.	n.a.	n.a.	n.a.	turquoise_0003	n.a.	turquoise_0002	n.a.	turquoise_0001	n.a.	n.a.	turquoise_0004	n.a.	n.a.	n.a.	turquoise_0002	n.a.	turquoise_0002	n.a.	n.a.
CK_00056771	turquoise	n.a.	n.a.	n.a.	n.a.	n.a.	turquoise_0001	turquoise_0001	turquoise_0002	n.a.	n.a.	turquoise_0027	n.a.	turquoise_0001	n.a.	turquoise_0024	n.a.	n.a.	n.a.	n.a.	n.a.	n.a.	turquoise_0038	turquoise_0028	n.a.	n.a.	n.a.	n.a.	n.a.	n.a.	turquoise_0002	turquoise_0003	n.a.	turquoise_0003	n.a.	turquoise_0001	n.a.	n.a.	turquoise_0002	turquoise_0001	turquoise_0005	turquoise_0001	turquoise_0002	turquoise_0005	n.a.	turquoise_0001	turquoise_0003	n.a.	turquoise_0004
CK_00040070	turquoise	n.a.	n.a.	n.a.	n.a.	n.a.	turquoise_0002	n.a.	n.a.	n.a.	n.a.	n.a.	n.a.	n.a.	n.a.	turquoise_0027	n.a.	n.a.	n.a.	turquoise_0043	n.a.	n.a.	turquoise_0045	turquoise_0011	turquoise_0011	turquoise_0014	n.a.	n.a.	n.a.	n.a.	n.a.	n.a.	n.a.	n.a.	n.a.	n.a.	n.a.	n.a.	n.a.	n.a.	n.a.	n.a.	n.a.	n.a.	turquoise_0002	n.a.	turquoise_0002	n.a.	n.a.
CK_00002497	turquoise	n.a.	n.a.	n.a.	n.a.	n.a.	turquoise_0002	n.a.	n.a.	n.a.	n.a.	n.a.	n.a.	n.a.	n.a.	turquoise_0027	n.a.	n.a.	n.a.	turquoise_0043	n.a.	n.a.	turquoise_0045	turquoise_0011	turquoise_0011	turquoise_0014	n.a.	n.a.	n.a.	n.a.	n.a.	n.a.	n.a.	n.a.	n.a.	n.a.	n.a.	n.a.	n.a.	n.a.	n.a.	n.a.	n.a.	n.a.	turquoise_0002	n.a.	turquoise_0002	n.a.	n.a.
CK_00002343	turquoise	n.a.	n.a.	n.a.	n.a.	n.a.	turquoise_0003	n.a.	n.a.	n.a.	n.a.	n.a.	turquoise_0002	n.a.	n.a.	n.a.	n.a.	n.a.	n.a.	n.a.	n.a.	turquoise_0002	turquoise_0013	n.a.	n.a.	n.a.	n.a.	n.a.	turquoise_0001	turquoise_0001	n.a.	turquoise_0006	n.a.	turquoise_0001	n.a.	n.a.	n.a.	n.a.	n.a.	n.a.	n.a.	n.a.	n.a.	turquoise_0002	n.a.	n.a.	n.a.	n.a.	turquoise_0003
CK_00039688	red	n.a.	n.a.	n.a.	n.a.	n.a.	red_0001	n.a.	n.a.	n.a.	n.a.	n.a.	n.a.	n.a.	n.a.	n.a.	n.a.	n.a.	n.a.	n.a.	n.a.	n.a.	n.a.	n.a.	n.a.	n.a.	n.a.	n.a.	n.a.	n.a.	n.a.	n.a.	n.a.	n.a.	n.a.	n.a.	n.a.	n.a.	n.a.	n.a.	n.a.	n.a.	n.a.	n.a.	n.a.	n.a.	n.a.	n.a.	n.a.
CK_00008069	red	n.a.	n.a.	n.a.	n.a.	n.a.	red_0001	n.a.	n.a.	n.a.	n.a.	n.a.	n.a.	red_0002	n.a.	n.a.	n.a.	n.a.	n.a.	n.a.	n.a.	n.a.	n.a.	n.a.	n.a.	n.a.	n.a.	n.a.	n.a.	n.a.	n.a.	n.a.	n.a.	n.a.	n.a.	n.a.	n.a.	n.a.	n.a.	n.a.	n.a.	n.a.	n.a.	n.a.	n.a.	n.a.	n.a.	n.a.	n.a.
CK_00048379	red	n.a.	n.a.	n.a.	n.a.	n.a.	red_0001	n.a.	red_0001	n.a.	red_0004	n.a.	n.a.	n.a.	n.a.	n.a.	n.a.	n.a.	n.a.	n.a.	n.a.	n.a.	n.a.	n.a.	n.a.	n.a.	n.a.	n.a.	red_0004	n.a.	n.a.	n.a.	n.a.	n.a.	n.a.	n.a.	n.a.	n.a.	n.a.	n.a.	n.a.	n.a.	n.a.	n.a.	n.a.	n.a.	n.a.	n.a.	n.a.
CK_00002651	red	n.a.	n.a.	n.a.	n.a.	n.a.	red_0001	red_0001	n.a.	n.a.	n.a.	n.a.	n.a.	red_0008	n.a.	n.a.	n.a.	n.a.	n.a.	n.a.	n.a.	n.a.	red_0004	n.a.	n.a.	n.a.	n.a.	n.a.	n.a.	n.a.	n.a.	n.a.	n.a.	n.a.	n.a.	n.a.	n.a.	n.a.	n.a.	n.a.	n.a.	n.a.	red_0004	n.a.	n.a.	n.a.	n.a.	n.a.	n.a.
CK_00042385	red	n.a.	n.a.	n.a.	n.a.	n.a.	red_0001	red_0004	n.a.	n.a.	n.a.	n.a.	n.a.	n.a.	n.a.	n.a.	n.a.	n.a.	n.a.	n.a.	n.a.	n.a.	n.a.	n.a.	n.a.	n.a.	n.a.	red_0002	n.a.	red_0006	n.a.	red_0004	red_0001	n.a.	n.a.	n.a.	n.a.	n.a.	n.a.	n.a.	n.a.	n.a.	n.a.	n.a.	n.a.	n.a.	n.a.	n.a.	n.a.
CK_00048596	red	n.a.	n.a.	n.a.	n.a.	n.a.	red_0001	red_0005	n.a.	n.a.	n.a.	n.a.	n.a.	red_0002	n.a.	n.a.	n.a.	n.a.	n.a.	n.a.	n.a.	n.a.	n.a.	n.a.	n.a.	n.a.	n.a.	n.a.	n.a.	n.a.	n.a.	n.a.	n.a.	n.a.	n.a.	n.a.	n.a.	n.a.	n.a.	n.a.	n.a.	n.a.	n.a.	n.a.	n.a.	n.a.	n.a.	n.a.	n.a.
CK_00050079	red	n.a.	n.a.	n.a.	n.a.	n.a.	red_0001	n.a.	n.a.	n.a.	n.a.	n.a.	n.a.	n.a.	n.a.	n.a.	n.a.	n.a.	n.a.	n.a.	n.a.	n.a.	n.a.	n.a.	n.a.	n.a.	n.a.	n.a.	n.a.	n.a.	n.a.	n.a.	n.a.	n.a.	n.a.	n.a.	n.a.	n.a.	n.a.	n.a.	n.a.	n.a.	n.a.	n.a.	n.a.	n.a.	n.a.	n.a.	n.a.
CK_00050289	red	n.a.	n.a.	n.a.	n.a.	n.a.	red_0001	red_0005	red_0002	n.a.	n.a.	n.a.	n.a.	red_0002	n.a.	n.a.	n.a.	n.a.	n.a.	n.a.	n.a.	n.a.	n.a.	n.a.	n.a.	n.a.	n.a.	n.a.	n.a.	n.a.	n.a.	n.a.	n.a.	n.a.	n.a.	n.a.	n.a.	n.a.	n.a.	n.a.	n.a.	n.a.	n.a.	n.a.	n.a.	n.a.	n.a.	n.a.	n.a.
CK_00002650	red	n.a.	n.a.	n.a.	n.a.	n.a.	red_0001	red_0001	n.a.	n.a.	n.a.	n.a.	n.a.	red_0008	n.a.	n.a.	n.a.	n.a.	n.a.	n.a.	n.a.	n.a.	n.a.	n.a.	n.a.	n.a.	n.a.	n.a.	n.a.	n.a.	n.a.	n.a.	n.a.	n.a.	n.a.	n.a.	n.a.	n.a.	n.a.	n.a.	n.a.	n.a.	red_0004	n.a.	n.a.	n.a.	n.a.	n.a.	n.a.
CK_00007402	red	n.a.	n.a.	n.a.	n.a.	n.a.	red_0001	red_0001	red_0002	n.a.	n.a.	n.a.	n.a.	red_0008	red_0004	n.a.	n.a.	n.a.	n.a.	n.a.	n.a.	n.a.	n.a.	n.a.	n.a.	n.a.	n.a.	n.a.	n.a.	n.a.	n.a.	n.a.	n.a.	n.a.	n.a.	n.a.	n.a.	n.a.	n.a.	n.a.	n.a.	n.a.	n.a.	red_0001	n.a.	n.a.	n.a.	n.a.	n.a.
CK_00047271	red	n.a.	n.a.	n.a.	n.a.	n.a.	red_0001	red_0005	red_0002	n.a.	n.a.	n.a.	n.a.	red_0002	n.a.	n.a.	n.a.	n.a.	n.a.	n.a.	n.a.	n.a.	n.a.	n.a.	n.a.	n.a.	n.a.	n.a.	n.a.	n.a.	n.a.	n.a.	n.a.	n.a.	n.a.	n.a.	n.a.	n.a.	n.a.	n.a.	n.a.	n.a.	n.a.	n.a.	n.a.	n.a.	n.a.	n.a.	n.a.
CK_00045880	red	n.a.	n.a.	n.a.	n.a.	n.a.	red_0002	n.a.	n.a.	n.a.	n.a.	n.a.	red_0001	n.a.	red_0001	n.a.	n.a.	n.a.	n.a.	n.a.	n.a.	n.a.	n.a.	n.a.	n.a.	n.a.	n.a.	n.a.	n.a.	n.a.	red_0002	n.a.	n.a.	n.a.	n.a.	n.a.	n.a.	n.a.	n.a.	n.a.	n.a.	n.a.	n.a.	n.a.	n.a.	red_0007	n.a.	n.a.	n.a.
CK_00056877	red	n.a.	n.a.	n.a.	n.a.	n.a.	red_0002	red_0004	n.a.	n.a.	n.a.	n.a.	red_0004	red_0006	n.a.	n.a.	n.a.	n.a.	n.a.	n.a.	n.a.	n.a.	n.a.	n.a.	n.a.	n.a.	n.a.	n.a.	n.a.	n.a.	n.a.	n.a.	n.a.	n.a.	n.a.	n.a.	n.a.	n.a.	n.a.	n.a.	n.a.	n.a.	n.a.	n.a.	n.a.	n.a.	n.a.	n.a.	n.a.
CK_00056878	red	n.a.	n.a.	n.a.	n.a.	n.a.	red_0002	red_0004	n.a.	n.a.	n.a.	n.a.	red_0004	red_0006	n.a.	n.a.	n.a.	n.a.	n.a.	n.a.	n.a.	n.a.	n.a.	n.a.	n.a.	n.a.	n.a.	n.a.	n.a.	n.a.	n.a.	n.a.	n.a.	n.a.	n.a.	n.a.	n.a.	n.a.	n.a.	n.a.	n.a.	n.a.	n.a.	n.a.	n.a.	n.a.	n.a.	n.a.	n.a.
CK_00056876	red	n.a.	n.a.	n.a.	n.a.	n.a.	red_0002	red_0004	n.a.	n.a.	n.a.	n.a.	red_0004	red_0006	n.a.	n.a.	n.a.	n.a.	n.a.	n.a.	n.a.	n.a.	n.a.	n.a.	n.a.	n.a.	n.a.	n.a.	n.a.	n.a.	n.a.	n.a.	n.a.	n.a.	n.a.	n.a.	n.a.	n.a.	n.a.	n.a.	n.a.	n.a.	n.a.	n.a.	n.a.	n.a.	n.a.	n.a.	n.a.
CK_00056804	red	n.a.	n.a.	n.a.	n.a.	n.a.	red_0002	n.a.	n.a.	n.a.	n.a.	n.a.	red_0004	red_0006	n.a.	n.a.	n.a.	n.a.	n.a.	n.a.	n.a.	n.a.	n.a.	n.a.	n.a.	n.a.	n.a.	n.a.	n.a.	n.a.	n.a.	n.a.	n.a.	n.a.	n.a.	n.a.	n.a.	n.a.	n.a.	n.a.	n.a.	n.a.	n.a.	n.a.	n.a.	n.a.	n.a.	n.a.	n.a.
CK_00056874	red	n.a.	n.a.	n.a.	n.a.	n.a.	red_0002	red_0004	n.a.	n.a.	n.a.	n.a.	red_0004	red_0006	n.a.	n.a.	n.a.	n.a.	n.a.	n.a.	n.a.	n.a.	n.a.	n.a.	n.a.	n.a.	n.a.	n.a.	n.a.	n.a.	n.a.	n.a.	n.a.	n.a.	n.a.	n.a.	n.a.	n.a.	n.a.	n.a.	n.a.	n.a.	n.a.	n.a.	n.a.	n.a.	n.a.	n.a.	n.a.
CK_00002826	red	n.a.	n.a.	n.a.	n.a.	n.a.	red_0003	red_0002	n.a.	red_0001	red_0007	n.a.	red_0004	red_0005	red_0005	n.a.	n.a.	n.a.	n.a.	n.a.	n.a.	n.a.	n.a.	n.a.	n.a.	n.a.	n.a.	n.a.	n.a.	n.a.	n.a.	n.a.	n.a.	n.a.	n.a.	n.a.	n.a.	n.a.	n.a.	n.a.	red_0001	red_0001	n.a.	red_0001	red_0001	n.a.	red_0001	red_0001	red_0001
CK_00008093	red	n.a.	n.a.	n.a.	n.a.	n.a.	red_0003	red_0002	red_0005	red_0001	red_0007	n.a.	red_0004	red_0005	red_0005	red_0003	n.a.	n.a.	red_0001	red_0004	n.a.	red_0005	red_0001	red_0003	red_0002	n.a.	red_0002	n.a.	red_0005	red_0008	n.a.	red_0001	n.a.	n.a.	n.a.	red_0001	n.a.	n.a.	n.a.	red_0003	red_0001	red_0001	red_0001	red_0001	red_0001	red_0003	red_0001	red_0001	red_0001
CK_00003436	red	n.a.	n.a.	n.a.	n.a.	n.a.	red_0003	red_0002	red_0002	n.a.	n.a.	n.a.	red_0003	red_0006	n.a.	n.a.	n.a.	n.a.	n.a.	n.a.	n.a.	n.a.	n.a.	n.a.	n.a.	n.a.	n.a.	n.a.	n.a.	n.a.	n.a.	n.a.	n.a.	n.a.	n.a.	n.a.	n.a.	n.a.	n.a.	n.a.	n.a.	red_0001	n.a.	red_0001	red_0001	n.a.	red_0001	red_0001	red_0001
CK_00001531	red	n.a.	n.a.	n.a.	n.a.	n.a.	red_0003	red_0002	n.a.	n.a.	red_0007	n.a.	red_0004	red_0005	red_0005	n.a.	n.a.	n.a.	n.a.	n.a.	n.a.	n.a.	n.a.	red_0003	n.a.	n.a.	n.a.	n.a.	n.a.	n.a.	n.a.	n.a.	n.a.	n.a.	n.a.	n.a.	n.a.	n.a.	n.a.	n.a.	red_0001	red_0001	n.a.	red_0001	red_0001	n.a.	red_0001	red_0001	red_0001
CK_00003430	red	n.a.	n.a.	n.a.	n.a.	n.a.	red_0003	red_0002	n.a.	n.a.	n.a.	n.a.	red_0004	red_0005	red_0005	n.a.	n.a.	n.a.	n.a.	n.a.	n.a.	n.a.	n.a.	n.a.	n.a.	n.a.	n.a.	n.a.	n.a.	n.a.	n.a.	n.a.	n.a.	n.a.	n.a.	n.a.	n.a.	n.a.	n.a.	n.a.	n.a.	red_0001	n.a.	n.a.	red_0001	n.a.	red_0001	red_0001	n.a.
CK_00052083	red	n.a.	n.a.	n.a.	n.a.	n.a.	red_0003	red_0002	red_0002	n.a.	n.a.	n.a.	n.a.	n.a.	red_0001	n.a.	n.a.	n.a.	n.a.	n.a.	n.a.	n.a.	n.a.	n.a.	n.a.	n.a.	n.a.	n.a.	n.a.	n.a.	n.a.	n.a.	n.a.	n.a.	n.a.	n.a.	n.a.	n.a.	n.a.	n.a.	red_0001	red_0001	n.a.	red_0001	red_0001	n.a.	red_0001	red_0001	red_0001
CK_00001248	red	n.a.	n.a.	n.a.	n.a.	n.a.	red_0003	red_0002	red_0005	n.a.	red_0007	n.a.	red_0004	red_0005	red_0005	red_0003	n.a.	n.a.	red_0001	red_0004	n.a.	red_0005	red_0001	red_0003	red_0002	n.a.	n.a.	n.a.	red_0005	red_0008	n.a.	red_0001	n.a.	n.a.	n.a.	red_0001	n.a.	n.a.	n.a.	red_0003	red_0001	red_0001	red_0001	red_0001	red_0001	red_0003	red_0001	red_0001	red_0001
CK_00008015	red	n.a.	n.a.	n.a.	n.a.	n.a.	red_0003	red_0002	n.a.	red_0001	red_0007	n.a.	red_0004	red_0005	red_0005	n.a.	n.a.	n.a.	n.a.	n.a.	n.a.	n.a.	n.a.	red_0003	n.a.	n.a.	n.a.	n.a.	n.a.	n.a.	n.a.	n.a.	n.a.	n.a.	n.a.	n.a.	n.a.	n.a.	n.a.	n.a.	red_0001	red_0001	n.a.	red_0001	red_0001	n.a.	red_0001	red_0001	red_0001
CK_00003429	red	n.a.	n.a.	n.a.	n.a.	n.a.	red_0003	red_0002	n.a.	n.a.	n.a.	n.a.	red_0004	red_0005	red_0005	n.a.	n.a.	n.a.	n.a.	n.a.	n.a.	n.a.	n.a.	n.a.	n.a.	n.a.	n.a.	n.a.	n.a.	n.a.	n.a.	n.a.	n.a.	n.a.	n.a.	n.a.	n.a.	n.a.	n.a.	n.a.	n.a.	red_0001	n.a.	n.a.	red_0001	n.a.	red_0001	red_0001	n.a.
CK_00045417	red	n.a.	n.a.	n.a.	n.a.	n.a.	red_0003	red_0002	red_0005	n.a.	red_0007	n.a.	red_0004	red_0005	red_0005	red_0003	n.a.	n.a.	n.a.	red_0004	n.a.	n.a.	red_0001	red_0003	n.a.	red_0002	n.a.	n.a.	n.a.	n.a.	n.a.	n.a.	n.a.	n.a.	n.a.	n.a.	n.a.	n.a.	n.a.	n.a.	n.a.	red_0001	n.a.	red_0001	red_0001	n.a.	red_0001	red_0001	red_0001
CK_00043575	red	n.a.	n.a.	n.a.	n.a.	n.a.	red_0005	red_0007	n.a.	n.a.	n.a.	n.a.	n.a.	n.a.	n.a.	n.a.	n.a.	n.a.	n.a.	n.a.	n.a.	n.a.	n.a.	n.a.	n.a.	n.a.	n.a.	n.a.	n.a.	n.a.	n.a.	n.a.	n.a.	n.a.	n.a.	n.a.	n.a.	n.a.	n.a.	n.a.	n.a.	n.a.	n.a.	n.a.	n.a.	n.a.	n.a.	n.a.	n.a.
CK_00050247	red	n.a.	n.a.	n.a.	n.a.	n.a.	red_0005	red_0007	n.a.	n.a.	n.a.	n.a.	red_0001	n.a.	red_0004	n.a.	n.a.	n.a.	n.a.	n.a.	n.a.	n.a.	n.a.	n.a.	n.a.	n.a.	n.a.	n.a.	n.a.	n.a.	n.a.	n.a.	n.a.	n.a.	n.a.	n.a.	n.a.	n.a.	n.a.	n.a.	n.a.	n.a.	n.a.	n.a.	n.a.	n.a.	n.a.	n.a.	n.a.
CK_00103623	red	n.a.	n.a.	n.a.	n.a.	n.a.	red_0005	n.a.	n.a.	n.a.	n.a.	n.a.	n.a.	n.a.	n.a.	n.a.	n.a.	n.a.	n.a.	n.a.	n.a.	n.a.	n.a.	n.a.	n.a.	n.a.	n.a.	n.a.	n.a.	n.a.	n.a.	n.a.	n.a.	n.a.	n.a.	n.a.	n.a.	n.a.	n.a.	n.a.	n.a.	n.a.	n.a.	n.a.	n.a.	n.a.	n.a.	n.a.	n.a.
CK_00001815	red	n.a.	n.a.	n.a.	n.a.	n.a.	red_0006	red_0004	red_0002	n.a.	n.a.	n.a.	red_0004	red_0006	red_0004	n.a.	n.a.	n.a.	n.a.	n.a.	n.a.	n.a.	n.a.	n.a.	n.a.	n.a.	n.a.	n.a.	n.a.	n.a.	n.a.	n.a.	n.a.	n.a.	n.a.	n.a.	n.a.	n.a.	n.a.	n.a.	n.a.	n.a.	n.a.	red_0001	n.a.	n.a.	n.a.	n.a.	n.a.
CK_00002138	red	n.a.	n.a.	n.a.	n.a.	n.a.	red_0006	red_0009	n.a.	n.a.	n.a.	n.a.	n.a.	n.a.	n.a.	n.a.	n.a.	n.a.	n.a.	n.a.	n.a.	n.a.	n.a.	n.a.	n.a.	n.a.	n.a.	n.a.	n.a.	n.a.	n.a.	n.a.	n.a.	n.a.	n.a.	n.a.	n.a.	n.a.	n.a.	n.a.	n.a.	n.a.	n.a.	n.a.	n.a.	n.a.	n.a.	n.a.	n.a.
CK_00103622	red	n.a.	n.a.	n.a.	n.a.	n.a.	red_0006	n.a.	n.a.	n.a.	n.a.	n.a.	n.a.	n.a.	n.a.	n.a.	n.a.	n.a.	n.a.	n.a.	n.a.	n.a.	n.a.	n.a.	n.a.	n.a.	n.a.	n.a.	n.a.	n.a.	n.a.	n.a.	n.a.	n.a.	n.a.	n.a.	n.a.	n.a.	n.a.	n.a.	n.a.	n.a.	n.a.	n.a.	n.a.	n.a.	n.a.	n.a.	n.a.
CK_00039184	red	n.a.	n.a.	n.a.	n.a.	n.a.	red_0006	n.a.	n.a.	n.a.	n.a.	n.a.	n.a.	n.a.	n.a.	n.a.	n.a.	n.a.	n.a.	n.a.	n.a.	red_0005	n.a.	n.a.	n.a.	n.a.	n.a.	n.a.	n.a.	n.a.	n.a.	n.a.	n.a.	n.a.	n.a.	n.a.	n.a.	n.a.	n.a.	n.a.	n.a.	n.a.	n.a.	n.a.	n.a.	n.a.	n.a.	n.a.	n.a.
CK_00001564	red	n.a.	n.a.	n.a.	n.a.	n.a.	red_0006	red_0009	n.a.	n.a.	n.a.	n.a.	n.a.	n.a.	n.a.	n.a.	n.a.	n.a.	n.a.	n.a.	n.a.	n.a.	n.a.	n.a.	n.a.	n.a.	n.a.	n.a.	n.a.	n.a.	n.a.	n.a.	n.a.	n.a.	n.a.	n.a.	n.a.	n.a.	n.a.	n.a.	n.a.	n.a.	n.a.	n.a.	n.a.	n.a.	n.a.	n.a.	n.a.
CK_00054661	red	n.a.	n.a.	n.a.	n.a.	n.a.	red_0006	n.a.	n.a.	n.a.	n.a.	n.a.	n.a.	n.a.	n.a.	n.a.	n.a.	n.a.	n.a.	n.a.	n.a.	n.a.	n.a.	n.a.	n.a.	n.a.	n.a.	n.a.	n.a.	n.a.	n.a.	n.a.	n.a.	n.a.	n.a.	n.a.	n.a.	n.a.	red_0002	n.a.	red_0002	red_0005	red_0002	n.a.	red_0004	red_0004	red_0001	red_0001	red_0001
CK_00040736	red	n.a.	n.a.	n.a.	n.a.	n.a.	red_0007	red_0010	n.a.	n.a.	n.a.	n.a.	red_0001	red_0004	n.a.	n.a.	n.a.	n.a.	n.a.	n.a.	n.a.	n.a.	n.a.	n.a.	n.a.	n.a.	n.a.	n.a.	n.a.	n.a.	n.a.	n.a.	n.a.	n.a.	n.a.	n.a.	n.a.	n.a.	n.a.	red_0001	n.a.	n.a.	red_0005	n.a.	red_0004	red_0002	n.a.	n.a.	n.a.
CK_00003201	red	n.a.	n.a.	n.a.	n.a.	n.a.	red_0007	n.a.	n.a.	n.a.	n.a.	n.a.	n.a.	n.a.	n.a.	n.a.	n.a.	n.a.	n.a.	n.a.	n.a.	n.a.	n.a.	n.a.	n.a.	n.a.	n.a.	n.a.	n.a.	n.a.	n.a.	n.a.	n.a.	n.a.	n.a.	red_0005	n.a.	n.a.	n.a.	n.a.	n.a.	red_0002	n.a.	n.a.	n.a.	n.a.	n.a.	n.a.	n.a.
CK_00042856	red	n.a.	n.a.	n.a.	n.a.	n.a.	red_0007	red_0010	n.a.	n.a.	n.a.	n.a.	n.a.	n.a.	n.a.	n.a.	n.a.	n.a.	n.a.	n.a.	n.a.	n.a.	n.a.	n.a.	n.a.	n.a.	n.a.	n.a.	n.a.	n.a.	n.a.	n.a.	n.a.	n.a.	n.a.	n.a.	n.a.	n.a.	n.a.	n.a.	n.a.	n.a.	n.a.	n.a.	n.a.	red_0007	n.a.	n.a.	n.a.
CK_00103611	red	n.a.	n.a.	n.a.	n.a.	n.a.	red_0010	n.a.	n.a.	n.a.	n.a.	n.a.	n.a.	n.a.	n.a.	n.a.	n.a.	n.a.	n.a.	n.a.	n.a.	n.a.	n.a.	n.a.	n.a.	n.a.	n.a.	n.a.	n.a.	n.a.	n.a.	n.a.	n.a.	n.a.	n.a.	n.a.	n.a.	n.a.	n.a.	n.a.	n.a.	n.a.	n.a.	n.a.	n.a.	n.a.	n.a.	n.a.	n.a.
CK_00041492	brown	n.a.	n.a.	n.a.	n.a.	n.a.	brown_0001	n.a.	n.a.	n.a.	n.a.	brown_0006	n.a.	n.a.	n.a.	n.a.	n.a.	brown_0007	n.a.	n.a.	n.a.	n.a.	n.a.	n.a.	n.a.	n.a.	n.a.	n.a.	n.a.	n.a.	n.a.	n.a.	brown_0007	n.a.	brown_0002	n.a.	n.a.	n.a.	n.a.	n.a.	n.a.	n.a.	n.a.	n.a.	n.a.	n.a.	n.a.	n.a.	n.a.
CK_00043825	brown	n.a.	n.a.	n.a.	n.a.	n.a.	brown_0001	n.a.	n.a.	n.a.	brown_0008	n.a.	brown_0008	brown_0003	brown_0005	n.a.	n.a.	n.a.	n.a.	n.a.	brown_0009	brown_0007	n.a.	n.a.	n.a.	n.a.	n.a.	brown_0004	brown_0006	brown_0004	brown_0006	brown_0006	brown_0005	n.a.	n.a.	n.a.	brown_0005	brown_0010	brown_0009	n.a.	n.a.	n.a.	n.a.	n.a.	n.a.	n.a.	n.a.	n.a.	n.a.
CK_00043320	brown	n.a.	n.a.	n.a.	n.a.	n.a.	brown_0001	n.a.	n.a.	n.a.	n.a.	n.a.	brown_0008	n.a.	brown_0005	n.a.	n.a.	n.a.	n.a.	n.a.	n.a.	n.a.	n.a.	n.a.	n.a.	n.a.	n.a.	brown_0004	n.a.	brown_0004	n.a.	brown_0006	brown_0005	n.a.	n.a.	brown_0002	brown_0005	brown_0010	n.a.	n.a.	brown_0008	brown_0004	brown_0004	brown_0008	brown_0001	brown_0006	brown_0004	brown_0009	brown_0006
CK_00048463	brown	n.a.	n.a.	n.a.	n.a.	n.a.	brown_0002	n.a.	n.a.	n.a.	n.a.	n.a.	n.a.	n.a.	n.a.	n.a.	n.a.	n.a.	n.a.	n.a.	n.a.	n.a.	n.a.	n.a.	n.a.	n.a.	n.a.	n.a.	n.a.	n.a.	brown_0003	n.a.	n.a.	n.a.	brown_0009	brown_0010	n.a.	brown_0010	n.a.	n.a.	n.a.	n.a.	n.a.	n.a.	n.a.	n.a.	n.a.	n.a.	n.a.
CK_00003464	brown	n.a.	n.a.	n.a.	n.a.	n.a.	brown_0002	brown_0004	brown_0008	n.a.	brown_0002	n.a.	brown_0012	n.a.	brown_0008	n.a.	n.a.	n.a.	n.a.	n.a.	brown_0002	n.a.	n.a.	n.a.	n.a.	n.a.	n.a.	brown_0006	brown_0005	brown_0006	brown_0003	brown_0012	n.a.	n.a.	n.a.	n.a.	brown_0004	brown_0006	brown_0001	n.a.	n.a.	n.a.	brown_0001	brown_0005	brown_0006	brown_0002	n.a.	n.a.	brown_0004
CK_00047789	brown	n.a.	n.a.	n.a.	n.a.	n.a.	brown_0002	n.a.	n.a.	n.a.	n.a.	n.a.	n.a.	n.a.	n.a.	n.a.	n.a.	n.a.	n.a.	n.a.	n.a.	n.a.	n.a.	n.a.	n.a.	n.a.	n.a.	n.a.	n.a.	n.a.	n.a.	n.a.	n.a.	n.a.	n.a.	brown_0012	n.a.	n.a.	n.a.	n.a.	n.a.	n.a.	n.a.	n.a.	brown_0006	n.a.	n.a.	n.a.	n.a.
CK_00049418	brown	n.a.	n.a.	n.a.	n.a.	n.a.	brown_0003	brown_0003	brown_0002	n.a.	brown_0014	n.a.	brown_0007	brown_0004	brown_0012	n.a.	n.a.	brown_0005	n.a.	n.a.	brown_0011	brown_0006	n.a.	n.a.	n.a.	n.a.	brown_0012	brown_0007	brown_0001	brown_0003	brown_0009	brown_0003	brown_0002	brown_0006	brown_0012	brown_0009	n.a.	brown_0012	n.a.	n.a.	n.a.	n.a.	n.a.	n.a.	n.a.	n.a.	n.a.	n.a.	n.a.
CK_00038558	brown	n.a.	n.a.	n.a.	n.a.	n.a.	brown_0003	brown_0003	n.a.	brown_0001	n.a.	brown_0006	brown_0007	n.a.	brown_0012	n.a.	n.a.	n.a.	n.a.	n.a.	n.a.	brown_0006	n.a.	n.a.	n.a.	n.a.	n.a.	brown_0007	n.a.	brown_0003	brown_0009	brown_0003	brown_0002	brown_0006	n.a.	brown_0009	n.a.	n.a.	n.a.	n.a.	n.a.	n.a.	n.a.	n.a.	n.a.	n.a.	n.a.	n.a.	n.a.
CK_00002094	brown	n.a.	n.a.	n.a.	n.a.	n.a.	brown_0005	n.a.	n.a.	n.a.	n.a.	n.a.	n.a.	n.a.	n.a.	n.a.	n.a.	n.a.	n.a.	n.a.	n.a.	n.a.	n.a.	n.a.	n.a.	n.a.	n.a.	n.a.	n.a.	n.a.	n.a.	n.a.	brown_0010	n.a.	n.a.	n.a.	n.a.	n.a.	n.a.	n.a.	n.a.	n.a.	n.a.	n.a.	n.a.	n.a.	n.a.	n.a.	n.a.
CK_00041622	brown	n.a.	n.a.	n.a.	n.a.	n.a.	brown_0005	n.a.	n.a.	n.a.	n.a.	n.a.	n.a.	n.a.	n.a.	n.a.	n.a.	n.a.	n.a.	n.a.	n.a.	n.a.	n.a.	n.a.	n.a.	n.a.	n.a.	n.a.	n.a.	n.a.	n.a.	n.a.	n.a.	n.a.	n.a.	n.a.	n.a.	n.a.	n.a.	n.a.	n.a.	n.a.	n.a.	n.a.	n.a.	n.a.	n.a.	n.a.	n.a.
CK_00042391	brown	n.a.	n.a.	n.a.	n.a.	n.a.	brown_0005	n.a.	brown_0005	n.a.	brown_0007	n.a.	brown_0010	n.a.	n.a.	n.a.	n.a.	n.a.	n.a.	n.a.	n.a.	brown_0008	n.a.	n.a.	n.a.	n.a.	n.a.	brown_0002	n.a.	n.a.	brown_0017	n.a.	n.a.	n.a.	brown_0003	brown_0027	n.a.	n.a.	brown_0004	n.a.	brown_0006	n.a.	n.a.	brown_0006	brown_0005	brown_0003	brown_0001	brown_0002	brown_0007
CK_00051770	brown	n.a.	n.a.	n.a.	n.a.	n.a.	brown_0005	n.a.	n.a.	n.a.	n.a.	n.a.	n.a.	n.a.	n.a.	n.a.	n.a.	n.a.	n.a.	n.a.	n.a.	n.a.	n.a.	n.a.	n.a.	n.a.	n.a.	n.a.	n.a.	n.a.	n.a.	n.a.	n.a.	n.a.	n.a.	n.a.	n.a.	n.a.	n.a.	n.a.	n.a.	n.a.	n.a.	n.a.	n.a.	n.a.	n.a.	n.a.	n.a.
CK_00043319	brown	n.a.	n.a.	n.a.	n.a.	n.a.	brown_0006	n.a.	n.a.	n.a.	brown_0002	n.a.	n.a.	n.a.	n.a.	n.a.	n.a.	n.a.	n.a.	n.a.	n.a.	n.a.	n.a.	n.a.	n.a.	n.a.	n.a.	n.a.	n.a.	n.a.	n.a.	n.a.	n.a.	n.a.	n.a.	n.a.	n.a.	n.a.	n.a.	n.a.	n.a.	n.a.	n.a.	n.a.	n.a.	n.a.	n.a.	n.a.	n.a.
CK_00003413	brown	n.a.	n.a.	n.a.	n.a.	n.a.	brown_0006	n.a.	n.a.	n.a.	n.a.	n.a.	n.a.	n.a.	n.a.	n.a.	n.a.	n.a.	n.a.	n.a.	n.a.	n.a.	n.a.	n.a.	n.a.	n.a.	n.a.	n.a.	n.a.	n.a.	n.a.	n.a.	n.a.	n.a.	brown_0008	brown_0024	brown_0008	brown_0005	n.a.	brown_0003	n.a.	n.a.	n.a.	n.a.	n.a.	n.a.	n.a.	n.a.	n.a.
CK_00043685	brown	n.a.	n.a.	n.a.	n.a.	n.a.	brown_0007	n.a.	n.a.	n.a.	brown_0003	n.a.	n.a.	n.a.	n.a.	n.a.	n.a.	n.a.	n.a.	n.a.	n.a.	n.a.	n.a.	n.a.	n.a.	n.a.	n.a.	n.a.	n.a.	n.a.	n.a.	n.a.	n.a.	n.a.	brown_0007	n.a.	n.a.	n.a.	brown_0004	n.a.	brown_0001	n.a.	n.a.	n.a.	n.a.	n.a.	n.a.	n.a.	n.a.
CK_00038536	brown	n.a.	n.a.	n.a.	n.a.	n.a.	brown_0009	n.a.	n.a.	n.a.	brown_0011	n.a.	n.a.	n.a.	n.a.	n.a.	n.a.	n.a.	n.a.	n.a.	n.a.	n.a.	n.a.	n.a.	n.a.	n.a.	n.a.	n.a.	n.a.	n.a.	n.a.	n.a.	n.a.	n.a.	n.a.	n.a.	n.a.	n.a.	n.a.	n.a.	n.a.	n.a.	n.a.	n.a.	n.a.	n.a.	n.a.	brown_0008	n.a.
CK_00038279	brown	n.a.	n.a.	n.a.	n.a.	n.a.	brown_0009	n.a.	n.a.	n.a.	n.a.	n.a.	n.a.	n.a.	n.a.	n.a.	n.a.	n.a.	n.a.	n.a.	n.a.	n.a.	n.a.	n.a.	n.a.	n.a.	n.a.	n.a.	n.a.	n.a.	n.a.	n.a.	n.a.	n.a.	brown_0004	brown_0003	n.a.	brown_0004	n.a.	n.a.	n.a.	n.a.	n.a.	n.a.	n.a.	n.a.	n.a.	n.a.	n.a.
CK_00056826	brown	n.a.	n.a.	n.a.	n.a.	n.a.	brown_0010	n.a.	n.a.	n.a.	n.a.	n.a.	brown_0004	n.a.	brown_0001	n.a.	n.a.	n.a.	n.a.	n.a.	n.a.	n.a.	n.a.	n.a.	n.a.	n.a.	n.a.	brown_0010	brown_0007	n.a.	n.a.	brown_0014	brown_0012	brown_0004	brown_0002	n.a.	n.a.	brown_0010	n.a.	n.a.	n.a.	n.a.	brown_0005	n.a.	n.a.	n.a.	n.a.	n.a.	brown_0003
CK_00036946	brown	n.a.	n.a.	n.a.	n.a.	n.a.	brown_0010	n.a.	n.a.	n.a.	n.a.	n.a.	n.a.	n.a.	n.a.	n.a.	n.a.	n.a.	n.a.	n.a.	n.a.	n.a.	n.a.	n.a.	n.a.	n.a.	n.a.	n.a.	n.a.	n.a.	n.a.	n.a.	n.a.	brown_0010	brown_0003	brown_0008	n.a.	n.a.	n.a.	n.a.	n.a.	n.a.	n.a.	n.a.	n.a.	n.a.	n.a.	n.a.	n.a.
CK_00046585	brown	n.a.	n.a.	n.a.	n.a.	n.a.	brown_0012	brown_0006	n.a.	n.a.	n.a.	n.a.	n.a.	n.a.	n.a.	n.a.	n.a.	n.a.	n.a.	n.a.	n.a.	n.a.	n.a.	n.a.	n.a.	n.a.	n.a.	n.a.	n.a.	n.a.	brown_0004	n.a.	n.a.	n.a.	brown_0006	brown_0012	n.a.	n.a.	n.a.	n.a.	n.a.	n.a.	n.a.	n.a.	n.a.	n.a.	n.a.	n.a.	n.a.
CK_00047185	blue	n.a.	n.a.	n.a.	n.a.	n.a.	n.a.	blue_0001	n.a.	n.a.	n.a.	n.a.	n.a.	n.a.	n.a.	n.a.	n.a.	n.a.	n.a.	n.a.	n.a.	n.a.	n.a.	n.a.	n.a.	n.a.	n.a.	n.a.	n.a.	n.a.	n.a.	n.a.	blue_0035	n.a.	n.a.	n.a.	n.a.	n.a.	n.a.	n.a.	n.a.	n.a.	blue_0021	n.a.	n.a.	n.a.	blue_0002	n.a.	n.a.
CK_00044533	blue	n.a.	n.a.	n.a.	n.a.	n.a.	n.a.	blue_0001	n.a.	n.a.	n.a.	n.a.	blue_0024	blue_0028	blue_0020	n.a.	n.a.	n.a.	n.a.	n.a.	n.a.	n.a.	n.a.	n.a.	n.a.	n.a.	n.a.	n.a.	n.a.	blue_0017	blue_0003	blue_0004	blue_0036	blue_0021	n.a.	n.a.	n.a.	n.a.	blue_0005	n.a.	n.a.	blue_0001	blue_0001	n.a.	blue_0003	n.a.	blue_0002	blue_0002	n.a.
CK_00038378	blue	n.a.	n.a.	n.a.	n.a.	n.a.	n.a.	blue_0003	blue_0004	n.a.	n.a.	n.a.	n.a.	n.a.	blue_0012	n.a.	n.a.	n.a.	n.a.	n.a.	n.a.	n.a.	n.a.	n.a.	n.a.	n.a.	n.a.	n.a.	n.a.	n.a.	n.a.	n.a.	blue_0026	n.a.	n.a.	n.a.	n.a.	n.a.	blue_0002	n.a.	n.a.	n.a.	n.a.	n.a.	n.a.	n.a.	n.a.	n.a.	n.a.
CK_00037268	blue	n.a.	n.a.	n.a.	n.a.	n.a.	n.a.	blue_0003	n.a.	n.a.	n.a.	n.a.	n.a.	n.a.	n.a.	n.a.	n.a.	n.a.	n.a.	n.a.	n.a.	n.a.	n.a.	n.a.	n.a.	n.a.	n.a.	n.a.	n.a.	n.a.	n.a.	n.a.	n.a.	n.a.	n.a.	n.a.	n.a.	n.a.	n.a.	n.a.	n.a.	n.a.	n.a.	n.a.	n.a.	n.a.	n.a.	n.a.	n.a.
CK_00000141	blue	n.a.	n.a.	n.a.	n.a.	n.a.	n.a.	blue_0003	blue_0004	n.a.	blue_0010	n.a.	blue_0028	blue_0012	n.a.	blue_0011	blue_0008	n.a.	n.a.	blue_0021	blue_0008	n.a.	blue_0009	blue_0022	n.a.	n.a.	n.a.	n.a.	n.a.	n.a.	n.a.	n.a.	n.a.	n.a.	n.a.	blue_0024	n.a.	n.a.	blue_0002	blue_0002	n.a.	blue_0003	blue_0007	n.a.	blue_0001	n.a.	blue_0003	blue_0004	blue_0001
CK_00103625	blue	n.a.	n.a.	n.a.	n.a.	n.a.	n.a.	blue_0003	n.a.	n.a.	n.a.	n.a.	n.a.	n.a.	n.a.	n.a.	n.a.	n.a.	n.a.	n.a.	n.a.	n.a.	n.a.	n.a.	n.a.	n.a.	n.a.	n.a.	n.a.	n.a.	n.a.	n.a.	n.a.	n.a.	n.a.	n.a.	n.a.	n.a.	n.a.	n.a.	n.a.	n.a.	n.a.	n.a.	n.a.	n.a.	n.a.	n.a.	n.a.
CK_00045976	blue	n.a.	n.a.	n.a.	n.a.	n.a.	n.a.	blue_0003	n.a.	n.a.	n.a.	n.a.	n.a.	n.a.	n.a.	n.a.	n.a.	n.a.	n.a.	n.a.	n.a.	n.a.	n.a.	n.a.	n.a.	n.a.	n.a.	n.a.	n.a.	n.a.	n.a.	n.a.	n.a.	n.a.	n.a.	n.a.	n.a.	n.a.	blue_0002	n.a.	n.a.	blue_0003	blue_0007	n.a.	blue_0001	n.a.	blue_0003	blue_0004	blue_0001
CK_00003913	blue	n.a.	n.a.	n.a.	n.a.	n.a.	n.a.	blue_0004	n.a.	n.a.	n.a.	n.a.	n.a.	n.a.	n.a.	blue_0001	n.a.	n.a.	n.a.	n.a.	n.a.	n.a.	blue_0018	n.a.	n.a.	n.a.	n.a.	n.a.	n.a.	n.a.	n.a.	n.a.	n.a.	n.a.	n.a.	n.a.	n.a.	n.a.	n.a.	blue_0020	blue_0021	n.a.	n.a.	n.a.	n.a.	blue_0002	n.a.	n.a.	n.a.
CK_00051322	blue	n.a.	n.a.	n.a.	n.a.	n.a.	n.a.	blue_0004	n.a.	n.a.	n.a.	n.a.	n.a.	n.a.	n.a.	blue_0001	blue_0021	n.a.	blue_0019	n.a.	blue_0025	blue_0037	blue_0018	blue_0016	n.a.	n.a.	blue_0004	n.a.	blue_0009	n.a.	n.a.	n.a.	n.a.	n.a.	n.a.	n.a.	n.a.	n.a.	blue_0022	blue_0020	blue_0021	n.a.	n.a.	blue_0007	blue_0021	blue_0002	n.a.	n.a.	n.a.
CK_00103632	blue	n.a.	n.a.	n.a.	n.a.	n.a.	n.a.	blue_0005	n.a.	n.a.	n.a.	n.a.	n.a.	n.a.	n.a.	n.a.	n.a.	n.a.	n.a.	n.a.	n.a.	n.a.	n.a.	n.a.	n.a.	n.a.	n.a.	n.a.	n.a.	n.a.	n.a.	n.a.	n.a.	n.a.	n.a.	n.a.	n.a.	n.a.	n.a.	n.a.	n.a.	n.a.	n.a.	n.a.	n.a.	n.a.	n.a.	n.a.	n.a.
CK_00001269	blue	n.a.	n.a.	n.a.	n.a.	n.a.	n.a.	blue_0005	n.a.	n.a.	n.a.	n.a.	blue_0004	n.a.	n.a.	n.a.	n.a.	n.a.	n.a.	n.a.	blue_0007	n.a.	blue_0003	blue_0007	n.a.	n.a.	n.a.	blue_0003	n.a.	blue_0018	blue_0003	blue_0011	n.a.	blue_0006	n.a.	n.a.	n.a.	n.a.	blue_0004	n.a.	blue_0013	blue_0007	blue_0002	blue_0005	blue_0003	blue_0001	blue_0001	blue_0002	blue_0003
CK_00003511	blue	n.a.	n.a.	n.a.	n.a.	n.a.	n.a.	blue_0005	n.a.	n.a.	blue_0015	n.a.	blue_0018	n.a.	n.a.	n.a.	n.a.	blue_0004	n.a.	n.a.	blue_0010	blue_0017	n.a.	blue_0028	n.a.	n.a.	n.a.	blue_0006	blue_0020	blue_0019	n.a.	blue_0021	blue_0018	blue_0020	n.a.	blue_0015	blue_0013	n.a.	blue_0004	blue_0014	blue_0013	blue_0007	blue_0002	blue_0005	blue_0003	blue_0001	blue_0001	blue_0002	blue_0003
CK_00003575	blue	n.a.	n.a.	n.a.	n.a.	n.a.	n.a.	blue_0008	n.a.	n.a.	n.a.	n.a.	blue_0020	n.a.	blue_0010	n.a.	n.a.	n.a.	n.a.	n.a.	n.a.	n.a.	n.a.	n.a.	n.a.	n.a.	n.a.	n.a.	n.a.	blue_0026	blue_0003	blue_0018	n.a.	n.a.	n.a.	n.a.	n.a.	n.a.	blue_0001	blue_0009	blue_0004	blue_0001	blue_0001	blue_0001	blue_0003	blue_0001	blue_0007	blue_0002	blue_0002
CK_00103631	blue	n.a.	n.a.	n.a.	n.a.	n.a.	n.a.	blue_0008	n.a.	n.a.	n.a.	n.a.	n.a.	n.a.	n.a.	n.a.	n.a.	n.a.	n.a.	n.a.	n.a.	n.a.	n.a.	n.a.	n.a.	n.a.	n.a.	n.a.	n.a.	n.a.	n.a.	n.a.	n.a.	n.a.	n.a.	n.a.	n.a.	n.a.	n.a.	n.a.	n.a.	n.a.	n.a.	n.a.	n.a.	n.a.	n.a.	n.a.	n.a.
CK_00103630	blue	n.a.	n.a.	n.a.	n.a.	n.a.	n.a.	blue_0008	n.a.	n.a.	n.a.	n.a.	n.a.	n.a.	n.a.	n.a.	n.a.	n.a.	n.a.	n.a.	n.a.	n.a.	n.a.	n.a.	n.a.	n.a.	n.a.	n.a.	n.a.	n.a.	n.a.	n.a.	n.a.	n.a.	n.a.	n.a.	n.a.	n.a.	n.a.	n.a.	n.a.	n.a.	n.a.	n.a.	n.a.	n.a.	n.a.	n.a.	n.a.
CK_00001989	blue	n.a.	n.a.	n.a.	n.a.	n.a.	n.a.	blue_0008	blue_0001	n.a.	n.a.	n.a.	n.a.	blue_0030	n.a.	n.a.	n.a.	n.a.	n.a.	n.a.	n.a.	n.a.	blue_0002	n.a.	n.a.	n.a.	n.a.	n.a.	n.a.	n.a.	n.a.	n.a.	n.a.	n.a.	n.a.	n.a.	n.a.	n.a.	n.a.	blue_0010	n.a.	n.a.	blue_0001	blue_0001	blue_0003	n.a.	n.a.	blue_0002	n.a.
CK_00051480	blue	n.a.	n.a.	n.a.	n.a.	n.a.	n.a.	blue_0009	n.a.	n.a.	n.a.	n.a.	blue_0008	blue_0026	blue_0016	n.a.	n.a.	n.a.	n.a.	n.a.	n.a.	n.a.	n.a.	n.a.	n.a.	n.a.	n.a.	blue_0010	blue_0004	n.a.	blue_0018	blue_0019	blue_0023	n.a.	n.a.	blue_0013	n.a.	n.a.	blue_0001	n.a.	n.a.	n.a.	n.a.	n.a.	n.a.	n.a.	n.a.	n.a.	n.a.
CK_00103629	blue	n.a.	n.a.	n.a.	n.a.	n.a.	n.a.	blue_0010	n.a.	n.a.	n.a.	n.a.	n.a.	n.a.	n.a.	n.a.	n.a.	n.a.	n.a.	n.a.	n.a.	n.a.	n.a.	n.a.	n.a.	n.a.	n.a.	n.a.	n.a.	n.a.	n.a.	n.a.	n.a.	n.a.	n.a.	n.a.	n.a.	n.a.	n.a.	n.a.	n.a.	n.a.	n.a.	n.a.	n.a.	n.a.	n.a.	n.a.	n.a.
CK_00001927	blue	n.a.	n.a.	n.a.	n.a.	n.a.	n.a.	blue_0012	n.a.	n.a.	n.a.	n.a.	n.a.	n.a.	n.a.	blue_0010	n.a.	n.a.	n.a.	blue_0013	n.a.	blue_0017	n.a.	n.a.	n.a.	n.a.	n.a.	n.a.	n.a.	n.a.	blue_0009	n.a.	n.a.	n.a.	n.a.	blue_0017	blue_0004	n.a.	n.a.	n.a.	n.a.	n.a.	n.a.	n.a.	n.a.	n.a.	blue_0008	n.a.	n.a.
CK_00045537	blue	n.a.	n.a.	n.a.	n.a.	n.a.	n.a.	blue_0012	n.a.	blue_0005	n.a.	n.a.	n.a.	n.a.	n.a.	n.a.	n.a.	n.a.	n.a.	n.a.	n.a.	blue_0007	n.a.	n.a.	n.a.	n.a.	n.a.	n.a.	n.a.	n.a.	blue_0009	n.a.	n.a.	n.a.	n.a.	n.a.	n.a.	n.a.	n.a.	n.a.	n.a.	n.a.	n.a.	n.a.	n.a.	n.a.	blue_0008	n.a.	n.a.
CK_00042372	blue	n.a.	n.a.	n.a.	n.a.	n.a.	n.a.	blue_0012	n.a.	n.a.	n.a.	n.a.	n.a.	n.a.	blue_0014	n.a.	n.a.	n.a.	n.a.	n.a.	n.a.	n.a.	n.a.	n.a.	n.a.	n.a.	n.a.	n.a.	n.a.	n.a.	n.a.	blue_0004	n.a.	n.a.	n.a.	n.a.	n.a.	n.a.	blue_0001	n.a.	blue_0004	blue_0017	n.a.	blue_0001	n.a.	n.a.	n.a.	n.a.	blue_0012
CK_00044530	blue	n.a.	n.a.	n.a.	n.a.	n.a.	n.a.	blue_0016	blue_0008	n.a.	blue_0017	n.a.	blue_0011	n.a.	blue_0001	n.a.	n.a.	n.a.	n.a.	n.a.	blue_0019	n.a.	n.a.	n.a.	n.a.	n.a.	n.a.	blue_0013	n.a.	n.a.	blue_0011	blue_0010	blue_0024	blue_0005	n.a.	n.a.	n.a.	n.a.	blue_0001	blue_0013	blue_0008	blue_0004	blue_0005	n.a.	blue_0005	n.a.	blue_0002	blue_0002	blue_0007
CK_00034724	blue	n.a.	n.a.	n.a.	n.a.	n.a.	n.a.	blue_0017	blue_0006	n.a.	blue_0009	n.a.	n.a.	n.a.	blue_0019	n.a.	n.a.	n.a.	n.a.	n.a.	blue_0005	n.a.	n.a.	n.a.	n.a.	n.a.	n.a.	blue_0011	blue_0007	n.a.	blue_0006	blue_0005	blue_0021	n.a.	blue_0011	blue_0019	blue_0002	n.a.	blue_0001	n.a.	n.a.	blue_0001	blue_0002	blue_0009	blue_0006	blue_0004	blue_0002	blue_0006	blue_0004
CK_00050253	blue	n.a.	n.a.	n.a.	n.a.	n.a.	n.a.	blue_0017	blue_0006	n.a.	blue_0009	n.a.	blue_0001	blue_0006	blue_0019	n.a.	n.a.	n.a.	n.a.	n.a.	blue_0005	n.a.	n.a.	n.a.	n.a.	n.a.	n.a.	blue_0011	blue_0007	blue_0005	blue_0006	blue_0005	blue_0021	n.a.	blue_0011	blue_0019	blue_0002	n.a.	blue_0001	blue_0012	blue_0002	blue_0001	blue_0002	blue_0009	blue_0006	blue_0004	blue_0002	blue_0006	blue_0004
CK_00048289	blue	n.a.	n.a.	n.a.	n.a.	n.a.	n.a.	blue_0017	blue_0006	n.a.	blue_0009	n.a.	blue_0001	blue_0006	blue_0019	n.a.	n.a.	n.a.	n.a.	n.a.	blue_0005	n.a.	n.a.	n.a.	n.a.	n.a.	n.a.	blue_0011	blue_0007	blue_0005	blue_0006	blue_0005	blue_0021	n.a.	blue_0011	blue_0019	blue_0002	n.a.	blue_0001	blue_0012	blue_0002	blue_0001	blue_0002	blue_0009	blue_0006	blue_0004	blue_0002	blue_0006	blue_0004
CK_00001733	blue	n.a.	n.a.	n.a.	n.a.	n.a.	n.a.	blue_0017	n.a.	blue_0004	n.a.	blue_0017	blue_0001	n.a.	blue_0019	n.a.	n.a.	n.a.	n.a.	n.a.	n.a.	n.a.	n.a.	n.a.	n.a.	n.a.	blue_0005	blue_0011	blue_0007	blue_0005	blue_0006	blue_0005	n.a.	n.a.	blue_0009	blue_0009	n.a.	n.a.	blue_0001	n.a.	blue_0002	blue_0001	blue_0002	blue_0009	blue_0006	n.a.	blue_0002	blue_0006	blue_0004
CK_00044916	blue	n.a.	n.a.	n.a.	n.a.	n.a.	n.a.	blue_0020	blue_0020	n.a.	blue_0016	n.a.	n.a.	blue_0023	n.a.	n.a.	n.a.	n.a.	n.a.	n.a.	blue_0022	n.a.	n.a.	n.a.	n.a.	n.a.	n.a.	n.a.	n.a.	n.a.	n.a.	n.a.	n.a.	n.a.	n.a.	n.a.	n.a.	n.a.	n.a.	n.a.	n.a.	n.a.	n.a.	n.a.	n.a.	n.a.	n.a.	n.a.	n.a.
CK_00002653	blue	n.a.	n.a.	n.a.	n.a.	n.a.	n.a.	blue_0022	n.a.	n.a.	n.a.	n.a.	n.a.	n.a.	n.a.	n.a.	blue_0011	n.a.	n.a.	n.a.	n.a.	blue_0029	n.a.	n.a.	n.a.	n.a.	n.a.	n.a.	n.a.	n.a.	n.a.	n.a.	n.a.	n.a.	n.a.	n.a.	n.a.	n.a.	n.a.	n.a.	n.a.	blue_0009	n.a.	n.a.	n.a.	n.a.	n.a.	n.a.	n.a.
CK_00048918	blue	n.a.	n.a.	n.a.	n.a.	n.a.	n.a.	blue_0022	n.a.	n.a.	n.a.	blue_0005	n.a.	blue_0019	n.a.	n.a.	n.a.	n.a.	blue_0007	n.a.	blue_0003	n.a.	n.a.	n.a.	n.a.	n.a.	n.a.	n.a.	n.a.	n.a.	n.a.	n.a.	n.a.	n.a.	n.a.	n.a.	n.a.	n.a.	n.a.	n.a.	n.a.	n.a.	n.a.	n.a.	n.a.	n.a.	n.a.	blue_0015	n.a.
CK_00008025	blue	n.a.	n.a.	n.a.	n.a.	n.a.	n.a.	blue_0022	blue_0007	blue_0003	blue_0028	n.a.	n.a.	blue_0008	n.a.	n.a.	n.a.	n.a.	n.a.	n.a.	blue_0003	n.a.	n.a.	n.a.	n.a.	n.a.	blue_0014	n.a.	n.a.	n.a.	n.a.	blue_0027	blue_0028	n.a.	n.a.	blue_0022	n.a.	n.a.	blue_0013	n.a.	blue_0018	blue_0009	blue_0020	blue_0016	n.a.	blue_0012	blue_0014	blue_0017	blue_0015
CK_00103635	blue	n.a.	n.a.	n.a.	n.a.	n.a.	n.a.	blue_0022	n.a.	n.a.	n.a.	n.a.	n.a.	n.a.	n.a.	n.a.	n.a.	n.a.	n.a.	n.a.	n.a.	n.a.	n.a.	n.a.	n.a.	n.a.	n.a.	n.a.	n.a.	n.a.	n.a.	n.a.	n.a.	n.a.	n.a.	n.a.	n.a.	n.a.	n.a.	n.a.	n.a.	n.a.	n.a.	n.a.	n.a.	n.a.	n.a.	n.a.	n.a.
CK_00003607	blue	n.a.	n.a.	n.a.	n.a.	n.a.	n.a.	blue_0025	blue_0031	n.a.	blue_0023	n.a.	n.a.	blue_0009	blue_0030	n.a.	n.a.	n.a.	n.a.	n.a.	n.a.	n.a.	n.a.	n.a.	n.a.	n.a.	n.a.	blue_0024	blue_0025	blue_0034	n.a.	blue_0015	blue_0029	n.a.	n.a.	n.a.	n.a.	n.a.	blue_0018	blue_0025	blue_0023	blue_0027	n.a.	blue_0018	n.a.	n.a.	blue_0019	blue_0029	blue_0023
CK_00038486	blue	n.a.	n.a.	n.a.	n.a.	n.a.	n.a.	blue_0025	blue_0031	n.a.	blue_0023	n.a.	n.a.	blue_0009	blue_0030	n.a.	n.a.	n.a.	n.a.	n.a.	n.a.	n.a.	n.a.	n.a.	n.a.	n.a.	n.a.	blue_0024	blue_0025	blue_0034	n.a.	blue_0015	blue_0029	n.a.	n.a.	blue_0015	blue_0013	n.a.	blue_0018	blue_0025	blue_0023	blue_0027	n.a.	blue_0018	n.a.	n.a.	blue_0019	blue_0029	blue_0023
CK_00040908	blue	n.a.	n.a.	n.a.	n.a.	n.a.	n.a.	blue_0026	n.a.	n.a.	n.a.	n.a.	n.a.	n.a.	n.a.	n.a.	n.a.	n.a.	n.a.	n.a.	n.a.	blue_0006	n.a.	n.a.	n.a.	n.a.	n.a.	n.a.	n.a.	n.a.	n.a.	n.a.	n.a.	n.a.	n.a.	n.a.	n.a.	n.a.	n.a.	n.a.	n.a.	n.a.	n.a.	n.a.	n.a.	n.a.	n.a.	n.a.	n.a.
CK_00056779	blue	n.a.	n.a.	n.a.	n.a.	n.a.	n.a.	blue_0027	blue_0030	n.a.	blue_0030	n.a.	n.a.	n.a.	n.a.	n.a.	n.a.	n.a.	n.a.	n.a.	n.a.	n.a.	n.a.	n.a.	n.a.	n.a.	n.a.	n.a.	n.a.	n.a.	blue_0015	n.a.	n.a.	n.a.	n.a.	n.a.	n.a.	blue_0012	blue_0021	blue_0008	blue_0003	blue_0026	blue_0024	n.a.	blue_0015	blue_0016	blue_0017	blue_0024	blue_0026
CK_00001477	blue	n.a.	n.a.	n.a.	n.a.	n.a.	n.a.	blue_0031	n.a.	n.a.	n.a.	n.a.	n.a.	n.a.	n.a.	blue_0011	blue_0008	n.a.	n.a.	blue_0021	n.a.	blue_0014	blue_0009	blue_0022	n.a.	n.a.	n.a.	n.a.	n.a.	n.a.	n.a.	n.a.	n.a.	n.a.	n.a.	n.a.	n.a.	n.a.	n.a.	n.a.	n.a.	n.a.	n.a.	n.a.	n.a.	n.a.	n.a.	n.a.	n.a.
CK_00041325	blue	n.a.	n.a.	n.a.	n.a.	n.a.	n.a.	blue_0031	n.a.	n.a.	n.a.	n.a.	n.a.	n.a.	n.a.	n.a.	n.a.	n.a.	n.a.	n.a.	n.a.	blue_0014	n.a.	n.a.	n.a.	n.a.	n.a.	n.a.	n.a.	n.a.	n.a.	n.a.	n.a.	n.a.	n.a.	n.a.	n.a.	n.a.	n.a.	n.a.	n.a.	n.a.	n.a.	n.a.	n.a.	n.a.	n.a.	n.a.	n.a.
CK_00003437	red	n.a.	n.a.	n.a.	n.a.	n.a.	n.a.	red_0002	n.a.	n.a.	n.a.	n.a.	n.a.	n.a.	n.a.	n.a.	n.a.	n.a.	n.a.	n.a.	n.a.	n.a.	n.a.	n.a.	n.a.	n.a.	n.a.	n.a.	n.a.	n.a.	red_0002	red_0010	n.a.	n.a.	n.a.	n.a.	n.a.	n.a.	n.a.	n.a.	n.a.	red_0001	n.a.	red_0001	n.a.	n.a.	red_0001	red_0001	red_0001
CK_00037045	red	n.a.	n.a.	n.a.	n.a.	n.a.	n.a.	red_0002	n.a.	n.a.	n.a.	n.a.	red_0003	red_0006	n.a.	n.a.	n.a.	n.a.	n.a.	n.a.	n.a.	n.a.	n.a.	n.a.	n.a.	n.a.	n.a.	n.a.	n.a.	n.a.	n.a.	n.a.	n.a.	n.a.	n.a.	n.a.	n.a.	n.a.	n.a.	n.a.	n.a.	red_0001	n.a.	red_0001	red_0001	n.a.	red_0001	red_0001	red_0001
CK_00053552	red	n.a.	n.a.	n.a.	n.a.	n.a.	n.a.	red_0003	n.a.	n.a.	red_0005	n.a.	n.a.	n.a.	red_0011	n.a.	n.a.	n.a.	n.a.	n.a.	red_0002	n.a.	n.a.	n.a.	n.a.	n.a.	n.a.	red_0005	n.a.	red_0002	red_0005	red_0005	n.a.	n.a.	n.a.	n.a.	n.a.	n.a.	red_0002	red_0002	red_0002	red_0005	red_0002	n.a.	n.a.	red_0004	red_0001	red_0001	red_0001
CK_00036025	red	n.a.	n.a.	n.a.	n.a.	n.a.	n.a.	red_0004	n.a.	n.a.	n.a.	n.a.	n.a.	n.a.	n.a.	n.a.	n.a.	n.a.	n.a.	n.a.	n.a.	n.a.	n.a.	n.a.	n.a.	n.a.	n.a.	n.a.	n.a.	n.a.	n.a.	n.a.	n.a.	n.a.	n.a.	n.a.	n.a.	n.a.	n.a.	n.a.	n.a.	n.a.	n.a.	n.a.	n.a.	n.a.	n.a.	n.a.	n.a.
CK_00054292	red	n.a.	n.a.	n.a.	n.a.	n.a.	n.a.	red_0005	n.a.	n.a.	n.a.	n.a.	n.a.	red_0002	n.a.	n.a.	n.a.	n.a.	n.a.	n.a.	n.a.	n.a.	n.a.	n.a.	n.a.	n.a.	n.a.	n.a.	n.a.	n.a.	n.a.	n.a.	n.a.	n.a.	n.a.	n.a.	n.a.	n.a.	n.a.	n.a.	n.a.	n.a.	n.a.	n.a.	n.a.	n.a.	n.a.	n.a.	n.a.
CK_00038473	red	n.a.	n.a.	n.a.	n.a.	n.a.	n.a.	red_0008	red_0001	n.a.	red_0008	n.a.	n.a.	n.a.	n.a.	n.a.	n.a.	n.a.	n.a.	n.a.	red_0002	n.a.	n.a.	n.a.	n.a.	n.a.	n.a.	n.a.	n.a.	n.a.	n.a.	n.a.	n.a.	n.a.	n.a.	n.a.	n.a.	n.a.	n.a.	n.a.	red_0004	n.a.	n.a.	n.a.	n.a.	n.a.	n.a.	n.a.	n.a.
CK_00047610	red	n.a.	n.a.	n.a.	n.a.	n.a.	n.a.	red_0009	n.a.	n.a.	n.a.	n.a.	n.a.	n.a.	n.a.	n.a.	n.a.	n.a.	n.a.	n.a.	n.a.	n.a.	n.a.	n.a.	n.a.	n.a.	n.a.	n.a.	n.a.	n.a.	n.a.	n.a.	n.a.	n.a.	n.a.	n.a.	n.a.	n.a.	n.a.	n.a.	n.a.	n.a.	n.a.	n.a.	n.a.	n.a.	n.a.	n.a.	n.a.
CK_00045577	red	n.a.	n.a.	n.a.	n.a.	n.a.	n.a.	red_0011	red_0003	n.a.	red_0006	n.a.	red_0007	red_0001	red_0010	n.a.	n.a.	n.a.	n.a.	n.a.	red_0004	n.a.	n.a.	n.a.	n.a.	n.a.	red_0001	red_0008	red_0001	red_0007	red_0003	red_0007	red_0009	n.a.	n.a.	n.a.	n.a.	n.a.	red_0005	n.a.	n.a.	n.a.	n.a.	n.a.	n.a.	n.a.	n.a.	n.a.	n.a.
CK_00047187	red	n.a.	n.a.	n.a.	n.a.	n.a.	n.a.	red_0011	n.a.	n.a.	n.a.	n.a.	red_0007	n.a.	red_0010	n.a.	n.a.	n.a.	n.a.	n.a.	n.a.	n.a.	n.a.	n.a.	n.a.	n.a.	n.a.	red_0008	red_0001	n.a.	n.a.	red_0007	n.a.	n.a.	n.a.	red_0003	red_0001	n.a.	red_0005	n.a.	n.a.	n.a.	n.a.	n.a.	n.a.	n.a.	n.a.	n.a.	n.a.
CK_00009154	brown	n.a.	n.a.	n.a.	n.a.	n.a.	n.a.	brown_0001	n.a.	n.a.	n.a.	brown_0008	n.a.	n.a.	n.a.	brown_0002	brown_0010	n.a.	n.a.	brown_0006	n.a.	n.a.	brown_0007	brown_0004	n.a.	brown_0006	n.a.	n.a.	n.a.	n.a.	n.a.	n.a.	n.a.	n.a.	brown_0004	brown_0003	n.a.	brown_0007	brown_0008	n.a.	brown_0003	n.a.	n.a.	brown_0007	n.a.	n.a.	brown_0002	brown_0005	n.a.
CK_00040517	brown	n.a.	n.a.	n.a.	n.a.	n.a.	n.a.	brown_0002	brown_0012	n.a.	n.a.	n.a.	n.a.	n.a.	n.a.	n.a.	n.a.	n.a.	n.a.	n.a.	n.a.	n.a.	n.a.	n.a.	n.a.	n.a.	n.a.	n.a.	n.a.	n.a.	n.a.	n.a.	brown_0006	n.a.	n.a.	n.a.	n.a.	n.a.	n.a.	n.a.	n.a.	n.a.	n.a.	n.a.	n.a.	n.a.	n.a.	n.a.	n.a.
CK_00056818	brown	n.a.	n.a.	n.a.	n.a.	n.a.	n.a.	brown_0005	n.a.	n.a.	brown_0005	n.a.	n.a.	n.a.	n.a.	n.a.	n.a.	n.a.	n.a.	n.a.	n.a.	n.a.	n.a.	brown_0005	brown_0005	brown_0007	n.a.	n.a.	n.a.	n.a.	n.a.	n.a.	n.a.	n.a.	n.a.	brown_0023	n.a.	brown_0018	brown_0007	brown_0001	brown_0004	n.a.	n.a.	n.a.	n.a.	n.a.	n.a.	n.a.	n.a.
CK_00036923	brown	n.a.	n.a.	n.a.	n.a.	n.a.	n.a.	brown_0005	brown_0007	n.a.	brown_0002	n.a.	n.a.	brown_0007	n.a.	n.a.	n.a.	n.a.	n.a.	n.a.	brown_0002	n.a.	n.a.	n.a.	n.a.	n.a.	n.a.	brown_0003	n.a.	brown_0006	brown_0012	n.a.	n.a.	n.a.	n.a.	brown_0001	n.a.	n.a.	brown_0001	n.a.	n.a.	n.a.	n.a.	n.a.	n.a.	n.a.	n.a.	n.a.	n.a.
CK_00041932	brown	n.a.	n.a.	n.a.	n.a.	n.a.	n.a.	brown_0008	n.a.	n.a.	n.a.	n.a.	n.a.	brown_0013	n.a.	n.a.	n.a.	n.a.	n.a.	n.a.	n.a.	brown_0004	n.a.	n.a.	n.a.	n.a.	n.a.	n.a.	n.a.	n.a.	n.a.	n.a.	n.a.	brown_0010	n.a.	n.a.	n.a.	n.a.	n.a.	n.a.	n.a.	n.a.	n.a.	n.a.	n.a.	n.a.	n.a.	n.a.	n.a.
CK_00036071	brown	n.a.	n.a.	n.a.	n.a.	n.a.	n.a.	brown_0009	n.a.	n.a.	n.a.	n.a.	n.a.	n.a.	n.a.	n.a.	n.a.	n.a.	n.a.	n.a.	n.a.	n.a.	n.a.	n.a.	n.a.	n.a.	n.a.	n.a.	n.a.	n.a.	n.a.	n.a.	n.a.	n.a.	n.a.	n.a.	n.a.	n.a.	n.a.	n.a.	n.a.	n.a.	n.a.	n.a.	n.a.	n.a.	n.a.	n.a.	n.a.
CK_00103641	brown	n.a.	n.a.	n.a.	n.a.	n.a.	n.a.	brown_0009	n.a.	n.a.	n.a.	n.a.	n.a.	n.a.	n.a.	n.a.	n.a.	n.a.	n.a.	n.a.	n.a.	n.a.	n.a.	n.a.	n.a.	n.a.	n.a.	n.a.	n.a.	n.a.	n.a.	n.a.	n.a.	n.a.	n.a.	n.a.	n.a.	n.a.	n.a.	n.a.	n.a.	n.a.	n.a.	n.a.	n.a.	n.a.	n.a.	n.a.	n.a.
CK_00055848	brown	n.a.	n.a.	n.a.	n.a.	n.a.	n.a.	brown_0010	n.a.	n.a.	n.a.	n.a.	n.a.	n.a.	n.a.	n.a.	n.a.	n.a.	n.a.	n.a.	n.a.	n.a.	n.a.	n.a.	n.a.	n.a.	n.a.	n.a.	n.a.	n.a.	n.a.	n.a.	n.a.	n.a.	n.a.	n.a.	n.a.	brown_0019	n.a.	n.a.	n.a.	n.a.	n.a.	n.a.	n.a.	n.a.	n.a.	n.a.	n.a.
CK_00054061	brown	n.a.	n.a.	n.a.	n.a.	n.a.	n.a.	brown_0010	n.a.	n.a.	n.a.	n.a.	n.a.	n.a.	n.a.	n.a.	n.a.	n.a.	n.a.	n.a.	n.a.	n.a.	n.a.	n.a.	n.a.	n.a.	n.a.	n.a.	n.a.	n.a.	n.a.	n.a.	n.a.	n.a.	n.a.	n.a.	n.a.	n.a.	n.a.	n.a.	n.a.	n.a.	n.a.	n.a.	n.a.	n.a.	n.a.	n.a.	n.a.
CK_00001677	blue	n.a.	n.a.	n.a.	n.a.	n.a.	n.a.	n.a.	blue_0001	n.a.	n.a.	n.a.	n.a.	n.a.	n.a.	n.a.	blue_0024	n.a.	n.a.	n.a.	n.a.	n.a.	blue_0002	n.a.	n.a.	n.a.	n.a.	n.a.	n.a.	n.a.	n.a.	n.a.	n.a.	n.a.	n.a.	n.a.	n.a.	n.a.	n.a.	blue_0010	n.a.	n.a.	blue_0001	blue_0001	blue_0003	n.a.	n.a.	blue_0002	n.a.
CK_00001676	blue	n.a.	n.a.	n.a.	n.a.	n.a.	n.a.	n.a.	blue_0001	n.a.	n.a.	n.a.	n.a.	n.a.	n.a.	n.a.	blue_0016	n.a.	n.a.	n.a.	n.a.	n.a.	blue_0002	n.a.	n.a.	n.a.	n.a.	n.a.	n.a.	n.a.	n.a.	n.a.	n.a.	n.a.	n.a.	n.a.	n.a.	n.a.	n.a.	blue_0010	n.a.	n.a.	blue_0001	blue_0001	blue_0003	n.a.	n.a.	blue_0002	n.a.
CK_00001674	blue	n.a.	n.a.	n.a.	n.a.	n.a.	n.a.	n.a.	blue_0001	n.a.	n.a.	n.a.	n.a.	n.a.	n.a.	n.a.	blue_0024	n.a.	n.a.	n.a.	n.a.	n.a.	blue_0002	n.a.	n.a.	n.a.	n.a.	n.a.	n.a.	n.a.	n.a.	n.a.	n.a.	n.a.	n.a.	n.a.	n.a.	n.a.	n.a.	blue_0010	n.a.	n.a.	blue_0001	blue_0001	blue_0003	n.a.	n.a.	blue_0002	n.a.
CK_00001749	blue	n.a.	n.a.	n.a.	n.a.	n.a.	n.a.	n.a.	blue_0001	n.a.	n.a.	n.a.	n.a.	n.a.	n.a.	n.a.	n.a.	n.a.	n.a.	n.a.	n.a.	n.a.	blue_0002	n.a.	n.a.	n.a.	n.a.	n.a.	n.a.	n.a.	n.a.	n.a.	n.a.	n.a.	n.a.	n.a.	n.a.	n.a.	n.a.	blue_0010	n.a.	n.a.	blue_0001	blue_0001	blue_0003	n.a.	n.a.	blue_0002	n.a.
CK_00001670	blue	n.a.	n.a.	n.a.	n.a.	n.a.	n.a.	n.a.	blue_0001	n.a.	n.a.	n.a.	n.a.	n.a.	n.a.	n.a.	n.a.	n.a.	n.a.	n.a.	n.a.	n.a.	blue_0002	n.a.	n.a.	n.a.	n.a.	n.a.	n.a.	n.a.	n.a.	n.a.	n.a.	n.a.	n.a.	n.a.	n.a.	n.a.	n.a.	blue_0010	n.a.	n.a.	blue_0001	blue_0001	blue_0003	n.a.	n.a.	blue_0002	n.a.
CK_00001672	blue	n.a.	n.a.	n.a.	n.a.	n.a.	n.a.	n.a.	blue_0001	n.a.	n.a.	n.a.	n.a.	n.a.	n.a.	n.a.	n.a.	n.a.	n.a.	n.a.	n.a.	n.a.	blue_0002	n.a.	n.a.	n.a.	n.a.	n.a.	n.a.	n.a.	n.a.	n.a.	n.a.	n.a.	n.a.	n.a.	n.a.	n.a.	n.a.	blue_0010	n.a.	n.a.	blue_0001	blue_0001	blue_0003	n.a.	n.a.	blue_0002	n.a.
CK_00001675	blue	n.a.	n.a.	n.a.	n.a.	n.a.	n.a.	n.a.	blue_0001	n.a.	n.a.	n.a.	n.a.	n.a.	n.a.	n.a.	blue_0016	n.a.	n.a.	n.a.	n.a.	n.a.	blue_0002	n.a.	n.a.	n.a.	n.a.	n.a.	n.a.	n.a.	n.a.	n.a.	n.a.	n.a.	n.a.	n.a.	n.a.	n.a.	n.a.	blue_0010	n.a.	n.a.	blue_0001	blue_0001	blue_0003	n.a.	n.a.	blue_0002	n.a.
CK_00001673	blue	n.a.	n.a.	n.a.	n.a.	n.a.	n.a.	n.a.	blue_0001	n.a.	n.a.	n.a.	n.a.	n.a.	n.a.	n.a.	blue_0024	n.a.	n.a.	n.a.	n.a.	n.a.	blue_0002	n.a.	n.a.	n.a.	n.a.	n.a.	n.a.	n.a.	n.a.	n.a.	n.a.	n.a.	n.a.	n.a.	n.a.	n.a.	n.a.	blue_0010	n.a.	n.a.	blue_0001	blue_0001	blue_0003	n.a.	n.a.	blue_0002	n.a.
CK_00043390	blue	n.a.	n.a.	n.a.	n.a.	n.a.	n.a.	n.a.	blue_0001	n.a.	n.a.	n.a.	n.a.	n.a.	n.a.	n.a.	n.a.	n.a.	n.a.	n.a.	n.a.	n.a.	n.a.	n.a.	n.a.	n.a.	n.a.	n.a.	n.a.	n.a.	n.a.	n.a.	n.a.	n.a.	n.a.	n.a.	n.a.	n.a.	n.a.	blue_0010	n.a.	n.a.	n.a.	n.a.	blue_0003	n.a.	n.a.	n.a.	n.a.
CK_00001678	blue	n.a.	n.a.	n.a.	n.a.	n.a.	n.a.	n.a.	blue_0001	n.a.	n.a.	n.a.	n.a.	n.a.	n.a.	n.a.	blue_0024	n.a.	n.a.	n.a.	n.a.	n.a.	blue_0002	n.a.	n.a.	n.a.	n.a.	n.a.	n.a.	n.a.	n.a.	n.a.	n.a.	n.a.	n.a.	n.a.	n.a.	n.a.	n.a.	blue_0010	n.a.	n.a.	blue_0001	blue_0001	blue_0003	n.a.	n.a.	blue_0002	n.a.
CK_00001671	blue	n.a.	n.a.	n.a.	n.a.	n.a.	n.a.	n.a.	blue_0001	n.a.	n.a.	n.a.	n.a.	n.a.	n.a.	n.a.	n.a.	n.a.	n.a.	n.a.	n.a.	n.a.	blue_0002	n.a.	n.a.	n.a.	n.a.	n.a.	n.a.	n.a.	n.a.	n.a.	n.a.	n.a.	n.a.	n.a.	n.a.	n.a.	n.a.	blue_0010	n.a.	n.a.	blue_0001	blue_0001	blue_0003	n.a.	n.a.	blue_0002	n.a.
CK_00056366	blue	n.a.	n.a.	n.a.	n.a.	n.a.	n.a.	n.a.	blue_0004	n.a.	n.a.	n.a.	n.a.	n.a.	n.a.	n.a.	n.a.	n.a.	n.a.	n.a.	n.a.	n.a.	n.a.	n.a.	n.a.	n.a.	n.a.	n.a.	n.a.	n.a.	blue_0014	blue_0003	n.a.	n.a.	n.a.	n.a.	n.a.	n.a.	blue_0002	n.a.	blue_0007	blue_0003	n.a.	n.a.	n.a.	blue_0005	blue_0003	n.a.	n.a.
CK_00004915	blue	n.a.	n.a.	n.a.	n.a.	n.a.	n.a.	n.a.	blue_0007	n.a.	n.a.	n.a.	blue_0027	n.a.	n.a.	n.a.	n.a.	n.a.	blue_0002	n.a.	blue_0003	n.a.	n.a.	n.a.	n.a.	n.a.	n.a.	n.a.	n.a.	n.a.	blue_0025	n.a.	n.a.	blue_0017	blue_0001	n.a.	n.a.	n.a.	n.a.	n.a.	blue_0018	blue_0009	n.a.	n.a.	blue_0019	blue_0012	n.a.	blue_0015	blue_0015
CK_00044481	blue	n.a.	n.a.	n.a.	n.a.	n.a.	n.a.	n.a.	blue_0007	n.a.	n.a.	n.a.	n.a.	blue_0034	blue_0032	n.a.	n.a.	blue_0013	n.a.	n.a.	n.a.	blue_0021	n.a.	n.a.	n.a.	n.a.	n.a.	n.a.	blue_0013	blue_0027	n.a.	n.a.	blue_0009	n.a.	blue_0001	n.a.	n.a.	n.a.	blue_0013	n.a.	blue_0018	n.a.	n.a.	blue_0025	n.a.	blue_0012	n.a.	blue_0017	blue_0015
CK_00004194	blue	n.a.	n.a.	n.a.	n.a.	n.a.	n.a.	n.a.	blue_0008	n.a.	blue_0017	blue_0013	blue_0030	n.a.	blue_0024	n.a.	n.a.	n.a.	n.a.	n.a.	blue_0019	n.a.	n.a.	n.a.	blue_0009	n.a.	blue_0013	n.a.	blue_0012	n.a.	n.a.	n.a.	blue_0020	n.a.	n.a.	n.a.	blue_0021	blue_0004	n.a.	n.a.	n.a.	n.a.	blue_0019	n.a.	blue_0003	blue_0001	blue_0002	n.a.	n.a.
CK_00051810	blue	n.a.	n.a.	n.a.	n.a.	n.a.	n.a.	n.a.	blue_0008	n.a.	blue_0013	n.a.	n.a.	n.a.	n.a.	n.a.	n.a.	n.a.	n.a.	n.a.	n.a.	n.a.	n.a.	n.a.	n.a.	n.a.	n.a.	n.a.	n.a.	n.a.	n.a.	n.a.	n.a.	n.a.	n.a.	n.a.	n.a.	n.a.	blue_0005	n.a.	n.a.	n.a.	n.a.	n.a.	n.a.	n.a.	n.a.	n.a.	n.a.
CK_00045096	blue	n.a.	n.a.	n.a.	n.a.	n.a.	n.a.	n.a.	blue_0008	n.a.	n.a.	n.a.	n.a.	n.a.	n.a.	n.a.	n.a.	n.a.	n.a.	n.a.	blue_0019	n.a.	n.a.	n.a.	n.a.	n.a.	n.a.	n.a.	n.a.	n.a.	blue_0009	n.a.	n.a.	n.a.	n.a.	n.a.	n.a.	n.a.	n.a.	n.a.	n.a.	n.a.	n.a.	n.a.	n.a.	blue_0001	n.a.	n.a.	blue_0014
CK_00051189	blue	n.a.	n.a.	n.a.	n.a.	n.a.	n.a.	n.a.	blue_0012	n.a.	n.a.	n.a.	n.a.	n.a.	n.a.	n.a.	n.a.	n.a.	n.a.	n.a.	n.a.	n.a.	n.a.	n.a.	n.a.	n.a.	n.a.	n.a.	n.a.	blue_0002	n.a.	n.a.	n.a.	n.a.	n.a.	n.a.	n.a.	n.a.	n.a.	blue_0019	blue_0015	n.a.	blue_0009	n.a.	n.a.	blue_0023	n.a.	n.a.	n.a.
CK_00037707	blue	n.a.	n.a.	n.a.	n.a.	n.a.	n.a.	n.a.	blue_0014	n.a.	n.a.	n.a.	n.a.	blue_0028	n.a.	n.a.	n.a.	n.a.	n.a.	n.a.	blue_0013	n.a.	n.a.	n.a.	n.a.	n.a.	n.a.	n.a.	n.a.	n.a.	n.a.	n.a.	n.a.	n.a.	n.a.	n.a.	n.a.	n.a.	blue_0005	n.a.	n.a.	n.a.	n.a.	n.a.	n.a.	n.a.	n.a.	n.a.	n.a.
CK_00050659	blue	n.a.	n.a.	n.a.	n.a.	n.a.	n.a.	n.a.	blue_0015	n.a.	blue_0018	n.a.	n.a.	n.a.	n.a.	n.a.	n.a.	n.a.	n.a.	n.a.	n.a.	n.a.	n.a.	n.a.	n.a.	n.a.	n.a.	n.a.	n.a.	blue_0004	n.a.	n.a.	n.a.	n.a.	n.a.	n.a.	n.a.	n.a.	n.a.	blue_0024	n.a.	blue_0017	n.a.	blue_0021	n.a.	n.a.	n.a.	n.a.	n.a.
CK_00100006	blue	n.a.	n.a.	n.a.	n.a.	n.a.	n.a.	n.a.	blue_0015	n.a.	n.a.	n.a.	n.a.	n.a.	n.a.	n.a.	n.a.	n.a.	n.a.	n.a.	n.a.	n.a.	n.a.	n.a.	n.a.	n.a.	n.a.	n.a.	n.a.	n.a.	n.a.	n.a.	n.a.	n.a.	n.a.	n.a.	n.a.	n.a.	n.a.	n.a.	n.a.	n.a.	n.a.	blue_0021	blue_0020	n.a.	blue_0021	blue_0027	blue_0017
CK_00100906	blue	n.a.	n.a.	n.a.	n.a.	n.a.	n.a.	n.a.	blue_0021	n.a.	n.a.	n.a.	n.a.	n.a.	n.a.	n.a.	n.a.	n.a.	n.a.	n.a.	n.a.	n.a.	n.a.	n.a.	n.a.	n.a.	n.a.	n.a.	n.a.	n.a.	n.a.	n.a.	n.a.	n.a.	n.a.	n.a.	n.a.	n.a.	n.a.	n.a.	n.a.	n.a.	n.a.	n.a.	n.a.	n.a.	n.a.	n.a.	n.a.
CK_00001434	blue	n.a.	n.a.	n.a.	n.a.	n.a.	n.a.	n.a.	blue_0025	n.a.	blue_0010	n.a.	n.a.	n.a.	n.a.	n.a.	n.a.	n.a.	n.a.	n.a.	blue_0009	n.a.	n.a.	n.a.	n.a.	n.a.	n.a.	n.a.	n.a.	n.a.	blue_0007	n.a.	n.a.	n.a.	n.a.	n.a.	n.a.	n.a.	n.a.	n.a.	n.a.	n.a.	blue_0001	blue_0002	blue_0003	blue_0005	n.a.	blue_0023	blue_0006
CK_00055198	blue	n.a.	n.a.	n.a.	n.a.	n.a.	n.a.	n.a.	blue_0025	n.a.	blue_0010	n.a.	n.a.	blue_0016	n.a.	n.a.	n.a.	n.a.	n.a.	n.a.	blue_0009	blue_0003	n.a.	n.a.	n.a.	n.a.	n.a.	n.a.	n.a.	n.a.	n.a.	n.a.	n.a.	n.a.	n.a.	n.a.	n.a.	n.a.	blue_0001	n.a.	n.a.	n.a.	n.a.	n.a.	n.a.	n.a.	n.a.	n.a.	n.a.
CK_00100899	blue	n.a.	n.a.	n.a.	n.a.	n.a.	n.a.	n.a.	blue_0027	n.a.	n.a.	n.a.	n.a.	n.a.	n.a.	n.a.	n.a.	n.a.	n.a.	n.a.	blue_0013	n.a.	n.a.	n.a.	n.a.	n.a.	n.a.	n.a.	n.a.	n.a.	n.a.	n.a.	n.a.	n.a.	n.a.	n.a.	n.a.	n.a.	n.a.	n.a.	n.a.	n.a.	n.a.	n.a.	n.a.	n.a.	n.a.	n.a.	n.a.
CK_00051079	blue	n.a.	n.a.	n.a.	n.a.	n.a.	n.a.	n.a.	blue_0027	n.a.	n.a.	n.a.	blue_0024	n.a.	n.a.	n.a.	n.a.	n.a.	n.a.	n.a.	blue_0013	blue_0003	n.a.	n.a.	n.a.	n.a.	n.a.	n.a.	n.a.	blue_0035	blue_0003	blue_0004	n.a.	n.a.	n.a.	n.a.	n.a.	n.a.	blue_0001	n.a.	n.a.	n.a.	n.a.	n.a.	blue_0003	blue_0001	n.a.	blue_0002	blue_0012
CK_00001603	blue	n.a.	n.a.	n.a.	n.a.	n.a.	n.a.	n.a.	blue_0027	n.a.	blue_0021	n.a.	blue_0007	blue_0006	blue_0014	n.a.	n.a.	n.a.	n.a.	n.a.	blue_0013	n.a.	n.a.	n.a.	blue_0011	n.a.	n.a.	n.a.	n.a.	n.a.	blue_0006	n.a.	blue_0019	blue_0007	n.a.	n.a.	n.a.	n.a.	blue_0001	n.a.	blue_0004	blue_0017	blue_0001	blue_0001	blue_0003	blue_0001	blue_0007	blue_0002	blue_0012
CK_00041724	blue	n.a.	n.a.	n.a.	n.a.	n.a.	n.a.	n.a.	blue_0028	n.a.	n.a.	n.a.	n.a.	n.a.	n.a.	n.a.	n.a.	n.a.	n.a.	n.a.	n.a.	n.a.	n.a.	n.a.	n.a.	n.a.	n.a.	n.a.	n.a.	n.a.	n.a.	n.a.	n.a.	n.a.	n.a.	n.a.	n.a.	n.a.	n.a.	n.a.	n.a.	n.a.	n.a.	n.a.	n.a.	n.a.	n.a.	n.a.	n.a.
CK_00035052	turquoise	n.a.	n.a.	n.a.	n.a.	n.a.	n.a.	n.a.	turquoise_0001	turquoise_0009	n.a.	turquoise_0007	n.a.	n.a.	n.a.	n.a.	turquoise_0011	turquoise_0020	turquoise_0017	turquoise_0013	n.a.	n.a.	turquoise_0017	turquoise_0002	turquoise_0013	n.a.	n.a.	n.a.	n.a.	n.a.	n.a.	n.a.	n.a.	n.a.	n.a.	n.a.	n.a.	n.a.	n.a.	turquoise_0002	turquoise_0002	n.a.	n.a.	n.a.	n.a.	n.a.	n.a.	n.a.	n.a.
CK_00044319	turquoise	n.a.	n.a.	n.a.	n.a.	n.a.	n.a.	n.a.	turquoise_0002	n.a.	n.a.	turquoise_0027	n.a.	n.a.	n.a.	n.a.	n.a.	n.a.	turquoise_0020	n.a.	n.a.	n.a.	turquoise_0038	n.a.	n.a.	n.a.	n.a.	turquoise_0003	n.a.	n.a.	turquoise_0003	n.a.	n.a.	turquoise_0003	n.a.	n.a.	n.a.	n.a.	n.a.	turquoise_0001	turquoise_0005	turquoise_0001	turquoise_0002	turquoise_0005	n.a.	turquoise_0001	n.a.	n.a.	turquoise_0004
CK_00002698	turquoise	n.a.	n.a.	n.a.	n.a.	n.a.	n.a.	n.a.	turquoise_0003	n.a.	turquoise_0001	turquoise_0026	n.a.	n.a.	n.a.	turquoise_0002	turquoise_0006	turquoise_0008	n.a.	n.a.	turquoise_0006	n.a.	turquoise_0001	turquoise_0006	n.a.	n.a.	turquoise_0016	n.a.	n.a.	n.a.	n.a.	n.a.	n.a.	n.a.	n.a.	n.a.	n.a.	n.a.	n.a.	turquoise_0003	turquoise_0003	n.a.	n.a.	n.a.	n.a.	n.a.	n.a.	n.a.	n.a.
CK_00055900	turquoise	n.a.	n.a.	n.a.	n.a.	n.a.	n.a.	n.a.	turquoise_0003	turquoise_0016	turquoise_0001	n.a.	n.a.	n.a.	turquoise_0003	turquoise_0041	n.a.	n.a.	n.a.	n.a.	turquoise_0006	n.a.	turquoise_0036	n.a.	turquoise_0030	turquoise_0022	turquoise_0022	n.a.	n.a.	n.a.	turquoise_0007	turquoise_0005	n.a.	n.a.	n.a.	n.a.	n.a.	n.a.	n.a.	n.a.	n.a.	n.a.	turquoise_0001	turquoise_0001	n.a.	turquoise_0002	n.a.	n.a.	turquoise_0002
CK_00054774	turquoise	n.a.	n.a.	n.a.	n.a.	n.a.	n.a.	n.a.	turquoise_0004	turquoise_0014	turquoise_0004	n.a.	n.a.	n.a.	n.a.	n.a.	turquoise_0004	n.a.	n.a.	turquoise_0005	turquoise_0002	n.a.	n.a.	n.a.	n.a.	turquoise_0011	turquoise_0010	n.a.	n.a.	n.a.	n.a.	n.a.	n.a.	turquoise_0002	n.a.	n.a.	n.a.	n.a.	n.a.	turquoise_0002	n.a.	turquoise_0002	n.a.	n.a.	n.a.	n.a.	n.a.	turquoise_0003	turquoise_0001
CK_00043970	red	n.a.	n.a.	n.a.	n.a.	n.a.	n.a.	n.a.	red_0002	n.a.	n.a.	n.a.	n.a.	red_0002	n.a.	n.a.	n.a.	n.a.	n.a.	n.a.	n.a.	n.a.	n.a.	n.a.	n.a.	n.a.	n.a.	n.a.	n.a.	n.a.	n.a.	n.a.	n.a.	n.a.	n.a.	n.a.	n.a.	n.a.	n.a.	n.a.	n.a.	n.a.	n.a.	n.a.	n.a.	n.a.	n.a.	n.a.	n.a.
CK_00006203	red	n.a.	n.a.	n.a.	n.a.	n.a.	n.a.	n.a.	red_0002	n.a.	n.a.	n.a.	n.a.	n.a.	red_0004	n.a.	n.a.	n.a.	n.a.	n.a.	n.a.	n.a.	n.a.	n.a.	n.a.	n.a.	n.a.	n.a.	n.a.	n.a.	n.a.	n.a.	n.a.	n.a.	n.a.	n.a.	n.a.	n.a.	n.a.	n.a.	n.a.	n.a.	n.a.	red_0001	n.a.	n.a.	n.a.	n.a.	n.a.
CK_00048116	red	n.a.	n.a.	n.a.	n.a.	n.a.	n.a.	n.a.	red_0002	n.a.	n.a.	n.a.	n.a.	n.a.	red_0004	n.a.	n.a.	n.a.	n.a.	n.a.	n.a.	n.a.	n.a.	n.a.	n.a.	n.a.	n.a.	n.a.	n.a.	n.a.	n.a.	n.a.	n.a.	n.a.	n.a.	n.a.	n.a.	n.a.	n.a.	n.a.	n.a.	n.a.	n.a.	red_0001	n.a.	n.a.	n.a.	n.a.	n.a.
CK_00056808	red	n.a.	n.a.	n.a.	n.a.	n.a.	n.a.	n.a.	red_0002	n.a.	n.a.	n.a.	n.a.	n.a.	red_0004	n.a.	n.a.	n.a.	n.a.	n.a.	n.a.	n.a.	n.a.	n.a.	n.a.	n.a.	n.a.	n.a.	n.a.	n.a.	n.a.	n.a.	n.a.	n.a.	n.a.	n.a.	n.a.	n.a.	n.a.	n.a.	n.a.	n.a.	n.a.	red_0001	n.a.	n.a.	n.a.	n.a.	n.a.
CK_00100345	red	n.a.	n.a.	n.a.	n.a.	n.a.	n.a.	n.a.	red_0002	n.a.	n.a.	n.a.	n.a.	n.a.	n.a.	n.a.	n.a.	n.a.	n.a.	n.a.	n.a.	n.a.	n.a.	n.a.	n.a.	n.a.	n.a.	n.a.	n.a.	n.a.	n.a.	n.a.	n.a.	n.a.	n.a.	n.a.	n.a.	n.a.	n.a.	n.a.	n.a.	n.a.	n.a.	n.a.	n.a.	n.a.	n.a.	n.a.	n.a.
CK_00052618	red	n.a.	n.a.	n.a.	n.a.	n.a.	n.a.	n.a.	red_0002	n.a.	n.a.	n.a.	n.a.	n.a.	red_0004	n.a.	n.a.	n.a.	n.a.	n.a.	n.a.	n.a.	n.a.	n.a.	n.a.	n.a.	n.a.	n.a.	n.a.	n.a.	n.a.	n.a.	n.a.	n.a.	n.a.	n.a.	n.a.	n.a.	n.a.	n.a.	n.a.	n.a.	n.a.	red_0001	n.a.	n.a.	n.a.	n.a.	n.a.
CK_00055307	red	n.a.	n.a.	n.a.	n.a.	n.a.	n.a.	n.a.	red_0002	n.a.	n.a.	n.a.	n.a.	n.a.	n.a.	n.a.	n.a.	n.a.	n.a.	n.a.	n.a.	n.a.	n.a.	n.a.	n.a.	n.a.	n.a.	n.a.	n.a.	n.a.	n.a.	n.a.	n.a.	n.a.	n.a.	n.a.	n.a.	n.a.	n.a.	n.a.	n.a.	n.a.	n.a.	red_0001	n.a.	n.a.	n.a.	n.a.	n.a.
CK_00003432	red	n.a.	n.a.	n.a.	n.a.	n.a.	n.a.	n.a.	red_0002	n.a.	n.a.	n.a.	n.a.	n.a.	red_0004	n.a.	n.a.	n.a.	n.a.	n.a.	n.a.	red_0005	n.a.	n.a.	n.a.	n.a.	n.a.	n.a.	n.a.	n.a.	red_0001	red_0006	n.a.	n.a.	n.a.	n.a.	n.a.	n.a.	n.a.	red_0002	n.a.	n.a.	red_0002	n.a.	red_0004	n.a.	n.a.	n.a.	n.a.
CK_00008062	red	n.a.	n.a.	n.a.	n.a.	n.a.	n.a.	n.a.	red_0002	n.a.	n.a.	n.a.	n.a.	n.a.	red_0004	n.a.	n.a.	n.a.	n.a.	n.a.	n.a.	n.a.	n.a.	n.a.	n.a.	n.a.	n.a.	n.a.	n.a.	n.a.	n.a.	n.a.	n.a.	n.a.	n.a.	n.a.	n.a.	n.a.	n.a.	n.a.	n.a.	n.a.	n.a.	red_0001	n.a.	n.a.	n.a.	n.a.	n.a.
CK_00043747	red	n.a.	n.a.	n.a.	n.a.	n.a.	n.a.	n.a.	red_0002	n.a.	n.a.	n.a.	n.a.	n.a.	red_0004	n.a.	n.a.	n.a.	n.a.	n.a.	n.a.	n.a.	n.a.	n.a.	n.a.	n.a.	n.a.	n.a.	n.a.	n.a.	n.a.	n.a.	n.a.	n.a.	n.a.	n.a.	n.a.	n.a.	n.a.	n.a.	n.a.	n.a.	n.a.	red_0001	n.a.	n.a.	n.a.	n.a.	n.a.
CK_00048666	red	n.a.	n.a.	n.a.	n.a.	n.a.	n.a.	n.a.	red_0003	n.a.	red_0006	n.a.	red_0007	red_0001	red_0010	n.a.	n.a.	n.a.	n.a.	n.a.	red_0004	n.a.	n.a.	n.a.	n.a.	n.a.	n.a.	red_0008	red_0001	red_0007	red_0003	red_0007	red_0009	n.a.	n.a.	n.a.	n.a.	n.a.	n.a.	red_0006	n.a.	n.a.	n.a.	n.a.	red_0005	n.a.	n.a.	n.a.	n.a.
CK_00049924	brown	n.a.	n.a.	n.a.	n.a.	n.a.	n.a.	n.a.	brown_0001	n.a.	brown_0005	n.a.	brown_0006	brown_0009	brown_0014	n.a.	n.a.	n.a.	n.a.	n.a.	brown_0008	n.a.	n.a.	n.a.	n.a.	n.a.	n.a.	brown_0005	n.a.	brown_0007	n.a.	brown_0002	n.a.	n.a.	brown_0011	brown_0010	brown_0003	n.a.	n.a.	n.a.	n.a.	n.a.	n.a.	n.a.	n.a.	n.a.	n.a.	n.a.	n.a.
CK_00043510	brown	n.a.	n.a.	n.a.	n.a.	n.a.	n.a.	n.a.	brown_0001	n.a.	n.a.	n.a.	n.a.	n.a.	n.a.	n.a.	n.a.	n.a.	n.a.	n.a.	n.a.	n.a.	n.a.	n.a.	n.a.	n.a.	n.a.	n.a.	n.a.	n.a.	brown_0014	n.a.	n.a.	n.a.	n.a.	n.a.	n.a.	n.a.	n.a.	n.a.	n.a.	n.a.	n.a.	n.a.	n.a.	n.a.	n.a.	n.a.	n.a.
CK_00055580	brown	n.a.	n.a.	n.a.	n.a.	n.a.	n.a.	n.a.	brown_0002	n.a.	brown_0014	n.a.	brown_0007	brown_0004	brown_0012	n.a.	n.a.	n.a.	n.a.	n.a.	brown_0011	brown_0006	n.a.	n.a.	n.a.	n.a.	n.a.	brown_0007	brown_0001	n.a.	brown_0009	brown_0003	brown_0002	n.a.	brown_0012	brown_0009	n.a.	n.a.	n.a.	n.a.	n.a.	n.a.	n.a.	n.a.	n.a.	n.a.	n.a.	n.a.	n.a.
CK_00056419	brown	n.a.	n.a.	n.a.	n.a.	n.a.	n.a.	n.a.	brown_0004	n.a.	brown_0004	brown_0004	n.a.	n.a.	n.a.	n.a.	n.a.	brown_0002	brown_0003	n.a.	brown_0001	n.a.	n.a.	n.a.	n.a.	brown_0004	n.a.	n.a.	n.a.	brown_0001	brown_0003	brown_0011	brown_0003	n.a.	brown_0003	n.a.	n.a.	brown_0006	brown_0002	n.a.	n.a.	n.a.	n.a.	n.a.	n.a.	n.a.	n.a.	n.a.	n.a.
CK_00051940	brown	n.a.	n.a.	n.a.	n.a.	n.a.	n.a.	n.a.	brown_0005	n.a.	brown_0005	n.a.	brown_0013	brown_0010	brown_0010	n.a.	n.a.	n.a.	n.a.	n.a.	n.a.	n.a.	brown_0001	n.a.	n.a.	n.a.	n.a.	brown_0001	n.a.	brown_0006	brown_0015	brown_0001	n.a.	n.a.	brown_0002	brown_0026	n.a.	brown_0013	n.a.	n.a.	n.a.	n.a.	n.a.	n.a.	brown_0007	brown_0002	n.a.	n.a.	n.a.
CK_00045672	brown	n.a.	n.a.	n.a.	n.a.	n.a.	n.a.	n.a.	brown_0007	n.a.	n.a.	n.a.	n.a.	n.a.	n.a.	n.a.	n.a.	n.a.	n.a.	n.a.	n.a.	n.a.	n.a.	n.a.	n.a.	n.a.	n.a.	n.a.	n.a.	n.a.	n.a.	n.a.	n.a.	n.a.	n.a.	n.a.	n.a.	n.a.	n.a.	n.a.	n.a.	n.a.	n.a.	n.a.	n.a.	n.a.	n.a.	n.a.	n.a.
CK_00054643	brown	n.a.	n.a.	n.a.	n.a.	n.a.	n.a.	n.a.	brown_0008	n.a.	brown_0002	n.a.	n.a.	n.a.	n.a.	n.a.	n.a.	brown_0003	n.a.	n.a.	brown_0002	n.a.	n.a.	n.a.	n.a.	n.a.	n.a.	n.a.	n.a.	n.a.	n.a.	n.a.	n.a.	n.a.	n.a.	brown_0001	n.a.	n.a.	n.a.	n.a.	n.a.	n.a.	n.a.	n.a.	n.a.	n.a.	n.a.	n.a.	n.a.
CK_00034303	brown	n.a.	n.a.	n.a.	n.a.	n.a.	n.a.	n.a.	brown_0009	n.a.	brown_0004	n.a.	brown_0010	brown_0007	n.a.	n.a.	brown_0001	brown_0008	n.a.	n.a.	brown_0003	brown_0008	n.a.	n.a.	n.a.	n.a.	n.a.	n.a.	n.a.	n.a.	n.a.	n.a.	n.a.	n.a.	n.a.	n.a.	n.a.	n.a.	n.a.	n.a.	n.a.	n.a.	n.a.	n.a.	brown_0009	brown_0002	n.a.	n.a.	brown_0003
CK_00044380	brown	n.a.	n.a.	n.a.	n.a.	n.a.	n.a.	n.a.	brown_0009	n.a.	n.a.	n.a.	n.a.	n.a.	n.a.	n.a.	n.a.	n.a.	n.a.	n.a.	brown_0003	brown_0004	n.a.	n.a.	n.a.	n.a.	n.a.	n.a.	n.a.	n.a.	n.a.	n.a.	n.a.	n.a.	brown_0010	n.a.	n.a.	brown_0006	n.a.	n.a.	n.a.	n.a.	n.a.	brown_0001	n.a.	brown_0002	n.a.	n.a.	n.a.
CK_00050864	brown	n.a.	n.a.	n.a.	n.a.	n.a.	n.a.	n.a.	brown_0010	n.a.	n.a.	n.a.	n.a.	n.a.	n.a.	n.a.	n.a.	n.a.	n.a.	n.a.	brown_0012	n.a.	n.a.	n.a.	n.a.	n.a.	n.a.	n.a.	n.a.	n.a.	n.a.	n.a.	n.a.	n.a.	n.a.	brown_0005	brown_0006	brown_0015	brown_0010	n.a.	n.a.	n.a.	n.a.	n.a.	n.a.	n.a.	n.a.	n.a.	n.a.
CK_00035967	brown	n.a.	n.a.	n.a.	n.a.	n.a.	n.a.	n.a.	brown_0012	n.a.	n.a.	n.a.	n.a.	n.a.	n.a.	n.a.	n.a.	n.a.	n.a.	n.a.	n.a.	n.a.	n.a.	n.a.	n.a.	n.a.	n.a.	n.a.	n.a.	n.a.	n.a.	n.a.	brown_0016	n.a.	n.a.	brown_0008	n.a.	n.a.	n.a.	n.a.	n.a.	n.a.	n.a.	n.a.	n.a.	n.a.	n.a.	n.a.	n.a.
CK_00053945	brown	n.a.	n.a.	n.a.	n.a.	n.a.	n.a.	n.a.	brown_0013	n.a.	n.a.	n.a.	n.a.	n.a.	brown_0002	n.a.	n.a.	brown_0007	n.a.	n.a.	n.a.	n.a.	n.a.	n.a.	n.a.	n.a.	n.a.	n.a.	n.a.	n.a.	n.a.	n.a.	brown_0007	brown_0001	brown_0014	n.a.	n.a.	n.a.	n.a.	n.a.	n.a.	n.a.	n.a.	n.a.	brown_0007	n.a.	n.a.	brown_0003	n.a.
CK_00055589	brown	n.a.	n.a.	n.a.	n.a.	n.a.	n.a.	n.a.	brown_0013	n.a.	n.a.	n.a.	n.a.	n.a.	brown_0002	n.a.	n.a.	n.a.	n.a.	n.a.	n.a.	n.a.	n.a.	n.a.	n.a.	n.a.	n.a.	n.a.	n.a.	n.a.	n.a.	n.a.	brown_0007	brown_0001	brown_0013	n.a.	brown_0011	n.a.	n.a.	n.a.	n.a.	n.a.	n.a.	n.a.	brown_0002	n.a.	n.a.	n.a.	n.a.
CK_00001575	blue	n.a.	n.a.	n.a.	n.a.	n.a.	n.a.	n.a.	n.a.	blue_0001	n.a.	blue_0012	n.a.	n.a.	n.a.	n.a.	n.a.	n.a.	n.a.	n.a.	n.a.	n.a.	n.a.	n.a.	blue_0010	blue_0003	n.a.	n.a.	n.a.	n.a.	n.a.	n.a.	n.a.	n.a.	n.a.	n.a.	n.a.	n.a.	n.a.	n.a.	n.a.	n.a.	n.a.	n.a.	n.a.	n.a.	n.a.	n.a.	n.a.
CK_00001404	blue	n.a.	n.a.	n.a.	n.a.	n.a.	n.a.	n.a.	n.a.	blue_0001	n.a.	blue_0012	n.a.	n.a.	n.a.	n.a.	n.a.	n.a.	n.a.	n.a.	n.a.	n.a.	n.a.	n.a.	blue_0010	blue_0003	n.a.	n.a.	n.a.	n.a.	n.a.	n.a.	n.a.	n.a.	n.a.	n.a.	n.a.	n.a.	n.a.	n.a.	n.a.	n.a.	n.a.	n.a.	n.a.	n.a.	n.a.	n.a.	n.a.
CK_00001574	blue	n.a.	n.a.	n.a.	n.a.	n.a.	n.a.	n.a.	n.a.	blue_0001	n.a.	blue_0012	n.a.	n.a.	n.a.	n.a.	n.a.	n.a.	n.a.	n.a.	n.a.	n.a.	n.a.	n.a.	blue_0010	blue_0003	n.a.	n.a.	n.a.	n.a.	n.a.	n.a.	n.a.	n.a.	n.a.	n.a.	n.a.	n.a.	n.a.	n.a.	n.a.	n.a.	n.a.	n.a.	n.a.	n.a.	n.a.	n.a.	n.a.
CK_00001881	blue	n.a.	n.a.	n.a.	n.a.	n.a.	n.a.	n.a.	n.a.	blue_0011	n.a.	n.a.	n.a.	n.a.	n.a.	n.a.	n.a.	blue_0018	n.a.	n.a.	n.a.	n.a.	n.a.	n.a.	n.a.	blue_0012	n.a.	n.a.	n.a.	n.a.	n.a.	n.a.	n.a.	n.a.	n.a.	n.a.	n.a.	n.a.	n.a.	n.a.	n.a.	n.a.	n.a.	blue_0001	blue_0003	n.a.	n.a.	n.a.	n.a.
CK_00000061	blue	n.a.	n.a.	n.a.	n.a.	n.a.	n.a.	n.a.	n.a.	blue_0014	n.a.	n.a.	n.a.	n.a.	n.a.	n.a.	n.a.	n.a.	n.a.	n.a.	n.a.	n.a.	n.a.	n.a.	n.a.	n.a.	n.a.	blue_0032	n.a.	n.a.	n.a.	n.a.	n.a.	n.a.	n.a.	n.a.	n.a.	n.a.	n.a.	n.a.	n.a.	n.a.	blue_0025	n.a.	n.a.	n.a.	n.a.	n.a.	n.a.
CK_00009018	blue	n.a.	n.a.	n.a.	n.a.	n.a.	n.a.	n.a.	n.a.	blue_0014	n.a.	n.a.	n.a.	n.a.	n.a.	n.a.	n.a.	n.a.	blue_0006	n.a.	n.a.	n.a.	n.a.	n.a.	n.a.	n.a.	n.a.	blue_0032	n.a.	n.a.	n.a.	n.a.	n.a.	n.a.	n.a.	n.a.	n.a.	n.a.	n.a.	n.a.	n.a.	n.a.	n.a.	n.a.	n.a.	n.a.	n.a.	n.a.	n.a.
CK_00051520	turquoise	n.a.	n.a.	n.a.	n.a.	n.a.	n.a.	n.a.	n.a.	turquoise_0001	n.a.	turquoise_0018	n.a.	n.a.	n.a.	n.a.	n.a.	n.a.	n.a.	n.a.	n.a.	n.a.	n.a.	n.a.	turquoise_0029	n.a.	n.a.	n.a.	n.a.	n.a.	n.a.	n.a.	n.a.	n.a.	n.a.	n.a.	n.a.	n.a.	n.a.	n.a.	n.a.	n.a.	n.a.	n.a.	n.a.	n.a.	n.a.	n.a.	n.a.
CK_00001845	turquoise	n.a.	n.a.	n.a.	n.a.	n.a.	n.a.	n.a.	n.a.	turquoise_0002	n.a.	n.a.	n.a.	n.a.	n.a.	turquoise_0012	turquoise_0013	turquoise_0024	n.a.	n.a.	n.a.	n.a.	n.a.	turquoise_0001	turquoise_0006	n.a.	n.a.	n.a.	n.a.	n.a.	n.a.	n.a.	n.a.	n.a.	n.a.	n.a.	n.a.	n.a.	n.a.	n.a.	n.a.	n.a.	n.a.	n.a.	n.a.	n.a.	n.a.	n.a.	n.a.
CK_00049673	turquoise	n.a.	n.a.	n.a.	n.a.	n.a.	n.a.	n.a.	n.a.	turquoise_0002	n.a.	n.a.	n.a.	n.a.	n.a.	n.a.	n.a.	turquoise_0026	turquoise_0009	turquoise_0005	n.a.	n.a.	turquoise_0004	turquoise_0015	turquoise_0015	turquoise_0004	n.a.	n.a.	n.a.	n.a.	n.a.	n.a.	n.a.	n.a.	n.a.	n.a.	n.a.	n.a.	n.a.	n.a.	n.a.	n.a.	n.a.	n.a.	n.a.	n.a.	n.a.	n.a.	n.a.
CK_00051409	turquoise	n.a.	n.a.	n.a.	n.a.	n.a.	n.a.	n.a.	n.a.	turquoise_0002	n.a.	n.a.	n.a.	n.a.	n.a.	n.a.	n.a.	n.a.	turquoise_0008	n.a.	n.a.	n.a.	turquoise_0012	n.a.	turquoise_0002	n.a.	turquoise_0017	n.a.	n.a.	n.a.	n.a.	n.a.	n.a.	n.a.	n.a.	n.a.	n.a.	n.a.	n.a.	n.a.	n.a.	n.a.	n.a.	n.a.	n.a.	n.a.	n.a.	n.a.	n.a.
CK_00003983	turquoise	n.a.	n.a.	n.a.	n.a.	n.a.	n.a.	n.a.	n.a.	turquoise_0002	n.a.	n.a.	n.a.	n.a.	turquoise_0001	turquoise_0012	n.a.	turquoise_0023	turquoise_0008	turquoise_0005	turquoise_0001	n.a.	turquoise_0004	n.a.	turquoise_0014	n.a.	n.a.	n.a.	n.a.	n.a.	n.a.	n.a.	n.a.	n.a.	n.a.	n.a.	n.a.	n.a.	turquoise_0001	n.a.	n.a.	n.a.	n.a.	n.a.	n.a.	n.a.	n.a.	n.a.	n.a.
CK_00004221	turquoise	n.a.	n.a.	n.a.	n.a.	n.a.	n.a.	n.a.	n.a.	turquoise_0002	n.a.	n.a.	n.a.	n.a.	n.a.	n.a.	turquoise_0020	turquoise_0002	turquoise_0008	turquoise_0005	n.a.	n.a.	turquoise_0004	n.a.	n.a.	n.a.	turquoise_0001	n.a.	n.a.	n.a.	n.a.	n.a.	n.a.	n.a.	n.a.	n.a.	n.a.	n.a.	n.a.	n.a.	n.a.	n.a.	n.a.	n.a.	n.a.	n.a.	n.a.	n.a.	n.a.
CK_00039038	turquoise	n.a.	n.a.	n.a.	n.a.	n.a.	n.a.	n.a.	n.a.	turquoise_0005	n.a.	n.a.	n.a.	n.a.	n.a.	turquoise_0019	turquoise_0007	n.a.	n.a.	turquoise_0014	n.a.	n.a.	turquoise_0015	turquoise_0022	turquoise_0024	n.a.	turquoise_0004	n.a.	n.a.	n.a.	n.a.	n.a.	n.a.	n.a.	n.a.	n.a.	n.a.	n.a.	n.a.	n.a.	n.a.	n.a.	n.a.	n.a.	n.a.	n.a.	n.a.	n.a.	n.a.
CK_00004054	turquoise	n.a.	n.a.	n.a.	n.a.	n.a.	n.a.	n.a.	n.a.	turquoise_0005	n.a.	turquoise_0025	n.a.	n.a.	n.a.	n.a.	n.a.	n.a.	n.a.	n.a.	n.a.	n.a.	n.a.	n.a.	n.a.	turquoise_0003	n.a.	n.a.	n.a.	n.a.	n.a.	n.a.	n.a.	n.a.	n.a.	n.a.	n.a.	n.a.	n.a.	n.a.	n.a.	n.a.	n.a.	n.a.	n.a.	n.a.	n.a.	n.a.	n.a.
CK_00003947	turquoise	n.a.	n.a.	n.a.	n.a.	n.a.	n.a.	n.a.	n.a.	turquoise_0005	n.a.	turquoise_0009	n.a.	n.a.	n.a.	turquoise_0012	turquoise_0004	n.a.	turquoise_0010	turquoise_0005	n.a.	n.a.	turquoise_0005	turquoise_0004	n.a.	n.a.	turquoise_0029	n.a.	n.a.	n.a.	n.a.	n.a.	n.a.	n.a.	n.a.	n.a.	n.a.	n.a.	n.a.	n.a.	n.a.	n.a.	n.a.	n.a.	n.a.	n.a.	n.a.	n.a.	n.a.
CK_00003948	turquoise	n.a.	n.a.	n.a.	n.a.	n.a.	n.a.	n.a.	n.a.	turquoise_0005	n.a.	n.a.	n.a.	n.a.	n.a.	turquoise_0012	turquoise_0004	n.a.	turquoise_0010	turquoise_0005	n.a.	n.a.	turquoise_0005	turquoise_0004	n.a.	turquoise_0011	turquoise_0029	n.a.	n.a.	n.a.	n.a.	n.a.	n.a.	n.a.	n.a.	n.a.	n.a.	n.a.	n.a.	n.a.	n.a.	n.a.	n.a.	n.a.	n.a.	n.a.	n.a.	n.a.	n.a.
CK_00047648	turquoise	n.a.	n.a.	n.a.	n.a.	n.a.	n.a.	n.a.	n.a.	turquoise_0006	n.a.	n.a.	n.a.	n.a.	n.a.	turquoise_0008	turquoise_0009	n.a.	n.a.	turquoise_0010	n.a.	n.a.	turquoise_0040	turquoise_0025	turquoise_0019	turquoise_0012	n.a.	n.a.	n.a.	n.a.	n.a.	n.a.	n.a.	n.a.	n.a.	n.a.	n.a.	n.a.	n.a.	n.a.	n.a.	n.a.	n.a.	n.a.	n.a.	n.a.	n.a.	n.a.	n.a.
CK_00053601	turquoise	n.a.	n.a.	n.a.	n.a.	n.a.	n.a.	n.a.	n.a.	turquoise_0007	n.a.	n.a.	n.a.	n.a.	n.a.	turquoise_0025	n.a.	turquoise_0023	n.a.	turquoise_0005	n.a.	n.a.	turquoise_0012	n.a.	n.a.	n.a.	n.a.	n.a.	n.a.	n.a.	n.a.	n.a.	n.a.	n.a.	n.a.	n.a.	n.a.	n.a.	n.a.	n.a.	n.a.	n.a.	n.a.	n.a.	n.a.	n.a.	n.a.	n.a.	n.a.
CK_00055203	turquoise	n.a.	n.a.	n.a.	n.a.	n.a.	n.a.	n.a.	n.a.	turquoise_0008	n.a.	n.a.	n.a.	n.a.	n.a.	turquoise_0011	turquoise_0005	turquoise_0021	turquoise_0009	n.a.	n.a.	n.a.	turquoise_0010	turquoise_0012	turquoise_0018	n.a.	turquoise_0026	n.a.	n.a.	n.a.	n.a.	n.a.	n.a.	n.a.	n.a.	n.a.	n.a.	n.a.	n.a.	n.a.	n.a.	n.a.	n.a.	n.a.	n.a.	n.a.	n.a.	n.a.	n.a.
CK_00048029	turquoise	n.a.	n.a.	n.a.	n.a.	n.a.	n.a.	n.a.	n.a.	turquoise_0009	n.a.	n.a.	n.a.	n.a.	n.a.	n.a.	n.a.	n.a.	turquoise_0008	n.a.	n.a.	n.a.	n.a.	n.a.	turquoise_0014	n.a.	turquoise_0015	n.a.	n.a.	n.a.	n.a.	n.a.	n.a.	n.a.	n.a.	n.a.	n.a.	n.a.	n.a.	n.a.	n.a.	n.a.	n.a.	n.a.	n.a.	n.a.	n.a.	n.a.	n.a.
CK_00056781	turquoise	n.a.	n.a.	n.a.	n.a.	n.a.	n.a.	n.a.	n.a.	turquoise_0012	n.a.	turquoise_0012	n.a.	n.a.	n.a.	turquoise_0001	n.a.	n.a.	n.a.	turquoise_0005	n.a.	n.a.	turquoise_0012	turquoise_0005	n.a.	turquoise_0005	n.a.	n.a.	n.a.	n.a.	n.a.	n.a.	n.a.	n.a.	n.a.	n.a.	n.a.	n.a.	n.a.	n.a.	n.a.	n.a.	n.a.	n.a.	n.a.	n.a.	n.a.	n.a.	n.a.
CK_00001712	turquoise	n.a.	n.a.	n.a.	n.a.	n.a.	n.a.	n.a.	n.a.	turquoise_0012	n.a.	n.a.	n.a.	n.a.	n.a.	turquoise_0012	turquoise_0004	n.a.	n.a.	turquoise_0005	n.a.	n.a.	turquoise_0005	turquoise_0004	n.a.	n.a.	turquoise_0008	n.a.	n.a.	n.a.	n.a.	n.a.	n.a.	n.a.	n.a.	n.a.	n.a.	n.a.	n.a.	n.a.	n.a.	n.a.	n.a.	n.a.	n.a.	n.a.	n.a.	n.a.	n.a.
CK_00004199	turquoise	n.a.	n.a.	n.a.	n.a.	n.a.	n.a.	n.a.	n.a.	turquoise_0012	n.a.	n.a.	n.a.	n.a.	n.a.	turquoise_0042	n.a.	turquoise_0015	n.a.	turquoise_0029	n.a.	n.a.	n.a.	n.a.	n.a.	n.a.	turquoise_0001	n.a.	n.a.	n.a.	n.a.	n.a.	n.a.	n.a.	n.a.	n.a.	n.a.	n.a.	n.a.	n.a.	n.a.	n.a.	n.a.	n.a.	n.a.	n.a.	n.a.	n.a.	n.a.
CK_00050592	turquoise	n.a.	n.a.	n.a.	n.a.	n.a.	n.a.	n.a.	n.a.	turquoise_0013	n.a.	n.a.	n.a.	n.a.	n.a.	n.a.	turquoise_0014	n.a.	n.a.	n.a.	n.a.	n.a.	n.a.	n.a.	turquoise_0025	turquoise_0020	n.a.	n.a.	n.a.	n.a.	n.a.	n.a.	n.a.	n.a.	n.a.	n.a.	n.a.	n.a.	n.a.	n.a.	n.a.	n.a.	n.a.	n.a.	n.a.	n.a.	n.a.	n.a.	n.a.
CK_00001429	turquoise	n.a.	n.a.	n.a.	n.a.	n.a.	n.a.	n.a.	n.a.	turquoise_0013	n.a.	n.a.	n.a.	n.a.	n.a.	n.a.	turquoise_0014	n.a.	n.a.	n.a.	n.a.	n.a.	n.a.	n.a.	turquoise_0025	turquoise_0020	n.a.	n.a.	n.a.	n.a.	n.a.	n.a.	n.a.	n.a.	n.a.	n.a.	n.a.	n.a.	n.a.	n.a.	n.a.	n.a.	n.a.	n.a.	n.a.	n.a.	n.a.	n.a.	n.a.
CK_00001606	turquoise	n.a.	n.a.	n.a.	n.a.	n.a.	n.a.	n.a.	n.a.	turquoise_0014	n.a.	n.a.	n.a.	n.a.	n.a.	n.a.	n.a.	n.a.	n.a.	n.a.	n.a.	n.a.	n.a.	n.a.	n.a.	n.a.	n.a.	n.a.	n.a.	n.a.	n.a.	n.a.	n.a.	n.a.	n.a.	n.a.	n.a.	n.a.	n.a.	n.a.	n.a.	n.a.	n.a.	n.a.	n.a.	n.a.	n.a.	n.a.	n.a.
CK_00045910	turquoise	n.a.	n.a.	n.a.	n.a.	n.a.	n.a.	n.a.	n.a.	turquoise_0019	n.a.	turquoise_0002	n.a.	n.a.	n.a.	n.a.	n.a.	n.a.	n.a.	turquoise_0001	n.a.	n.a.	n.a.	n.a.	n.a.	n.a.	n.a.	n.a.	n.a.	n.a.	n.a.	n.a.	n.a.	n.a.	n.a.	n.a.	n.a.	n.a.	n.a.	n.a.	n.a.	n.a.	n.a.	n.a.	n.a.	n.a.	n.a.	n.a.	n.a.
CK_00056193	turquoise	n.a.	n.a.	n.a.	n.a.	n.a.	n.a.	n.a.	n.a.	turquoise_0019	n.a.	turquoise_0006	n.a.	n.a.	n.a.	n.a.	turquoise_0004	turquoise_0036	n.a.	turquoise_0005	n.a.	n.a.	n.a.	turquoise_0037	turquoise_0013	n.a.	turquoise_0001	n.a.	n.a.	n.a.	n.a.	n.a.	n.a.	n.a.	n.a.	n.a.	n.a.	n.a.	n.a.	n.a.	n.a.	n.a.	n.a.	n.a.	n.a.	n.a.	n.a.	n.a.	n.a.
CK_00046472	turquoise	n.a.	n.a.	n.a.	n.a.	n.a.	n.a.	n.a.	n.a.	turquoise_0021	n.a.	n.a.	n.a.	n.a.	n.a.	turquoise_0032	turquoise_0003	turquoise_0025	n.a.	turquoise_0028	n.a.	n.a.	n.a.	turquoise_0010	n.a.	n.a.	n.a.	n.a.	n.a.	n.a.	n.a.	n.a.	n.a.	n.a.	n.a.	n.a.	n.a.	n.a.	n.a.	n.a.	n.a.	n.a.	n.a.	n.a.	n.a.	n.a.	n.a.	n.a.	n.a.
CK_00045514	turquoise	n.a.	n.a.	n.a.	n.a.	n.a.	n.a.	n.a.	n.a.	turquoise_0021	n.a.	turquoise_0013	n.a.	n.a.	n.a.	turquoise_0039	n.a.	turquoise_0002	turquoise_0014	turquoise_0001	n.a.	n.a.	n.a.	n.a.	n.a.	turquoise_0004	n.a.	n.a.	n.a.	n.a.	n.a.	n.a.	n.a.	n.a.	n.a.	n.a.	n.a.	n.a.	n.a.	n.a.	n.a.	n.a.	n.a.	n.a.	n.a.	n.a.	n.a.	n.a.	n.a.
CK_00046206	turquoise	n.a.	n.a.	n.a.	n.a.	n.a.	n.a.	n.a.	n.a.	turquoise_0022	n.a.	n.a.	n.a.	n.a.	n.a.	turquoise_0002	turquoise_0006	turquoise_0035	n.a.	turquoise_0001	n.a.	n.a.	turquoise_0001	n.a.	n.a.	turquoise_0005	n.a.	n.a.	n.a.	n.a.	n.a.	n.a.	n.a.	n.a.	n.a.	n.a.	n.a.	n.a.	n.a.	n.a.	n.a.	n.a.	n.a.	n.a.	n.a.	n.a.	n.a.	n.a.	n.a.
CK_00054855	turquoise	n.a.	n.a.	n.a.	n.a.	n.a.	n.a.	n.a.	n.a.	turquoise_0022	n.a.	n.a.	n.a.	n.a.	n.a.	n.a.	turquoise_0011	turquoise_0020	n.a.	turquoise_0013	n.a.	n.a.	turquoise_0027	turquoise_0002	n.a.	n.a.	turquoise_0015	n.a.	n.a.	n.a.	n.a.	n.a.	n.a.	n.a.	n.a.	n.a.	n.a.	n.a.	n.a.	n.a.	n.a.	n.a.	n.a.	n.a.	n.a.	n.a.	n.a.	n.a.	n.a.
CK_00001210	turquoise	n.a.	n.a.	n.a.	n.a.	n.a.	n.a.	n.a.	n.a.	turquoise_0023	n.a.	turquoise_0023	n.a.	n.a.	n.a.	turquoise_0023	turquoise_0016	turquoise_0001	turquoise_0021	turquoise_0016	n.a.	n.a.	turquoise_0022	turquoise_0020	turquoise_0027	turquoise_0010	turquoise_0025	n.a.	n.a.	n.a.	n.a.	n.a.	n.a.	n.a.	n.a.	n.a.	n.a.	n.a.	n.a.	n.a.	n.a.	n.a.	n.a.	n.a.	n.a.	n.a.	n.a.	n.a.	n.a.
CK_00045943	turquoise	n.a.	n.a.	n.a.	n.a.	n.a.	n.a.	n.a.	n.a.	turquoise_0024	n.a.	n.a.	n.a.	n.a.	n.a.	turquoise_0012	n.a.	n.a.	n.a.	turquoise_0005	n.a.	n.a.	turquoise_0004	turquoise_0005	turquoise_0002	n.a.	n.a.	n.a.	n.a.	n.a.	n.a.	n.a.	n.a.	n.a.	n.a.	n.a.	n.a.	n.a.	n.a.	n.a.	n.a.	n.a.	n.a.	n.a.	n.a.	n.a.	n.a.	n.a.	n.a.
CK_00004161	turquoise	n.a.	n.a.	n.a.	n.a.	n.a.	n.a.	n.a.	n.a.	turquoise_0024	n.a.	n.a.	n.a.	n.a.	n.a.	turquoise_0022	turquoise_0033	turquoise_0008	n.a.	turquoise_0027	n.a.	n.a.	turquoise_0043	turquoise_0001	turquoise_0002	n.a.	n.a.	n.a.	n.a.	n.a.	n.a.	n.a.	n.a.	n.a.	n.a.	n.a.	n.a.	n.a.	n.a.	n.a.	n.a.	n.a.	n.a.	n.a.	n.a.	n.a.	n.a.	n.a.	n.a.
CK_00004058	turquoise	n.a.	n.a.	n.a.	n.a.	n.a.	n.a.	n.a.	n.a.	turquoise_0024	n.a.	n.a.	n.a.	n.a.	n.a.	turquoise_0004	n.a.	turquoise_0011	turquoise_0017	turquoise_0023	n.a.	n.a.	turquoise_0037	turquoise_0007	turquoise_0009	n.a.	n.a.	n.a.	n.a.	n.a.	n.a.	n.a.	n.a.	n.a.	n.a.	n.a.	n.a.	n.a.	n.a.	n.a.	n.a.	n.a.	n.a.	n.a.	n.a.	n.a.	n.a.	n.a.	n.a.
CK_00044023	turquoise	n.a.	n.a.	n.a.	n.a.	n.a.	n.a.	n.a.	n.a.	turquoise_0025	n.a.	n.a.	n.a.	n.a.	n.a.	n.a.	turquoise_0010	n.a.	n.a.	turquoise_0034	n.a.	n.a.	n.a.	n.a.	n.a.	n.a.	n.a.	n.a.	n.a.	n.a.	n.a.	n.a.	n.a.	n.a.	n.a.	n.a.	n.a.	n.a.	n.a.	n.a.	n.a.	n.a.	n.a.	n.a.	n.a.	n.a.	n.a.	n.a.	n.a.
CK_00042323	turquoise	n.a.	n.a.	n.a.	n.a.	n.a.	n.a.	n.a.	n.a.	turquoise_0025	n.a.	n.a.	n.a.	n.a.	n.a.	n.a.	n.a.	turquoise_0002	n.a.	n.a.	n.a.	n.a.	n.a.	n.a.	turquoise_0009	n.a.	turquoise_0006	n.a.	n.a.	n.a.	n.a.	n.a.	n.a.	n.a.	n.a.	n.a.	n.a.	n.a.	n.a.	n.a.	n.a.	n.a.	n.a.	n.a.	n.a.	n.a.	n.a.	n.a.	n.a.
CK_00045754	turquoise	n.a.	n.a.	n.a.	n.a.	n.a.	n.a.	n.a.	n.a.	turquoise_0025	n.a.	n.a.	n.a.	n.a.	n.a.	n.a.	turquoise_0010	n.a.	n.a.	turquoise_0034	n.a.	n.a.	turquoise_0013	turquoise_0024	n.a.	n.a.	n.a.	n.a.	n.a.	n.a.	turquoise_0006	n.a.	n.a.	n.a.	n.a.	n.a.	n.a.	n.a.	n.a.	turquoise_0002	n.a.	n.a.	n.a.	n.a.	n.a.	n.a.	n.a.	n.a.	n.a.
CK_00057397	turquoise	n.a.	n.a.	n.a.	n.a.	n.a.	n.a.	n.a.	n.a.	turquoise_0026	n.a.	n.a.	n.a.	n.a.	n.a.	turquoise_0044	turquoise_0009	n.a.	n.a.	turquoise_0015	n.a.	n.a.	turquoise_0034	turquoise_0017	n.a.	n.a.	n.a.	n.a.	n.a.	n.a.	n.a.	n.a.	n.a.	n.a.	n.a.	n.a.	n.a.	n.a.	turquoise_0001	n.a.	n.a.	n.a.	n.a.	n.a.	n.a.	n.a.	n.a.	n.a.	n.a.
CK_00044751	turquoise	n.a.	n.a.	n.a.	n.a.	n.a.	n.a.	n.a.	n.a.	turquoise_0026	n.a.	n.a.	n.a.	n.a.	n.a.	turquoise_0013	turquoise_0019	n.a.	n.a.	turquoise_0031	n.a.	n.a.	turquoise_0011	n.a.	n.a.	n.a.	n.a.	n.a.	n.a.	n.a.	n.a.	n.a.	n.a.	n.a.	n.a.	n.a.	n.a.	n.a.	n.a.	n.a.	n.a.	n.a.	n.a.	n.a.	n.a.	n.a.	n.a.	n.a.	n.a.
CK_00004159	turquoise	n.a.	n.a.	n.a.	n.a.	n.a.	n.a.	n.a.	n.a.	turquoise_0027	n.a.	turquoise_0015	n.a.	n.a.	n.a.	turquoise_0043	turquoise_0031	turquoise_0029	n.a.	turquoise_0017	n.a.	n.a.	turquoise_0008	turquoise_0036	turquoise_0020	turquoise_0002	n.a.	n.a.	n.a.	n.a.	n.a.	n.a.	n.a.	n.a.	n.a.	n.a.	n.a.	n.a.	n.a.	n.a.	n.a.	n.a.	n.a.	n.a.	n.a.	n.a.	n.a.	n.a.	n.a.
CK_00001262	turquoise	n.a.	n.a.	n.a.	n.a.	n.a.	n.a.	n.a.	n.a.	turquoise_0028	n.a.	n.a.	n.a.	n.a.	n.a.	n.a.	n.a.	turquoise_0026	n.a.	turquoise_0039	n.a.	n.a.	turquoise_0033	turquoise_0027	turquoise_0026	turquoise_0009	n.a.	n.a.	n.a.	n.a.	n.a.	n.a.	n.a.	n.a.	n.a.	n.a.	n.a.	n.a.	n.a.	n.a.	n.a.	n.a.	n.a.	n.a.	n.a.	n.a.	n.a.	n.a.	n.a.
CK_00044132	brown	n.a.	n.a.	n.a.	n.a.	n.a.	n.a.	n.a.	n.a.	brown_0002	n.a.	n.a.	n.a.	n.a.	n.a.	n.a.	brown_0006	n.a.	n.a.	n.a.	n.a.	n.a.	brown_0009	n.a.	n.a.	n.a.	n.a.	n.a.	n.a.	n.a.	brown_0015	n.a.	n.a.	n.a.	brown_0002	brown_0028	n.a.	brown_0006	n.a.	n.a.	brown_0005	brown_0002	brown_0001	n.a.	n.a.	brown_0002	n.a.	n.a.	n.a.
CK_00003496	brown	n.a.	n.a.	n.a.	n.a.	n.a.	n.a.	n.a.	n.a.	brown_0002	n.a.	brown_0004	brown_0005	brown_0001	brown_0009	brown_0007	n.a.	n.a.	n.a.	n.a.	n.a.	brown_0001	n.a.	n.a.	n.a.	n.a.	n.a.	n.a.	n.a.	brown_0001	n.a.	n.a.	n.a.	n.a.	n.a.	brown_0002	brown_0005	brown_0015	brown_0002	n.a.	n.a.	n.a.	n.a.	n.a.	n.a.	n.a.	n.a.	n.a.	n.a.
CK_00039687	brown	n.a.	n.a.	n.a.	n.a.	n.a.	n.a.	n.a.	n.a.	brown_0004	n.a.	n.a.	n.a.	brown_0012	n.a.	n.a.	n.a.	n.a.	n.a.	n.a.	n.a.	n.a.	n.a.	n.a.	n.a.	n.a.	n.a.	n.a.	brown_0004	brown_0004	n.a.	n.a.	n.a.	n.a.	n.a.	brown_0010	n.a.	n.a.	n.a.	n.a.	n.a.	n.a.	n.a.	n.a.	n.a.	n.a.	n.a.	n.a.	n.a.
CK_00056303	brown	n.a.	n.a.	n.a.	n.a.	n.a.	n.a.	n.a.	n.a.	brown_0004	n.a.	n.a.	n.a.	n.a.	n.a.	n.a.	n.a.	n.a.	n.a.	n.a.	n.a.	n.a.	n.a.	n.a.	n.a.	n.a.	n.a.	n.a.	n.a.	n.a.	n.a.	n.a.	n.a.	n.a.	brown_0006	brown_0012	n.a.	n.a.	n.a.	n.a.	n.a.	n.a.	n.a.	n.a.	n.a.	n.a.	n.a.	n.a.	n.a.
CK_00045496	brown	n.a.	n.a.	n.a.	n.a.	n.a.	n.a.	n.a.	n.a.	brown_0005	n.a.	n.a.	n.a.	n.a.	n.a.	n.a.	brown_0003	n.a.	n.a.	n.a.	n.a.	n.a.	n.a.	n.a.	brown_0001	n.a.	brown_0004	n.a.	n.a.	n.a.	n.a.	n.a.	n.a.	n.a.	n.a.	brown_0008	n.a.	n.a.	n.a.	n.a.	n.a.	n.a.	brown_0001	n.a.	n.a.	brown_0002	n.a.	n.a.	n.a.
CK_00041375	brown	n.a.	n.a.	n.a.	n.a.	n.a.	n.a.	n.a.	n.a.	brown_0005	n.a.	n.a.	n.a.	n.a.	n.a.	n.a.	brown_0003	n.a.	n.a.	n.a.	n.a.	n.a.	n.a.	n.a.	brown_0001	brown_0005	brown_0004	n.a.	n.a.	n.a.	brown_0002	n.a.	n.a.	n.a.	n.a.	brown_0008	n.a.	brown_0002	n.a.	n.a.	n.a.	n.a.	brown_0001	n.a.	n.a.	brown_0002	n.a.	n.a.	n.a.
CK_00045604	brown	n.a.	n.a.	n.a.	n.a.	n.a.	n.a.	n.a.	n.a.	brown_0005	n.a.	n.a.	n.a.	n.a.	n.a.	n.a.	brown_0003	n.a.	n.a.	n.a.	n.a.	n.a.	n.a.	n.a.	brown_0001	brown_0003	brown_0004	n.a.	n.a.	n.a.	brown_0002	n.a.	n.a.	n.a.	n.a.	brown_0008	n.a.	brown_0002	n.a.	n.a.	n.a.	n.a.	brown_0001	n.a.	n.a.	brown_0002	n.a.	n.a.	n.a.
CK_00049501	brown	n.a.	n.a.	n.a.	n.a.	n.a.	n.a.	n.a.	n.a.	brown_0005	n.a.	n.a.	n.a.	n.a.	n.a.	n.a.	brown_0003	n.a.	n.a.	n.a.	n.a.	n.a.	n.a.	n.a.	brown_0001	brown_0003	brown_0004	n.a.	n.a.	n.a.	n.a.	n.a.	n.a.	n.a.	n.a.	brown_0008	n.a.	brown_0002	n.a.	n.a.	n.a.	n.a.	brown_0001	n.a.	n.a.	brown_0002	n.a.	n.a.	n.a.
CK_00043963	brown	n.a.	n.a.	n.a.	n.a.	n.a.	n.a.	n.a.	n.a.	brown_0005	n.a.	n.a.	n.a.	n.a.	n.a.	n.a.	brown_0003	n.a.	n.a.	n.a.	n.a.	n.a.	n.a.	n.a.	brown_0001	brown_0003	brown_0004	n.a.	n.a.	n.a.	n.a.	n.a.	n.a.	n.a.	n.a.	brown_0008	n.a.	brown_0002	n.a.	n.a.	n.a.	n.a.	brown_0001	n.a.	n.a.	brown_0002	n.a.	n.a.	n.a.
CK_00051608	brown	n.a.	n.a.	n.a.	n.a.	n.a.	n.a.	n.a.	n.a.	brown_0005	n.a.	n.a.	n.a.	n.a.	n.a.	n.a.	brown_0003	n.a.	n.a.	n.a.	n.a.	n.a.	n.a.	n.a.	n.a.	n.a.	n.a.	n.a.	n.a.	n.a.	n.a.	n.a.	n.a.	n.a.	n.a.	brown_0008	n.a.	n.a.	n.a.	n.a.	n.a.	n.a.	brown_0001	n.a.	n.a.	brown_0002	n.a.	n.a.	n.a.
CK_00056815	brown	n.a.	n.a.	n.a.	n.a.	n.a.	n.a.	n.a.	n.a.	brown_0005	n.a.	n.a.	n.a.	n.a.	n.a.	n.a.	brown_0003	n.a.	n.a.	n.a.	n.a.	n.a.	n.a.	n.a.	brown_0001	brown_0005	brown_0004	n.a.	n.a.	n.a.	n.a.	n.a.	n.a.	n.a.	n.a.	brown_0008	n.a.	brown_0008	n.a.	n.a.	n.a.	n.a.	brown_0001	n.a.	n.a.	brown_0002	n.a.	n.a.	n.a.
CK_00047160	brown	n.a.	n.a.	n.a.	n.a.	n.a.	n.a.	n.a.	n.a.	brown_0005	n.a.	n.a.	n.a.	n.a.	n.a.	n.a.	brown_0003	n.a.	n.a.	n.a.	n.a.	n.a.	n.a.	n.a.	brown_0001	brown_0005	brown_0004	n.a.	n.a.	n.a.	brown_0002	n.a.	n.a.	n.a.	n.a.	brown_0008	n.a.	brown_0002	n.a.	n.a.	n.a.	n.a.	brown_0001	n.a.	n.a.	brown_0002	n.a.	n.a.	n.a.
CK_00001685	brown	n.a.	n.a.	n.a.	n.a.	n.a.	n.a.	n.a.	n.a.	brown_0005	n.a.	n.a.	n.a.	n.a.	n.a.	n.a.	brown_0003	n.a.	n.a.	n.a.	n.a.	n.a.	n.a.	n.a.	brown_0001	brown_0003	brown_0004	n.a.	n.a.	n.a.	n.a.	n.a.	n.a.	n.a.	n.a.	brown_0008	n.a.	brown_0002	n.a.	n.a.	n.a.	n.a.	brown_0001	n.a.	n.a.	brown_0002	n.a.	n.a.	n.a.
CK_00046106	brown	n.a.	n.a.	n.a.	n.a.	n.a.	n.a.	n.a.	n.a.	brown_0005	n.a.	n.a.	n.a.	n.a.	n.a.	n.a.	brown_0003	n.a.	n.a.	n.a.	n.a.	n.a.	n.a.	n.a.	brown_0001	brown_0005	brown_0004	n.a.	n.a.	n.a.	brown_0002	n.a.	n.a.	n.a.	n.a.	brown_0008	n.a.	brown_0002	n.a.	n.a.	n.a.	n.a.	brown_0001	n.a.	n.a.	brown_0002	n.a.	n.a.	n.a.
CK_00054041	brown	n.a.	n.a.	n.a.	n.a.	n.a.	n.a.	n.a.	n.a.	brown_0005	n.a.	n.a.	n.a.	n.a.	n.a.	n.a.	brown_0003	n.a.	n.a.	n.a.	n.a.	n.a.	n.a.	n.a.	n.a.	n.a.	brown_0004	n.a.	n.a.	n.a.	brown_0002	n.a.	n.a.	n.a.	n.a.	brown_0008	n.a.	brown_0002	n.a.	n.a.	n.a.	n.a.	brown_0001	n.a.	n.a.	brown_0002	n.a.	n.a.	n.a.
CK_00043913	brown	n.a.	n.a.	n.a.	n.a.	n.a.	n.a.	n.a.	n.a.	brown_0007	n.a.	n.a.	n.a.	brown_0008	brown_0011	n.a.	brown_0011	brown_0004	n.a.	n.a.	n.a.	n.a.	n.a.	n.a.	n.a.	n.a.	n.a.	n.a.	n.a.	n.a.	n.a.	brown_0010	brown_0011	brown_0002	n.a.	brown_0027	brown_0009	brown_0005	n.a.	n.a.	brown_0005	n.a.	n.a.	n.a.	n.a.	n.a.	brown_0001	brown_0002	n.a.
CK_00004144	brown	n.a.	n.a.	n.a.	n.a.	n.a.	n.a.	n.a.	n.a.	brown_0007	n.a.	n.a.	n.a.	brown_0008	brown_0011	n.a.	brown_0011	brown_0004	n.a.	n.a.	n.a.	n.a.	n.a.	n.a.	n.a.	n.a.	n.a.	n.a.	n.a.	n.a.	n.a.	brown_0010	brown_0011	brown_0002	n.a.	brown_0027	n.a.	brown_0005	n.a.	n.a.	n.a.	n.a.	n.a.	n.a.	n.a.	n.a.	brown_0001	brown_0002	n.a.
CK_00041642	blue	n.a.	n.a.	n.a.	n.a.	n.a.	n.a.	n.a.	n.a.	n.a.	blue_0003	n.a.	n.a.	n.a.	n.a.	n.a.	n.a.	n.a.	n.a.	n.a.	n.a.	n.a.	n.a.	n.a.	n.a.	n.a.	n.a.	n.a.	blue_0023	n.a.	n.a.	n.a.	n.a.	n.a.	n.a.	n.a.	n.a.	n.a.	n.a.	n.a.	n.a.	n.a.	n.a.	n.a.	n.a.	n.a.	n.a.	n.a.	n.a.
CK_00103734	blue	n.a.	n.a.	n.a.	n.a.	n.a.	n.a.	n.a.	n.a.	n.a.	blue_0005	n.a.	n.a.	n.a.	n.a.	n.a.	n.a.	n.a.	n.a.	n.a.	n.a.	n.a.	n.a.	n.a.	n.a.	n.a.	n.a.	n.a.	n.a.	n.a.	n.a.	n.a.	n.a.	n.a.	n.a.	n.a.	n.a.	n.a.	n.a.	n.a.	n.a.	n.a.	n.a.	n.a.	n.a.	n.a.	n.a.	n.a.	n.a.
CK_00103750	blue	n.a.	n.a.	n.a.	n.a.	n.a.	n.a.	n.a.	n.a.	n.a.	blue_0008	n.a.	n.a.	n.a.	n.a.	n.a.	n.a.	n.a.	n.a.	n.a.	n.a.	n.a.	n.a.	n.a.	n.a.	n.a.	n.a.	n.a.	n.a.	n.a.	n.a.	n.a.	n.a.	n.a.	n.a.	n.a.	n.a.	n.a.	n.a.	n.a.	n.a.	n.a.	n.a.	n.a.	n.a.	n.a.	n.a.	n.a.	n.a.
CK_00042600	blue	n.a.	n.a.	n.a.	n.a.	n.a.	n.a.	n.a.	n.a.	n.a.	blue_0013	n.a.	n.a.	n.a.	n.a.	n.a.	n.a.	n.a.	n.a.	n.a.	n.a.	n.a.	n.a.	n.a.	n.a.	n.a.	n.a.	n.a.	n.a.	n.a.	n.a.	n.a.	n.a.	n.a.	n.a.	n.a.	n.a.	n.a.	n.a.	n.a.	n.a.	n.a.	n.a.	n.a.	n.a.	n.a.	n.a.	n.a.	n.a.
CK_00100919	blue	n.a.	n.a.	n.a.	n.a.	n.a.	n.a.	n.a.	n.a.	n.a.	blue_0018	n.a.	n.a.	n.a.	n.a.	n.a.	n.a.	n.a.	n.a.	n.a.	n.a.	n.a.	n.a.	n.a.	n.a.	n.a.	n.a.	n.a.	n.a.	n.a.	n.a.	n.a.	n.a.	n.a.	n.a.	n.a.	n.a.	n.a.	n.a.	n.a.	n.a.	n.a.	n.a.	n.a.	n.a.	n.a.	n.a.	n.a.	n.a.
CK_00048203	blue	n.a.	n.a.	n.a.	n.a.	n.a.	n.a.	n.a.	n.a.	n.a.	blue_0027	n.a.	n.a.	n.a.	n.a.	n.a.	n.a.	blue_0013	n.a.	n.a.	n.a.	n.a.	n.a.	n.a.	n.a.	n.a.	blue_0014	n.a.	n.a.	n.a.	n.a.	blue_0012	blue_0007	n.a.	n.a.	n.a.	n.a.	n.a.	blue_0005	n.a.	blue_0029	n.a.	blue_0020	n.a.	n.a.	n.a.	n.a.	blue_0017	n.a.
CK_00005449	blue	n.a.	n.a.	n.a.	n.a.	n.a.	n.a.	n.a.	n.a.	n.a.	blue_0028	n.a.	n.a.	n.a.	blue_0032	n.a.	n.a.	n.a.	n.a.	n.a.	n.a.	n.a.	n.a.	n.a.	n.a.	n.a.	n.a.	n.a.	n.a.	blue_0027	blue_0025	n.a.	blue_0009	n.a.	n.a.	n.a.	n.a.	n.a.	n.a.	n.a.	n.a.	n.a.	blue_0025	blue_0025	n.a.	blue_0012	n.a.	n.a.	n.a.
CK_00005944	blue	n.a.	n.a.	n.a.	n.a.	n.a.	n.a.	n.a.	n.a.	n.a.	blue_0032	n.a.	n.a.	n.a.	n.a.	n.a.	n.a.	n.a.	n.a.	n.a.	n.a.	n.a.	n.a.	n.a.	n.a.	n.a.	n.a.	n.a.	n.a.	n.a.	n.a.	n.a.	n.a.	n.a.	n.a.	n.a.	n.a.	n.a.	n.a.	n.a.	n.a.	n.a.	n.a.	n.a.	n.a.	n.a.	blue_0018	n.a.	n.a.
CK_00042274	red	n.a.	n.a.	n.a.	n.a.	n.a.	n.a.	n.a.	n.a.	n.a.	red_0001	n.a.	n.a.	n.a.	n.a.	n.a.	n.a.	n.a.	n.a.	n.a.	n.a.	n.a.	n.a.	n.a.	n.a.	n.a.	n.a.	n.a.	n.a.	n.a.	n.a.	n.a.	n.a.	n.a.	n.a.	n.a.	n.a.	n.a.	n.a.	n.a.	n.a.	n.a.	n.a.	n.a.	n.a.	n.a.	n.a.	n.a.	n.a.
CK_00048733	red	n.a.	n.a.	n.a.	n.a.	n.a.	n.a.	n.a.	n.a.	n.a.	red_0001	n.a.	n.a.	n.a.	n.a.	n.a.	n.a.	n.a.	n.a.	n.a.	n.a.	n.a.	n.a.	n.a.	n.a.	n.a.	n.a.	n.a.	n.a.	n.a.	n.a.	n.a.	n.a.	n.a.	n.a.	n.a.	n.a.	n.a.	n.a.	n.a.	n.a.	n.a.	n.a.	n.a.	n.a.	n.a.	n.a.	n.a.	n.a.
CK_00052501	red	n.a.	n.a.	n.a.	n.a.	n.a.	n.a.	n.a.	n.a.	n.a.	red_0005	n.a.	n.a.	n.a.	n.a.	n.a.	n.a.	n.a.	n.a.	n.a.	n.a.	n.a.	n.a.	n.a.	n.a.	n.a.	n.a.	red_0003	n.a.	n.a.	n.a.	n.a.	n.a.	n.a.	n.a.	red_0002	n.a.	n.a.	red_0001	n.a.	red_0006	red_0003	red_0001	n.a.	red_0002	n.a.	n.a.	n.a.	n.a.
CK_00047934	red	n.a.	n.a.	n.a.	n.a.	n.a.	n.a.	n.a.	n.a.	n.a.	red_0005	n.a.	red_0006	n.a.	red_0008	n.a.	n.a.	n.a.	n.a.	n.a.	red_0002	red_0003	n.a.	n.a.	n.a.	n.a.	n.a.	red_0007	n.a.	n.a.	n.a.	red_0011	n.a.	n.a.	n.a.	n.a.	n.a.	n.a.	red_0002	n.a.	n.a.	n.a.	n.a.	n.a.	n.a.	n.a.	n.a.	n.a.	n.a.
CK_00103759	red	n.a.	n.a.	n.a.	n.a.	n.a.	n.a.	n.a.	n.a.	n.a.	red_0005	n.a.	n.a.	n.a.	n.a.	n.a.	n.a.	n.a.	n.a.	n.a.	n.a.	n.a.	n.a.	n.a.	n.a.	n.a.	n.a.	n.a.	n.a.	n.a.	n.a.	n.a.	n.a.	n.a.	n.a.	n.a.	n.a.	n.a.	n.a.	n.a.	n.a.	n.a.	n.a.	n.a.	n.a.	n.a.	n.a.	n.a.	n.a.
CK_00040965	red	n.a.	n.a.	n.a.	n.a.	n.a.	n.a.	n.a.	n.a.	n.a.	red_0009	n.a.	n.a.	n.a.	n.a.	n.a.	n.a.	n.a.	n.a.	n.a.	n.a.	n.a.	n.a.	n.a.	n.a.	n.a.	n.a.	n.a.	n.a.	n.a.	n.a.	n.a.	n.a.	n.a.	n.a.	n.a.	n.a.	n.a.	n.a.	n.a.	n.a.	n.a.	n.a.	n.a.	n.a.	n.a.	n.a.	n.a.	n.a.
CK_00001876	red	n.a.	n.a.	n.a.	n.a.	n.a.	n.a.	n.a.	n.a.	n.a.	red_0009	n.a.	n.a.	red_0004	n.a.	n.a.	n.a.	n.a.	n.a.	n.a.	n.a.	n.a.	n.a.	n.a.	n.a.	n.a.	n.a.	n.a.	n.a.	n.a.	n.a.	n.a.	n.a.	n.a.	n.a.	n.a.	n.a.	n.a.	n.a.	n.a.	n.a.	red_0003	n.a.	n.a.	n.a.	n.a.	n.a.	n.a.	n.a.
CK_00043905	brown	n.a.	n.a.	n.a.	n.a.	n.a.	n.a.	n.a.	n.a.	n.a.	brown_0001	n.a.	n.a.	n.a.	n.a.	n.a.	n.a.	n.a.	n.a.	n.a.	brown_0004	n.a.	n.a.	n.a.	n.a.	n.a.	n.a.	n.a.	n.a.	n.a.	n.a.	n.a.	n.a.	n.a.	n.a.	n.a.	n.a.	n.a.	n.a.	n.a.	n.a.	n.a.	n.a.	n.a.	n.a.	n.a.	n.a.	n.a.	n.a.
CK_00048243	brown	n.a.	n.a.	n.a.	n.a.	n.a.	n.a.	n.a.	n.a.	n.a.	brown_0001	n.a.	n.a.	n.a.	n.a.	n.a.	n.a.	n.a.	n.a.	n.a.	brown_0004	n.a.	n.a.	n.a.	n.a.	n.a.	brown_0013	n.a.	n.a.	n.a.	n.a.	n.a.	n.a.	n.a.	n.a.	n.a.	n.a.	n.a.	n.a.	n.a.	n.a.	n.a.	n.a.	n.a.	n.a.	n.a.	n.a.	n.a.	n.a.
CK_00039880	brown	n.a.	n.a.	n.a.	n.a.	n.a.	n.a.	n.a.	n.a.	n.a.	brown_0002	n.a.	n.a.	n.a.	n.a.	n.a.	n.a.	n.a.	n.a.	n.a.	n.a.	n.a.	n.a.	n.a.	n.a.	n.a.	n.a.	brown_0002	n.a.	n.a.	brown_0017	n.a.	n.a.	n.a.	n.a.	n.a.	n.a.	n.a.	n.a.	n.a.	brown_0006	n.a.	n.a.	n.a.	n.a.	brown_0003	n.a.	n.a.	n.a.
CK_00044553	brown	n.a.	n.a.	n.a.	n.a.	n.a.	n.a.	n.a.	n.a.	n.a.	brown_0004	n.a.	n.a.	n.a.	n.a.	n.a.	n.a.	n.a.	n.a.	n.a.	brown_0003	n.a.	n.a.	n.a.	n.a.	n.a.	n.a.	n.a.	n.a.	n.a.	brown_0016	n.a.	n.a.	n.a.	n.a.	n.a.	n.a.	n.a.	n.a.	n.a.	n.a.	n.a.	n.a.	n.a.	n.a.	n.a.	n.a.	n.a.	n.a.
CK_00002659	brown	n.a.	n.a.	n.a.	n.a.	n.a.	n.a.	n.a.	n.a.	n.a.	brown_0004	n.a.	n.a.	brown_0005	n.a.	n.a.	n.a.	n.a.	n.a.	n.a.	n.a.	n.a.	n.a.	n.a.	n.a.	n.a.	brown_0007	n.a.	n.a.	n.a.	n.a.	n.a.	n.a.	n.a.	n.a.	brown_0017	brown_0004	n.a.	n.a.	brown_0001	brown_0010	n.a.	n.a.	n.a.	n.a.	brown_0001	brown_0005	brown_0001	n.a.
CK_00002022	brown	n.a.	n.a.	n.a.	n.a.	n.a.	n.a.	n.a.	n.a.	n.a.	brown_0004	n.a.	n.a.	n.a.	n.a.	n.a.	n.a.	n.a.	n.a.	n.a.	n.a.	n.a.	n.a.	n.a.	n.a.	n.a.	n.a.	n.a.	n.a.	n.a.	n.a.	n.a.	n.a.	n.a.	n.a.	brown_0001	brown_0013	n.a.	n.a.	n.a.	brown_0003	n.a.	n.a.	brown_0005	n.a.	n.a.	n.a.	n.a.	n.a.
CK_00002335	brown	n.a.	n.a.	n.a.	n.a.	n.a.	n.a.	n.a.	n.a.	n.a.	brown_0004	brown_0003	n.a.	brown_0005	brown_0015	n.a.	n.a.	n.a.	n.a.	n.a.	n.a.	brown_0003	n.a.	n.a.	n.a.	n.a.	n.a.	n.a.	n.a.	n.a.	brown_0001	n.a.	n.a.	n.a.	n.a.	brown_0017	n.a.	brown_0014	n.a.	brown_0001	brown_0010	n.a.	n.a.	n.a.	n.a.	brown_0001	n.a.	brown_0001	n.a.
CK_00005441	brown	n.a.	n.a.	n.a.	n.a.	n.a.	n.a.	n.a.	n.a.	n.a.	brown_0004	n.a.	n.a.	n.a.	n.a.	n.a.	n.a.	n.a.	n.a.	n.a.	n.a.	n.a.	n.a.	n.a.	n.a.	n.a.	brown_0007	n.a.	n.a.	n.a.	n.a.	n.a.	n.a.	n.a.	n.a.	n.a.	brown_0004	n.a.	n.a.	brown_0001	n.a.	n.a.	n.a.	n.a.	n.a.	brown_0001	brown_0005	brown_0001	n.a.
CK_00047685	brown	n.a.	n.a.	n.a.	n.a.	n.a.	n.a.	n.a.	n.a.	n.a.	brown_0005	n.a.	n.a.	n.a.	n.a.	n.a.	n.a.	n.a.	n.a.	n.a.	n.a.	n.a.	n.a.	n.a.	brown_0005	brown_0007	n.a.	n.a.	n.a.	n.a.	n.a.	n.a.	n.a.	n.a.	n.a.	brown_0023	n.a.	brown_0018	n.a.	brown_0001	brown_0004	n.a.	n.a.	n.a.	n.a.	n.a.	n.a.	n.a.	n.a.
CK_00005359	brown	n.a.	n.a.	n.a.	n.a.	n.a.	n.a.	n.a.	n.a.	n.a.	brown_0006	n.a.	n.a.	n.a.	n.a.	n.a.	n.a.	n.a.	n.a.	n.a.	brown_0005	n.a.	n.a.	n.a.	n.a.	brown_0008	n.a.	n.a.	n.a.	n.a.	n.a.	n.a.	n.a.	n.a.	n.a.	n.a.	n.a.	n.a.	n.a.	n.a.	n.a.	n.a.	n.a.	n.a.	brown_0003	n.a.	n.a.	brown_0004	n.a.
CK_00003982	brown	n.a.	n.a.	n.a.	n.a.	n.a.	n.a.	n.a.	n.a.	n.a.	brown_0007	n.a.	brown_0002	n.a.	n.a.	n.a.	n.a.	n.a.	n.a.	n.a.	n.a.	n.a.	n.a.	n.a.	n.a.	n.a.	n.a.	n.a.	n.a.	n.a.	brown_0015	n.a.	n.a.	n.a.	n.a.	n.a.	n.a.	brown_0016	n.a.	brown_0001	n.a.	n.a.	n.a.	n.a.	n.a.	brown_0002	n.a.	n.a.	brown_0004
CK_00041595	brown	n.a.	n.a.	n.a.	n.a.	n.a.	n.a.	n.a.	n.a.	n.a.	brown_0007	n.a.	n.a.	n.a.	n.a.	n.a.	n.a.	n.a.	n.a.	n.a.	n.a.	n.a.	n.a.	n.a.	n.a.	n.a.	n.a.	n.a.	n.a.	n.a.	n.a.	n.a.	n.a.	n.a.	n.a.	n.a.	n.a.	n.a.	n.a.	n.a.	n.a.	n.a.	n.a.	n.a.	n.a.	n.a.	n.a.	brown_0002	n.a.
CK_00044128	brown	n.a.	n.a.	n.a.	n.a.	n.a.	n.a.	n.a.	n.a.	n.a.	brown_0008	n.a.	n.a.	n.a.	n.a.	n.a.	n.a.	n.a.	n.a.	n.a.	brown_0009	n.a.	n.a.	n.a.	n.a.	n.a.	n.a.	n.a.	n.a.	n.a.	n.a.	n.a.	n.a.	n.a.	n.a.	n.a.	n.a.	n.a.	n.a.	n.a.	n.a.	n.a.	n.a.	n.a.	n.a.	n.a.	n.a.	n.a.	n.a.
CK_00035047	brown	n.a.	n.a.	n.a.	n.a.	n.a.	n.a.	n.a.	n.a.	n.a.	brown_0010	n.a.	n.a.	n.a.	n.a.	n.a.	n.a.	n.a.	n.a.	n.a.	n.a.	n.a.	n.a.	n.a.	n.a.	n.a.	n.a.	n.a.	n.a.	n.a.	n.a.	n.a.	n.a.	n.a.	n.a.	brown_0001	n.a.	brown_0020	brown_0011	n.a.	brown_0005	brown_0002	brown_0001	n.a.	n.a.	n.a.	n.a.	n.a.	n.a.
CK_00002000	brown	n.a.	n.a.	n.a.	n.a.	n.a.	n.a.	n.a.	n.a.	n.a.	brown_0013	n.a.	n.a.	n.a.	n.a.	n.a.	n.a.	n.a.	n.a.	n.a.	n.a.	n.a.	n.a.	n.a.	n.a.	n.a.	n.a.	n.a.	n.a.	n.a.	n.a.	n.a.	n.a.	n.a.	n.a.	n.a.	n.a.	n.a.	n.a.	n.a.	n.a.	n.a.	n.a.	n.a.	n.a.	n.a.	n.a.	brown_0004	n.a.
CK_00002552	brown	n.a.	n.a.	n.a.	n.a.	n.a.	n.a.	n.a.	n.a.	n.a.	brown_0013	n.a.	n.a.	n.a.	n.a.	n.a.	n.a.	n.a.	n.a.	n.a.	n.a.	n.a.	n.a.	n.a.	n.a.	n.a.	n.a.	n.a.	n.a.	n.a.	n.a.	n.a.	n.a.	n.a.	n.a.	n.a.	n.a.	n.a.	n.a.	n.a.	n.a.	n.a.	n.a.	n.a.	n.a.	n.a.	n.a.	n.a.	n.a.
CK_00045215	brown	n.a.	n.a.	n.a.	n.a.	n.a.	n.a.	n.a.	n.a.	n.a.	brown_0015	n.a.	n.a.	n.a.	n.a.	n.a.	n.a.	n.a.	n.a.	n.a.	brown_0010	n.a.	n.a.	n.a.	n.a.	n.a.	n.a.	n.a.	n.a.	n.a.	n.a.	n.a.	n.a.	n.a.	n.a.	n.a.	n.a.	n.a.	n.a.	n.a.	brown_0009	n.a.	n.a.	n.a.	n.a.	n.a.	n.a.	n.a.	n.a.
CK_00053826	blue	n.a.	n.a.	n.a.	n.a.	n.a.	n.a.	n.a.	n.a.	n.a.	n.a.	blue_0005	n.a.	blue_0019	n.a.	n.a.	n.a.	n.a.	n.a.	n.a.	blue_0003	n.a.	n.a.	n.a.	n.a.	n.a.	n.a.	n.a.	blue_0022	blue_0001	n.a.	n.a.	n.a.	n.a.	n.a.	n.a.	n.a.	n.a.	n.a.	n.a.	n.a.	n.a.	n.a.	n.a.	n.a.	n.a.	n.a.	n.a.	n.a.
CK_00047847	blue	n.a.	n.a.	n.a.	n.a.	n.a.	n.a.	n.a.	n.a.	n.a.	n.a.	blue_0005	n.a.	blue_0019	n.a.	n.a.	n.a.	n.a.	blue_0007	n.a.	blue_0003	n.a.	n.a.	n.a.	n.a.	n.a.	n.a.	n.a.	n.a.	n.a.	n.a.	n.a.	n.a.	n.a.	n.a.	n.a.	n.a.	n.a.	n.a.	n.a.	n.a.	n.a.	n.a.	n.a.	n.a.	n.a.	n.a.	n.a.	n.a.
CK_00038528	blue	n.a.	n.a.	n.a.	n.a.	n.a.	n.a.	n.a.	n.a.	n.a.	n.a.	blue_0005	n.a.	blue_0019	n.a.	n.a.	n.a.	n.a.	blue_0007	n.a.	blue_0003	n.a.	n.a.	n.a.	n.a.	n.a.	n.a.	n.a.	blue_0022	n.a.	n.a.	n.a.	n.a.	n.a.	n.a.	n.a.	n.a.	n.a.	n.a.	n.a.	n.a.	n.a.	n.a.	n.a.	n.a.	n.a.	n.a.	n.a.	n.a.
CK_00055913	blue	n.a.	n.a.	n.a.	n.a.	n.a.	n.a.	n.a.	n.a.	n.a.	n.a.	blue_0008	n.a.	n.a.	n.a.	n.a.	n.a.	blue_0003	n.a.	n.a.	n.a.	blue_0006	n.a.	n.a.	n.a.	n.a.	n.a.	n.a.	blue_0009	n.a.	n.a.	n.a.	n.a.	n.a.	n.a.	n.a.	n.a.	n.a.	blue_0022	n.a.	blue_0022	n.a.	n.a.	n.a.	blue_0026	blue_0007	n.a.	n.a.	blue_0002
CK_00007730	blue	n.a.	n.a.	n.a.	n.a.	n.a.	n.a.	n.a.	n.a.	n.a.	n.a.	blue_0013	n.a.	n.a.	n.a.	n.a.	n.a.	n.a.	n.a.	n.a.	n.a.	n.a.	n.a.	n.a.	n.a.	n.a.	n.a.	n.a.	n.a.	n.a.	n.a.	n.a.	n.a.	n.a.	n.a.	n.a.	n.a.	n.a.	n.a.	n.a.	n.a.	n.a.	n.a.	n.a.	blue_0003	n.a.	n.a.	n.a.	n.a.
CK_00043791	blue	n.a.	n.a.	n.a.	n.a.	n.a.	n.a.	n.a.	n.a.	n.a.	n.a.	blue_0016	n.a.	n.a.	n.a.	n.a.	n.a.	n.a.	n.a.	n.a.	n.a.	n.a.	n.a.	n.a.	n.a.	n.a.	n.a.	n.a.	n.a.	n.a.	n.a.	n.a.	n.a.	n.a.	n.a.	n.a.	n.a.	n.a.	blue_0016	blue_0031	n.a.	blue_0004	n.a.	n.a.	n.a.	n.a.	n.a.	n.a.	n.a.
CK_00051488	turquoise	n.a.	n.a.	n.a.	n.a.	n.a.	n.a.	n.a.	n.a.	n.a.	n.a.	turquoise_0007	n.a.	n.a.	n.a.	turquoise_0002	n.a.	n.a.	n.a.	n.a.	n.a.	n.a.	turquoise_0031	turquoise_0005	n.a.	n.a.	turquoise_0007	n.a.	n.a.	n.a.	n.a.	n.a.	n.a.	n.a.	n.a.	n.a.	n.a.	n.a.	n.a.	n.a.	n.a.	n.a.	n.a.	n.a.	n.a.	n.a.	n.a.	n.a.	n.a.
CK_00003987	turquoise	n.a.	n.a.	n.a.	n.a.	n.a.	n.a.	n.a.	n.a.	n.a.	n.a.	turquoise_0007	n.a.	n.a.	n.a.	n.a.	turquoise_0005	n.a.	turquoise_0004	n.a.	n.a.	n.a.	n.a.	turquoise_0012	n.a.	n.a.	n.a.	n.a.	n.a.	n.a.	n.a.	n.a.	n.a.	n.a.	n.a.	n.a.	n.a.	n.a.	n.a.	n.a.	n.a.	n.a.	n.a.	n.a.	n.a.	n.a.	n.a.	n.a.	n.a.
CK_00046303	turquoise	n.a.	n.a.	n.a.	n.a.	n.a.	n.a.	n.a.	n.a.	n.a.	n.a.	turquoise_0010	n.a.	n.a.	n.a.	n.a.	n.a.	n.a.	turquoise_0002	n.a.	n.a.	n.a.	n.a.	n.a.	turquoise_0004	turquoise_0016	turquoise_0005	n.a.	n.a.	n.a.	n.a.	n.a.	n.a.	n.a.	n.a.	n.a.	n.a.	n.a.	n.a.	n.a.	n.a.	n.a.	n.a.	n.a.	n.a.	n.a.	n.a.	n.a.	n.a.
CK_00004165	turquoise	n.a.	n.a.	n.a.	n.a.	n.a.	n.a.	n.a.	n.a.	n.a.	n.a.	turquoise_0010	n.a.	n.a.	n.a.	turquoise_0001	turquoise_0013	n.a.	n.a.	turquoise_0005	n.a.	n.a.	turquoise_0012	n.a.	turquoise_0024	n.a.	turquoise_0022	n.a.	n.a.	n.a.	n.a.	n.a.	n.a.	n.a.	n.a.	n.a.	n.a.	n.a.	n.a.	turquoise_0003	turquoise_0003	n.a.	n.a.	n.a.	n.a.	n.a.	n.a.	n.a.	n.a.
CK_00056364	turquoise	n.a.	n.a.	n.a.	n.a.	n.a.	n.a.	n.a.	n.a.	n.a.	n.a.	turquoise_0012	n.a.	n.a.	n.a.	turquoise_0008	turquoise_0009	n.a.	n.a.	turquoise_0010	n.a.	n.a.	turquoise_0040	n.a.	n.a.	n.a.	n.a.	n.a.	n.a.	n.a.	n.a.	n.a.	n.a.	n.a.	n.a.	n.a.	n.a.	n.a.	n.a.	n.a.	n.a.	n.a.	n.a.	n.a.	n.a.	n.a.	n.a.	n.a.	n.a.
CK_00040685	turquoise	n.a.	n.a.	n.a.	n.a.	n.a.	n.a.	n.a.	n.a.	n.a.	n.a.	turquoise_0013	n.a.	n.a.	n.a.	turquoise_0002	turquoise_0006	n.a.	n.a.	turquoise_0001	n.a.	n.a.	turquoise_0001	n.a.	n.a.	turquoise_0018	n.a.	n.a.	n.a.	n.a.	n.a.	n.a.	n.a.	n.a.	n.a.	n.a.	n.a.	n.a.	n.a.	n.a.	n.a.	n.a.	n.a.	n.a.	n.a.	n.a.	n.a.	n.a.	n.a.
CK_00004004	turquoise	n.a.	n.a.	n.a.	n.a.	n.a.	n.a.	n.a.	n.a.	n.a.	n.a.	turquoise_0019	n.a.	n.a.	n.a.	n.a.	turquoise_0022	turquoise_0006	turquoise_0002	turquoise_0003	n.a.	n.a.	turquoise_0021	turquoise_0003	turquoise_0002	turquoise_0018	turquoise_0006	n.a.	n.a.	n.a.	n.a.	n.a.	n.a.	n.a.	n.a.	n.a.	n.a.	n.a.	n.a.	n.a.	n.a.	n.a.	n.a.	n.a.	n.a.	n.a.	n.a.	n.a.	n.a.
CK_00004008	turquoise	n.a.	n.a.	n.a.	n.a.	n.a.	n.a.	n.a.	n.a.	n.a.	n.a.	turquoise_0021	n.a.	n.a.	n.a.	n.a.	turquoise_0020	turquoise_0015	turquoise_0008	turquoise_0005	n.a.	n.a.	n.a.	turquoise_0005	n.a.	turquoise_0016	turquoise_0019	n.a.	n.a.	n.a.	n.a.	n.a.	n.a.	turquoise_0002	n.a.	n.a.	n.a.	n.a.	n.a.	n.a.	n.a.	n.a.	n.a.	n.a.	n.a.	n.a.	n.a.	n.a.	n.a.
CK_00001232	turquoise	n.a.	n.a.	n.a.	n.a.	n.a.	n.a.	n.a.	n.a.	n.a.	n.a.	turquoise_0025	n.a.	n.a.	n.a.	turquoise_0034	n.a.	turquoise_0030	n.a.	turquoise_0020	n.a.	n.a.	turquoise_0035	turquoise_0041	n.a.	n.a.	n.a.	n.a.	n.a.	n.a.	n.a.	n.a.	n.a.	n.a.	n.a.	n.a.	n.a.	n.a.	n.a.	n.a.	n.a.	n.a.	n.a.	n.a.	n.a.	n.a.	n.a.	n.a.	n.a.
CK_00048731	turquoise	n.a.	n.a.	n.a.	n.a.	n.a.	n.a.	n.a.	n.a.	n.a.	n.a.	turquoise_0026	n.a.	n.a.	n.a.	n.a.	n.a.	n.a.	n.a.	n.a.	n.a.	n.a.	n.a.	n.a.	n.a.	n.a.	n.a.	n.a.	n.a.	n.a.	n.a.	n.a.	n.a.	n.a.	n.a.	n.a.	n.a.	n.a.	n.a.	n.a.	n.a.	n.a.	n.a.	n.a.	n.a.	n.a.	n.a.	n.a.	n.a.
CK_00002011	red	n.a.	n.a.	n.a.	n.a.	n.a.	n.a.	n.a.	n.a.	n.a.	n.a.	red_0001	n.a.	n.a.	n.a.	n.a.	n.a.	red_0001	n.a.	n.a.	n.a.	n.a.	n.a.	n.a.	n.a.	n.a.	n.a.	n.a.	n.a.	n.a.	n.a.	n.a.	red_0011	n.a.	n.a.	n.a.	n.a.	n.a.	n.a.	n.a.	n.a.	n.a.	n.a.	n.a.	n.a.	n.a.	n.a.	n.a.	n.a.
CK_00042789	brown	n.a.	n.a.	n.a.	n.a.	n.a.	n.a.	n.a.	n.a.	n.a.	n.a.	brown_0001	n.a.	n.a.	n.a.	brown_0007	n.a.	n.a.	n.a.	n.a.	n.a.	n.a.	n.a.	n.a.	n.a.	n.a.	brown_0001	n.a.	n.a.	n.a.	n.a.	n.a.	n.a.	n.a.	n.a.	brown_0003	n.a.	n.a.	brown_0008	brown_0006	brown_0003	n.a.	n.a.	brown_0005	n.a.	brown_0004	brown_0002	brown_0005	n.a.
CK_00040779	brown	n.a.	n.a.	n.a.	n.a.	n.a.	n.a.	n.a.	n.a.	n.a.	n.a.	brown_0003	brown_0010	n.a.	n.a.	n.a.	n.a.	n.a.	n.a.	n.a.	n.a.	brown_0003	n.a.	n.a.	n.a.	n.a.	brown_0011	n.a.	n.a.	n.a.	brown_0001	n.a.	n.a.	n.a.	n.a.	n.a.	n.a.	brown_0014	n.a.	n.a.	n.a.	n.a.	n.a.	n.a.	n.a.	n.a.	n.a.	n.a.	n.a.
CK_00042798	brown	n.a.	n.a.	n.a.	n.a.	n.a.	n.a.	n.a.	n.a.	n.a.	n.a.	brown_0003	brown_0010	n.a.	n.a.	n.a.	n.a.	n.a.	n.a.	n.a.	n.a.	brown_0003	n.a.	n.a.	n.a.	n.a.	brown_0011	n.a.	n.a.	n.a.	brown_0001	n.a.	n.a.	n.a.	n.a.	n.a.	n.a.	brown_0014	n.a.	brown_0001	n.a.	n.a.	n.a.	n.a.	n.a.	brown_0001	n.a.	n.a.	n.a.
CK_00048434	brown	n.a.	n.a.	n.a.	n.a.	n.a.	n.a.	n.a.	n.a.	n.a.	n.a.	brown_0003	brown_0010	n.a.	brown_0015	n.a.	n.a.	n.a.	n.a.	n.a.	n.a.	brown_0003	n.a.	n.a.	n.a.	n.a.	brown_0011	n.a.	n.a.	n.a.	brown_0001	n.a.	n.a.	n.a.	n.a.	n.a.	n.a.	brown_0014	n.a.	brown_0001	n.a.	n.a.	n.a.	n.a.	n.a.	brown_0001	n.a.	n.a.	n.a.
CK_00051589	brown	n.a.	n.a.	n.a.	n.a.	n.a.	n.a.	n.a.	n.a.	n.a.	n.a.	brown_0007	brown_0001	n.a.	n.a.	n.a.	n.a.	n.a.	n.a.	n.a.	n.a.	n.a.	n.a.	n.a.	n.a.	n.a.	n.a.	n.a.	n.a.	brown_0005	brown_0013	n.a.	n.a.	n.a.	brown_0002	brown_0013	n.a.	n.a.	n.a.	brown_0007	brown_0007	n.a.	brown_0006	n.a.	n.a.	brown_0002	n.a.	n.a.	brown_0003
CK_00035443	brown	n.a.	n.a.	n.a.	n.a.	n.a.	n.a.	n.a.	n.a.	n.a.	n.a.	brown_0007	n.a.	brown_0012	n.a.	n.a.	n.a.	n.a.	n.a.	n.a.	n.a.	n.a.	n.a.	n.a.	n.a.	n.a.	n.a.	n.a.	brown_0004	n.a.	n.a.	n.a.	n.a.	n.a.	n.a.	n.a.	n.a.	n.a.	n.a.	n.a.	n.a.	n.a.	n.a.	n.a.	n.a.	n.a.	n.a.	n.a.	n.a.
CK_00003158	blue	n.a.	n.a.	n.a.	n.a.	n.a.	n.a.	n.a.	n.a.	n.a.	n.a.	n.a.	blue_0003	n.a.	n.a.	n.a.	n.a.	n.a.	blue_0008	n.a.	n.a.	blue_0034	n.a.	n.a.	n.a.	n.a.	n.a.	n.a.	n.a.	n.a.	n.a.	n.a.	n.a.	n.a.	n.a.	n.a.	n.a.	n.a.	n.a.	blue_0017	n.a.	n.a.	n.a.	n.a.	blue_0019	n.a.	n.a.	n.a.	n.a.
CK_00047277	blue	n.a.	n.a.	n.a.	n.a.	n.a.	n.a.	n.a.	n.a.	n.a.	n.a.	n.a.	blue_0003	n.a.	n.a.	n.a.	n.a.	n.a.	blue_0008	n.a.	n.a.	blue_0034	n.a.	n.a.	n.a.	n.a.	n.a.	n.a.	n.a.	n.a.	n.a.	n.a.	n.a.	n.a.	n.a.	n.a.	n.a.	n.a.	n.a.	blue_0017	n.a.	n.a.	n.a.	n.a.	blue_0019	n.a.	n.a.	n.a.	n.a.
CK_00052035	blue	n.a.	n.a.	n.a.	n.a.	n.a.	n.a.	n.a.	n.a.	n.a.	n.a.	n.a.	blue_0003	n.a.	n.a.	n.a.	n.a.	n.a.	blue_0008	n.a.	n.a.	blue_0034	n.a.	n.a.	n.a.	n.a.	n.a.	n.a.	n.a.	n.a.	n.a.	n.a.	n.a.	n.a.	n.a.	n.a.	n.a.	n.a.	n.a.	blue_0017	n.a.	n.a.	n.a.	n.a.	blue_0019	n.a.	n.a.	n.a.	n.a.
CK_00054353	blue	n.a.	n.a.	n.a.	n.a.	n.a.	n.a.	n.a.	n.a.	n.a.	n.a.	n.a.	blue_0007	n.a.	blue_0014	n.a.	n.a.	n.a.	n.a.	n.a.	n.a.	n.a.	n.a.	n.a.	n.a.	n.a.	n.a.	n.a.	n.a.	n.a.	n.a.	n.a.	n.a.	n.a.	n.a.	n.a.	n.a.	n.a.	blue_0001	n.a.	n.a.	blue_0017	n.a.	blue_0001	n.a.	n.a.	n.a.	n.a.	blue_0012
CK_00051339	blue	n.a.	n.a.	n.a.	n.a.	n.a.	n.a.	n.a.	n.a.	n.a.	n.a.	n.a.	blue_0014	n.a.	blue_0026	n.a.	n.a.	n.a.	n.a.	n.a.	n.a.	n.a.	n.a.	n.a.	n.a.	n.a.	n.a.	blue_0008	n.a.	n.a.	n.a.	blue_0025	n.a.	n.a.	n.a.	n.a.	n.a.	n.a.	n.a.	n.a.	n.a.	blue_0015	n.a.	blue_0014	blue_0012	n.a.	n.a.	n.a.	n.a.
CK_00039750	blue	n.a.	n.a.	n.a.	n.a.	n.a.	n.a.	n.a.	n.a.	n.a.	n.a.	n.a.	blue_0030	n.a.	blue_0024	n.a.	n.a.	n.a.	n.a.	n.a.	n.a.	n.a.	n.a.	n.a.	n.a.	n.a.	n.a.	n.a.	n.a.	blue_0025	n.a.	n.a.	n.a.	n.a.	n.a.	n.a.	n.a.	n.a.	n.a.	n.a.	n.a.	n.a.	n.a.	n.a.	n.a.	n.a.	n.a.	n.a.	n.a.
CK_00043441	red	n.a.	n.a.	n.a.	n.a.	n.a.	n.a.	n.a.	n.a.	n.a.	n.a.	n.a.	red_0002	n.a.	red_0006	n.a.	n.a.	n.a.	n.a.	n.a.	n.a.	n.a.	n.a.	n.a.	n.a.	n.a.	n.a.	n.a.	n.a.	n.a.	n.a.	red_0006	n.a.	n.a.	n.a.	n.a.	n.a.	n.a.	n.a.	n.a.	n.a.	n.a.	n.a.	n.a.	n.a.	n.a.	n.a.	n.a.	n.a.
CK_00057245	red	n.a.	n.a.	n.a.	n.a.	n.a.	n.a.	n.a.	n.a.	n.a.	n.a.	n.a.	red_0002	red_0009	red_0006	n.a.	n.a.	n.a.	n.a.	n.a.	n.a.	n.a.	n.a.	n.a.	n.a.	n.a.	n.a.	n.a.	n.a.	n.a.	n.a.	red_0006	red_0005	red_0007	n.a.	n.a.	n.a.	n.a.	n.a.	n.a.	n.a.	n.a.	n.a.	n.a.	n.a.	n.a.	n.a.	n.a.	n.a.
CK_00003578	red	n.a.	n.a.	n.a.	n.a.	n.a.	n.a.	n.a.	n.a.	n.a.	n.a.	n.a.	red_0002	n.a.	red_0006	n.a.	n.a.	n.a.	n.a.	n.a.	n.a.	n.a.	n.a.	n.a.	n.a.	n.a.	n.a.	n.a.	n.a.	red_0004	n.a.	red_0006	red_0008	n.a.	n.a.	n.a.	n.a.	n.a.	n.a.	n.a.	n.a.	n.a.	n.a.	n.a.	n.a.	red_0005	n.a.	red_0001	n.a.
CK_00036423	red	n.a.	n.a.	n.a.	n.a.	n.a.	n.a.	n.a.	n.a.	n.a.	n.a.	n.a.	red_0002	n.a.	red_0006	n.a.	n.a.	n.a.	n.a.	n.a.	n.a.	n.a.	n.a.	n.a.	n.a.	n.a.	n.a.	n.a.	n.a.	red_0004	n.a.	n.a.	red_0008	n.a.	n.a.	n.a.	n.a.	n.a.	n.a.	n.a.	n.a.	n.a.	n.a.	n.a.	n.a.	n.a.	n.a.	n.a.	n.a.
CK_00003386	red	n.a.	n.a.	n.a.	n.a.	n.a.	n.a.	n.a.	n.a.	n.a.	n.a.	n.a.	red_0002	n.a.	red_0001	n.a.	n.a.	n.a.	n.a.	n.a.	n.a.	n.a.	n.a.	n.a.	n.a.	n.a.	n.a.	n.a.	n.a.	red_0005	n.a.	red_0006	n.a.	red_0007	n.a.	n.a.	n.a.	n.a.	n.a.	red_0004	n.a.	n.a.	n.a.	n.a.	n.a.	n.a.	red_0001	n.a.	n.a.
CK_00038443	red	n.a.	n.a.	n.a.	n.a.	n.a.	n.a.	n.a.	n.a.	n.a.	n.a.	n.a.	red_0004	red_0003	red_0007	n.a.	n.a.	n.a.	n.a.	n.a.	n.a.	n.a.	n.a.	n.a.	n.a.	n.a.	n.a.	n.a.	n.a.	n.a.	n.a.	n.a.	n.a.	red_0001	n.a.	n.a.	n.a.	n.a.	n.a.	n.a.	n.a.	n.a.	n.a.	n.a.	n.a.	n.a.	n.a.	n.a.	n.a.
CK_00103873	red	n.a.	n.a.	n.a.	n.a.	n.a.	n.a.	n.a.	n.a.	n.a.	n.a.	n.a.	red_0005	n.a.	n.a.	n.a.	n.a.	n.a.	n.a.	n.a.	n.a.	n.a.	n.a.	n.a.	n.a.	n.a.	n.a.	n.a.	n.a.	n.a.	n.a.	n.a.	n.a.	n.a.	n.a.	n.a.	n.a.	n.a.	n.a.	n.a.	n.a.	n.a.	n.a.	n.a.	n.a.	n.a.	n.a.	n.a.	n.a.
CK_00049351	red	n.a.	n.a.	n.a.	n.a.	n.a.	n.a.	n.a.	n.a.	n.a.	n.a.	n.a.	red_0005	n.a.	n.a.	n.a.	n.a.	n.a.	n.a.	n.a.	n.a.	n.a.	n.a.	n.a.	n.a.	n.a.	n.a.	n.a.	red_0004	n.a.	n.a.	n.a.	n.a.	n.a.	n.a.	n.a.	n.a.	n.a.	n.a.	red_0001	red_0006	n.a.	n.a.	n.a.	n.a.	n.a.	n.a.	n.a.	n.a.
CK_00103867	red	n.a.	n.a.	n.a.	n.a.	n.a.	n.a.	n.a.	n.a.	n.a.	n.a.	n.a.	red_0007	n.a.	n.a.	n.a.	n.a.	n.a.	n.a.	n.a.	n.a.	n.a.	n.a.	n.a.	n.a.	n.a.	n.a.	n.a.	n.a.	n.a.	n.a.	n.a.	n.a.	n.a.	n.a.	n.a.	n.a.	n.a.	n.a.	n.a.	n.a.	n.a.	n.a.	n.a.	n.a.	n.a.	n.a.	n.a.	n.a.
CK_00056825	red	n.a.	n.a.	n.a.	n.a.	n.a.	n.a.	n.a.	n.a.	n.a.	n.a.	n.a.	red_0008	n.a.	n.a.	n.a.	n.a.	n.a.	n.a.	n.a.	n.a.	n.a.	n.a.	n.a.	n.a.	n.a.	n.a.	n.a.	n.a.	red_0012	n.a.	red_0010	red_0006	n.a.	n.a.	n.a.	n.a.	n.a.	n.a.	n.a.	n.a.	n.a.	red_0003	n.a.	red_0002	n.a.	n.a.	n.a.	n.a.
CK_00037380	red	n.a.	n.a.	n.a.	n.a.	n.a.	n.a.	n.a.	n.a.	n.a.	n.a.	n.a.	red_0008	n.a.	n.a.	n.a.	n.a.	n.a.	n.a.	n.a.	n.a.	n.a.	n.a.	n.a.	n.a.	n.a.	n.a.	n.a.	n.a.	n.a.	n.a.	n.a.	n.a.	n.a.	n.a.	n.a.	n.a.	n.a.	n.a.	n.a.	n.a.	n.a.	red_0005	n.a.	n.a.	n.a.	n.a.	red_0001	n.a.
CK_00038556	red	n.a.	n.a.	n.a.	n.a.	n.a.	n.a.	n.a.	n.a.	n.a.	n.a.	n.a.	red_0010	n.a.	red_0012	n.a.	n.a.	n.a.	n.a.	n.a.	n.a.	n.a.	n.a.	n.a.	n.a.	n.a.	n.a.	red_0010	red_0002	n.a.	n.a.	red_0003	n.a.	n.a.	n.a.	n.a.	n.a.	n.a.	n.a.	n.a.	n.a.	n.a.	n.a.	n.a.	n.a.	n.a.	n.a.	n.a.	n.a.
CK_00040708	red	n.a.	n.a.	n.a.	n.a.	n.a.	n.a.	n.a.	n.a.	n.a.	n.a.	n.a.	red_0010	n.a.	red_0012	n.a.	n.a.	n.a.	n.a.	n.a.	n.a.	n.a.	n.a.	n.a.	n.a.	n.a.	n.a.	red_0010	red_0002	n.a.	n.a.	red_0003	n.a.	n.a.	n.a.	n.a.	n.a.	n.a.	n.a.	n.a.	n.a.	n.a.	n.a.	n.a.	n.a.	n.a.	n.a.	n.a.	n.a.
CK_00103866	red	n.a.	n.a.	n.a.	n.a.	n.a.	n.a.	n.a.	n.a.	n.a.	n.a.	n.a.	red_0011	n.a.	n.a.	n.a.	n.a.	n.a.	n.a.	n.a.	n.a.	n.a.	n.a.	n.a.	n.a.	n.a.	n.a.	n.a.	n.a.	n.a.	n.a.	n.a.	n.a.	n.a.	n.a.	n.a.	n.a.	n.a.	n.a.	n.a.	n.a.	n.a.	n.a.	n.a.	n.a.	n.a.	n.a.	n.a.	n.a.
CK_00042328	red	n.a.	n.a.	n.a.	n.a.	n.a.	n.a.	n.a.	n.a.	n.a.	n.a.	n.a.	red_0011	red_0009	n.a.	n.a.	n.a.	n.a.	n.a.	red_0001	n.a.	n.a.	n.a.	red_0002	n.a.	n.a.	n.a.	n.a.	n.a.	n.a.	n.a.	red_0006	red_0005	red_0010	n.a.	n.a.	n.a.	n.a.	red_0006	n.a.	n.a.	n.a.	n.a.	n.a.	n.a.	n.a.	n.a.	n.a.	n.a.
CK_00043605	red	n.a.	n.a.	n.a.	n.a.	n.a.	n.a.	n.a.	n.a.	n.a.	n.a.	n.a.	red_0012	n.a.	red_0009	n.a.	n.a.	n.a.	n.a.	n.a.	n.a.	n.a.	n.a.	n.a.	n.a.	n.a.	n.a.	red_0006	n.a.	n.a.	red_0006	red_0008	red_0007	n.a.	n.a.	n.a.	n.a.	n.a.	n.a.	n.a.	n.a.	n.a.	n.a.	n.a.	n.a.	n.a.	n.a.	n.a.	n.a.
CK_00051731	red	n.a.	n.a.	n.a.	n.a.	n.a.	n.a.	n.a.	n.a.	n.a.	n.a.	n.a.	red_0013	n.a.	red_0003	n.a.	n.a.	n.a.	n.a.	n.a.	n.a.	n.a.	n.a.	n.a.	n.a.	n.a.	n.a.	red_0001	n.a.	red_0009	n.a.	n.a.	n.a.	n.a.	n.a.	n.a.	n.a.	n.a.	n.a.	n.a.	n.a.	n.a.	n.a.	n.a.	n.a.	n.a.	n.a.	n.a.	n.a.
CK_00047393	brown	n.a.	n.a.	n.a.	n.a.	n.a.	n.a.	n.a.	n.a.	n.a.	n.a.	n.a.	brown_0001	n.a.	n.a.	n.a.	n.a.	n.a.	n.a.	n.a.	n.a.	n.a.	n.a.	n.a.	n.a.	n.a.	n.a.	n.a.	n.a.	brown_0008	n.a.	brown_0008	n.a.	n.a.	n.a.	brown_0003	n.a.	n.a.	n.a.	n.a.	n.a.	n.a.	brown_0006	n.a.	n.a.	n.a.	n.a.	n.a.	brown_0005
CK_00054664	brown	n.a.	n.a.	n.a.	n.a.	n.a.	n.a.	n.a.	n.a.	n.a.	n.a.	n.a.	brown_0001	n.a.	n.a.	n.a.	n.a.	n.a.	n.a.	n.a.	n.a.	n.a.	n.a.	n.a.	n.a.	n.a.	n.a.	n.a.	n.a.	n.a.	n.a.	n.a.	n.a.	n.a.	n.a.	n.a.	n.a.	n.a.	n.a.	n.a.	n.a.	n.a.	n.a.	n.a.	n.a.	n.a.	n.a.	n.a.	n.a.
CK_00055576	brown	n.a.	n.a.	n.a.	n.a.	n.a.	n.a.	n.a.	n.a.	n.a.	n.a.	n.a.	brown_0002	n.a.	n.a.	n.a.	n.a.	n.a.	n.a.	n.a.	n.a.	n.a.	n.a.	n.a.	n.a.	n.a.	n.a.	n.a.	brown_0003	n.a.	n.a.	n.a.	n.a.	n.a.	n.a.	n.a.	n.a.	n.a.	n.a.	n.a.	n.a.	n.a.	brown_0001	n.a.	n.a.	brown_0002	n.a.	n.a.	n.a.
CK_00043293	brown	n.a.	n.a.	n.a.	n.a.	n.a.	n.a.	n.a.	n.a.	n.a.	n.a.	n.a.	brown_0003	n.a.	brown_0007	n.a.	n.a.	n.a.	n.a.	n.a.	n.a.	n.a.	n.a.	n.a.	n.a.	n.a.	n.a.	n.a.	n.a.	brown_0001	brown_0005	brown_0009	brown_0004	brown_0005	brown_0011	n.a.	brown_0003	n.a.	brown_0001	brown_0003	n.a.	n.a.	n.a.	n.a.	n.a.	n.a.	n.a.	n.a.	n.a.
CK_00051839	brown	n.a.	n.a.	n.a.	n.a.	n.a.	n.a.	n.a.	n.a.	n.a.	n.a.	n.a.	brown_0003	n.a.	brown_0007	brown_0003	n.a.	n.a.	n.a.	n.a.	n.a.	n.a.	brown_0003	n.a.	n.a.	n.a.	n.a.	n.a.	n.a.	brown_0001	brown_0005	brown_0009	n.a.	n.a.	n.a.	n.a.	brown_0006	n.a.	brown_0001	n.a.	n.a.	n.a.	brown_0003	n.a.	n.a.	n.a.	n.a.	n.a.	n.a.
CK_00004192	brown	n.a.	n.a.	n.a.	n.a.	n.a.	n.a.	n.a.	n.a.	n.a.	n.a.	n.a.	brown_0003	n.a.	brown_0007	n.a.	n.a.	n.a.	n.a.	n.a.	n.a.	n.a.	n.a.	n.a.	n.a.	n.a.	brown_0005	n.a.	n.a.	brown_0001	brown_0005	brown_0009	brown_0004	n.a.	brown_0006	brown_0012	n.a.	n.a.	brown_0001	brown_0003	n.a.	n.a.	n.a.	n.a.	n.a.	n.a.	n.a.	n.a.	n.a.
CK_00054750	brown	n.a.	n.a.	n.a.	n.a.	n.a.	n.a.	n.a.	n.a.	n.a.	n.a.	n.a.	brown_0004	n.a.	brown_0001	n.a.	n.a.	n.a.	n.a.	n.a.	n.a.	n.a.	n.a.	n.a.	n.a.	n.a.	n.a.	brown_0010	n.a.	n.a.	brown_0005	brown_0014	brown_0015	n.a.	n.a.	brown_0002	brown_0005	brown_0010	brown_0001	n.a.	n.a.	n.a.	brown_0001	n.a.	n.a.	n.a.	n.a.	n.a.	n.a.
CK_00003378	brown	n.a.	n.a.	n.a.	n.a.	n.a.	n.a.	n.a.	n.a.	n.a.	n.a.	n.a.	brown_0004	n.a.	brown_0001	n.a.	n.a.	n.a.	n.a.	n.a.	n.a.	n.a.	brown_0001	n.a.	n.a.	n.a.	n.a.	brown_0010	n.a.	n.a.	brown_0005	brown_0014	brown_0015	n.a.	n.a.	brown_0002	brown_0005	n.a.	brown_0002	n.a.	n.a.	n.a.	n.a.	n.a.	n.a.	n.a.	n.a.	n.a.	n.a.
CK_00003379	brown	n.a.	n.a.	n.a.	n.a.	n.a.	n.a.	n.a.	n.a.	n.a.	n.a.	n.a.	brown_0004	brown_0009	brown_0001	n.a.	n.a.	n.a.	n.a.	n.a.	n.a.	n.a.	n.a.	n.a.	n.a.	n.a.	n.a.	brown_0010	n.a.	n.a.	brown_0016	brown_0014	brown_0015	n.a.	n.a.	brown_0007	brown_0006	n.a.	n.a.	n.a.	n.a.	n.a.	n.a.	n.a.	n.a.	n.a.	n.a.	n.a.	n.a.
CK_00048479	brown	n.a.	n.a.	n.a.	n.a.	n.a.	n.a.	n.a.	n.a.	n.a.	n.a.	n.a.	brown_0006	n.a.	n.a.	n.a.	n.a.	n.a.	n.a.	n.a.	n.a.	n.a.	n.a.	n.a.	n.a.	n.a.	n.a.	brown_0005	n.a.	brown_0007	brown_0016	brown_0002	n.a.	n.a.	n.a.	n.a.	n.a.	n.a.	n.a.	n.a.	n.a.	n.a.	n.a.	n.a.	n.a.	n.a.	n.a.	n.a.	n.a.
CK_00041653	brown	n.a.	n.a.	n.a.	n.a.	n.a.	n.a.	n.a.	n.a.	n.a.	n.a.	n.a.	brown_0008	brown_0003	brown_0005	n.a.	n.a.	n.a.	n.a.	n.a.	n.a.	n.a.	n.a.	n.a.	n.a.	n.a.	n.a.	brown_0004	n.a.	brown_0005	n.a.	brown_0006	brown_0005	n.a.	n.a.	brown_0019	brown_0008	brown_0001	brown_0001	n.a.	n.a.	n.a.	n.a.	n.a.	n.a.	n.a.	n.a.	n.a.	n.a.
CK_00053598	brown	n.a.	n.a.	n.a.	n.a.	n.a.	n.a.	n.a.	n.a.	n.a.	n.a.	n.a.	brown_0008	n.a.	brown_0005	n.a.	n.a.	n.a.	n.a.	n.a.	n.a.	n.a.	n.a.	n.a.	n.a.	n.a.	n.a.	brown_0004	n.a.	n.a.	n.a.	brown_0006	brown_0005	n.a.	n.a.	brown_0002	brown_0005	brown_0010	n.a.	n.a.	n.a.	n.a.	n.a.	n.a.	n.a.	n.a.	n.a.	n.a.	n.a.
CK_00001708	brown	n.a.	n.a.	n.a.	n.a.	n.a.	n.a.	n.a.	n.a.	n.a.	n.a.	n.a.	brown_0008	n.a.	brown_0005	n.a.	n.a.	n.a.	n.a.	n.a.	n.a.	n.a.	n.a.	n.a.	n.a.	n.a.	n.a.	brown_0004	brown_0006	brown_0005	brown_0006	brown_0006	brown_0005	n.a.	n.a.	brown_0002	brown_0005	brown_0010	n.a.	n.a.	n.a.	n.a.	n.a.	n.a.	n.a.	n.a.	n.a.	n.a.	n.a.
CK_00056813	brown	n.a.	n.a.	n.a.	n.a.	n.a.	n.a.	n.a.	n.a.	n.a.	n.a.	n.a.	brown_0010	n.a.	n.a.	n.a.	n.a.	n.a.	brown_0001	n.a.	n.a.	brown_0005	n.a.	n.a.	n.a.	n.a.	n.a.	n.a.	n.a.	n.a.	n.a.	n.a.	n.a.	n.a.	n.a.	n.a.	n.a.	n.a.	n.a.	brown_0006	n.a.	n.a.	n.a.	n.a.	brown_0007	n.a.	n.a.	n.a.	n.a.
CK_00037223	brown	n.a.	n.a.	n.a.	n.a.	n.a.	n.a.	n.a.	n.a.	n.a.	n.a.	n.a.	brown_0010	n.a.	n.a.	n.a.	n.a.	n.a.	n.a.	n.a.	n.a.	n.a.	n.a.	n.a.	n.a.	n.a.	n.a.	n.a.	n.a.	n.a.	n.a.	n.a.	n.a.	n.a.	n.a.	brown_0001	n.a.	n.a.	n.a.	n.a.	n.a.	n.a.	n.a.	n.a.	brown_0007	n.a.	n.a.	n.a.	n.a.
CK_00056814	brown	n.a.	n.a.	n.a.	n.a.	n.a.	n.a.	n.a.	n.a.	n.a.	n.a.	n.a.	brown_0010	n.a.	n.a.	n.a.	n.a.	n.a.	brown_0001	n.a.	n.a.	n.a.	n.a.	n.a.	n.a.	n.a.	n.a.	n.a.	n.a.	n.a.	n.a.	n.a.	n.a.	n.a.	n.a.	n.a.	n.a.	n.a.	n.a.	brown_0006	n.a.	n.a.	n.a.	n.a.	brown_0007	n.a.	n.a.	n.a.	n.a.
CK_00043459	brown	n.a.	n.a.	n.a.	n.a.	n.a.	n.a.	n.a.	n.a.	n.a.	n.a.	n.a.	brown_0010	n.a.	n.a.	n.a.	n.a.	n.a.	n.a.	n.a.	n.a.	n.a.	n.a.	n.a.	n.a.	n.a.	n.a.	n.a.	n.a.	n.a.	brown_0003	n.a.	n.a.	n.a.	n.a.	n.a.	n.a.	n.a.	n.a.	n.a.	n.a.	n.a.	n.a.	n.a.	brown_0007	n.a.	n.a.	n.a.	n.a.
CK_00049413	brown	n.a.	n.a.	n.a.	n.a.	n.a.	n.a.	n.a.	n.a.	n.a.	n.a.	n.a.	brown_0012	n.a.	brown_0008	n.a.	n.a.	n.a.	n.a.	n.a.	n.a.	n.a.	n.a.	n.a.	n.a.	n.a.	n.a.	brown_0006	brown_0007	brown_0004	brown_0005	brown_0012	brown_0012	brown_0004	n.a.	brown_0024	brown_0004	n.a.	n.a.	n.a.	n.a.	n.a.	brown_0003	n.a.	n.a.	n.a.	n.a.	n.a.	n.a.
CK_00050758	brown	n.a.	n.a.	n.a.	n.a.	n.a.	n.a.	n.a.	n.a.	n.a.	n.a.	n.a.	brown_0014	brown_0002	brown_0006	n.a.	n.a.	n.a.	n.a.	n.a.	n.a.	n.a.	n.a.	n.a.	n.a.	n.a.	n.a.	n.a.	brown_0009	n.a.	n.a.	brown_0008	brown_0013	brown_0003	brown_0004	brown_0003	n.a.	n.a.	n.a.	n.a.	n.a.	n.a.	n.a.	n.a.	n.a.	n.a.	n.a.	n.a.	brown_0005
CK_00003613	blue	n.a.	n.a.	n.a.	n.a.	n.a.	n.a.	n.a.	n.a.	n.a.	n.a.	n.a.	n.a.	blue_0004	n.a.	n.a.	n.a.	n.a.	n.a.	n.a.	n.a.	n.a.	n.a.	n.a.	n.a.	n.a.	n.a.	n.a.	n.a.	n.a.	n.a.	n.a.	n.a.	n.a.	n.a.	n.a.	n.a.	n.a.	n.a.	n.a.	n.a.	n.a.	n.a.	n.a.	n.a.	n.a.	n.a.	n.a.	n.a.
CK_00001299	blue	n.a.	n.a.	n.a.	n.a.	n.a.	n.a.	n.a.	n.a.	n.a.	n.a.	n.a.	n.a.	blue_0011	n.a.	n.a.	n.a.	blue_0021	n.a.	n.a.	blue_0002	n.a.	n.a.	n.a.	n.a.	n.a.	n.a.	n.a.	blue_0013	blue_0033	n.a.	n.a.	n.a.	n.a.	n.a.	n.a.	n.a.	n.a.	n.a.	n.a.	n.a.	n.a.	n.a.	n.a.	n.a.	blue_0011	n.a.	n.a.	n.a.
CK_00003373	blue	n.a.	n.a.	n.a.	n.a.	n.a.	n.a.	n.a.	n.a.	n.a.	n.a.	n.a.	n.a.	blue_0014	n.a.	n.a.	n.a.	n.a.	n.a.	n.a.	n.a.	n.a.	n.a.	n.a.	n.a.	n.a.	n.a.	n.a.	blue_0016	n.a.	blue_0008	n.a.	n.a.	n.a.	n.a.	n.a.	n.a.	n.a.	blue_0001	n.a.	n.a.	n.a.	n.a.	n.a.	n.a.	n.a.	n.a.	n.a.	n.a.
CK_00057402	blue	n.a.	n.a.	n.a.	n.a.	n.a.	n.a.	n.a.	n.a.	n.a.	n.a.	n.a.	n.a.	blue_0015	n.a.	n.a.	n.a.	n.a.	n.a.	n.a.	n.a.	n.a.	n.a.	n.a.	n.a.	n.a.	n.a.	n.a.	blue_0008	n.a.	n.a.	n.a.	n.a.	n.a.	n.a.	blue_0009	n.a.	n.a.	n.a.	n.a.	blue_0004	blue_0011	n.a.	n.a.	blue_0003	blue_0001	blue_0002	n.a.	n.a.
CK_00036758	blue	n.a.	n.a.	n.a.	n.a.	n.a.	n.a.	n.a.	n.a.	n.a.	n.a.	n.a.	n.a.	blue_0016	blue_0029	n.a.	n.a.	n.a.	n.a.	n.a.	n.a.	blue_0003	n.a.	n.a.	n.a.	n.a.	n.a.	n.a.	n.a.	blue_0025	blue_0009	n.a.	n.a.	n.a.	n.a.	n.a.	n.a.	n.a.	n.a.	blue_0002	n.a.	n.a.	blue_0001	blue_0001	blue_0023	blue_0001	blue_0002	blue_0002	blue_0002
CK_00047371	blue	n.a.	n.a.	n.a.	n.a.	n.a.	n.a.	n.a.	n.a.	n.a.	n.a.	n.a.	n.a.	blue_0020	n.a.	n.a.	n.a.	n.a.	n.a.	n.a.	n.a.	n.a.	n.a.	n.a.	n.a.	n.a.	n.a.	n.a.	n.a.	n.a.	n.a.	n.a.	n.a.	n.a.	n.a.	n.a.	n.a.	n.a.	n.a.	n.a.	n.a.	n.a.	n.a.	n.a.	n.a.	n.a.	n.a.	n.a.	n.a.
CK_00005438	blue	n.a.	n.a.	n.a.	n.a.	n.a.	n.a.	n.a.	n.a.	n.a.	n.a.	n.a.	n.a.	blue_0032	n.a.	n.a.	n.a.	n.a.	n.a.	n.a.	blue_0003	n.a.	n.a.	n.a.	n.a.	n.a.	n.a.	n.a.	n.a.	n.a.	n.a.	n.a.	n.a.	n.a.	n.a.	n.a.	n.a.	n.a.	n.a.	n.a.	n.a.	blue_0009	n.a.	n.a.	n.a.	n.a.	blue_0028	blue_0017	n.a.
CK_00103888	red	n.a.	n.a.	n.a.	n.a.	n.a.	n.a.	n.a.	n.a.	n.a.	n.a.	n.a.	n.a.	red_0002	n.a.	n.a.	n.a.	n.a.	n.a.	n.a.	n.a.	n.a.	n.a.	n.a.	n.a.	n.a.	n.a.	n.a.	n.a.	n.a.	n.a.	n.a.	n.a.	n.a.	n.a.	n.a.	n.a.	n.a.	n.a.	n.a.	n.a.	n.a.	n.a.	n.a.	n.a.	n.a.	n.a.	n.a.	n.a.
CK_00044130	red	n.a.	n.a.	n.a.	n.a.	n.a.	n.a.	n.a.	n.a.	n.a.	n.a.	n.a.	n.a.	red_0002	n.a.	n.a.	n.a.	n.a.	n.a.	n.a.	n.a.	n.a.	n.a.	n.a.	n.a.	n.a.	n.a.	n.a.	n.a.	n.a.	n.a.	n.a.	n.a.	n.a.	n.a.	n.a.	n.a.	n.a.	n.a.	n.a.	n.a.	n.a.	n.a.	n.a.	red_0004	n.a.	n.a.	n.a.	n.a.
CK_00100930	red	n.a.	n.a.	n.a.	n.a.	n.a.	n.a.	n.a.	n.a.	n.a.	n.a.	n.a.	n.a.	red_0003	n.a.	n.a.	n.a.	n.a.	n.a.	n.a.	n.a.	n.a.	n.a.	n.a.	n.a.	n.a.	n.a.	n.a.	n.a.	n.a.	n.a.	n.a.	n.a.	n.a.	n.a.	n.a.	n.a.	n.a.	n.a.	n.a.	n.a.	n.a.	n.a.	n.a.	n.a.	n.a.	n.a.	n.a.	n.a.
CK_00002647	red	n.a.	n.a.	n.a.	n.a.	n.a.	n.a.	n.a.	n.a.	n.a.	n.a.	n.a.	n.a.	red_0007	n.a.	n.a.	n.a.	n.a.	n.a.	n.a.	n.a.	n.a.	n.a.	n.a.	n.a.	n.a.	n.a.	red_0004	red_0003	n.a.	n.a.	n.a.	n.a.	n.a.	n.a.	n.a.	n.a.	n.a.	n.a.	n.a.	red_0003	n.a.	n.a.	n.a.	n.a.	n.a.	n.a.	n.a.	n.a.
CK_00037005	brown	n.a.	n.a.	n.a.	n.a.	n.a.	n.a.	n.a.	n.a.	n.a.	n.a.	n.a.	n.a.	brown_0008	brown_0011	n.a.	n.a.	n.a.	n.a.	n.a.	n.a.	n.a.	n.a.	n.a.	n.a.	n.a.	n.a.	n.a.	n.a.	n.a.	n.a.	brown_0010	brown_0011	n.a.	n.a.	n.a.	n.a.	n.a.	n.a.	n.a.	n.a.	n.a.	n.a.	n.a.	n.a.	n.a.	n.a.	n.a.	n.a.
CK_00049757	brown	n.a.	n.a.	n.a.	n.a.	n.a.	n.a.	n.a.	n.a.	n.a.	n.a.	n.a.	n.a.	brown_0013	n.a.	n.a.	n.a.	n.a.	n.a.	n.a.	n.a.	n.a.	n.a.	n.a.	n.a.	n.a.	n.a.	n.a.	n.a.	n.a.	n.a.	n.a.	n.a.	n.a.	n.a.	n.a.	n.a.	n.a.	n.a.	n.a.	n.a.	n.a.	n.a.	n.a.	n.a.	n.a.	n.a.	n.a.	n.a.
CK_00002918	brown	n.a.	n.a.	n.a.	n.a.	n.a.	n.a.	n.a.	n.a.	n.a.	n.a.	n.a.	n.a.	brown_0013	brown_0002	n.a.	n.a.	n.a.	n.a.	n.a.	n.a.	brown_0004	n.a.	n.a.	brown_0003	brown_0001	n.a.	n.a.	n.a.	n.a.	n.a.	n.a.	brown_0016	n.a.	brown_0013	n.a.	brown_0011	n.a.	n.a.	n.a.	n.a.	n.a.	n.a.	n.a.	n.a.	n.a.	n.a.	n.a.	n.a.
CK_00056301	blue	n.a.	n.a.	n.a.	n.a.	n.a.	n.a.	n.a.	n.a.	n.a.	n.a.	n.a.	n.a.	n.a.	blue_0001	n.a.	n.a.	n.a.	n.a.	n.a.	n.a.	n.a.	n.a.	n.a.	n.a.	n.a.	n.a.	n.a.	n.a.	n.a.	n.a.	n.a.	n.a.	n.a.	n.a.	n.a.	n.a.	n.a.	n.a.	n.a.	n.a.	n.a.	n.a.	n.a.	n.a.	n.a.	n.a.	n.a.	n.a.
CK_00049978	blue	n.a.	n.a.	n.a.	n.a.	n.a.	n.a.	n.a.	n.a.	n.a.	n.a.	n.a.	n.a.	n.a.	blue_0007	n.a.	n.a.	n.a.	n.a.	n.a.	n.a.	n.a.	n.a.	n.a.	n.a.	n.a.	n.a.	blue_0003	n.a.	n.a.	n.a.	n.a.	n.a.	n.a.	n.a.	n.a.	n.a.	n.a.	n.a.	n.a.	n.a.	n.a.	n.a.	n.a.	n.a.	n.a.	n.a.	n.a.	n.a.
CK_00002028	blue	n.a.	n.a.	n.a.	n.a.	n.a.	n.a.	n.a.	n.a.	n.a.	n.a.	n.a.	n.a.	n.a.	blue_0010	n.a.	blue_0002	n.a.	blue_0007	n.a.	blue_0003	n.a.	n.a.	n.a.	n.a.	n.a.	n.a.	n.a.	n.a.	n.a.	n.a.	n.a.	n.a.	n.a.	n.a.	n.a.	n.a.	n.a.	n.a.	n.a.	blue_0002	n.a.	n.a.	blue_0001	n.a.	n.a.	blue_0002	n.a.	n.a.
CK_00043412	blue	n.a.	n.a.	n.a.	n.a.	n.a.	n.a.	n.a.	n.a.	n.a.	n.a.	n.a.	n.a.	n.a.	blue_0012	n.a.	n.a.	n.a.	n.a.	n.a.	n.a.	n.a.	n.a.	n.a.	n.a.	n.a.	n.a.	n.a.	n.a.	n.a.	n.a.	n.a.	blue_0026	n.a.	n.a.	n.a.	n.a.	n.a.	n.a.	n.a.	n.a.	n.a.	n.a.	n.a.	n.a.	n.a.	n.a.	n.a.	n.a.
CK_00045790	blue	n.a.	n.a.	n.a.	n.a.	n.a.	n.a.	n.a.	n.a.	n.a.	n.a.	n.a.	n.a.	n.a.	blue_0013	n.a.	n.a.	n.a.	n.a.	n.a.	n.a.	n.a.	n.a.	n.a.	n.a.	n.a.	n.a.	n.a.	blue_0008	n.a.	n.a.	n.a.	n.a.	blue_0008	n.a.	n.a.	n.a.	n.a.	blue_0004	n.a.	n.a.	n.a.	n.a.	n.a.	n.a.	n.a.	n.a.	n.a.	n.a.
CK_00039206	blue	n.a.	n.a.	n.a.	n.a.	n.a.	n.a.	n.a.	n.a.	n.a.	n.a.	n.a.	n.a.	n.a.	blue_0024	n.a.	n.a.	n.a.	n.a.	n.a.	n.a.	n.a.	n.a.	n.a.	n.a.	n.a.	n.a.	n.a.	n.a.	n.a.	n.a.	n.a.	n.a.	n.a.	n.a.	n.a.	n.a.	n.a.	n.a.	n.a.	n.a.	n.a.	n.a.	n.a.	n.a.	blue_0022	n.a.	n.a.	n.a.
CK_00054329	blue	n.a.	n.a.	n.a.	n.a.	n.a.	n.a.	n.a.	n.a.	n.a.	n.a.	n.a.	n.a.	n.a.	blue_0024	n.a.	n.a.	n.a.	n.a.	n.a.	n.a.	n.a.	n.a.	n.a.	n.a.	n.a.	n.a.	n.a.	n.a.	n.a.	n.a.	n.a.	n.a.	n.a.	n.a.	n.a.	n.a.	n.a.	n.a.	n.a.	n.a.	n.a.	n.a.	n.a.	n.a.	n.a.	n.a.	n.a.	n.a.
CK_00048348	blue	n.a.	n.a.	n.a.	n.a.	n.a.	n.a.	n.a.	n.a.	n.a.	n.a.	n.a.	n.a.	n.a.	blue_0025	n.a.	n.a.	n.a.	n.a.	n.a.	n.a.	n.a.	n.a.	n.a.	n.a.	n.a.	n.a.	n.a.	n.a.	n.a.	n.a.	n.a.	n.a.	n.a.	n.a.	n.a.	n.a.	n.a.	n.a.	n.a.	n.a.	n.a.	n.a.	n.a.	n.a.	n.a.	n.a.	n.a.	n.a.
CK_00057224	blue	n.a.	n.a.	n.a.	n.a.	n.a.	n.a.	n.a.	n.a.	n.a.	n.a.	n.a.	n.a.	n.a.	blue_0032	n.a.	n.a.	n.a.	n.a.	n.a.	n.a.	n.a.	n.a.	n.a.	n.a.	n.a.	n.a.	n.a.	n.a.	n.a.	n.a.	n.a.	n.a.	n.a.	n.a.	n.a.	n.a.	n.a.	n.a.	n.a.	n.a.	n.a.	n.a.	n.a.	n.a.	blue_0012	n.a.	n.a.	n.a.
CK_00056647	turquoise	n.a.	n.a.	n.a.	n.a.	n.a.	n.a.	n.a.	n.a.	n.a.	n.a.	n.a.	n.a.	n.a.	turquoise_0001	turquoise_0014	turquoise_0026	n.a.	n.a.	turquoise_0036	n.a.	n.a.	turquoise_0039	turquoise_0032	n.a.	n.a.	n.a.	n.a.	n.a.	n.a.	n.a.	n.a.	n.a.	n.a.	n.a.	n.a.	n.a.	n.a.	n.a.	n.a.	n.a.	n.a.	n.a.	n.a.	n.a.	n.a.	n.a.	n.a.	n.a.
CK_00057574	turquoise	n.a.	n.a.	n.a.	n.a.	n.a.	n.a.	n.a.	n.a.	n.a.	n.a.	n.a.	n.a.	n.a.	turquoise_0002	n.a.	n.a.	n.a.	n.a.	n.a.	n.a.	n.a.	n.a.	n.a.	n.a.	n.a.	n.a.	n.a.	turquoise_0001	turquoise_0005	n.a.	turquoise_0001	turquoise_0002	turquoise_0001	n.a.	n.a.	n.a.	n.a.	n.a.	n.a.	n.a.	n.a.	n.a.	n.a.	n.a.	n.a.	n.a.	n.a.	n.a.
CK_00057400	turquoise	n.a.	n.a.	n.a.	n.a.	n.a.	n.a.	n.a.	n.a.	n.a.	n.a.	n.a.	n.a.	n.a.	turquoise_0002	n.a.	n.a.	n.a.	n.a.	n.a.	n.a.	n.a.	n.a.	n.a.	n.a.	n.a.	n.a.	n.a.	turquoise_0001	turquoise_0005	n.a.	turquoise_0001	turquoise_0002	turquoise_0001	n.a.	n.a.	n.a.	n.a.	n.a.	n.a.	n.a.	n.a.	n.a.	n.a.	n.a.	n.a.	n.a.	n.a.	turquoise_0003
CK_00037075	turquoise	n.a.	n.a.	n.a.	n.a.	n.a.	n.a.	n.a.	n.a.	n.a.	n.a.	n.a.	n.a.	n.a.	turquoise_0002	n.a.	n.a.	n.a.	n.a.	n.a.	n.a.	n.a.	n.a.	n.a.	n.a.	n.a.	n.a.	n.a.	turquoise_0001	turquoise_0005	n.a.	turquoise_0001	turquoise_0002	turquoise_0001	n.a.	n.a.	n.a.	n.a.	n.a.	n.a.	n.a.	n.a.	n.a.	n.a.	n.a.	n.a.	n.a.	n.a.	n.a.
CK_00042402	turquoise	n.a.	n.a.	n.a.	n.a.	n.a.	n.a.	n.a.	n.a.	n.a.	n.a.	n.a.	n.a.	n.a.	turquoise_0002	n.a.	n.a.	n.a.	n.a.	n.a.	n.a.	n.a.	n.a.	n.a.	n.a.	n.a.	n.a.	n.a.	turquoise_0001	turquoise_0005	n.a.	n.a.	n.a.	turquoise_0001	n.a.	n.a.	n.a.	n.a.	n.a.	n.a.	n.a.	n.a.	n.a.	n.a.	n.a.	n.a.	n.a.	n.a.	n.a.
CK_00047343	turquoise	n.a.	n.a.	n.a.	n.a.	n.a.	n.a.	n.a.	n.a.	n.a.	n.a.	n.a.	n.a.	n.a.	turquoise_0002	n.a.	n.a.	n.a.	n.a.	n.a.	n.a.	n.a.	n.a.	n.a.	n.a.	n.a.	n.a.	n.a.	turquoise_0001	turquoise_0005	n.a.	turquoise_0001	turquoise_0002	turquoise_0001	n.a.	n.a.	n.a.	n.a.	n.a.	n.a.	n.a.	n.a.	n.a.	n.a.	n.a.	n.a.	n.a.	n.a.	n.a.
CK_00044502	turquoise	n.a.	n.a.	n.a.	n.a.	n.a.	n.a.	n.a.	n.a.	n.a.	n.a.	n.a.	n.a.	n.a.	turquoise_0002	n.a.	n.a.	n.a.	n.a.	n.a.	n.a.	n.a.	n.a.	n.a.	n.a.	n.a.	n.a.	n.a.	turquoise_0001	turquoise_0005	n.a.	turquoise_0001	turquoise_0002	turquoise_0001	n.a.	n.a.	n.a.	n.a.	n.a.	n.a.	n.a.	n.a.	n.a.	n.a.	n.a.	n.a.	n.a.	n.a.	n.a.
CK_00001774	turquoise	n.a.	n.a.	n.a.	n.a.	n.a.	n.a.	n.a.	n.a.	n.a.	n.a.	n.a.	n.a.	n.a.	turquoise_0002	n.a.	n.a.	n.a.	n.a.	n.a.	n.a.	n.a.	n.a.	n.a.	n.a.	n.a.	n.a.	n.a.	turquoise_0001	turquoise_0005	n.a.	turquoise_0001	turquoise_0002	turquoise_0001	n.a.	n.a.	n.a.	n.a.	n.a.	n.a.	n.a.	n.a.	n.a.	n.a.	n.a.	n.a.	n.a.	n.a.	n.a.
CK_00003592	red	n.a.	n.a.	n.a.	n.a.	n.a.	n.a.	n.a.	n.a.	n.a.	n.a.	n.a.	n.a.	n.a.	red_0001	n.a.	n.a.	n.a.	n.a.	n.a.	n.a.	n.a.	n.a.	n.a.	n.a.	n.a.	n.a.	n.a.	n.a.	n.a.	n.a.	n.a.	red_0006	n.a.	n.a.	n.a.	n.a.	n.a.	n.a.	n.a.	n.a.	n.a.	n.a.	n.a.	n.a.	n.a.	n.a.	n.a.	n.a.
CK_00056879	red	n.a.	n.a.	n.a.	n.a.	n.a.	n.a.	n.a.	n.a.	n.a.	n.a.	n.a.	n.a.	n.a.	red_0001	n.a.	n.a.	n.a.	n.a.	n.a.	n.a.	n.a.	n.a.	n.a.	n.a.	n.a.	n.a.	n.a.	n.a.	n.a.	n.a.	n.a.	n.a.	n.a.	n.a.	n.a.	n.a.	n.a.	n.a.	n.a.	n.a.	red_0001	n.a.	n.a.	n.a.	n.a.	n.a.	n.a.	n.a.
CK_00051614	red	n.a.	n.a.	n.a.	n.a.	n.a.	n.a.	n.a.	n.a.	n.a.	n.a.	n.a.	n.a.	n.a.	red_0001	n.a.	n.a.	n.a.	n.a.	n.a.	n.a.	n.a.	n.a.	n.a.	n.a.	n.a.	n.a.	n.a.	n.a.	n.a.	n.a.	n.a.	n.a.	n.a.	n.a.	n.a.	n.a.	n.a.	n.a.	n.a.	n.a.	n.a.	n.a.	n.a.	n.a.	n.a.	n.a.	n.a.	n.a.
CK_00047574	red	n.a.	n.a.	n.a.	n.a.	n.a.	n.a.	n.a.	n.a.	n.a.	n.a.	n.a.	n.a.	n.a.	red_0001	n.a.	n.a.	n.a.	n.a.	n.a.	n.a.	n.a.	n.a.	n.a.	n.a.	n.a.	n.a.	n.a.	n.a.	n.a.	n.a.	n.a.	n.a.	n.a.	n.a.	n.a.	n.a.	n.a.	n.a.	n.a.	n.a.	n.a.	n.a.	n.a.	n.a.	n.a.	n.a.	n.a.	n.a.
CK_00100932	red	n.a.	n.a.	n.a.	n.a.	n.a.	n.a.	n.a.	n.a.	n.a.	n.a.	n.a.	n.a.	n.a.	red_0002	n.a.	n.a.	n.a.	n.a.	n.a.	n.a.	n.a.	n.a.	n.a.	n.a.	n.a.	n.a.	n.a.	n.a.	red_0002	n.a.	n.a.	n.a.	n.a.	n.a.	n.a.	n.a.	n.a.	n.a.	n.a.	n.a.	n.a.	n.a.	n.a.	n.a.	n.a.	n.a.	n.a.	n.a.
CK_00002269	red	n.a.	n.a.	n.a.	n.a.	n.a.	n.a.	n.a.	n.a.	n.a.	n.a.	n.a.	n.a.	n.a.	red_0002	n.a.	n.a.	n.a.	n.a.	n.a.	n.a.	n.a.	n.a.	n.a.	n.a.	n.a.	n.a.	n.a.	n.a.	red_0002	n.a.	n.a.	n.a.	n.a.	n.a.	n.a.	n.a.	n.a.	n.a.	n.a.	n.a.	n.a.	n.a.	n.a.	n.a.	n.a.	n.a.	n.a.	n.a.
CK_00103896	red	n.a.	n.a.	n.a.	n.a.	n.a.	n.a.	n.a.	n.a.	n.a.	n.a.	n.a.	n.a.	n.a.	red_0006	n.a.	n.a.	n.a.	n.a.	n.a.	n.a.	n.a.	n.a.	n.a.	n.a.	n.a.	n.a.	n.a.	n.a.	n.a.	n.a.	n.a.	n.a.	n.a.	n.a.	n.a.	n.a.	n.a.	n.a.	n.a.	n.a.	n.a.	n.a.	n.a.	n.a.	n.a.	n.a.	n.a.	n.a.
CK_00057403	red	n.a.	n.a.	n.a.	n.a.	n.a.	n.a.	n.a.	n.a.	n.a.	n.a.	n.a.	n.a.	n.a.	red_0006	n.a.	n.a.	n.a.	n.a.	n.a.	n.a.	n.a.	n.a.	n.a.	n.a.	n.a.	n.a.	n.a.	n.a.	n.a.	n.a.	n.a.	n.a.	n.a.	n.a.	n.a.	n.a.	n.a.	n.a.	n.a.	n.a.	n.a.	n.a.	n.a.	n.a.	n.a.	n.a.	n.a.	n.a.
CK_00100933	red	n.a.	n.a.	n.a.	n.a.	n.a.	n.a.	n.a.	n.a.	n.a.	n.a.	n.a.	n.a.	n.a.	red_0007	n.a.	n.a.	n.a.	n.a.	n.a.	n.a.	n.a.	n.a.	n.a.	n.a.	n.a.	n.a.	n.a.	n.a.	n.a.	n.a.	n.a.	n.a.	n.a.	n.a.	n.a.	n.a.	n.a.	n.a.	n.a.	n.a.	n.a.	n.a.	n.a.	n.a.	n.a.	n.a.	n.a.	n.a.
CK_00006498	brown	n.a.	n.a.	n.a.	n.a.	n.a.	n.a.	n.a.	n.a.	n.a.	n.a.	n.a.	n.a.	n.a.	brown_0005	n.a.	n.a.	n.a.	n.a.	n.a.	n.a.	n.a.	brown_0001	n.a.	n.a.	n.a.	n.a.	brown_0004	n.a.	n.a.	n.a.	n.a.	brown_0005	n.a.	n.a.	brown_0022	n.a.	brown_0003	n.a.	n.a.	n.a.	n.a.	n.a.	n.a.	n.a.	n.a.	n.a.	n.a.	n.a.
CK_00043397	brown	n.a.	n.a.	n.a.	n.a.	n.a.	n.a.	n.a.	n.a.	n.a.	n.a.	n.a.	n.a.	n.a.	brown_0005	n.a.	n.a.	n.a.	n.a.	n.a.	n.a.	n.a.	n.a.	n.a.	n.a.	n.a.	n.a.	brown_0004	n.a.	n.a.	n.a.	brown_0006	brown_0005	n.a.	n.a.	brown_0002	brown_0005	brown_0010	n.a.	n.a.	n.a.	n.a.	n.a.	n.a.	n.a.	n.a.	n.a.	n.a.	n.a.
CK_00056906	brown	n.a.	n.a.	n.a.	n.a.	n.a.	n.a.	n.a.	n.a.	n.a.	n.a.	n.a.	n.a.	n.a.	brown_0013	n.a.	n.a.	n.a.	n.a.	n.a.	n.a.	n.a.	n.a.	n.a.	n.a.	n.a.	n.a.	n.a.	n.a.	n.a.	n.a.	n.a.	n.a.	n.a.	n.a.	n.a.	n.a.	n.a.	n.a.	n.a.	n.a.	n.a.	n.a.	n.a.	n.a.	n.a.	n.a.	n.a.	n.a.
CK_00039657	brown	n.a.	n.a.	n.a.	n.a.	n.a.	n.a.	n.a.	n.a.	n.a.	n.a.	n.a.	n.a.	n.a.	brown_0014	n.a.	n.a.	n.a.	n.a.	n.a.	n.a.	n.a.	n.a.	n.a.	n.a.	n.a.	n.a.	n.a.	n.a.	n.a.	n.a.	n.a.	n.a.	n.a.	n.a.	n.a.	n.a.	n.a.	n.a.	n.a.	n.a.	n.a.	n.a.	n.a.	n.a.	n.a.	n.a.	n.a.	n.a.
CK_00008097	blue	n.a.	n.a.	n.a.	n.a.	n.a.	n.a.	n.a.	n.a.	n.a.	n.a.	n.a.	n.a.	n.a.	n.a.	blue_0005	blue_0007	n.a.	n.a.	n.a.	n.a.	n.a.	blue_0021	blue_0023	n.a.	n.a.	n.a.	n.a.	n.a.	n.a.	n.a.	n.a.	n.a.	n.a.	n.a.	n.a.	n.a.	n.a.	n.a.	n.a.	n.a.	n.a.	n.a.	n.a.	n.a.	n.a.	n.a.	n.a.	n.a.
CK_00047094	blue	n.a.	n.a.	n.a.	n.a.	n.a.	n.a.	n.a.	n.a.	n.a.	n.a.	n.a.	n.a.	n.a.	n.a.	blue_0016	n.a.	n.a.	n.a.	blue_0017	n.a.	n.a.	n.a.	n.a.	n.a.	n.a.	n.a.	n.a.	n.a.	n.a.	n.a.	n.a.	n.a.	n.a.	n.a.	n.a.	n.a.	n.a.	n.a.	n.a.	n.a.	n.a.	n.a.	n.a.	n.a.	n.a.	n.a.	n.a.	n.a.
CK_00008094	blue	n.a.	n.a.	n.a.	n.a.	n.a.	n.a.	n.a.	n.a.	n.a.	n.a.	n.a.	n.a.	n.a.	n.a.	blue_0017	n.a.	n.a.	n.a.	n.a.	n.a.	n.a.	n.a.	n.a.	n.a.	n.a.	n.a.	n.a.	n.a.	n.a.	n.a.	n.a.	n.a.	n.a.	n.a.	n.a.	n.a.	n.a.	n.a.	blue_0010	n.a.	n.a.	n.a.	n.a.	n.a.	n.a.	n.a.	n.a.	blue_0012
CK_00001552	blue	n.a.	n.a.	n.a.	n.a.	n.a.	n.a.	n.a.	n.a.	n.a.	n.a.	n.a.	n.a.	n.a.	n.a.	blue_0017	n.a.	n.a.	n.a.	n.a.	n.a.	n.a.	n.a.	n.a.	n.a.	n.a.	n.a.	n.a.	n.a.	n.a.	n.a.	n.a.	n.a.	n.a.	n.a.	n.a.	n.a.	n.a.	n.a.	n.a.	n.a.	blue_0008	n.a.	n.a.	n.a.	n.a.	n.a.	n.a.	n.a.
CK_00045798	turquoise	n.a.	n.a.	n.a.	n.a.	n.a.	n.a.	n.a.	n.a.	n.a.	n.a.	n.a.	n.a.	n.a.	n.a.	turquoise_0001	n.a.	n.a.	n.a.	n.a.	n.a.	n.a.	n.a.	n.a.	n.a.	n.a.	n.a.	n.a.	n.a.	n.a.	n.a.	n.a.	n.a.	n.a.	n.a.	n.a.	n.a.	n.a.	n.a.	n.a.	n.a.	n.a.	n.a.	n.a.	n.a.	n.a.	n.a.	n.a.	n.a.
CK_00055163	turquoise	n.a.	n.a.	n.a.	n.a.	n.a.	n.a.	n.a.	n.a.	n.a.	n.a.	n.a.	n.a.	n.a.	n.a.	turquoise_0001	turquoise_0006	n.a.	n.a.	turquoise_0005	n.a.	n.a.	n.a.	n.a.	n.a.	n.a.	n.a.	n.a.	n.a.	n.a.	n.a.	n.a.	n.a.	n.a.	n.a.	n.a.	n.a.	n.a.	n.a.	n.a.	n.a.	n.a.	n.a.	n.a.	n.a.	n.a.	n.a.	n.a.	n.a.
CK_00049489	turquoise	n.a.	n.a.	n.a.	n.a.	n.a.	n.a.	n.a.	n.a.	n.a.	n.a.	n.a.	n.a.	n.a.	n.a.	turquoise_0001	turquoise_0006	n.a.	n.a.	turquoise_0005	n.a.	n.a.	turquoise_0016	n.a.	n.a.	n.a.	turquoise_0010	n.a.	n.a.	n.a.	n.a.	n.a.	n.a.	n.a.	n.a.	n.a.	n.a.	n.a.	n.a.	n.a.	n.a.	n.a.	n.a.	n.a.	n.a.	n.a.	n.a.	n.a.	n.a.
CK_00043445	turquoise	n.a.	n.a.	n.a.	n.a.	n.a.	n.a.	n.a.	n.a.	n.a.	n.a.	n.a.	n.a.	n.a.	n.a.	turquoise_0001	n.a.	n.a.	n.a.	n.a.	n.a.	n.a.	n.a.	turquoise_0010	n.a.	n.a.	n.a.	n.a.	n.a.	n.a.	n.a.	n.a.	n.a.	n.a.	n.a.	n.a.	n.a.	n.a.	n.a.	n.a.	n.a.	n.a.	n.a.	n.a.	n.a.	n.a.	n.a.	n.a.	n.a.
CK_00041681	turquoise	n.a.	n.a.	n.a.	n.a.	n.a.	n.a.	n.a.	n.a.	n.a.	n.a.	n.a.	n.a.	n.a.	n.a.	turquoise_0001	n.a.	turquoise_0027	n.a.	turquoise_0005	n.a.	n.a.	turquoise_0016	turquoise_0005	n.a.	n.a.	turquoise_0010	n.a.	n.a.	n.a.	n.a.	n.a.	n.a.	n.a.	n.a.	n.a.	n.a.	n.a.	n.a.	n.a.	n.a.	n.a.	n.a.	n.a.	n.a.	n.a.	n.a.	n.a.	n.a.
CK_00036175	turquoise	n.a.	n.a.	n.a.	n.a.	n.a.	n.a.	n.a.	n.a.	n.a.	n.a.	n.a.	n.a.	n.a.	n.a.	turquoise_0001	n.a.	turquoise_0023	n.a.	turquoise_0005	n.a.	n.a.	n.a.	n.a.	n.a.	n.a.	turquoise_0023	n.a.	n.a.	n.a.	n.a.	n.a.	n.a.	n.a.	n.a.	n.a.	n.a.	n.a.	n.a.	n.a.	n.a.	n.a.	n.a.	n.a.	n.a.	n.a.	n.a.	n.a.	n.a.
CK_00004184	turquoise	n.a.	n.a.	n.a.	n.a.	n.a.	n.a.	n.a.	n.a.	n.a.	n.a.	n.a.	n.a.	n.a.	n.a.	turquoise_0001	turquoise_0006	n.a.	n.a.	turquoise_0005	n.a.	turquoise_0003	turquoise_0004	turquoise_0005	n.a.	n.a.	n.a.	n.a.	n.a.	n.a.	n.a.	n.a.	n.a.	n.a.	n.a.	n.a.	n.a.	n.a.	n.a.	n.a.	n.a.	n.a.	n.a.	n.a.	n.a.	n.a.	n.a.	n.a.	n.a.
CK_00056162	turquoise	n.a.	n.a.	n.a.	n.a.	n.a.	n.a.	n.a.	n.a.	n.a.	n.a.	n.a.	n.a.	n.a.	n.a.	turquoise_0001	turquoise_0020	n.a.	n.a.	n.a.	n.a.	n.a.	turquoise_0004	turquoise_0005	n.a.	n.a.	n.a.	n.a.	n.a.	n.a.	n.a.	n.a.	n.a.	n.a.	n.a.	n.a.	n.a.	n.a.	n.a.	n.a.	n.a.	n.a.	n.a.	n.a.	n.a.	n.a.	n.a.	n.a.	n.a.
CK_00044279	turquoise	n.a.	n.a.	n.a.	n.a.	n.a.	n.a.	n.a.	n.a.	n.a.	n.a.	n.a.	n.a.	n.a.	n.a.	turquoise_0001	turquoise_0006	n.a.	n.a.	n.a.	n.a.	n.a.	turquoise_0004	n.a.	turquoise_0007	n.a.	n.a.	n.a.	n.a.	n.a.	n.a.	n.a.	n.a.	n.a.	n.a.	n.a.	n.a.	n.a.	n.a.	n.a.	n.a.	n.a.	n.a.	n.a.	n.a.	n.a.	n.a.	n.a.	n.a.
CK_00048740	turquoise	n.a.	n.a.	n.a.	n.a.	n.a.	n.a.	n.a.	n.a.	n.a.	n.a.	n.a.	n.a.	n.a.	n.a.	turquoise_0001	turquoise_0004	n.a.	n.a.	turquoise_0005	n.a.	n.a.	turquoise_0016	turquoise_0006	n.a.	n.a.	n.a.	n.a.	n.a.	n.a.	n.a.	n.a.	n.a.	n.a.	n.a.	n.a.	n.a.	n.a.	n.a.	n.a.	n.a.	n.a.	n.a.	n.a.	n.a.	n.a.	n.a.	n.a.	n.a.
CK_00054677	turquoise	n.a.	n.a.	n.a.	n.a.	n.a.	n.a.	n.a.	n.a.	n.a.	n.a.	n.a.	n.a.	n.a.	n.a.	turquoise_0001	n.a.	n.a.	n.a.	turquoise_0005	n.a.	n.a.	turquoise_0004	n.a.	n.a.	n.a.	n.a.	n.a.	n.a.	n.a.	n.a.	n.a.	n.a.	n.a.	n.a.	n.a.	n.a.	n.a.	n.a.	n.a.	n.a.	n.a.	n.a.	n.a.	n.a.	n.a.	n.a.	n.a.	n.a.
CK_00051337	turquoise	n.a.	n.a.	n.a.	n.a.	n.a.	n.a.	n.a.	n.a.	n.a.	n.a.	n.a.	n.a.	n.a.	n.a.	turquoise_0001	n.a.	n.a.	n.a.	n.a.	n.a.	n.a.	n.a.	n.a.	n.a.	n.a.	n.a.	n.a.	n.a.	n.a.	n.a.	n.a.	n.a.	n.a.	n.a.	n.a.	n.a.	n.a.	n.a.	n.a.	n.a.	n.a.	n.a.	n.a.	n.a.	n.a.	n.a.	n.a.	n.a.
CK_00055862	turquoise	n.a.	n.a.	n.a.	n.a.	n.a.	n.a.	n.a.	n.a.	n.a.	n.a.	n.a.	n.a.	n.a.	n.a.	turquoise_0001	n.a.	n.a.	n.a.	turquoise_0005	n.a.	n.a.	n.a.	n.a.	n.a.	n.a.	n.a.	n.a.	n.a.	n.a.	n.a.	n.a.	n.a.	n.a.	n.a.	n.a.	n.a.	n.a.	n.a.	n.a.	n.a.	n.a.	n.a.	n.a.	n.a.	n.a.	n.a.	n.a.	n.a.
CK_00004018	turquoise	n.a.	n.a.	n.a.	n.a.	n.a.	n.a.	n.a.	n.a.	n.a.	n.a.	n.a.	n.a.	n.a.	n.a.	turquoise_0001	n.a.	n.a.	n.a.	n.a.	n.a.	n.a.	n.a.	turquoise_0039	n.a.	n.a.	n.a.	n.a.	n.a.	n.a.	n.a.	n.a.	n.a.	n.a.	n.a.	n.a.	n.a.	n.a.	n.a.	n.a.	n.a.	n.a.	n.a.	n.a.	n.a.	n.a.	n.a.	n.a.	n.a.
CK_00048411	turquoise	n.a.	n.a.	n.a.	n.a.	n.a.	n.a.	n.a.	n.a.	n.a.	n.a.	n.a.	n.a.	n.a.	n.a.	turquoise_0001	turquoise_0005	turquoise_0013	n.a.	turquoise_0005	n.a.	n.a.	turquoise_0004	turquoise_0012	n.a.	n.a.	n.a.	n.a.	n.a.	n.a.	n.a.	n.a.	n.a.	n.a.	n.a.	n.a.	n.a.	n.a.	n.a.	n.a.	n.a.	n.a.	n.a.	n.a.	n.a.	n.a.	n.a.	n.a.	n.a.
CK_00053840	turquoise	n.a.	n.a.	n.a.	n.a.	n.a.	n.a.	n.a.	n.a.	n.a.	n.a.	n.a.	n.a.	n.a.	n.a.	turquoise_0001	n.a.	n.a.	n.a.	turquoise_0005	n.a.	n.a.	n.a.	n.a.	n.a.	n.a.	n.a.	n.a.	n.a.	n.a.	n.a.	n.a.	n.a.	n.a.	n.a.	n.a.	n.a.	n.a.	n.a.	n.a.	n.a.	n.a.	n.a.	n.a.	n.a.	n.a.	n.a.	n.a.	n.a.
CK_00042942	turquoise	n.a.	n.a.	n.a.	n.a.	n.a.	n.a.	n.a.	n.a.	n.a.	n.a.	n.a.	n.a.	n.a.	n.a.	turquoise_0002	turquoise_0006	n.a.	n.a.	turquoise_0001	n.a.	n.a.	turquoise_0001	turquoise_0006	n.a.	n.a.	n.a.	n.a.	n.a.	n.a.	n.a.	n.a.	n.a.	n.a.	n.a.	n.a.	n.a.	n.a.	n.a.	n.a.	n.a.	n.a.	n.a.	n.a.	n.a.	n.a.	n.a.	n.a.	n.a.
CK_00045937	turquoise	n.a.	n.a.	n.a.	n.a.	n.a.	n.a.	n.a.	n.a.	n.a.	n.a.	n.a.	n.a.	n.a.	n.a.	turquoise_0002	turquoise_0006	n.a.	n.a.	turquoise_0001	n.a.	n.a.	n.a.	turquoise_0005	n.a.	n.a.	n.a.	n.a.	n.a.	n.a.	n.a.	n.a.	n.a.	n.a.	n.a.	n.a.	n.a.	n.a.	n.a.	n.a.	n.a.	n.a.	n.a.	n.a.	n.a.	n.a.	n.a.	n.a.	n.a.
CK_00053931	turquoise	n.a.	n.a.	n.a.	n.a.	n.a.	n.a.	n.a.	n.a.	n.a.	n.a.	n.a.	n.a.	n.a.	n.a.	turquoise_0002	turquoise_0006	n.a.	n.a.	turquoise_0001	n.a.	n.a.	turquoise_0023	turquoise_0005	n.a.	n.a.	n.a.	n.a.	n.a.	n.a.	n.a.	n.a.	n.a.	n.a.	n.a.	n.a.	n.a.	n.a.	n.a.	n.a.	n.a.	n.a.	n.a.	n.a.	n.a.	n.a.	n.a.	n.a.	n.a.
CK_00037686	turquoise	n.a.	n.a.	n.a.	n.a.	n.a.	n.a.	n.a.	n.a.	n.a.	n.a.	n.a.	n.a.	n.a.	n.a.	turquoise_0002	turquoise_0006	n.a.	n.a.	turquoise_0001	n.a.	n.a.	turquoise_0023	turquoise_0005	n.a.	n.a.	n.a.	n.a.	n.a.	n.a.	n.a.	n.a.	n.a.	n.a.	n.a.	n.a.	n.a.	n.a.	n.a.	n.a.	n.a.	n.a.	n.a.	n.a.	n.a.	n.a.	n.a.	n.a.	n.a.
CK_00040678	turquoise	n.a.	n.a.	n.a.	n.a.	n.a.	n.a.	n.a.	n.a.	n.a.	n.a.	n.a.	n.a.	n.a.	n.a.	turquoise_0002	turquoise_0006	n.a.	n.a.	turquoise_0001	n.a.	n.a.	turquoise_0023	n.a.	n.a.	turquoise_0018	n.a.	n.a.	n.a.	n.a.	n.a.	n.a.	n.a.	n.a.	n.a.	n.a.	n.a.	n.a.	n.a.	n.a.	n.a.	n.a.	n.a.	n.a.	n.a.	n.a.	n.a.	n.a.	n.a.
CK_00043878	turquoise	n.a.	n.a.	n.a.	n.a.	n.a.	n.a.	n.a.	n.a.	n.a.	n.a.	n.a.	n.a.	n.a.	n.a.	turquoise_0002	turquoise_0006	n.a.	n.a.	turquoise_0001	n.a.	n.a.	turquoise_0023	turquoise_0005	n.a.	n.a.	n.a.	n.a.	n.a.	n.a.	n.a.	n.a.	n.a.	n.a.	n.a.	n.a.	n.a.	n.a.	n.a.	n.a.	n.a.	n.a.	n.a.	n.a.	n.a.	n.a.	n.a.	n.a.	n.a.
CK_00050071	turquoise	n.a.	n.a.	n.a.	n.a.	n.a.	n.a.	n.a.	n.a.	n.a.	n.a.	n.a.	n.a.	n.a.	n.a.	turquoise_0002	turquoise_0006	n.a.	n.a.	turquoise_0001	n.a.	n.a.	turquoise_0023	turquoise_0005	n.a.	n.a.	n.a.	n.a.	n.a.	n.a.	n.a.	n.a.	n.a.	n.a.	n.a.	n.a.	n.a.	n.a.	n.a.	n.a.	n.a.	n.a.	n.a.	n.a.	n.a.	n.a.	n.a.	n.a.	n.a.
CK_00055752	turquoise	n.a.	n.a.	n.a.	n.a.	n.a.	n.a.	n.a.	n.a.	n.a.	n.a.	n.a.	n.a.	n.a.	n.a.	turquoise_0002	turquoise_0006	n.a.	n.a.	turquoise_0001	n.a.	n.a.	turquoise_0023	turquoise_0005	n.a.	n.a.	n.a.	n.a.	n.a.	n.a.	n.a.	n.a.	n.a.	n.a.	n.a.	n.a.	n.a.	n.a.	n.a.	n.a.	n.a.	n.a.	n.a.	n.a.	n.a.	n.a.	n.a.	n.a.	n.a.
CK_00049951	turquoise	n.a.	n.a.	n.a.	n.a.	n.a.	n.a.	n.a.	n.a.	n.a.	n.a.	n.a.	n.a.	n.a.	n.a.	turquoise_0002	turquoise_0006	n.a.	n.a.	turquoise_0001	n.a.	n.a.	n.a.	turquoise_0005	n.a.	n.a.	n.a.	n.a.	n.a.	n.a.	n.a.	n.a.	n.a.	n.a.	n.a.	n.a.	n.a.	n.a.	n.a.	n.a.	n.a.	n.a.	n.a.	n.a.	n.a.	n.a.	n.a.	n.a.	n.a.
CK_00053670	turquoise	n.a.	n.a.	n.a.	n.a.	n.a.	n.a.	n.a.	n.a.	n.a.	n.a.	n.a.	n.a.	n.a.	n.a.	turquoise_0002	turquoise_0006	n.a.	n.a.	turquoise_0001	n.a.	n.a.	turquoise_0001	turquoise_0006	n.a.	n.a.	n.a.	n.a.	n.a.	n.a.	n.a.	n.a.	n.a.	n.a.	n.a.	n.a.	n.a.	n.a.	n.a.	n.a.	n.a.	n.a.	n.a.	n.a.	n.a.	n.a.	n.a.	n.a.	n.a.
CK_00041027	turquoise	n.a.	n.a.	n.a.	n.a.	n.a.	n.a.	n.a.	n.a.	n.a.	n.a.	n.a.	n.a.	n.a.	n.a.	turquoise_0002	turquoise_0006	n.a.	n.a.	turquoise_0001	n.a.	n.a.	turquoise_0001	n.a.	n.a.	n.a.	n.a.	n.a.	n.a.	n.a.	n.a.	n.a.	n.a.	n.a.	n.a.	n.a.	n.a.	n.a.	n.a.	n.a.	n.a.	n.a.	n.a.	n.a.	n.a.	n.a.	n.a.	n.a.	n.a.
CK_00055204	turquoise	n.a.	n.a.	n.a.	n.a.	n.a.	n.a.	n.a.	n.a.	n.a.	n.a.	n.a.	n.a.	n.a.	n.a.	turquoise_0002	turquoise_0006	n.a.	n.a.	n.a.	n.a.	n.a.	turquoise_0001	turquoise_0006	n.a.	n.a.	n.a.	n.a.	n.a.	n.a.	n.a.	n.a.	n.a.	n.a.	n.a.	n.a.	n.a.	n.a.	n.a.	n.a.	n.a.	n.a.	n.a.	n.a.	n.a.	n.a.	n.a.	n.a.	n.a.
CK_00042415	turquoise	n.a.	n.a.	n.a.	n.a.	n.a.	n.a.	n.a.	n.a.	n.a.	n.a.	n.a.	n.a.	n.a.	n.a.	turquoise_0002	n.a.	n.a.	n.a.	n.a.	n.a.	n.a.	turquoise_0001	n.a.	n.a.	n.a.	n.a.	n.a.	n.a.	n.a.	n.a.	n.a.	n.a.	n.a.	n.a.	n.a.	n.a.	n.a.	n.a.	n.a.	n.a.	n.a.	n.a.	n.a.	n.a.	n.a.	n.a.	n.a.	n.a.
CK_00048811	turquoise	n.a.	n.a.	n.a.	n.a.	n.a.	n.a.	n.a.	n.a.	n.a.	n.a.	n.a.	n.a.	n.a.	n.a.	turquoise_0002	turquoise_0006	n.a.	n.a.	n.a.	n.a.	n.a.	turquoise_0001	turquoise_0006	n.a.	n.a.	n.a.	n.a.	n.a.	n.a.	n.a.	n.a.	n.a.	n.a.	n.a.	n.a.	n.a.	n.a.	n.a.	n.a.	n.a.	n.a.	n.a.	n.a.	n.a.	n.a.	n.a.	n.a.	n.a.
CK_00041807	turquoise	n.a.	n.a.	n.a.	n.a.	n.a.	n.a.	n.a.	n.a.	n.a.	n.a.	n.a.	n.a.	n.a.	n.a.	turquoise_0002	turquoise_0006	n.a.	n.a.	turquoise_0001	n.a.	n.a.	n.a.	turquoise_0005	n.a.	n.a.	n.a.	n.a.	n.a.	n.a.	n.a.	n.a.	n.a.	n.a.	n.a.	n.a.	n.a.	n.a.	n.a.	n.a.	n.a.	n.a.	n.a.	n.a.	n.a.	n.a.	n.a.	n.a.	n.a.
CK_00052533	turquoise	n.a.	n.a.	n.a.	n.a.	n.a.	n.a.	n.a.	n.a.	n.a.	n.a.	n.a.	n.a.	n.a.	n.a.	turquoise_0002	turquoise_0006	n.a.	n.a.	turquoise_0001	n.a.	n.a.	n.a.	turquoise_0005	n.a.	n.a.	n.a.	n.a.	n.a.	n.a.	n.a.	n.a.	n.a.	n.a.	n.a.	n.a.	n.a.	n.a.	n.a.	n.a.	n.a.	n.a.	n.a.	n.a.	n.a.	n.a.	n.a.	n.a.	n.a.
CK_00046882	turquoise	n.a.	n.a.	n.a.	n.a.	n.a.	n.a.	n.a.	n.a.	n.a.	n.a.	n.a.	n.a.	n.a.	n.a.	turquoise_0002	n.a.	n.a.	n.a.	turquoise_0001	n.a.	n.a.	turquoise_0001	n.a.	n.a.	n.a.	n.a.	n.a.	n.a.	n.a.	n.a.	n.a.	n.a.	n.a.	n.a.	n.a.	n.a.	n.a.	n.a.	n.a.	n.a.	n.a.	n.a.	n.a.	n.a.	n.a.	n.a.	n.a.	n.a.
CK_00046708	turquoise	n.a.	n.a.	n.a.	n.a.	n.a.	n.a.	n.a.	n.a.	n.a.	n.a.	n.a.	n.a.	n.a.	n.a.	turquoise_0002	n.a.	n.a.	n.a.	turquoise_0001	n.a.	n.a.	n.a.	n.a.	n.a.	n.a.	n.a.	n.a.	n.a.	n.a.	n.a.	n.a.	n.a.	n.a.	n.a.	n.a.	n.a.	n.a.	n.a.	n.a.	n.a.	n.a.	n.a.	n.a.	n.a.	n.a.	n.a.	n.a.	n.a.
CK_00048549	turquoise	n.a.	n.a.	n.a.	n.a.	n.a.	n.a.	n.a.	n.a.	n.a.	n.a.	n.a.	n.a.	n.a.	n.a.	turquoise_0002	turquoise_0006	n.a.	n.a.	turquoise_0001	n.a.	n.a.	n.a.	n.a.	n.a.	n.a.	n.a.	n.a.	n.a.	n.a.	n.a.	n.a.	n.a.	n.a.	n.a.	n.a.	n.a.	n.a.	n.a.	n.a.	n.a.	n.a.	n.a.	n.a.	n.a.	n.a.	n.a.	n.a.	n.a.
CK_00043386	turquoise	n.a.	n.a.	n.a.	n.a.	n.a.	n.a.	n.a.	n.a.	n.a.	n.a.	n.a.	n.a.	n.a.	n.a.	turquoise_0002	n.a.	n.a.	turquoise_0002	n.a.	n.a.	n.a.	n.a.	n.a.	n.a.	n.a.	n.a.	n.a.	n.a.	n.a.	n.a.	n.a.	n.a.	n.a.	n.a.	n.a.	n.a.	n.a.	n.a.	n.a.	n.a.	n.a.	n.a.	n.a.	n.a.	n.a.	n.a.	n.a.	n.a.
CK_00048147	turquoise	n.a.	n.a.	n.a.	n.a.	n.a.	n.a.	n.a.	n.a.	n.a.	n.a.	n.a.	n.a.	n.a.	n.a.	turquoise_0002	turquoise_0006	n.a.	n.a.	turquoise_0001	n.a.	n.a.	turquoise_0001	n.a.	n.a.	n.a.	n.a.	n.a.	n.a.	n.a.	n.a.	n.a.	n.a.	n.a.	n.a.	n.a.	n.a.	n.a.	n.a.	n.a.	n.a.	n.a.	n.a.	n.a.	n.a.	n.a.	n.a.	n.a.	n.a.
CK_00037547	turquoise	n.a.	n.a.	n.a.	n.a.	n.a.	n.a.	n.a.	n.a.	n.a.	n.a.	n.a.	n.a.	n.a.	n.a.	turquoise_0002	n.a.	n.a.	n.a.	n.a.	n.a.	n.a.	turquoise_0001	turquoise_0010	n.a.	n.a.	n.a.	n.a.	n.a.	n.a.	n.a.	n.a.	n.a.	n.a.	n.a.	n.a.	n.a.	n.a.	n.a.	n.a.	n.a.	n.a.	n.a.	n.a.	n.a.	n.a.	n.a.	n.a.	n.a.
CK_00034871	turquoise	n.a.	n.a.	n.a.	n.a.	n.a.	n.a.	n.a.	n.a.	n.a.	n.a.	n.a.	n.a.	n.a.	n.a.	turquoise_0003	turquoise_0005	n.a.	n.a.	n.a.	n.a.	n.a.	n.a.	n.a.	n.a.	n.a.	n.a.	n.a.	n.a.	n.a.	n.a.	n.a.	n.a.	n.a.	n.a.	n.a.	n.a.	n.a.	n.a.	n.a.	n.a.	n.a.	n.a.	n.a.	n.a.	n.a.	n.a.	n.a.	n.a.
CK_00050589	turquoise	n.a.	n.a.	n.a.	n.a.	n.a.	n.a.	n.a.	n.a.	n.a.	n.a.	n.a.	n.a.	n.a.	n.a.	turquoise_0003	turquoise_0005	n.a.	n.a.	n.a.	n.a.	n.a.	n.a.	n.a.	n.a.	n.a.	n.a.	n.a.	n.a.	n.a.	n.a.	n.a.	n.a.	n.a.	n.a.	n.a.	n.a.	n.a.	n.a.	n.a.	n.a.	n.a.	n.a.	n.a.	n.a.	n.a.	n.a.	n.a.	n.a.
CK_00033752	turquoise	n.a.	n.a.	n.a.	n.a.	n.a.	n.a.	n.a.	n.a.	n.a.	n.a.	n.a.	n.a.	n.a.	n.a.	turquoise_0003	turquoise_0005	n.a.	n.a.	n.a.	n.a.	n.a.	n.a.	turquoise_0012	n.a.	n.a.	n.a.	n.a.	n.a.	n.a.	n.a.	n.a.	n.a.	n.a.	n.a.	n.a.	n.a.	n.a.	n.a.	n.a.	n.a.	n.a.	n.a.	n.a.	n.a.	n.a.	n.a.	n.a.	n.a.
CK_00038425	turquoise	n.a.	n.a.	n.a.	n.a.	n.a.	n.a.	n.a.	n.a.	n.a.	n.a.	n.a.	n.a.	n.a.	n.a.	turquoise_0003	turquoise_0005	n.a.	n.a.	n.a.	n.a.	n.a.	n.a.	turquoise_0012	n.a.	n.a.	n.a.	n.a.	n.a.	n.a.	n.a.	n.a.	n.a.	n.a.	n.a.	n.a.	n.a.	n.a.	n.a.	n.a.	n.a.	n.a.	n.a.	n.a.	n.a.	n.a.	n.a.	n.a.	n.a.
CK_00036857	turquoise	n.a.	n.a.	n.a.	n.a.	n.a.	n.a.	n.a.	n.a.	n.a.	n.a.	n.a.	n.a.	n.a.	n.a.	turquoise_0003	turquoise_0005	n.a.	n.a.	n.a.	n.a.	n.a.	n.a.	turquoise_0015	n.a.	n.a.	n.a.	n.a.	n.a.	n.a.	n.a.	n.a.	n.a.	n.a.	n.a.	n.a.	n.a.	n.a.	n.a.	n.a.	n.a.	n.a.	n.a.	n.a.	n.a.	n.a.	n.a.	n.a.	n.a.
CK_00056824	turquoise	n.a.	n.a.	n.a.	n.a.	n.a.	n.a.	n.a.	n.a.	n.a.	n.a.	n.a.	n.a.	n.a.	n.a.	turquoise_0003	turquoise_0008	n.a.	n.a.	n.a.	n.a.	turquoise_0002	n.a.	n.a.	n.a.	n.a.	n.a.	n.a.	n.a.	n.a.	n.a.	turquoise_0002	n.a.	n.a.	n.a.	n.a.	n.a.	n.a.	n.a.	turquoise_0003	n.a.	n.a.	n.a.	n.a.	n.a.	n.a.	n.a.	n.a.	turquoise_0003
CK_00047925	turquoise	n.a.	n.a.	n.a.	n.a.	n.a.	n.a.	n.a.	n.a.	n.a.	n.a.	n.a.	n.a.	n.a.	n.a.	turquoise_0004	n.a.	n.a.	n.a.	turquoise_0023	n.a.	n.a.	turquoise_0037	turquoise_0007	n.a.	n.a.	n.a.	n.a.	n.a.	n.a.	n.a.	n.a.	n.a.	n.a.	n.a.	n.a.	n.a.	n.a.	n.a.	n.a.	n.a.	n.a.	n.a.	n.a.	n.a.	n.a.	n.a.	n.a.	n.a.
CK_00046370	turquoise	n.a.	n.a.	n.a.	n.a.	n.a.	n.a.	n.a.	n.a.	n.a.	n.a.	n.a.	n.a.	n.a.	n.a.	turquoise_0007	n.a.	n.a.	n.a.	n.a.	n.a.	n.a.	n.a.	n.a.	n.a.	n.a.	n.a.	n.a.	n.a.	n.a.	n.a.	n.a.	n.a.	n.a.	n.a.	n.a.	n.a.	n.a.	n.a.	n.a.	n.a.	n.a.	n.a.	n.a.	n.a.	n.a.	n.a.	n.a.	n.a.
CK_00103902	turquoise	n.a.	n.a.	n.a.	n.a.	n.a.	n.a.	n.a.	n.a.	n.a.	n.a.	n.a.	n.a.	n.a.	n.a.	turquoise_0007	n.a.	n.a.	n.a.	n.a.	n.a.	n.a.	n.a.	n.a.	n.a.	n.a.	n.a.	n.a.	n.a.	n.a.	n.a.	n.a.	n.a.	n.a.	n.a.	n.a.	n.a.	n.a.	n.a.	n.a.	n.a.	n.a.	n.a.	n.a.	n.a.	n.a.	n.a.	n.a.	n.a.
CK_00035912	turquoise	n.a.	n.a.	n.a.	n.a.	n.a.	n.a.	n.a.	n.a.	n.a.	n.a.	n.a.	n.a.	n.a.	n.a.	turquoise_0008	turquoise_0009	n.a.	turquoise_0002	n.a.	n.a.	n.a.	n.a.	n.a.	n.a.	n.a.	turquoise_0005	n.a.	n.a.	n.a.	n.a.	n.a.	n.a.	n.a.	n.a.	n.a.	n.a.	n.a.	n.a.	n.a.	n.a.	n.a.	n.a.	n.a.	n.a.	n.a.	n.a.	n.a.	n.a.
CK_00055562	turquoise	n.a.	n.a.	n.a.	n.a.	n.a.	n.a.	n.a.	n.a.	n.a.	n.a.	n.a.	n.a.	n.a.	n.a.	turquoise_0008	turquoise_0009	n.a.	n.a.	turquoise_0010	n.a.	n.a.	turquoise_0040	turquoise_0033	n.a.	n.a.	n.a.	n.a.	n.a.	n.a.	n.a.	n.a.	n.a.	n.a.	n.a.	n.a.	n.a.	n.a.	n.a.	n.a.	n.a.	n.a.	n.a.	n.a.	n.a.	n.a.	n.a.	n.a.	n.a.
CK_00048510	turquoise	n.a.	n.a.	n.a.	n.a.	n.a.	n.a.	n.a.	n.a.	n.a.	n.a.	n.a.	n.a.	n.a.	n.a.	turquoise_0008	turquoise_0009	n.a.	n.a.	turquoise_0010	n.a.	n.a.	turquoise_0040	turquoise_0033	n.a.	n.a.	n.a.	n.a.	n.a.	n.a.	n.a.	n.a.	n.a.	n.a.	n.a.	n.a.	n.a.	n.a.	n.a.	n.a.	n.a.	n.a.	n.a.	n.a.	n.a.	n.a.	n.a.	n.a.	n.a.
CK_00039955	turquoise	n.a.	n.a.	n.a.	n.a.	n.a.	n.a.	n.a.	n.a.	n.a.	n.a.	n.a.	n.a.	n.a.	n.a.	turquoise_0008	turquoise_0009	n.a.	n.a.	turquoise_0010	n.a.	n.a.	turquoise_0040	turquoise_0025	n.a.	n.a.	n.a.	n.a.	n.a.	n.a.	n.a.	n.a.	n.a.	n.a.	n.a.	n.a.	n.a.	n.a.	n.a.	n.a.	n.a.	n.a.	n.a.	n.a.	n.a.	n.a.	n.a.	n.a.	n.a.
CK_00036023	turquoise	n.a.	n.a.	n.a.	n.a.	n.a.	n.a.	n.a.	n.a.	n.a.	n.a.	n.a.	n.a.	n.a.	n.a.	turquoise_0008	turquoise_0009	n.a.	n.a.	turquoise_0010	n.a.	n.a.	turquoise_0040	turquoise_0025	n.a.	n.a.	n.a.	n.a.	n.a.	n.a.	n.a.	n.a.	n.a.	n.a.	n.a.	n.a.	n.a.	n.a.	n.a.	n.a.	n.a.	n.a.	n.a.	n.a.	n.a.	n.a.	n.a.	n.a.	n.a.
CK_00040071	turquoise	n.a.	n.a.	n.a.	n.a.	n.a.	n.a.	n.a.	n.a.	n.a.	n.a.	n.a.	n.a.	n.a.	n.a.	turquoise_0008	turquoise_0009	n.a.	n.a.	turquoise_0010	n.a.	n.a.	turquoise_0040	turquoise_0025	n.a.	n.a.	n.a.	n.a.	n.a.	n.a.	n.a.	n.a.	n.a.	n.a.	n.a.	n.a.	n.a.	n.a.	n.a.	n.a.	n.a.	n.a.	n.a.	n.a.	n.a.	n.a.	n.a.	n.a.	n.a.
CK_00008376	turquoise	n.a.	n.a.	n.a.	n.a.	n.a.	n.a.	n.a.	n.a.	n.a.	n.a.	n.a.	n.a.	n.a.	n.a.	turquoise_0008	turquoise_0009	n.a.	n.a.	turquoise_0010	n.a.	n.a.	turquoise_0040	turquoise_0025	n.a.	n.a.	n.a.	n.a.	n.a.	n.a.	n.a.	n.a.	n.a.	n.a.	n.a.	n.a.	n.a.	n.a.	n.a.	n.a.	n.a.	n.a.	n.a.	n.a.	n.a.	n.a.	n.a.	n.a.	n.a.
CK_00052024	turquoise	n.a.	n.a.	n.a.	n.a.	n.a.	n.a.	n.a.	n.a.	n.a.	n.a.	n.a.	n.a.	n.a.	n.a.	turquoise_0008	turquoise_0009	n.a.	n.a.	turquoise_0010	n.a.	n.a.	turquoise_0040	turquoise_0025	n.a.	n.a.	n.a.	n.a.	n.a.	n.a.	n.a.	n.a.	n.a.	n.a.	n.a.	n.a.	n.a.	n.a.	n.a.	n.a.	n.a.	n.a.	n.a.	n.a.	n.a.	n.a.	n.a.	n.a.	n.a.
CK_00045829	turquoise	n.a.	n.a.	n.a.	n.a.	n.a.	n.a.	n.a.	n.a.	n.a.	n.a.	n.a.	n.a.	n.a.	n.a.	turquoise_0008	turquoise_0009	turquoise_0033	n.a.	turquoise_0010	n.a.	n.a.	turquoise_0040	turquoise_0033	n.a.	n.a.	n.a.	n.a.	n.a.	n.a.	n.a.	n.a.	n.a.	n.a.	n.a.	n.a.	n.a.	n.a.	n.a.	n.a.	n.a.	n.a.	n.a.	n.a.	n.a.	n.a.	n.a.	n.a.	n.a.
CK_00045527	turquoise	n.a.	n.a.	n.a.	n.a.	n.a.	n.a.	n.a.	n.a.	n.a.	n.a.	n.a.	n.a.	n.a.	n.a.	turquoise_0009	turquoise_0001	n.a.	n.a.	turquoise_0012	n.a.	n.a.	n.a.	turquoise_0023	n.a.	n.a.	n.a.	n.a.	n.a.	n.a.	n.a.	n.a.	n.a.	n.a.	n.a.	n.a.	n.a.	n.a.	n.a.	n.a.	n.a.	n.a.	n.a.	n.a.	n.a.	n.a.	n.a.	n.a.	n.a.
CK_00048952	turquoise	n.a.	n.a.	n.a.	n.a.	n.a.	n.a.	n.a.	n.a.	n.a.	n.a.	n.a.	n.a.	n.a.	n.a.	turquoise_0009	n.a.	n.a.	n.a.	turquoise_0012	n.a.	n.a.	n.a.	n.a.	n.a.	n.a.	n.a.	n.a.	n.a.	n.a.	n.a.	n.a.	n.a.	n.a.	n.a.	n.a.	n.a.	n.a.	n.a.	n.a.	n.a.	n.a.	n.a.	n.a.	n.a.	n.a.	n.a.	n.a.	n.a.
CK_00043692	turquoise	n.a.	n.a.	n.a.	n.a.	n.a.	n.a.	n.a.	n.a.	n.a.	n.a.	n.a.	n.a.	n.a.	n.a.	turquoise_0009	turquoise_0001	n.a.	n.a.	turquoise_0012	n.a.	n.a.	n.a.	turquoise_0023	n.a.	n.a.	n.a.	n.a.	n.a.	n.a.	n.a.	n.a.	n.a.	n.a.	n.a.	n.a.	n.a.	n.a.	n.a.	n.a.	n.a.	n.a.	n.a.	n.a.	n.a.	n.a.	n.a.	n.a.	n.a.
CK_00051926	turquoise	n.a.	n.a.	n.a.	n.a.	n.a.	n.a.	n.a.	n.a.	n.a.	n.a.	n.a.	n.a.	n.a.	n.a.	turquoise_0009	turquoise_0001	n.a.	n.a.	turquoise_0012	n.a.	n.a.	n.a.	turquoise_0023	n.a.	n.a.	n.a.	n.a.	n.a.	n.a.	n.a.	n.a.	n.a.	n.a.	n.a.	n.a.	n.a.	n.a.	n.a.	n.a.	n.a.	n.a.	n.a.	n.a.	n.a.	n.a.	n.a.	n.a.	n.a.
CK_00050746	turquoise	n.a.	n.a.	n.a.	n.a.	n.a.	n.a.	n.a.	n.a.	n.a.	n.a.	n.a.	n.a.	n.a.	n.a.	turquoise_0009	turquoise_0001	n.a.	n.a.	turquoise_0012	n.a.	n.a.	n.a.	turquoise_0023	n.a.	n.a.	n.a.	n.a.	n.a.	n.a.	n.a.	n.a.	n.a.	n.a.	n.a.	n.a.	n.a.	n.a.	n.a.	n.a.	n.a.	n.a.	n.a.	n.a.	n.a.	n.a.	n.a.	n.a.	n.a.
CK_00041584	turquoise	n.a.	n.a.	n.a.	n.a.	n.a.	n.a.	n.a.	n.a.	n.a.	n.a.	n.a.	n.a.	n.a.	n.a.	turquoise_0009	turquoise_0001	n.a.	n.a.	turquoise_0012	n.a.	n.a.	n.a.	n.a.	n.a.	n.a.	n.a.	n.a.	n.a.	turquoise_0004	n.a.	n.a.	n.a.	n.a.	n.a.	n.a.	n.a.	n.a.	n.a.	n.a.	n.a.	n.a.	n.a.	n.a.	n.a.	n.a.	n.a.	n.a.	n.a.
CK_00045374	turquoise	n.a.	n.a.	n.a.	n.a.	n.a.	n.a.	n.a.	n.a.	n.a.	n.a.	n.a.	n.a.	n.a.	n.a.	turquoise_0009	turquoise_0001	n.a.	n.a.	turquoise_0012	n.a.	n.a.	n.a.	turquoise_0023	n.a.	n.a.	n.a.	n.a.	n.a.	n.a.	n.a.	n.a.	n.a.	n.a.	n.a.	n.a.	n.a.	n.a.	n.a.	n.a.	n.a.	n.a.	n.a.	n.a.	n.a.	n.a.	n.a.	n.a.	n.a.
CK_00054580	turquoise	n.a.	n.a.	n.a.	n.a.	n.a.	n.a.	n.a.	n.a.	n.a.	n.a.	n.a.	n.a.	n.a.	n.a.	turquoise_0010	n.a.	n.a.	n.a.	turquoise_0008	n.a.	n.a.	turquoise_0002	turquoise_0015	n.a.	n.a.	n.a.	n.a.	n.a.	n.a.	n.a.	n.a.	n.a.	n.a.	n.a.	n.a.	n.a.	n.a.	n.a.	n.a.	n.a.	n.a.	n.a.	n.a.	n.a.	n.a.	n.a.	n.a.	n.a.
CK_00044412	turquoise	n.a.	n.a.	n.a.	n.a.	n.a.	n.a.	n.a.	n.a.	n.a.	n.a.	n.a.	n.a.	n.a.	n.a.	turquoise_0010	n.a.	n.a.	n.a.	turquoise_0028	n.a.	n.a.	turquoise_0002	turquoise_0010	n.a.	n.a.	n.a.	n.a.	n.a.	n.a.	n.a.	n.a.	n.a.	n.a.	n.a.	n.a.	n.a.	n.a.	n.a.	n.a.	n.a.	n.a.	n.a.	n.a.	n.a.	n.a.	n.a.	n.a.	n.a.
CK_00047296	turquoise	n.a.	n.a.	n.a.	n.a.	n.a.	n.a.	n.a.	n.a.	n.a.	n.a.	n.a.	n.a.	n.a.	n.a.	turquoise_0010	n.a.	n.a.	n.a.	turquoise_0008	n.a.	n.a.	turquoise_0002	turquoise_0015	n.a.	n.a.	n.a.	n.a.	n.a.	n.a.	n.a.	n.a.	n.a.	n.a.	n.a.	n.a.	n.a.	n.a.	n.a.	n.a.	n.a.	n.a.	n.a.	n.a.	n.a.	n.a.	n.a.	n.a.	n.a.
CK_00049160	turquoise	n.a.	n.a.	n.a.	n.a.	n.a.	n.a.	n.a.	n.a.	n.a.	n.a.	n.a.	n.a.	n.a.	n.a.	turquoise_0010	n.a.	n.a.	n.a.	turquoise_0008	n.a.	n.a.	turquoise_0002	turquoise_0015	n.a.	n.a.	n.a.	n.a.	n.a.	n.a.	n.a.	n.a.	n.a.	n.a.	n.a.	n.a.	n.a.	n.a.	n.a.	n.a.	n.a.	n.a.	n.a.	n.a.	n.a.	n.a.	n.a.	n.a.	n.a.
CK_00045762	turquoise	n.a.	n.a.	n.a.	n.a.	n.a.	n.a.	n.a.	n.a.	n.a.	n.a.	n.a.	n.a.	n.a.	n.a.	turquoise_0010	turquoise_0003	turquoise_0014	n.a.	n.a.	n.a.	n.a.	n.a.	n.a.	n.a.	n.a.	n.a.	n.a.	n.a.	n.a.	n.a.	n.a.	n.a.	n.a.	n.a.	n.a.	n.a.	n.a.	n.a.	n.a.	n.a.	n.a.	n.a.	n.a.	n.a.	n.a.	n.a.	n.a.	n.a.
CK_00051103	turquoise	n.a.	n.a.	n.a.	n.a.	n.a.	n.a.	n.a.	n.a.	n.a.	n.a.	n.a.	n.a.	n.a.	n.a.	turquoise_0010	n.a.	n.a.	n.a.	turquoise_0008	n.a.	n.a.	turquoise_0002	n.a.	n.a.	n.a.	n.a.	n.a.	n.a.	n.a.	n.a.	n.a.	n.a.	n.a.	n.a.	n.a.	n.a.	n.a.	n.a.	n.a.	n.a.	n.a.	n.a.	n.a.	n.a.	n.a.	n.a.	n.a.	n.a.
CK_00040171	turquoise	n.a.	n.a.	n.a.	n.a.	n.a.	n.a.	n.a.	n.a.	n.a.	n.a.	n.a.	n.a.	n.a.	n.a.	turquoise_0010	n.a.	n.a.	n.a.	turquoise_0008	n.a.	n.a.	turquoise_0002	n.a.	n.a.	n.a.	n.a.	n.a.	n.a.	n.a.	n.a.	n.a.	n.a.	n.a.	n.a.	n.a.	n.a.	n.a.	n.a.	n.a.	n.a.	n.a.	n.a.	n.a.	n.a.	n.a.	n.a.	n.a.	n.a.
CK_00040850	turquoise	n.a.	n.a.	n.a.	n.a.	n.a.	n.a.	n.a.	n.a.	n.a.	n.a.	n.a.	n.a.	n.a.	n.a.	turquoise_0011	turquoise_0003	n.a.	n.a.	turquoise_0028	n.a.	n.a.	turquoise_0010	turquoise_0010	n.a.	n.a.	n.a.	n.a.	n.a.	n.a.	n.a.	n.a.	n.a.	n.a.	n.a.	n.a.	n.a.	n.a.	n.a.	n.a.	n.a.	n.a.	n.a.	n.a.	n.a.	n.a.	n.a.	n.a.	n.a.
CK_00005262	turquoise	n.a.	n.a.	n.a.	n.a.	n.a.	n.a.	n.a.	n.a.	n.a.	n.a.	n.a.	n.a.	n.a.	n.a.	turquoise_0011	n.a.	n.a.	n.a.	n.a.	n.a.	n.a.	n.a.	turquoise_0012	n.a.	n.a.	n.a.	n.a.	n.a.	n.a.	n.a.	n.a.	n.a.	n.a.	n.a.	n.a.	n.a.	n.a.	n.a.	n.a.	n.a.	n.a.	n.a.	n.a.	n.a.	n.a.	n.a.	n.a.	n.a.
CK_00042302	turquoise	n.a.	n.a.	n.a.	n.a.	n.a.	n.a.	n.a.	n.a.	n.a.	n.a.	n.a.	n.a.	n.a.	n.a.	turquoise_0011	turquoise_0005	turquoise_0021	turquoise_0009	n.a.	n.a.	n.a.	turquoise_0010	turquoise_0012	n.a.	n.a.	turquoise_0026	n.a.	n.a.	n.a.	n.a.	n.a.	n.a.	n.a.	n.a.	n.a.	n.a.	n.a.	n.a.	n.a.	n.a.	n.a.	n.a.	n.a.	n.a.	n.a.	n.a.	n.a.	n.a.
CK_00043380	turquoise	n.a.	n.a.	n.a.	n.a.	n.a.	n.a.	n.a.	n.a.	n.a.	n.a.	n.a.	n.a.	n.a.	n.a.	turquoise_0011	turquoise_0005	n.a.	n.a.	n.a.	n.a.	n.a.	n.a.	turquoise_0012	n.a.	n.a.	n.a.	n.a.	n.a.	n.a.	n.a.	n.a.	n.a.	n.a.	n.a.	n.a.	n.a.	n.a.	n.a.	n.a.	n.a.	n.a.	n.a.	n.a.	n.a.	n.a.	n.a.	n.a.	n.a.
CK_00046612	turquoise	n.a.	n.a.	n.a.	n.a.	n.a.	n.a.	n.a.	n.a.	n.a.	n.a.	n.a.	n.a.	n.a.	n.a.	turquoise_0012	n.a.	n.a.	n.a.	n.a.	n.a.	n.a.	turquoise_0012	n.a.	n.a.	n.a.	n.a.	n.a.	n.a.	n.a.	n.a.	n.a.	n.a.	n.a.	n.a.	n.a.	n.a.	n.a.	n.a.	n.a.	n.a.	n.a.	n.a.	n.a.	n.a.	n.a.	n.a.	n.a.	n.a.
CK_00100938	turquoise	n.a.	n.a.	n.a.	n.a.	n.a.	n.a.	n.a.	n.a.	n.a.	n.a.	n.a.	n.a.	n.a.	n.a.	turquoise_0012	turquoise_0004	n.a.	n.a.	n.a.	n.a.	n.a.	n.a.	n.a.	n.a.	n.a.	n.a.	n.a.	n.a.	n.a.	n.a.	n.a.	n.a.	n.a.	n.a.	n.a.	n.a.	n.a.	n.a.	n.a.	n.a.	n.a.	n.a.	n.a.	n.a.	n.a.	n.a.	n.a.	n.a.
CK_00049802	turquoise	n.a.	n.a.	n.a.	n.a.	n.a.	n.a.	n.a.	n.a.	n.a.	n.a.	n.a.	n.a.	n.a.	n.a.	turquoise_0012	n.a.	n.a.	n.a.	turquoise_0005	n.a.	n.a.	turquoise_0004	turquoise_0037	n.a.	n.a.	n.a.	n.a.	n.a.	n.a.	n.a.	n.a.	n.a.	n.a.	n.a.	n.a.	n.a.	n.a.	n.a.	n.a.	n.a.	n.a.	n.a.	n.a.	n.a.	n.a.	n.a.	n.a.	n.a.
CK_00103903	turquoise	n.a.	n.a.	n.a.	n.a.	n.a.	n.a.	n.a.	n.a.	n.a.	n.a.	n.a.	n.a.	n.a.	n.a.	turquoise_0012	n.a.	n.a.	n.a.	n.a.	n.a.	n.a.	n.a.	n.a.	n.a.	n.a.	n.a.	n.a.	n.a.	n.a.	n.a.	n.a.	n.a.	n.a.	n.a.	n.a.	n.a.	n.a.	n.a.	n.a.	n.a.	n.a.	n.a.	n.a.	n.a.	n.a.	n.a.	n.a.	n.a.
CK_00049026	turquoise	n.a.	n.a.	n.a.	n.a.	n.a.	n.a.	n.a.	n.a.	n.a.	n.a.	n.a.	n.a.	n.a.	n.a.	turquoise_0012	turquoise_0004	n.a.	n.a.	turquoise_0005	n.a.	n.a.	turquoise_0005	n.a.	n.a.	n.a.	n.a.	n.a.	n.a.	n.a.	n.a.	n.a.	n.a.	n.a.	n.a.	n.a.	n.a.	n.a.	n.a.	n.a.	n.a.	n.a.	n.a.	n.a.	n.a.	n.a.	n.a.	n.a.	n.a.
CK_00056783	turquoise	n.a.	n.a.	n.a.	n.a.	n.a.	n.a.	n.a.	n.a.	n.a.	n.a.	n.a.	n.a.	n.a.	n.a.	turquoise_0012	turquoise_0004	n.a.	turquoise_0010	turquoise_0005	n.a.	n.a.	turquoise_0005	turquoise_0004	n.a.	n.a.	n.a.	n.a.	turquoise_0002	n.a.	turquoise_0005	n.a.	n.a.	n.a.	n.a.	n.a.	n.a.	n.a.	n.a.	n.a.	n.a.	n.a.	n.a.	n.a.	n.a.	n.a.	n.a.	n.a.	n.a.
CK_00045474	turquoise	n.a.	n.a.	n.a.	n.a.	n.a.	n.a.	n.a.	n.a.	n.a.	n.a.	n.a.	n.a.	n.a.	n.a.	turquoise_0012	n.a.	n.a.	n.a.	n.a.	n.a.	n.a.	turquoise_0004	n.a.	n.a.	n.a.	n.a.	n.a.	n.a.	n.a.	n.a.	n.a.	n.a.	n.a.	n.a.	n.a.	n.a.	n.a.	n.a.	n.a.	n.a.	n.a.	n.a.	n.a.	n.a.	n.a.	n.a.	n.a.	n.a.
CK_00035911	turquoise	n.a.	n.a.	n.a.	n.a.	n.a.	n.a.	n.a.	n.a.	n.a.	n.a.	n.a.	n.a.	n.a.	n.a.	turquoise_0012	turquoise_0004	n.a.	n.a.	turquoise_0005	n.a.	n.a.	turquoise_0005	turquoise_0004	n.a.	n.a.	n.a.	n.a.	n.a.	n.a.	n.a.	n.a.	n.a.	n.a.	n.a.	n.a.	n.a.	n.a.	n.a.	n.a.	n.a.	n.a.	n.a.	n.a.	n.a.	n.a.	n.a.	n.a.	n.a.
CK_00049112	turquoise	n.a.	n.a.	n.a.	n.a.	n.a.	n.a.	n.a.	n.a.	n.a.	n.a.	n.a.	n.a.	n.a.	n.a.	turquoise_0012	n.a.	n.a.	n.a.	turquoise_0005	n.a.	n.a.	n.a.	turquoise_0004	n.a.	n.a.	n.a.	n.a.	n.a.	n.a.	n.a.	n.a.	n.a.	n.a.	n.a.	n.a.	n.a.	n.a.	n.a.	n.a.	n.a.	n.a.	n.a.	n.a.	n.a.	n.a.	n.a.	n.a.	n.a.
CK_00040797	turquoise	n.a.	n.a.	n.a.	n.a.	n.a.	n.a.	n.a.	n.a.	n.a.	n.a.	n.a.	n.a.	n.a.	n.a.	turquoise_0012	turquoise_0004	n.a.	n.a.	turquoise_0005	n.a.	n.a.	turquoise_0005	turquoise_0004	n.a.	n.a.	n.a.	n.a.	n.a.	n.a.	n.a.	n.a.	n.a.	n.a.	n.a.	n.a.	n.a.	n.a.	n.a.	n.a.	n.a.	n.a.	n.a.	n.a.	n.a.	n.a.	n.a.	n.a.	n.a.
CK_00044506	turquoise	n.a.	n.a.	n.a.	n.a.	n.a.	n.a.	n.a.	n.a.	n.a.	n.a.	n.a.	n.a.	n.a.	n.a.	turquoise_0012	n.a.	turquoise_0027	n.a.	turquoise_0005	n.a.	n.a.	turquoise_0004	turquoise_0037	n.a.	n.a.	n.a.	n.a.	n.a.	n.a.	n.a.	n.a.	n.a.	n.a.	n.a.	n.a.	n.a.	n.a.	n.a.	n.a.	n.a.	n.a.	n.a.	n.a.	n.a.	n.a.	n.a.	n.a.	n.a.
CK_00038429	turquoise	n.a.	n.a.	n.a.	n.a.	n.a.	n.a.	n.a.	n.a.	n.a.	n.a.	n.a.	n.a.	n.a.	n.a.	turquoise_0012	turquoise_0004	n.a.	n.a.	turquoise_0005	n.a.	n.a.	turquoise_0005	turquoise_0004	n.a.	n.a.	n.a.	n.a.	n.a.	n.a.	n.a.	n.a.	n.a.	n.a.	n.a.	n.a.	n.a.	n.a.	n.a.	n.a.	n.a.	n.a.	n.a.	n.a.	n.a.	n.a.	n.a.	n.a.	n.a.
CK_00050355	turquoise	n.a.	n.a.	n.a.	n.a.	n.a.	n.a.	n.a.	n.a.	n.a.	n.a.	n.a.	n.a.	n.a.	n.a.	turquoise_0012	n.a.	n.a.	n.a.	turquoise_0001	n.a.	n.a.	n.a.	n.a.	n.a.	n.a.	n.a.	n.a.	n.a.	n.a.	n.a.	n.a.	n.a.	n.a.	n.a.	n.a.	n.a.	n.a.	n.a.	n.a.	n.a.	n.a.	n.a.	n.a.	n.a.	n.a.	n.a.	n.a.	n.a.
CK_00033721	turquoise	n.a.	n.a.	n.a.	n.a.	n.a.	n.a.	n.a.	n.a.	n.a.	n.a.	n.a.	n.a.	n.a.	n.a.	turquoise_0012	turquoise_0004	n.a.	n.a.	turquoise_0005	n.a.	n.a.	turquoise_0005	turquoise_0004	n.a.	n.a.	n.a.	n.a.	n.a.	n.a.	n.a.	n.a.	n.a.	n.a.	n.a.	n.a.	n.a.	n.a.	n.a.	n.a.	n.a.	n.a.	n.a.	n.a.	n.a.	n.a.	n.a.	n.a.	n.a.
CK_00051254	turquoise	n.a.	n.a.	n.a.	n.a.	n.a.	n.a.	n.a.	n.a.	n.a.	n.a.	n.a.	n.a.	n.a.	n.a.	turquoise_0013	turquoise_0019	n.a.	n.a.	turquoise_0031	n.a.	n.a.	turquoise_0011	n.a.	n.a.	n.a.	n.a.	n.a.	n.a.	n.a.	n.a.	n.a.	n.a.	n.a.	n.a.	n.a.	n.a.	n.a.	n.a.	n.a.	n.a.	n.a.	n.a.	n.a.	n.a.	n.a.	n.a.	n.a.	n.a.
CK_00056654	turquoise	n.a.	n.a.	n.a.	n.a.	n.a.	n.a.	n.a.	n.a.	n.a.	n.a.	n.a.	n.a.	n.a.	n.a.	turquoise_0013	turquoise_0016	n.a.	n.a.	turquoise_0016	n.a.	n.a.	turquoise_0011	n.a.	n.a.	n.a.	n.a.	n.a.	n.a.	n.a.	n.a.	n.a.	n.a.	n.a.	n.a.	n.a.	n.a.	n.a.	n.a.	n.a.	n.a.	n.a.	n.a.	n.a.	n.a.	n.a.	n.a.	turquoise_0005	n.a.
CK_00054571	turquoise	n.a.	n.a.	n.a.	n.a.	n.a.	n.a.	n.a.	n.a.	n.a.	n.a.	n.a.	n.a.	n.a.	n.a.	turquoise_0013	turquoise_0019	n.a.	n.a.	turquoise_0031	n.a.	n.a.	turquoise_0011	n.a.	n.a.	n.a.	n.a.	n.a.	n.a.	n.a.	n.a.	n.a.	n.a.	n.a.	n.a.	n.a.	n.a.	n.a.	n.a.	n.a.	n.a.	n.a.	n.a.	n.a.	n.a.	n.a.	n.a.	n.a.	n.a.
CK_00004175	turquoise	n.a.	n.a.	n.a.	n.a.	n.a.	n.a.	n.a.	n.a.	n.a.	n.a.	n.a.	n.a.	n.a.	n.a.	turquoise_0014	turquoise_0026	n.a.	n.a.	turquoise_0036	n.a.	n.a.	turquoise_0039	turquoise_0032	n.a.	n.a.	turquoise_0007	n.a.	n.a.	n.a.	n.a.	n.a.	n.a.	n.a.	n.a.	n.a.	n.a.	n.a.	n.a.	n.a.	n.a.	n.a.	n.a.	n.a.	n.a.	n.a.	n.a.	n.a.	n.a.
CK_00043949	turquoise	n.a.	n.a.	n.a.	n.a.	n.a.	n.a.	n.a.	n.a.	n.a.	n.a.	n.a.	n.a.	n.a.	n.a.	turquoise_0016	turquoise_0007	n.a.	n.a.	turquoise_0014	n.a.	n.a.	n.a.	n.a.	n.a.	n.a.	n.a.	n.a.	n.a.	n.a.	n.a.	n.a.	n.a.	n.a.	n.a.	n.a.	n.a.	n.a.	n.a.	n.a.	n.a.	n.a.	n.a.	n.a.	n.a.	n.a.	n.a.	n.a.	n.a.
CK_00054364	turquoise	n.a.	n.a.	n.a.	n.a.	n.a.	n.a.	n.a.	n.a.	n.a.	n.a.	n.a.	n.a.	n.a.	n.a.	turquoise_0016	n.a.	n.a.	n.a.	turquoise_0014	n.a.	n.a.	n.a.	turquoise_0022	n.a.	n.a.	n.a.	n.a.	n.a.	n.a.	n.a.	n.a.	n.a.	n.a.	n.a.	n.a.	n.a.	n.a.	n.a.	n.a.	n.a.	n.a.	n.a.	n.a.	n.a.	n.a.	n.a.	n.a.	n.a.
CK_00055193	turquoise	n.a.	n.a.	n.a.	n.a.	n.a.	n.a.	n.a.	n.a.	n.a.	n.a.	n.a.	n.a.	n.a.	n.a.	turquoise_0016	turquoise_0007	n.a.	n.a.	turquoise_0014	n.a.	n.a.	turquoise_0024	turquoise_0022	n.a.	n.a.	n.a.	n.a.	n.a.	n.a.	n.a.	n.a.	n.a.	n.a.	n.a.	n.a.	n.a.	n.a.	n.a.	n.a.	n.a.	n.a.	n.a.	n.a.	n.a.	n.a.	n.a.	n.a.	n.a.
CK_00044031	turquoise	n.a.	n.a.	n.a.	n.a.	n.a.	n.a.	n.a.	n.a.	n.a.	n.a.	n.a.	n.a.	n.a.	n.a.	turquoise_0016	n.a.	n.a.	n.a.	turquoise_0014	n.a.	n.a.	turquoise_0024	turquoise_0022	n.a.	n.a.	n.a.	n.a.	n.a.	n.a.	n.a.	n.a.	n.a.	n.a.	n.a.	n.a.	n.a.	n.a.	n.a.	n.a.	n.a.	n.a.	n.a.	n.a.	n.a.	n.a.	n.a.	n.a.	n.a.
CK_00049312	turquoise	n.a.	n.a.	n.a.	n.a.	n.a.	n.a.	n.a.	n.a.	n.a.	n.a.	n.a.	n.a.	n.a.	n.a.	turquoise_0016	turquoise_0007	n.a.	n.a.	turquoise_0014	n.a.	n.a.	turquoise_0024	turquoise_0022	n.a.	n.a.	n.a.	n.a.	n.a.	n.a.	n.a.	n.a.	n.a.	n.a.	n.a.	n.a.	n.a.	n.a.	n.a.	n.a.	n.a.	n.a.	n.a.	n.a.	n.a.	n.a.	n.a.	n.a.	n.a.
CK_00051115	turquoise	n.a.	n.a.	n.a.	n.a.	n.a.	n.a.	n.a.	n.a.	n.a.	n.a.	n.a.	n.a.	n.a.	n.a.	turquoise_0016	turquoise_0007	n.a.	n.a.	turquoise_0014	n.a.	n.a.	turquoise_0024	turquoise_0022	n.a.	n.a.	n.a.	n.a.	n.a.	n.a.	n.a.	n.a.	n.a.	n.a.	n.a.	n.a.	n.a.	n.a.	n.a.	n.a.	n.a.	n.a.	n.a.	n.a.	n.a.	n.a.	n.a.	n.a.	n.a.
CK_00045353	turquoise	n.a.	n.a.	n.a.	n.a.	n.a.	n.a.	n.a.	n.a.	n.a.	n.a.	n.a.	n.a.	n.a.	n.a.	turquoise_0016	turquoise_0007	n.a.	n.a.	turquoise_0014	n.a.	n.a.	turquoise_0024	turquoise_0022	n.a.	n.a.	n.a.	n.a.	n.a.	n.a.	n.a.	n.a.	n.a.	n.a.	n.a.	n.a.	n.a.	n.a.	n.a.	n.a.	n.a.	n.a.	n.a.	n.a.	n.a.	n.a.	n.a.	n.a.	n.a.
CK_00036873	turquoise	n.a.	n.a.	n.a.	n.a.	n.a.	n.a.	n.a.	n.a.	n.a.	n.a.	n.a.	n.a.	n.a.	n.a.	turquoise_0018	turquoise_0010	n.a.	n.a.	turquoise_0034	n.a.	n.a.	turquoise_0032	turquoise_0024	n.a.	n.a.	n.a.	n.a.	n.a.	n.a.	n.a.	n.a.	n.a.	n.a.	n.a.	n.a.	n.a.	n.a.	n.a.	n.a.	n.a.	n.a.	n.a.	n.a.	n.a.	n.a.	n.a.	n.a.	n.a.
CK_00100939	turquoise	n.a.	n.a.	n.a.	n.a.	n.a.	n.a.	n.a.	n.a.	n.a.	n.a.	n.a.	n.a.	n.a.	n.a.	turquoise_0018	n.a.	n.a.	n.a.	n.a.	n.a.	n.a.	turquoise_0032	n.a.	n.a.	n.a.	n.a.	n.a.	n.a.	n.a.	n.a.	n.a.	n.a.	n.a.	n.a.	n.a.	n.a.	n.a.	n.a.	n.a.	n.a.	n.a.	n.a.	n.a.	n.a.	n.a.	n.a.	n.a.	n.a.
CK_00002949	turquoise	n.a.	n.a.	n.a.	n.a.	n.a.	n.a.	n.a.	n.a.	n.a.	n.a.	n.a.	n.a.	n.a.	n.a.	turquoise_0018	n.a.	n.a.	n.a.	turquoise_0025	n.a.	n.a.	n.a.	turquoise_0019	n.a.	n.a.	n.a.	n.a.	n.a.	n.a.	n.a.	n.a.	n.a.	n.a.	n.a.	n.a.	n.a.	n.a.	n.a.	n.a.	n.a.	n.a.	n.a.	n.a.	n.a.	n.a.	n.a.	n.a.	n.a.
CK_00048026	turquoise	n.a.	n.a.	n.a.	n.a.	n.a.	n.a.	n.a.	n.a.	n.a.	n.a.	n.a.	n.a.	n.a.	n.a.	turquoise_0018	n.a.	n.a.	n.a.	n.a.	n.a.	n.a.	turquoise_0032	turquoise_0019	n.a.	n.a.	n.a.	n.a.	n.a.	n.a.	n.a.	n.a.	n.a.	n.a.	n.a.	n.a.	n.a.	n.a.	n.a.	n.a.	n.a.	n.a.	n.a.	n.a.	n.a.	n.a.	n.a.	n.a.	n.a.
CK_00047445	turquoise	n.a.	n.a.	n.a.	n.a.	n.a.	n.a.	n.a.	n.a.	n.a.	n.a.	n.a.	n.a.	n.a.	n.a.	turquoise_0019	turquoise_0007	n.a.	n.a.	turquoise_0014	n.a.	n.a.	turquoise_0015	turquoise_0022	n.a.	n.a.	n.a.	n.a.	n.a.	n.a.	n.a.	n.a.	n.a.	n.a.	n.a.	n.a.	n.a.	n.a.	n.a.	n.a.	n.a.	n.a.	n.a.	n.a.	n.a.	n.a.	n.a.	n.a.	n.a.
CK_00100177	turquoise	n.a.	n.a.	n.a.	n.a.	n.a.	n.a.	n.a.	n.a.	n.a.	n.a.	n.a.	n.a.	n.a.	n.a.	turquoise_0019	n.a.	turquoise_0016	n.a.	n.a.	n.a.	n.a.	n.a.	n.a.	n.a.	n.a.	n.a.	n.a.	n.a.	n.a.	n.a.	n.a.	n.a.	n.a.	n.a.	n.a.	n.a.	n.a.	n.a.	n.a.	n.a.	n.a.	n.a.	n.a.	n.a.	n.a.	n.a.	n.a.	n.a.
CK_00045411	turquoise	n.a.	n.a.	n.a.	n.a.	n.a.	n.a.	n.a.	n.a.	n.a.	n.a.	n.a.	n.a.	n.a.	n.a.	turquoise_0019	turquoise_0007	n.a.	n.a.	n.a.	n.a.	n.a.	turquoise_0015	n.a.	n.a.	n.a.	n.a.	n.a.	n.a.	n.a.	n.a.	n.a.	n.a.	n.a.	n.a.	n.a.	n.a.	n.a.	n.a.	n.a.	n.a.	n.a.	n.a.	n.a.	n.a.	n.a.	n.a.	n.a.	n.a.
CK_00004097	turquoise	n.a.	n.a.	n.a.	n.a.	n.a.	n.a.	n.a.	n.a.	n.a.	n.a.	n.a.	n.a.	n.a.	n.a.	turquoise_0019	turquoise_0007	turquoise_0010	n.a.	turquoise_0014	n.a.	n.a.	turquoise_0015	turquoise_0022	n.a.	n.a.	turquoise_0011	n.a.	n.a.	n.a.	n.a.	n.a.	n.a.	n.a.	n.a.	n.a.	n.a.	n.a.	n.a.	n.a.	n.a.	n.a.	n.a.	n.a.	n.a.	n.a.	n.a.	n.a.	n.a.
CK_00045162	turquoise	n.a.	n.a.	n.a.	n.a.	n.a.	n.a.	n.a.	n.a.	n.a.	n.a.	n.a.	n.a.	n.a.	n.a.	turquoise_0019	n.a.	n.a.	n.a.	turquoise_0014	n.a.	n.a.	turquoise_0015	turquoise_0022	n.a.	n.a.	n.a.	n.a.	n.a.	n.a.	n.a.	n.a.	n.a.	n.a.	n.a.	n.a.	n.a.	n.a.	n.a.	n.a.	n.a.	n.a.	n.a.	n.a.	n.a.	n.a.	n.a.	n.a.	n.a.
CK_00053915	turquoise	n.a.	n.a.	n.a.	n.a.	n.a.	n.a.	n.a.	n.a.	n.a.	n.a.	n.a.	n.a.	n.a.	n.a.	turquoise_0019	turquoise_0007	n.a.	n.a.	turquoise_0014	n.a.	n.a.	turquoise_0015	turquoise_0022	n.a.	n.a.	n.a.	n.a.	n.a.	n.a.	n.a.	n.a.	n.a.	n.a.	n.a.	n.a.	n.a.	n.a.	n.a.	n.a.	n.a.	n.a.	n.a.	n.a.	n.a.	n.a.	n.a.	n.a.	n.a.
CK_00050603	turquoise	n.a.	n.a.	n.a.	n.a.	n.a.	n.a.	n.a.	n.a.	n.a.	n.a.	n.a.	n.a.	n.a.	n.a.	turquoise_0020	n.a.	n.a.	n.a.	turquoise_0005	n.a.	n.a.	n.a.	turquoise_0006	turquoise_0008	n.a.	n.a.	n.a.	n.a.	n.a.	n.a.	n.a.	n.a.	n.a.	n.a.	n.a.	n.a.	n.a.	n.a.	n.a.	n.a.	n.a.	n.a.	n.a.	n.a.	n.a.	n.a.	n.a.	n.a.
CK_00044414	turquoise	n.a.	n.a.	n.a.	n.a.	n.a.	n.a.	n.a.	n.a.	n.a.	n.a.	n.a.	n.a.	n.a.	n.a.	turquoise_0020	turquoise_0006	n.a.	n.a.	turquoise_0005	n.a.	n.a.	turquoise_0012	turquoise_0006	n.a.	n.a.	n.a.	n.a.	n.a.	n.a.	n.a.	n.a.	n.a.	n.a.	n.a.	n.a.	n.a.	n.a.	n.a.	n.a.	n.a.	n.a.	n.a.	n.a.	n.a.	n.a.	n.a.	n.a.	n.a.
CK_00050123	turquoise	n.a.	n.a.	n.a.	n.a.	n.a.	n.a.	n.a.	n.a.	n.a.	n.a.	n.a.	n.a.	n.a.	n.a.	turquoise_0020	turquoise_0006	n.a.	n.a.	turquoise_0005	n.a.	n.a.	turquoise_0012	n.a.	n.a.	n.a.	n.a.	n.a.	n.a.	n.a.	n.a.	n.a.	n.a.	n.a.	n.a.	n.a.	n.a.	n.a.	n.a.	n.a.	n.a.	n.a.	n.a.	n.a.	n.a.	n.a.	n.a.	n.a.	n.a.
CK_00041804	turquoise	n.a.	n.a.	n.a.	n.a.	n.a.	n.a.	n.a.	n.a.	n.a.	n.a.	n.a.	n.a.	n.a.	n.a.	turquoise_0020	turquoise_0004	n.a.	n.a.	turquoise_0008	n.a.	n.a.	turquoise_0012	turquoise_0012	n.a.	n.a.	n.a.	n.a.	n.a.	n.a.	n.a.	n.a.	n.a.	n.a.	n.a.	n.a.	n.a.	n.a.	n.a.	n.a.	n.a.	n.a.	n.a.	n.a.	n.a.	n.a.	n.a.	n.a.	n.a.
CK_00039017	turquoise	n.a.	n.a.	n.a.	n.a.	n.a.	n.a.	n.a.	n.a.	n.a.	n.a.	n.a.	n.a.	n.a.	n.a.	turquoise_0020	turquoise_0006	turquoise_0007	n.a.	turquoise_0005	n.a.	n.a.	turquoise_0012	turquoise_0006	n.a.	n.a.	n.a.	n.a.	n.a.	n.a.	n.a.	n.a.	n.a.	n.a.	n.a.	n.a.	n.a.	n.a.	n.a.	n.a.	n.a.	n.a.	n.a.	n.a.	n.a.	n.a.	n.a.	n.a.	n.a.
CK_00045791	turquoise	n.a.	n.a.	n.a.	n.a.	n.a.	n.a.	n.a.	n.a.	n.a.	n.a.	n.a.	n.a.	n.a.	n.a.	turquoise_0020	turquoise_0006	n.a.	n.a.	turquoise_0005	n.a.	n.a.	turquoise_0012	turquoise_0006	n.a.	n.a.	turquoise_0001	n.a.	n.a.	n.a.	n.a.	n.a.	n.a.	n.a.	n.a.	n.a.	n.a.	n.a.	n.a.	n.a.	n.a.	n.a.	n.a.	n.a.	n.a.	n.a.	n.a.	n.a.	n.a.
CK_00043408	turquoise	n.a.	n.a.	n.a.	n.a.	n.a.	n.a.	n.a.	n.a.	n.a.	n.a.	n.a.	n.a.	n.a.	n.a.	turquoise_0020	turquoise_0006	n.a.	n.a.	turquoise_0005	n.a.	n.a.	turquoise_0012	turquoise_0006	n.a.	n.a.	n.a.	n.a.	n.a.	n.a.	n.a.	n.a.	n.a.	n.a.	n.a.	n.a.	n.a.	n.a.	n.a.	n.a.	n.a.	n.a.	n.a.	n.a.	n.a.	n.a.	n.a.	n.a.	n.a.
CK_00045453	turquoise	n.a.	n.a.	n.a.	n.a.	n.a.	n.a.	n.a.	n.a.	n.a.	n.a.	n.a.	n.a.	n.a.	n.a.	turquoise_0021	n.a.	n.a.	n.a.	n.a.	n.a.	n.a.	n.a.	n.a.	n.a.	n.a.	n.a.	n.a.	n.a.	n.a.	n.a.	n.a.	n.a.	n.a.	n.a.	n.a.	n.a.	n.a.	n.a.	n.a.	n.a.	n.a.	n.a.	n.a.	n.a.	n.a.	n.a.	n.a.	n.a.
CK_00036883	turquoise	n.a.	n.a.	n.a.	n.a.	n.a.	n.a.	n.a.	n.a.	n.a.	n.a.	n.a.	n.a.	n.a.	n.a.	turquoise_0021	n.a.	n.a.	n.a.	turquoise_0040	n.a.	n.a.	n.a.	n.a.	n.a.	n.a.	n.a.	n.a.	n.a.	n.a.	n.a.	n.a.	n.a.	n.a.	n.a.	n.a.	n.a.	n.a.	n.a.	n.a.	n.a.	n.a.	n.a.	n.a.	n.a.	n.a.	n.a.	n.a.	n.a.
CK_00051317	turquoise	n.a.	n.a.	n.a.	n.a.	n.a.	n.a.	n.a.	n.a.	n.a.	n.a.	n.a.	n.a.	n.a.	n.a.	turquoise_0022	n.a.	turquoise_0030	n.a.	turquoise_0041	turquoise_0003	n.a.	turquoise_0043	turquoise_0001	n.a.	n.a.	n.a.	n.a.	n.a.	n.a.	n.a.	n.a.	n.a.	n.a.	n.a.	n.a.	n.a.	n.a.	n.a.	turquoise_0003	turquoise_0002	n.a.	n.a.	n.a.	n.a.	n.a.	n.a.	n.a.	n.a.
CK_00038647	turquoise	n.a.	n.a.	n.a.	n.a.	n.a.	n.a.	n.a.	n.a.	n.a.	n.a.	n.a.	n.a.	n.a.	n.a.	turquoise_0022	turquoise_0033	n.a.	n.a.	n.a.	n.a.	n.a.	turquoise_0043	n.a.	n.a.	n.a.	n.a.	n.a.	n.a.	n.a.	n.a.	n.a.	n.a.	n.a.	n.a.	n.a.	n.a.	n.a.	n.a.	n.a.	n.a.	n.a.	n.a.	n.a.	n.a.	n.a.	n.a.	n.a.	n.a.
CK_00100936	turquoise	n.a.	n.a.	n.a.	n.a.	n.a.	n.a.	n.a.	n.a.	n.a.	n.a.	n.a.	n.a.	n.a.	n.a.	turquoise_0022	turquoise_0033	n.a.	n.a.	n.a.	n.a.	n.a.	n.a.	n.a.	n.a.	n.a.	n.a.	n.a.	n.a.	n.a.	n.a.	n.a.	n.a.	n.a.	n.a.	n.a.	n.a.	n.a.	n.a.	n.a.	n.a.	n.a.	n.a.	n.a.	n.a.	n.a.	n.a.	n.a.	n.a.
CK_00045983	turquoise	n.a.	n.a.	n.a.	n.a.	n.a.	n.a.	n.a.	n.a.	n.a.	n.a.	n.a.	n.a.	n.a.	n.a.	turquoise_0023	turquoise_0016	n.a.	n.a.	turquoise_0016	n.a.	n.a.	turquoise_0022	turquoise_0020	n.a.	n.a.	n.a.	n.a.	n.a.	n.a.	n.a.	n.a.	n.a.	n.a.	n.a.	n.a.	n.a.	n.a.	n.a.	n.a.	n.a.	n.a.	n.a.	n.a.	n.a.	n.a.	n.a.	n.a.	n.a.
CK_00049426	turquoise	n.a.	n.a.	n.a.	n.a.	n.a.	n.a.	n.a.	n.a.	n.a.	n.a.	n.a.	n.a.	n.a.	n.a.	turquoise_0025	turquoise_0006	n.a.	n.a.	turquoise_0005	n.a.	n.a.	turquoise_0012	turquoise_0008	n.a.	n.a.	n.a.	n.a.	n.a.	n.a.	n.a.	n.a.	n.a.	n.a.	n.a.	n.a.	n.a.	n.a.	n.a.	n.a.	n.a.	n.a.	n.a.	n.a.	n.a.	n.a.	n.a.	n.a.	n.a.
CK_00051294	turquoise	n.a.	n.a.	n.a.	n.a.	n.a.	n.a.	n.a.	n.a.	n.a.	n.a.	n.a.	n.a.	n.a.	n.a.	turquoise_0025	turquoise_0006	n.a.	n.a.	n.a.	n.a.	n.a.	turquoise_0012	turquoise_0008	n.a.	n.a.	n.a.	n.a.	n.a.	n.a.	n.a.	n.a.	n.a.	n.a.	n.a.	n.a.	n.a.	n.a.	n.a.	n.a.	n.a.	n.a.	n.a.	n.a.	n.a.	n.a.	n.a.	n.a.	n.a.
CK_00049118	turquoise	n.a.	n.a.	n.a.	n.a.	n.a.	n.a.	n.a.	n.a.	n.a.	n.a.	n.a.	n.a.	n.a.	n.a.	turquoise_0025	n.a.	n.a.	n.a.	n.a.	n.a.	n.a.	n.a.	n.a.	n.a.	n.a.	n.a.	n.a.	n.a.	n.a.	n.a.	n.a.	n.a.	n.a.	n.a.	n.a.	n.a.	n.a.	n.a.	n.a.	n.a.	n.a.	n.a.	n.a.	n.a.	n.a.	n.a.	n.a.	n.a.
CK_00053519	turquoise	n.a.	n.a.	n.a.	n.a.	n.a.	n.a.	n.a.	n.a.	n.a.	n.a.	n.a.	n.a.	n.a.	n.a.	turquoise_0026	n.a.	n.a.	n.a.	n.a.	n.a.	n.a.	turquoise_0030	n.a.	n.a.	n.a.	n.a.	n.a.	n.a.	n.a.	n.a.	n.a.	n.a.	n.a.	n.a.	n.a.	n.a.	n.a.	n.a.	n.a.	n.a.	n.a.	n.a.	n.a.	n.a.	n.a.	n.a.	n.a.	n.a.
CK_00048390	turquoise	n.a.	n.a.	n.a.	n.a.	n.a.	n.a.	n.a.	n.a.	n.a.	n.a.	n.a.	n.a.	n.a.	n.a.	turquoise_0028	n.a.	n.a.	n.a.	turquoise_0034	n.a.	n.a.	turquoise_0032	turquoise_0024	n.a.	n.a.	n.a.	n.a.	n.a.	n.a.	n.a.	n.a.	n.a.	n.a.	n.a.	n.a.	n.a.	n.a.	n.a.	n.a.	n.a.	n.a.	n.a.	n.a.	n.a.	n.a.	n.a.	n.a.	n.a.
CK_00002104	turquoise	n.a.	n.a.	n.a.	n.a.	n.a.	n.a.	n.a.	n.a.	n.a.	n.a.	n.a.	n.a.	n.a.	n.a.	turquoise_0029	n.a.	n.a.	n.a.	turquoise_0018	n.a.	n.a.	turquoise_0044	turquoise_0030	n.a.	n.a.	n.a.	n.a.	n.a.	n.a.	n.a.	n.a.	n.a.	n.a.	n.a.	n.a.	n.a.	n.a.	n.a.	n.a.	n.a.	n.a.	n.a.	n.a.	n.a.	n.a.	n.a.	n.a.	n.a.
CK_00038270	turquoise	n.a.	n.a.	n.a.	n.a.	n.a.	n.a.	n.a.	n.a.	n.a.	n.a.	n.a.	n.a.	n.a.	n.a.	turquoise_0029	n.a.	n.a.	n.a.	turquoise_0018	n.a.	n.a.	turquoise_0044	turquoise_0030	n.a.	n.a.	n.a.	n.a.	n.a.	n.a.	n.a.	n.a.	n.a.	n.a.	n.a.	n.a.	n.a.	n.a.	n.a.	n.a.	n.a.	n.a.	n.a.	n.a.	n.a.	n.a.	n.a.	n.a.	n.a.
CK_00100940	turquoise	n.a.	n.a.	n.a.	n.a.	n.a.	n.a.	n.a.	n.a.	n.a.	n.a.	n.a.	n.a.	n.a.	n.a.	turquoise_0032	n.a.	n.a.	n.a.	n.a.	n.a.	n.a.	turquoise_0012	n.a.	n.a.	n.a.	n.a.	n.a.	n.a.	n.a.	n.a.	n.a.	n.a.	n.a.	n.a.	n.a.	n.a.	n.a.	n.a.	n.a.	n.a.	n.a.	n.a.	n.a.	n.a.	n.a.	n.a.	n.a.	n.a.
CK_00004213	turquoise	n.a.	n.a.	n.a.	n.a.	n.a.	n.a.	n.a.	n.a.	n.a.	n.a.	n.a.	n.a.	n.a.	n.a.	turquoise_0032	turquoise_0013	n.a.	n.a.	n.a.	n.a.	n.a.	turquoise_0012	turquoise_0014	n.a.	n.a.	turquoise_0024	n.a.	n.a.	n.a.	n.a.	n.a.	n.a.	n.a.	n.a.	n.a.	n.a.	n.a.	n.a.	n.a.	n.a.	n.a.	n.a.	n.a.	n.a.	n.a.	n.a.	n.a.	n.a.
CK_00049353	turquoise	n.a.	n.a.	n.a.	n.a.	n.a.	n.a.	n.a.	n.a.	n.a.	n.a.	n.a.	n.a.	n.a.	n.a.	turquoise_0032	turquoise_0005	n.a.	n.a.	n.a.	n.a.	n.a.	n.a.	turquoise_0005	n.a.	n.a.	n.a.	n.a.	n.a.	n.a.	n.a.	n.a.	n.a.	n.a.	n.a.	n.a.	n.a.	n.a.	n.a.	n.a.	n.a.	n.a.	n.a.	n.a.	n.a.	n.a.	n.a.	n.a.	n.a.
CK_00057263	turquoise	n.a.	n.a.	n.a.	n.a.	n.a.	n.a.	n.a.	n.a.	n.a.	n.a.	n.a.	n.a.	n.a.	n.a.	turquoise_0034	turquoise_0015	n.a.	n.a.	turquoise_0020	n.a.	n.a.	turquoise_0035	turquoise_0041	n.a.	n.a.	n.a.	n.a.	n.a.	n.a.	n.a.	n.a.	n.a.	n.a.	n.a.	n.a.	n.a.	n.a.	n.a.	n.a.	n.a.	n.a.	n.a.	n.a.	n.a.	n.a.	n.a.	n.a.	n.a.
CK_00033823	turquoise	n.a.	n.a.	n.a.	n.a.	n.a.	n.a.	n.a.	n.a.	n.a.	n.a.	n.a.	n.a.	n.a.	n.a.	turquoise_0036	turquoise_0006	n.a.	n.a.	turquoise_0005	n.a.	n.a.	turquoise_0012	turquoise_0005	n.a.	n.a.	n.a.	n.a.	n.a.	n.a.	n.a.	n.a.	n.a.	n.a.	n.a.	n.a.	n.a.	n.a.	n.a.	n.a.	n.a.	n.a.	n.a.	n.a.	n.a.	n.a.	n.a.	n.a.	n.a.
CK_00054427	turquoise	n.a.	n.a.	n.a.	n.a.	n.a.	n.a.	n.a.	n.a.	n.a.	n.a.	n.a.	n.a.	n.a.	n.a.	turquoise_0036	turquoise_0006	n.a.	n.a.	turquoise_0005	n.a.	n.a.	turquoise_0012	turquoise_0006	n.a.	n.a.	n.a.	n.a.	n.a.	n.a.	n.a.	n.a.	n.a.	n.a.	n.a.	n.a.	n.a.	n.a.	n.a.	n.a.	n.a.	n.a.	n.a.	n.a.	n.a.	n.a.	n.a.	n.a.	n.a.
CK_00045876	turquoise	n.a.	n.a.	n.a.	n.a.	n.a.	n.a.	n.a.	n.a.	n.a.	n.a.	n.a.	n.a.	n.a.	n.a.	turquoise_0038	turquoise_0028	n.a.	n.a.	turquoise_0009	n.a.	n.a.	turquoise_0026	turquoise_0018	n.a.	n.a.	n.a.	n.a.	n.a.	n.a.	n.a.	n.a.	n.a.	n.a.	n.a.	n.a.	n.a.	n.a.	n.a.	n.a.	n.a.	n.a.	n.a.	n.a.	n.a.	n.a.	n.a.	n.a.	n.a.
CK_00047630	turquoise	n.a.	n.a.	n.a.	n.a.	n.a.	n.a.	n.a.	n.a.	n.a.	n.a.	n.a.	n.a.	n.a.	n.a.	turquoise_0038	turquoise_0028	n.a.	n.a.	turquoise_0009	n.a.	n.a.	turquoise_0026	turquoise_0018	n.a.	n.a.	n.a.	n.a.	n.a.	n.a.	n.a.	n.a.	n.a.	n.a.	n.a.	n.a.	n.a.	n.a.	n.a.	n.a.	n.a.	n.a.	n.a.	n.a.	n.a.	n.a.	n.a.	n.a.	n.a.
CK_00039968	turquoise	n.a.	n.a.	n.a.	n.a.	n.a.	n.a.	n.a.	n.a.	n.a.	n.a.	n.a.	n.a.	n.a.	n.a.	turquoise_0038	turquoise_0028	n.a.	n.a.	turquoise_0009	n.a.	n.a.	turquoise_0026	turquoise_0018	n.a.	n.a.	n.a.	n.a.	n.a.	n.a.	n.a.	n.a.	n.a.	n.a.	n.a.	n.a.	n.a.	n.a.	n.a.	n.a.	n.a.	n.a.	n.a.	n.a.	n.a.	n.a.	n.a.	n.a.	n.a.
CK_00043401	turquoise	n.a.	n.a.	n.a.	n.a.	n.a.	n.a.	n.a.	n.a.	n.a.	n.a.	n.a.	n.a.	n.a.	n.a.	turquoise_0039	n.a.	n.a.	n.a.	n.a.	n.a.	n.a.	n.a.	turquoise_0010	n.a.	n.a.	n.a.	n.a.	n.a.	n.a.	n.a.	n.a.	n.a.	n.a.	n.a.	n.a.	n.a.	n.a.	n.a.	n.a.	n.a.	n.a.	n.a.	n.a.	n.a.	n.a.	n.a.	n.a.	n.a.
CK_00103916	turquoise	n.a.	n.a.	n.a.	n.a.	n.a.	n.a.	n.a.	n.a.	n.a.	n.a.	n.a.	n.a.	n.a.	n.a.	turquoise_0039	n.a.	n.a.	n.a.	n.a.	n.a.	n.a.	n.a.	n.a.	n.a.	n.a.	n.a.	n.a.	n.a.	n.a.	n.a.	n.a.	n.a.	n.a.	n.a.	n.a.	n.a.	n.a.	n.a.	n.a.	n.a.	n.a.	n.a.	n.a.	n.a.	n.a.	n.a.	n.a.	n.a.
CK_00050930	turquoise	n.a.	n.a.	n.a.	n.a.	n.a.	n.a.	n.a.	n.a.	n.a.	n.a.	n.a.	n.a.	n.a.	n.a.	turquoise_0040	n.a.	n.a.	n.a.	n.a.	n.a.	n.a.	turquoise_0028	n.a.	n.a.	n.a.	n.a.	n.a.	n.a.	n.a.	n.a.	n.a.	n.a.	n.a.	n.a.	n.a.	n.a.	n.a.	n.a.	n.a.	n.a.	n.a.	n.a.	n.a.	n.a.	n.a.	n.a.	n.a.	n.a.
CK_00003858	turquoise	n.a.	n.a.	n.a.	n.a.	n.a.	n.a.	n.a.	n.a.	n.a.	n.a.	n.a.	n.a.	n.a.	n.a.	turquoise_0041	turquoise_0029	n.a.	n.a.	n.a.	n.a.	n.a.	turquoise_0036	turquoise_0029	n.a.	n.a.	n.a.	n.a.	n.a.	n.a.	n.a.	n.a.	n.a.	n.a.	n.a.	n.a.	n.a.	n.a.	n.a.	n.a.	n.a.	n.a.	n.a.	n.a.	n.a.	n.a.	n.a.	n.a.	n.a.
CK_00051113	turquoise	n.a.	n.a.	n.a.	n.a.	n.a.	n.a.	n.a.	n.a.	n.a.	n.a.	n.a.	n.a.	n.a.	n.a.	turquoise_0042	turquoise_0002	n.a.	n.a.	turquoise_0029	n.a.	n.a.	turquoise_0036	turquoise_0016	n.a.	n.a.	n.a.	n.a.	n.a.	n.a.	n.a.	n.a.	n.a.	n.a.	n.a.	n.a.	n.a.	n.a.	n.a.	n.a.	n.a.	n.a.	n.a.	n.a.	n.a.	n.a.	n.a.	n.a.	n.a.
CK_00036106	turquoise	n.a.	n.a.	n.a.	n.a.	n.a.	n.a.	n.a.	n.a.	n.a.	n.a.	n.a.	n.a.	n.a.	n.a.	turquoise_0042	n.a.	n.a.	n.a.	n.a.	n.a.	n.a.	n.a.	turquoise_0015	n.a.	n.a.	n.a.	n.a.	n.a.	n.a.	n.a.	n.a.	n.a.	n.a.	n.a.	n.a.	n.a.	n.a.	n.a.	n.a.	n.a.	n.a.	n.a.	n.a.	n.a.	n.a.	n.a.	n.a.	n.a.
CK_00051246	turquoise	n.a.	n.a.	n.a.	n.a.	n.a.	n.a.	n.a.	n.a.	n.a.	n.a.	n.a.	n.a.	n.a.	n.a.	turquoise_0042	turquoise_0002	n.a.	n.a.	turquoise_0029	n.a.	n.a.	turquoise_0036	turquoise_0016	turquoise_0020	n.a.	n.a.	n.a.	n.a.	n.a.	n.a.	n.a.	n.a.	n.a.	n.a.	n.a.	n.a.	n.a.	n.a.	n.a.	n.a.	n.a.	n.a.	n.a.	n.a.	n.a.	n.a.	n.a.	n.a.
CK_00048265	turquoise	n.a.	n.a.	n.a.	n.a.	n.a.	n.a.	n.a.	n.a.	n.a.	n.a.	n.a.	n.a.	n.a.	n.a.	turquoise_0043	turquoise_0031	turquoise_0029	n.a.	turquoise_0017	n.a.	n.a.	turquoise_0008	turquoise_0036	n.a.	n.a.	n.a.	n.a.	n.a.	n.a.	n.a.	n.a.	n.a.	n.a.	n.a.	n.a.	n.a.	n.a.	n.a.	n.a.	n.a.	n.a.	n.a.	n.a.	n.a.	n.a.	n.a.	n.a.	n.a.
CK_00036981	turquoise	n.a.	n.a.	n.a.	n.a.	n.a.	n.a.	n.a.	n.a.	n.a.	n.a.	n.a.	n.a.	n.a.	n.a.	turquoise_0044	turquoise_0009	turquoise_0004	n.a.	turquoise_0015	n.a.	n.a.	turquoise_0034	turquoise_0017	n.a.	turquoise_0012	turquoise_0021	n.a.	n.a.	n.a.	n.a.	n.a.	n.a.	n.a.	n.a.	n.a.	n.a.	n.a.	n.a.	n.a.	n.a.	n.a.	n.a.	n.a.	n.a.	n.a.	n.a.	n.a.	n.a.
CK_00103921	turquoise	n.a.	n.a.	n.a.	n.a.	n.a.	n.a.	n.a.	n.a.	n.a.	n.a.	n.a.	n.a.	n.a.	n.a.	turquoise_0046	n.a.	n.a.	n.a.	n.a.	n.a.	n.a.	n.a.	n.a.	n.a.	n.a.	n.a.	n.a.	n.a.	n.a.	n.a.	n.a.	n.a.	n.a.	n.a.	n.a.	n.a.	n.a.	n.a.	n.a.	n.a.	n.a.	n.a.	n.a.	n.a.	n.a.	n.a.	n.a.	n.a.
CK_00048351	turquoise	n.a.	n.a.	n.a.	n.a.	n.a.	n.a.	n.a.	n.a.	n.a.	n.a.	n.a.	n.a.	n.a.	n.a.	turquoise_0046	n.a.	n.a.	n.a.	n.a.	n.a.	n.a.	n.a.	n.a.	turquoise_0009	n.a.	n.a.	n.a.	n.a.	n.a.	n.a.	turquoise_0006	n.a.	n.a.	n.a.	n.a.	n.a.	n.a.	n.a.	n.a.	n.a.	n.a.	n.a.	n.a.	n.a.	n.a.	n.a.	n.a.	n.a.
CK_00056735	brown	n.a.	n.a.	n.a.	n.a.	n.a.	n.a.	n.a.	n.a.	n.a.	n.a.	n.a.	n.a.	n.a.	n.a.	brown_0001	n.a.	n.a.	n.a.	n.a.	n.a.	n.a.	n.a.	n.a.	n.a.	n.a.	n.a.	n.a.	n.a.	n.a.	n.a.	n.a.	n.a.	n.a.	n.a.	brown_0017	n.a.	n.a.	brown_0001	n.a.	n.a.	n.a.	brown_0001	n.a.	n.a.	n.a.	n.a.	n.a.	n.a.
CK_00045560	brown	n.a.	n.a.	n.a.	n.a.	n.a.	n.a.	n.a.	n.a.	n.a.	n.a.	n.a.	n.a.	n.a.	n.a.	brown_0002	brown_0010	n.a.	n.a.	brown_0006	n.a.	n.a.	brown_0007	brown_0004	n.a.	n.a.	n.a.	n.a.	n.a.	n.a.	n.a.	n.a.	n.a.	n.a.	brown_0006	brown_0012	n.a.	n.a.	n.a.	n.a.	n.a.	n.a.	n.a.	n.a.	n.a.	n.a.	n.a.	n.a.	n.a.
CK_00045273	brown	n.a.	n.a.	n.a.	n.a.	n.a.	n.a.	n.a.	n.a.	n.a.	n.a.	n.a.	n.a.	n.a.	n.a.	brown_0003	n.a.	n.a.	n.a.	brown_0001	n.a.	n.a.	brown_0003	brown_0010	n.a.	n.a.	n.a.	n.a.	n.a.	n.a.	n.a.	n.a.	n.a.	n.a.	n.a.	n.a.	n.a.	brown_0010	n.a.	n.a.	n.a.	n.a.	n.a.	n.a.	n.a.	n.a.	n.a.	n.a.	n.a.
CK_00039906	brown	n.a.	n.a.	n.a.	n.a.	n.a.	n.a.	n.a.	n.a.	n.a.	n.a.	n.a.	n.a.	n.a.	n.a.	brown_0005	brown_0004	brown_0003	n.a.	n.a.	n.a.	n.a.	n.a.	n.a.	n.a.	n.a.	n.a.	n.a.	n.a.	n.a.	n.a.	n.a.	n.a.	n.a.	n.a.	brown_0002	brown_0005	brown_0010	n.a.	n.a.	n.a.	n.a.	n.a.	n.a.	n.a.	n.a.	n.a.	n.a.	n.a.
CK_00046149	brown	n.a.	n.a.	n.a.	n.a.	n.a.	n.a.	n.a.	n.a.	n.a.	n.a.	n.a.	n.a.	n.a.	n.a.	brown_0010	brown_0009	brown_0004	n.a.	n.a.	n.a.	n.a.	n.a.	brown_0003	n.a.	brown_0006	n.a.	n.a.	n.a.	n.a.	n.a.	n.a.	n.a.	n.a.	n.a.	brown_0021	brown_0010	n.a.	n.a.	n.a.	n.a.	n.a.	n.a.	n.a.	n.a.	n.a.	n.a.	n.a.	n.a.
CK_00053684	brown	n.a.	n.a.	n.a.	n.a.	n.a.	n.a.	n.a.	n.a.	n.a.	n.a.	n.a.	n.a.	n.a.	n.a.	brown_0010	n.a.	n.a.	n.a.	n.a.	n.a.	n.a.	n.a.	n.a.	n.a.	n.a.	brown_0007	n.a.	n.a.	n.a.	n.a.	n.a.	n.a.	n.a.	n.a.	brown_0002	brown_0005	n.a.	n.a.	n.a.	n.a.	n.a.	n.a.	n.a.	n.a.	n.a.	n.a.	n.a.	n.a.
CK_00052085	blue	n.a.	n.a.	n.a.	n.a.	n.a.	n.a.	n.a.	n.a.	n.a.	n.a.	n.a.	n.a.	n.a.	n.a.	n.a.	blue_0010	blue_0008	n.a.	n.a.	n.a.	n.a.	n.a.	n.a.	n.a.	n.a.	n.a.	n.a.	n.a.	n.a.	n.a.	n.a.	n.a.	n.a.	n.a.	n.a.	n.a.	n.a.	n.a.	n.a.	n.a.	n.a.	n.a.	blue_0001	n.a.	n.a.	n.a.	n.a.	n.a.
CK_00049223	turquoise	n.a.	n.a.	n.a.	n.a.	n.a.	n.a.	n.a.	n.a.	n.a.	n.a.	n.a.	n.a.	n.a.	n.a.	n.a.	turquoise_0003	n.a.	n.a.	n.a.	n.a.	n.a.	n.a.	turquoise_0010	n.a.	n.a.	n.a.	n.a.	n.a.	n.a.	n.a.	n.a.	n.a.	n.a.	n.a.	n.a.	n.a.	n.a.	n.a.	n.a.	n.a.	n.a.	n.a.	n.a.	n.a.	n.a.	n.a.	n.a.	n.a.
CK_00042863	turquoise	n.a.	n.a.	n.a.	n.a.	n.a.	n.a.	n.a.	n.a.	n.a.	n.a.	n.a.	n.a.	n.a.	n.a.	n.a.	turquoise_0003	n.a.	n.a.	turquoise_0028	n.a.	n.a.	turquoise_0022	turquoise_0010	n.a.	n.a.	n.a.	n.a.	n.a.	n.a.	n.a.	n.a.	n.a.	n.a.	n.a.	n.a.	n.a.	n.a.	n.a.	n.a.	n.a.	n.a.	n.a.	n.a.	n.a.	n.a.	n.a.	n.a.	n.a.
CK_00048556	turquoise	n.a.	n.a.	n.a.	n.a.	n.a.	n.a.	n.a.	n.a.	n.a.	n.a.	n.a.	n.a.	n.a.	n.a.	n.a.	turquoise_0003	n.a.	n.a.	turquoise_0028	n.a.	n.a.	turquoise_0010	turquoise_0010	n.a.	n.a.	n.a.	n.a.	n.a.	n.a.	n.a.	n.a.	n.a.	n.a.	n.a.	n.a.	n.a.	n.a.	n.a.	n.a.	n.a.	n.a.	n.a.	n.a.	n.a.	n.a.	n.a.	n.a.	n.a.
CK_00005187	turquoise	n.a.	n.a.	n.a.	n.a.	n.a.	n.a.	n.a.	n.a.	n.a.	n.a.	n.a.	n.a.	n.a.	n.a.	n.a.	turquoise_0004	n.a.	n.a.	n.a.	turquoise_0002	n.a.	n.a.	n.a.	n.a.	n.a.	n.a.	n.a.	n.a.	n.a.	n.a.	n.a.	n.a.	n.a.	n.a.	n.a.	n.a.	n.a.	n.a.	n.a.	n.a.	n.a.	n.a.	n.a.	n.a.	n.a.	n.a.	n.a.	n.a.
CK_00042842	turquoise	n.a.	n.a.	n.a.	n.a.	n.a.	n.a.	n.a.	n.a.	n.a.	n.a.	n.a.	n.a.	n.a.	n.a.	n.a.	turquoise_0005	n.a.	n.a.	n.a.	n.a.	n.a.	n.a.	n.a.	n.a.	n.a.	n.a.	n.a.	n.a.	n.a.	n.a.	n.a.	n.a.	n.a.	n.a.	n.a.	n.a.	n.a.	n.a.	n.a.	n.a.	n.a.	n.a.	n.a.	n.a.	n.a.	n.a.	n.a.	n.a.
CK_00043506	turquoise	n.a.	n.a.	n.a.	n.a.	n.a.	n.a.	n.a.	n.a.	n.a.	n.a.	n.a.	n.a.	n.a.	n.a.	n.a.	turquoise_0005	turquoise_0026	n.a.	n.a.	n.a.	n.a.	turquoise_0010	turquoise_0012	n.a.	turquoise_0004	n.a.	n.a.	n.a.	n.a.	n.a.	n.a.	n.a.	n.a.	n.a.	n.a.	n.a.	n.a.	n.a.	n.a.	n.a.	n.a.	n.a.	n.a.	n.a.	n.a.	n.a.	n.a.	n.a.
CK_00048219	turquoise	n.a.	n.a.	n.a.	n.a.	n.a.	n.a.	n.a.	n.a.	n.a.	n.a.	n.a.	n.a.	n.a.	n.a.	n.a.	turquoise_0006	n.a.	n.a.	n.a.	n.a.	n.a.	n.a.	n.a.	n.a.	n.a.	n.a.	n.a.	n.a.	n.a.	n.a.	n.a.	n.a.	n.a.	n.a.	n.a.	n.a.	n.a.	n.a.	n.a.	n.a.	n.a.	n.a.	n.a.	n.a.	n.a.	n.a.	n.a.	n.a.
CK_00043830	turquoise	n.a.	n.a.	n.a.	n.a.	n.a.	n.a.	n.a.	n.a.	n.a.	n.a.	n.a.	n.a.	n.a.	n.a.	n.a.	turquoise_0006	n.a.	n.a.	turquoise_0001	n.a.	n.a.	n.a.	n.a.	n.a.	n.a.	n.a.	n.a.	n.a.	n.a.	n.a.	n.a.	n.a.	n.a.	n.a.	n.a.	n.a.	n.a.	n.a.	n.a.	n.a.	n.a.	n.a.	n.a.	n.a.	n.a.	n.a.	n.a.	n.a.
CK_00053894	turquoise	n.a.	n.a.	n.a.	n.a.	n.a.	n.a.	n.a.	n.a.	n.a.	n.a.	n.a.	n.a.	n.a.	n.a.	n.a.	turquoise_0006	n.a.	n.a.	turquoise_0001	n.a.	n.a.	n.a.	n.a.	n.a.	n.a.	n.a.	n.a.	n.a.	n.a.	n.a.	n.a.	n.a.	n.a.	n.a.	n.a.	n.a.	n.a.	n.a.	n.a.	n.a.	n.a.	n.a.	n.a.	n.a.	n.a.	n.a.	n.a.	n.a.
CK_00047299	turquoise	n.a.	n.a.	n.a.	n.a.	n.a.	n.a.	n.a.	n.a.	n.a.	n.a.	n.a.	n.a.	n.a.	n.a.	n.a.	turquoise_0006	n.a.	n.a.	turquoise_0005	n.a.	n.a.	turquoise_0012	turquoise_0008	n.a.	n.a.	n.a.	n.a.	n.a.	n.a.	n.a.	n.a.	n.a.	n.a.	n.a.	n.a.	n.a.	n.a.	n.a.	n.a.	n.a.	n.a.	n.a.	n.a.	n.a.	n.a.	n.a.	n.a.	n.a.
CK_00004177	turquoise	n.a.	n.a.	n.a.	n.a.	n.a.	n.a.	n.a.	n.a.	n.a.	n.a.	n.a.	n.a.	n.a.	n.a.	n.a.	turquoise_0006	turquoise_0006	n.a.	turquoise_0001	n.a.	n.a.	turquoise_0001	n.a.	n.a.	n.a.	turquoise_0001	n.a.	n.a.	n.a.	n.a.	n.a.	n.a.	n.a.	n.a.	n.a.	n.a.	n.a.	n.a.	turquoise_0003	n.a.	n.a.	n.a.	n.a.	n.a.	n.a.	n.a.	n.a.	n.a.
CK_00042678	turquoise	n.a.	n.a.	n.a.	n.a.	n.a.	n.a.	n.a.	n.a.	n.a.	n.a.	n.a.	n.a.	n.a.	n.a.	n.a.	turquoise_0006	n.a.	n.a.	turquoise_0003	n.a.	n.a.	turquoise_0021	turquoise_0003	n.a.	n.a.	n.a.	n.a.	n.a.	n.a.	n.a.	n.a.	n.a.	n.a.	n.a.	n.a.	n.a.	n.a.	n.a.	n.a.	n.a.	n.a.	n.a.	n.a.	n.a.	n.a.	n.a.	n.a.	n.a.
CK_00055556	turquoise	n.a.	n.a.	n.a.	n.a.	n.a.	n.a.	n.a.	n.a.	n.a.	n.a.	n.a.	n.a.	n.a.	n.a.	n.a.	turquoise_0006	n.a.	n.a.	turquoise_0001	n.a.	n.a.	turquoise_0012	turquoise_0005	n.a.	n.a.	n.a.	n.a.	n.a.	n.a.	n.a.	n.a.	n.a.	n.a.	n.a.	n.a.	n.a.	n.a.	n.a.	n.a.	n.a.	n.a.	n.a.	n.a.	n.a.	n.a.	n.a.	n.a.	n.a.
CK_00050091	turquoise	n.a.	n.a.	n.a.	n.a.	n.a.	n.a.	n.a.	n.a.	n.a.	n.a.	n.a.	n.a.	n.a.	n.a.	n.a.	turquoise_0007	n.a.	n.a.	turquoise_0014	n.a.	n.a.	n.a.	turquoise_0022	n.a.	n.a.	n.a.	n.a.	n.a.	n.a.	n.a.	n.a.	n.a.	n.a.	n.a.	n.a.	n.a.	n.a.	n.a.	n.a.	n.a.	n.a.	turquoise_0001	turquoise_0001	n.a.	turquoise_0002	n.a.	n.a.	turquoise_0002
CK_00049559	turquoise	n.a.	n.a.	n.a.	n.a.	n.a.	n.a.	n.a.	n.a.	n.a.	n.a.	n.a.	n.a.	n.a.	n.a.	n.a.	turquoise_0008	n.a.	n.a.	n.a.	n.a.	n.a.	n.a.	n.a.	turquoise_0014	n.a.	turquoise_0001	n.a.	n.a.	n.a.	n.a.	n.a.	n.a.	n.a.	n.a.	n.a.	n.a.	n.a.	n.a.	n.a.	n.a.	n.a.	n.a.	n.a.	n.a.	n.a.	n.a.	n.a.	n.a.
CK_00046662	turquoise	n.a.	n.a.	n.a.	n.a.	n.a.	n.a.	n.a.	n.a.	n.a.	n.a.	n.a.	n.a.	n.a.	n.a.	n.a.	turquoise_0011	n.a.	n.a.	turquoise_0013	n.a.	n.a.	turquoise_0017	turquoise_0002	n.a.	n.a.	n.a.	n.a.	n.a.	n.a.	n.a.	n.a.	n.a.	n.a.	n.a.	n.a.	n.a.	n.a.	n.a.	n.a.	n.a.	n.a.	n.a.	n.a.	n.a.	n.a.	n.a.	n.a.	n.a.
CK_00050177	turquoise	n.a.	n.a.	n.a.	n.a.	n.a.	n.a.	n.a.	n.a.	n.a.	n.a.	n.a.	n.a.	n.a.	n.a.	n.a.	turquoise_0011	n.a.	n.a.	turquoise_0032	n.a.	n.a.	turquoise_0027	turquoise_0005	n.a.	n.a.	n.a.	n.a.	n.a.	n.a.	n.a.	n.a.	n.a.	n.a.	n.a.	n.a.	n.a.	n.a.	n.a.	n.a.	n.a.	n.a.	n.a.	n.a.	n.a.	n.a.	n.a.	n.a.	n.a.
CK_00047737	turquoise	n.a.	n.a.	n.a.	n.a.	n.a.	n.a.	n.a.	n.a.	n.a.	n.a.	n.a.	n.a.	n.a.	n.a.	n.a.	turquoise_0011	n.a.	n.a.	turquoise_0013	n.a.	n.a.	turquoise_0027	turquoise_0002	n.a.	n.a.	n.a.	n.a.	n.a.	n.a.	n.a.	n.a.	n.a.	n.a.	n.a.	n.a.	n.a.	n.a.	n.a.	n.a.	n.a.	n.a.	n.a.	n.a.	n.a.	n.a.	n.a.	n.a.	n.a.
CK_00045912	turquoise	n.a.	n.a.	n.a.	n.a.	n.a.	n.a.	n.a.	n.a.	n.a.	n.a.	n.a.	n.a.	n.a.	n.a.	n.a.	turquoise_0011	n.a.	n.a.	turquoise_0013	n.a.	n.a.	turquoise_0027	turquoise_0002	n.a.	n.a.	n.a.	n.a.	n.a.	n.a.	n.a.	n.a.	n.a.	n.a.	n.a.	n.a.	n.a.	n.a.	n.a.	n.a.	n.a.	n.a.	n.a.	n.a.	n.a.	n.a.	n.a.	n.a.	n.a.
CK_00048833	turquoise	n.a.	n.a.	n.a.	n.a.	n.a.	n.a.	n.a.	n.a.	n.a.	n.a.	n.a.	n.a.	n.a.	n.a.	n.a.	turquoise_0011	n.a.	n.a.	turquoise_0013	n.a.	n.a.	turquoise_0017	turquoise_0002	n.a.	n.a.	n.a.	n.a.	n.a.	n.a.	n.a.	n.a.	n.a.	n.a.	n.a.	n.a.	n.a.	n.a.	n.a.	n.a.	n.a.	n.a.	n.a.	n.a.	n.a.	n.a.	n.a.	n.a.	n.a.
[truncated: 1,036 more rows]
[truncated: 70 more columns]
