# Supplementary material for: Differential global distribution of marine picocyanobacteria gene clusters reveals distinct niche-related adaptive strategies
Source: ISME J. 2023 Feb 25;17(5):720–32. doi: 10.1038/s41396-023-01386-0 (PMC10119275; doi:10.1038/s41396-023-01386-0)
Supplement: Supplementary file 8 — Dataset 8 [file 41396_2023_1386_MOESM8_ESM.xlsx]

## Sheet: Feuil1
Dataset 8: List of Cyanorak CLOGs belonging to clusters of adjacent genes for each Synechococcus WGCNA module
CK_number	module	Syn_A15-127	Syn_A15-24	Syn_A15-28	Syn_A15-44	Syn_A15-60	Syn_A15-62	Syn_A18-25c	Syn_A18-40	Syn_A18-46.1	Syn_AG-670-A05	Syn_AG-670-B23	Syn_AG-670-F22	Syn_AG-673-F03	Syn_AG-676-E04	Syn_AG-679-A04	Syn_AG-679-B05	Syn_AG-679-C18	Syn_AG-679-D13	Syn_AG-683-C23	Syn_AG-686-B21	Syn_AG-919-I18	Syn_BIOS-E4-1	Syn_BIOS-U3-1	Syn_BL107	Syn_BMK-MC-1	Syn_BOUM118	Syn_BS301-5m-G53	Syn_BS301-5m-G54	Syn_BS307-5m-G36	Syn_BS307-5m-G38	Syn_BS30m-G31	Syn_BS55D	Syn_BS56D	Syn_CC9311	Syn_CC9605	Syn_CC9616	Syn_CC9902	Syn_GEYO	Syn_HB1133	Syn_HK01-R	Syn_KORDI-100	Syn_KORDI-49	Syn_KORDI-52	Syn_lacustris-Tous	Syn_M16.1	Syn_MCMED-G32	Syn_MED843	Syn_MED850
CK_00001718	yellow	yellow_0001	yellow_0021	yellow_0026	yellow_0015	n.a.	yellow_0014	n.a.	yellow_0033	yellow_0022	yellow_0011	yellow_0018	n.a.	n.a.	n.a.	n.a.	yellow_0045	yellow_0042	yellow_0002	yellow_0014	yellow_0023	n.a.	yellow_0027	n.a.	yellow_0026	n.a.	yellow_0005	yellow_0018	yellow_0023	n.a.	yellow_0007	n.a.	n.a.	n.a.	yellow_0018	yellow_0028	yellow_0018	yellow_0020	n.a.	yellow_0020	n.a.	yellow_0007	yellow_0022	yellow_0035	n.a.	n.a.	yellow_0022	yellow_0016	n.a.
CK_00048496	yellow	yellow_0001	yellow_0021	n.a.	yellow_0015	yellow_0023	yellow_0014	yellow_0020	n.a.	yellow_0022	n.a.	n.a.	yellow_0012	n.a.	n.a.	yellow_0048	yellow_0021	n.a.	n.a.	n.a.	n.a.	n.a.	yellow_0017	yellow_0029	n.a.	yellow_0017	yellow_0005	yellow_0018	yellow_0023	n.a.	n.a.	n.a.	yellow_0017	yellow_0010	yellow_0039	yellow_0028	n.a.	n.a.	yellow_0040	yellow_0020	yellow_0025	yellow_0007	yellow_0022	yellow_0035	n.a.	n.a.	yellow_0022	n.a.	yellow_0006
CK_00008005	yellow	yellow_0002	yellow_0003	yellow_0017	n.a.	yellow_0005	yellow_0015	yellow_0015	yellow_0006	yellow_0003	yellow_0001	yellow_0006	yellow_0004	yellow_0007	yellow_0001	yellow_0015	yellow_0008	yellow_0025	yellow_0027	yellow_0003	yellow_0003	yellow_0002	yellow_0021	yellow_0013	yellow_0009	n.a.	yellow_0004	n.a.	yellow_0014	n.a.	yellow_0004	n.a.	n.a.	n.a.	yellow_0007	yellow_0002	yellow_0009	yellow_0016	yellow_0029	yellow_0015	n.a.	yellow_0002	yellow_0015	yellow_0009	n.a.	yellow_0001	yellow_0001	n.a.	n.a.
CK_00001759	yellow	yellow_0002	yellow_0003	yellow_0017	yellow_0001	yellow_0005	yellow_0015	yellow_0015	yellow_0006	yellow_0003	n.a.	n.a.	yellow_0004	yellow_0007	yellow_0001	n.a.	n.a.	yellow_0025	n.a.	yellow_0003	yellow_0003	yellow_0002	yellow_0021	yellow_0013	yellow_0009	yellow_0003	yellow_0004	n.a.	yellow_0014	n.a.	n.a.	n.a.	yellow_0008	yellow_0014	yellow_0007	yellow_0002	yellow_0009	yellow_0016	yellow_0029	yellow_0015	yellow_0009	yellow_0002	yellow_0015	yellow_0009	yellow_0005	yellow_0001	yellow_0001	n.a.	n.a.
CK_00002116	yellow	yellow_0002	yellow_0003	yellow_0017	n.a.	yellow_0005	yellow_0015	yellow_0015	yellow_0006	yellow_0003	yellow_0001	yellow_0006	yellow_0004	yellow_0007	yellow_0001	n.a.	yellow_0008	yellow_0025	yellow_0027	yellow_0003	yellow_0003	n.a.	yellow_0021	yellow_0013	yellow_0009	n.a.	yellow_0004	n.a.	n.a.	n.a.	n.a.	n.a.	n.a.	n.a.	yellow_0007	yellow_0002	n.a.	yellow_0016	yellow_0029	yellow_0015	n.a.	n.a.	n.a.	yellow_0009	n.a.	n.a.	n.a.	n.a.	n.a.
CK_00001834	yellow	yellow_0002	yellow_0023	yellow_0001	yellow_0001	yellow_0006	yellow_0010	yellow_0032	yellow_0023	yellow_0005	n.a.	n.a.	n.a.	yellow_0007	yellow_0011	yellow_0015	yellow_0008	yellow_0025	yellow_0027	yellow_0003	yellow_0003	yellow_0002	yellow_0021	yellow_0013	yellow_0009	yellow_0003	yellow_0017	yellow_0005	yellow_0002	n.a.	n.a.	n.a.	yellow_0008	yellow_0014	yellow_0007	yellow_0007	yellow_0009	yellow_0016	yellow_0029	yellow_0001	yellow_0009	yellow_0002	yellow_0015	yellow_0001	yellow_0005	yellow_0001	n.a.	n.a.	n.a.
CK_00007994	yellow	yellow_0002	yellow_0003	yellow_0017	n.a.	yellow_0005	yellow_0015	yellow_0015	yellow_0006	yellow_0003	yellow_0001	yellow_0006	yellow_0004	yellow_0007	yellow_0001	yellow_0015	yellow_0008	yellow_0025	yellow_0027	yellow_0003	yellow_0003	yellow_0002	yellow_0021	yellow_0013	yellow_0009	n.a.	yellow_0004	n.a.	n.a.	n.a.	yellow_0004	n.a.	n.a.	n.a.	yellow_0007	yellow_0002	yellow_0009	yellow_0016	yellow_0029	yellow_0015	n.a.	yellow_0002	yellow_0015	yellow_0009	n.a.	yellow_0001	yellow_0001	n.a.	n.a.
CK_00001696	yellow	yellow_0002	n.a.	n.a.	yellow_0008	yellow_0026	yellow_0026	yellow_0013	n.a.	n.a.	n.a.	yellow_0009	yellow_0055	yellow_0004	n.a.	yellow_0014	yellow_0010	n.a.	yellow_0010	n.a.	yellow_0009	yellow_0004	yellow_0046	yellow_0015	yellow_0015	yellow_0029	n.a.	yellow_0020	n.a.	n.a.	yellow_0003	n.a.	n.a.	n.a.	yellow_0035	yellow_0006	n.a.	yellow_0025	yellow_0055	yellow_0012	n.a.	n.a.	n.a.	n.a.	n.a.	yellow_0021	n.a.	yellow_0004	n.a.
CK_00008004	yellow	yellow_0002	yellow_0023	yellow_0001	yellow_0001	yellow_0006	yellow_0010	yellow_0032	yellow_0023	yellow_0005	yellow_0008	n.a.	n.a.	yellow_0007	yellow_0011	yellow_0015	yellow_0008	yellow_0025	yellow_0027	yellow_0003	yellow_0003	yellow_0002	yellow_0021	yellow_0013	yellow_0009	yellow_0003	yellow_0017	yellow_0005	yellow_0002	n.a.	n.a.	n.a.	yellow_0008	yellow_0014	yellow_0007	yellow_0007	yellow_0009	yellow_0016	yellow_0029	yellow_0001	yellow_0009	yellow_0002	yellow_0015	yellow_0001	yellow_0005	yellow_0001	yellow_0001	n.a.	n.a.
CK_00008022	yellow	yellow_0002	yellow_0003	yellow_0017	yellow_0001	yellow_0005	yellow_0015	yellow_0015	yellow_0006	yellow_0003	yellow_0001	yellow_0006	yellow_0004	yellow_0007	yellow_0001	yellow_0038	yellow_0008	yellow_0025	yellow_0027	yellow_0003	yellow_0003	yellow_0002	yellow_0021	yellow_0013	yellow_0009	yellow_0003	yellow_0004	n.a.	yellow_0014	n.a.	yellow_0016	n.a.	yellow_0008	yellow_0014	yellow_0007	yellow_0002	yellow_0009	yellow_0016	yellow_0029	yellow_0015	yellow_0009	yellow_0002	yellow_0015	yellow_0009	yellow_0005	yellow_0001	yellow_0001	n.a.	n.a.
CK_00001760	yellow	yellow_0002	yellow_0003	yellow_0017	yellow_0001	yellow_0005	yellow_0015	yellow_0015	yellow_0006	yellow_0003	yellow_0001	yellow_0006	yellow_0004	yellow_0007	yellow_0001	yellow_0038	yellow_0008	yellow_0025	yellow_0027	yellow_0003	yellow_0003	n.a.	yellow_0021	yellow_0013	yellow_0009	yellow_0003	yellow_0004	n.a.	yellow_0014	n.a.	yellow_0016	n.a.	yellow_0008	yellow_0014	yellow_0007	yellow_0002	yellow_0009	yellow_0016	yellow_0029	yellow_0015	yellow_0009	yellow_0002	yellow_0015	yellow_0009	yellow_0005	yellow_0001	yellow_0001	yellow_0013	n.a.
CK_00008012	yellow	yellow_0002	yellow_0003	yellow_0017	n.a.	yellow_0005	yellow_0015	yellow_0015	yellow_0006	yellow_0003	n.a.	yellow_0006	yellow_0004	yellow_0007	yellow_0001	yellow_0015	yellow_0008	yellow_0025	yellow_0027	yellow_0003	yellow_0003	yellow_0002	yellow_0021	yellow_0013	yellow_0009	n.a.	yellow_0004	n.a.	n.a.	n.a.	n.a.	n.a.	n.a.	n.a.	yellow_0007	yellow_0002	yellow_0009	yellow_0016	yellow_0029	yellow_0015	n.a.	yellow_0002	n.a.	yellow_0009	n.a.	n.a.	n.a.	n.a.	n.a.
CK_00001758	yellow	yellow_0002	yellow_0023	yellow_0001	yellow_0001	yellow_0006	yellow_0010	yellow_0032	yellow_0023	yellow_0005	yellow_0008	n.a.	n.a.	yellow_0007	yellow_0011	yellow_0015	yellow_0008	yellow_0025	yellow_0027	yellow_0003	yellow_0003	yellow_0002	yellow_0021	yellow_0013	yellow_0009	yellow_0003	yellow_0017	yellow_0005	yellow_0002	n.a.	yellow_0004	n.a.	yellow_0008	yellow_0014	yellow_0007	yellow_0007	yellow_0009	yellow_0016	yellow_0029	yellow_0001	yellow_0009	yellow_0002	yellow_0015	yellow_0001	yellow_0005	yellow_0001	yellow_0001	n.a.	n.a.
CK_00000069	yellow	yellow_0002	yellow_0023	yellow_0001	yellow_0001	yellow_0006	yellow_0010	yellow_0032	yellow_0023	yellow_0005	yellow_0008	n.a.	n.a.	yellow_0007	yellow_0011	yellow_0015	yellow_0008	yellow_0025	yellow_0027	yellow_0003	yellow_0003	yellow_0002	yellow_0021	yellow_0013	yellow_0009	yellow_0003	yellow_0017	yellow_0005	yellow_0002	n.a.	yellow_0004	n.a.	yellow_0008	yellow_0014	yellow_0007	yellow_0007	yellow_0009	yellow_0016	yellow_0029	yellow_0001	yellow_0009	yellow_0002	yellow_0015	yellow_0001	yellow_0005	yellow_0001	yellow_0001	n.a.	n.a.
CK_00008020	yellow	yellow_0002	yellow_0003	yellow_0017	yellow_0001	yellow_0005	yellow_0015	yellow_0015	yellow_0006	yellow_0003	yellow_0001	yellow_0006	yellow_0004	yellow_0007	yellow_0001	yellow_0038	yellow_0008	yellow_0025	yellow_0027	yellow_0003	yellow_0003	yellow_0002	yellow_0021	yellow_0013	yellow_0009	yellow_0003	yellow_0004	n.a.	yellow_0014	n.a.	yellow_0016	n.a.	yellow_0008	yellow_0014	yellow_0007	yellow_0002	yellow_0009	yellow_0016	yellow_0029	yellow_0015	yellow_0009	yellow_0002	yellow_0015	yellow_0009	yellow_0005	yellow_0001	yellow_0001	n.a.	n.a.
CK_00001762	yellow	yellow_0002	yellow_0003	yellow_0017	yellow_0001	yellow_0038	yellow_0015	yellow_0029	yellow_0006	yellow_0003	yellow_0001	yellow_0006	yellow_0004	yellow_0035	yellow_0001	yellow_0038	yellow_0008	yellow_0025	yellow_0027	yellow_0003	yellow_0003	yellow_0004	yellow_0021	yellow_0013	yellow_0009	yellow_0003	yellow_0004	n.a.	yellow_0014	n.a.	yellow_0016	n.a.	n.a.	n.a.	yellow_0007	yellow_0002	yellow_0039	yellow_0016	yellow_0029	yellow_0015	yellow_0009	yellow_0029	yellow_0015	yellow_0009	yellow_0005	yellow_0001	n.a.	yellow_0013	n.a.
CK_00002607	yellow	yellow_0003	n.a.	yellow_0012	n.a.	n.a.	n.a.	n.a.	n.a.	n.a.	n.a.	n.a.	yellow_0039	yellow_0023	n.a.	yellow_0025	yellow_0016	n.a.	yellow_0011	yellow_0014	yellow_0023	n.a.	yellow_0001	yellow_0012	yellow_0026	yellow_0018	n.a.	n.a.	yellow_0004	n.a.	n.a.	n.a.	n.a.	yellow_0007	n.a.	n.a.	n.a.	yellow_0020	n.a.	n.a.	yellow_0015	n.a.	yellow_0017	n.a.	n.a.	n.a.	n.a.	yellow_0011	n.a.
CK_00040705	yellow	yellow_0003	n.a.	yellow_0012	yellow_0029	n.a.	yellow_0016	n.a.	yellow_0026	yellow_0014	n.a.	yellow_0011	n.a.	n.a.	n.a.	n.a.	n.a.	n.a.	n.a.	n.a.	n.a.	n.a.	n.a.	yellow_0045	n.a.	n.a.	yellow_0012	yellow_0006	n.a.	n.a.	n.a.	n.a.	n.a.	n.a.	n.a.	yellow_0021	yellow_0008	n.a.	n.a.	n.a.	n.a.	n.a.	yellow_0017	yellow_0018	n.a.	yellow_0003	yellow_0021	n.a.	n.a.
CK_00002318	yellow	yellow_0003	n.a.	n.a.	n.a.	n.a.	n.a.	n.a.	n.a.	yellow_0033	n.a.	n.a.	yellow_0009	yellow_0033	n.a.	yellow_0010	yellow_0016	yellow_0012	yellow_0011	yellow_0020	n.a.	n.a.	yellow_0002	yellow_0008	yellow_0011	n.a.	n.a.	n.a.	yellow_0004	n.a.	n.a.	n.a.	n.a.	n.a.	yellow_0014	n.a.	yellow_0027	yellow_0002	yellow_0007	n.a.	yellow_0022	yellow_0011	yellow_0017	n.a.	n.a.	n.a.	n.a.	n.a.	n.a.
CK_00001173	yellow	yellow_0004	yellow_0017	yellow_0004	yellow_0005	yellow_0008	yellow_0002	yellow_0009	yellow_0003	n.a.	n.a.	yellow_0005	n.a.	n.a.	yellow_0012	yellow_0005	yellow_0009	n.a.	yellow_0025	yellow_0015	yellow_0016	n.a.	yellow_0037	yellow_0010	yellow_0004	yellow_0004	yellow_0006	n.a.	yellow_0009	n.a.	n.a.	n.a.	yellow_0003	n.a.	n.a.	yellow_0016	yellow_0007	yellow_0013	yellow_0013	yellow_0005	yellow_0006	yellow_0008	yellow_0004	yellow_0014	yellow_0001	n.a.	n.a.	n.a.	yellow_0003
CK_00001333	yellow	yellow_0004	yellow_0017	yellow_0004	yellow_0005	yellow_0008	yellow_0002	yellow_0009	yellow_0018	yellow_0013	yellow_0006	yellow_0005	n.a.	n.a.	n.a.	yellow_0005	n.a.	n.a.	yellow_0025	yellow_0015	yellow_0004	n.a.	yellow_0037	yellow_0010	yellow_0004	yellow_0004	yellow_0006	yellow_0002	yellow_0009	yellow_0002	n.a.	n.a.	yellow_0003	n.a.	n.a.	yellow_0016	yellow_0007	yellow_0013	yellow_0013	yellow_0005	yellow_0006	yellow_0008	yellow_0004	yellow_0014	yellow_0001	yellow_0017	yellow_0019	n.a.	yellow_0003
CK_00001543	yellow	yellow_0004	yellow_0024	yellow_0004	yellow_0005	yellow_0008	yellow_0002	yellow_0009	yellow_0003	n.a.	n.a.	n.a.	n.a.	n.a.	yellow_0012	yellow_0005	yellow_0009	yellow_0041	n.a.	yellow_0015	yellow_0016	n.a.	yellow_0037	yellow_0010	yellow_0004	yellow_0004	yellow_0030	yellow_0022	n.a.	yellow_0001	n.a.	n.a.	yellow_0003	n.a.	yellow_0026	yellow_0016	yellow_0007	yellow_0013	n.a.	yellow_0005	yellow_0006	yellow_0008	yellow_0004	yellow_0014	n.a.	yellow_0017	n.a.	n.a.	yellow_0003
CK_00036052	yellow	yellow_0004	n.a.	n.a.	n.a.	n.a.	yellow_0002	n.a.	n.a.	n.a.	n.a.	n.a.	n.a.	n.a.	n.a.	yellow_0005	n.a.	yellow_0041	n.a.	n.a.	n.a.	n.a.	yellow_0037	yellow_0010	yellow_0010	yellow_0004	n.a.	n.a.	yellow_0009	n.a.	n.a.	n.a.	yellow_0003	n.a.	n.a.	n.a.	yellow_0007	yellow_0013	n.a.	n.a.	n.a.	yellow_0033	yellow_0004	yellow_0014	n.a.	n.a.	n.a.	n.a.	yellow_0003
CK_00001332	yellow	yellow_0004	yellow_0017	yellow_0004	yellow_0005	yellow_0008	yellow_0002	yellow_0009	yellow_0018	yellow_0013	yellow_0006	yellow_0005	n.a.	n.a.	n.a.	n.a.	n.a.	n.a.	yellow_0025	yellow_0015	yellow_0004	n.a.	yellow_0037	n.a.	yellow_0004	yellow_0004	yellow_0006	yellow_0002	yellow_0009	yellow_0002	n.a.	n.a.	yellow_0003	n.a.	n.a.	yellow_0016	yellow_0007	yellow_0013	yellow_0013	yellow_0005	yellow_0006	yellow_0008	yellow_0004	yellow_0014	yellow_0001	n.a.	yellow_0019	n.a.	yellow_0003
CK_00001542	yellow	yellow_0004	yellow_0024	yellow_0004	yellow_0005	yellow_0008	yellow_0002	yellow_0009	yellow_0003	n.a.	n.a.	yellow_0005	n.a.	n.a.	yellow_0012	yellow_0005	yellow_0009	yellow_0041	n.a.	n.a.	n.a.	n.a.	yellow_0037	yellow_0010	yellow_0004	yellow_0004	yellow_0030	n.a.	yellow_0009	yellow_0001	n.a.	yellow_0010	yellow_0003	yellow_0011	yellow_0026	yellow_0016	yellow_0007	yellow_0013	n.a.	yellow_0005	yellow_0006	yellow_0008	yellow_0004	yellow_0014	n.a.	yellow_0017	n.a.	n.a.	yellow_0003
CK_00048376	yellow	yellow_0004	yellow_0017	yellow_0004	yellow_0005	yellow_0008	yellow_0002	yellow_0009	yellow_0018	yellow_0013	yellow_0006	yellow_0005	n.a.	n.a.	yellow_0012	n.a.	yellow_0009	n.a.	yellow_0025	yellow_0015	yellow_0004	n.a.	yellow_0037	n.a.	yellow_0004	yellow_0004	yellow_0006	yellow_0002	yellow_0009	yellow_0002	n.a.	yellow_0004	yellow_0003	n.a.	n.a.	yellow_0016	yellow_0007	yellow_0013	yellow_0013	yellow_0005	yellow_0006	yellow_0008	yellow_0004	yellow_0014	yellow_0001	n.a.	yellow_0019	n.a.	yellow_0003
CK_00001747	yellow	yellow_0004	yellow_0024	yellow_0004	yellow_0005	yellow_0008	yellow_0002	yellow_0009	yellow_0003	n.a.	n.a.	yellow_0005	n.a.	n.a.	yellow_0012	yellow_0005	n.a.	yellow_0041	yellow_0025	n.a.	n.a.	n.a.	yellow_0037	yellow_0010	yellow_0004	yellow_0004	yellow_0030	yellow_0022	n.a.	yellow_0001	n.a.	yellow_0010	yellow_0003	yellow_0011	yellow_0026	yellow_0016	yellow_0007	yellow_0013	n.a.	yellow_0005	yellow_0006	yellow_0008	yellow_0004	yellow_0014	n.a.	yellow_0017	n.a.	n.a.	yellow_0003
CK_00044139	yellow	yellow_0004	yellow_0017	yellow_0004	yellow_0005	yellow_0008	yellow_0002	yellow_0009	yellow_0018	yellow_0013	yellow_0006	yellow_0005	n.a.	n.a.	yellow_0012	n.a.	yellow_0009	n.a.	yellow_0025	n.a.	yellow_0011	n.a.	yellow_0037	n.a.	yellow_0004	yellow_0004	yellow_0006	yellow_0012	yellow_0009	yellow_0002	n.a.	yellow_0004	yellow_0003	n.a.	n.a.	yellow_0016	yellow_0007	yellow_0013	yellow_0013	yellow_0005	yellow_0006	yellow_0008	yellow_0004	yellow_0014	yellow_0001	n.a.	yellow_0019	n.a.	yellow_0003
CK_00053579	yellow	yellow_0005	n.a.	yellow_0005	yellow_0025	yellow_0003	yellow_0018	yellow_0017	n.a.	n.a.	n.a.	n.a.	yellow_0003	yellow_0051	n.a.	yellow_0039	n.a.	yellow_0007	n.a.	n.a.	n.a.	n.a.	yellow_0033	yellow_0025	yellow_0003	yellow_0019	n.a.	yellow_0004	n.a.	n.a.	yellow_0023	n.a.	n.a.	n.a.	yellow_0005	yellow_0015	yellow_0035	yellow_0012	n.a.	yellow_0017	n.a.	yellow_0006	yellow_0006	yellow_0006	n.a.	n.a.	n.a.	n.a.	yellow_0018
CK_00041767	yellow	yellow_0005	n.a.	yellow_0005	yellow_0025	yellow_0003	yellow_0018	yellow_0017	n.a.	n.a.	yellow_0020	n.a.	yellow_0003	n.a.	n.a.	yellow_0039	yellow_0023	yellow_0007	n.a.	n.a.	n.a.	n.a.	yellow_0033	yellow_0025	yellow_0003	yellow_0019	n.a.	yellow_0004	n.a.	n.a.	yellow_0023	n.a.	n.a.	n.a.	yellow_0005	yellow_0015	yellow_0035	yellow_0012	yellow_0037	yellow_0017	n.a.	yellow_0006	yellow_0006	yellow_0006	n.a.	yellow_0009	n.a.	n.a.	yellow_0018
CK_00001556	yellow	yellow_0005	yellow_0005	yellow_0005	yellow_0025	yellow_0003	yellow_0018	yellow_0017	yellow_0001	yellow_0018	yellow_0020	yellow_0016	yellow_0003	n.a.	n.a.	yellow_0039	yellow_0023	yellow_0007	n.a.	n.a.	n.a.	n.a.	yellow_0033	yellow_0025	yellow_0003	yellow_0019	yellow_0015	n.a.	yellow_0005	n.a.	n.a.	n.a.	n.a.	n.a.	yellow_0005	yellow_0015	yellow_0035	yellow_0012	yellow_0037	yellow_0017	n.a.	yellow_0006	yellow_0006	yellow_0006	yellow_0007	yellow_0009	n.a.	n.a.	n.a.
CK_00001557	yellow	yellow_0005	yellow_0005	yellow_0005	yellow_0025	yellow_0003	yellow_0018	yellow_0017	yellow_0001	yellow_0018	yellow_0020	yellow_0016	yellow_0003	n.a.	n.a.	yellow_0039	yellow_0023	yellow_0007	n.a.	n.a.	n.a.	n.a.	yellow_0033	yellow_0025	yellow_0003	yellow_0019	yellow_0015	n.a.	yellow_0005	n.a.	n.a.	n.a.	n.a.	n.a.	yellow_0005	yellow_0015	yellow_0035	yellow_0012	yellow_0037	yellow_0017	n.a.	yellow_0006	yellow_0006	yellow_0006	yellow_0007	yellow_0009	n.a.	n.a.	n.a.
CK_00001558	yellow	yellow_0005	yellow_0005	yellow_0005	yellow_0025	yellow_0003	yellow_0018	yellow_0017	yellow_0001	yellow_0018	yellow_0020	yellow_0016	yellow_0003	n.a.	n.a.	yellow_0039	yellow_0023	yellow_0007	n.a.	n.a.	n.a.	n.a.	yellow_0033	yellow_0025	yellow_0003	yellow_0019	yellow_0015	yellow_0004	yellow_0005	n.a.	n.a.	n.a.	n.a.	n.a.	yellow_0005	yellow_0015	yellow_0035	yellow_0012	yellow_0037	yellow_0017	n.a.	yellow_0006	yellow_0006	yellow_0006	yellow_0007	yellow_0009	n.a.	n.a.	n.a.
CK_00039711	yellow	yellow_0006	n.a.	n.a.	n.a.	n.a.	n.a.	n.a.	n.a.	n.a.	n.a.	n.a.	n.a.	yellow_0031	n.a.	n.a.	n.a.	n.a.	yellow_0024	yellow_0001	n.a.	n.a.	n.a.	yellow_0052	n.a.	n.a.	n.a.	n.a.	n.a.	n.a.	n.a.	n.a.	n.a.	n.a.	n.a.	n.a.	n.a.	n.a.	n.a.	n.a.	n.a.	n.a.	n.a.	n.a.	n.a.	n.a.	n.a.	n.a.	n.a.
CK_00042832	yellow	yellow_0006	n.a.	n.a.	n.a.	n.a.	n.a.	n.a.	n.a.	n.a.	n.a.	n.a.	n.a.	yellow_0031	n.a.	n.a.	n.a.	yellow_0034	n.a.	yellow_0001	n.a.	n.a.	yellow_0016	yellow_0052	yellow_0018	n.a.	n.a.	n.a.	n.a.	n.a.	n.a.	n.a.	n.a.	n.a.	n.a.	yellow_0003	yellow_0018	yellow_0006	yellow_0027	n.a.	n.a.	yellow_0007	n.a.	n.a.	n.a.	n.a.	n.a.	n.a.	n.a.
CK_00038497	yellow	yellow_0006	n.a.	n.a.	n.a.	n.a.	n.a.	n.a.	n.a.	n.a.	n.a.	n.a.	yellow_0001	yellow_0019	n.a.	yellow_0017	n.a.	yellow_0005	n.a.	n.a.	yellow_0014	n.a.	yellow_0002	yellow_0007	n.a.	n.a.	n.a.	n.a.	n.a.	n.a.	n.a.	n.a.	n.a.	n.a.	n.a.	n.a.	yellow_0018	n.a.	n.a.	n.a.	n.a.	yellow_0007	n.a.	n.a.	n.a.	n.a.	n.a.	n.a.	n.a.
CK_00033189	yellow	yellow_0006	n.a.	n.a.	n.a.	n.a.	n.a.	n.a.	n.a.	n.a.	n.a.	n.a.	yellow_0038	yellow_0020	n.a.	n.a.	yellow_0003	yellow_0008	yellow_0026	n.a.	n.a.	n.a.	yellow_0059	yellow_0059	n.a.	n.a.	n.a.	n.a.	n.a.	n.a.	n.a.	n.a.	n.a.	n.a.	yellow_0010	n.a.	n.a.	n.a.	n.a.	yellow_0013	n.a.	n.a.	n.a.	n.a.	n.a.	n.a.	n.a.	n.a.	n.a.
CK_00002211	yellow	yellow_0007	yellow_0015	yellow_0009	n.a.	yellow_0031	n.a.	n.a.	yellow_0028	yellow_0024	n.a.	n.a.	yellow_0017	yellow_0032	n.a.	yellow_0020	yellow_0001	n.a.	yellow_0017	n.a.	n.a.	n.a.	yellow_0058	n.a.	n.a.	yellow_0011	yellow_0003	n.a.	yellow_0022	n.a.	yellow_0009	n.a.	n.a.	n.a.	n.a.	yellow_0022	yellow_0002	n.a.	yellow_0012	n.a.	n.a.	yellow_0004	yellow_0009	n.a.	n.a.	n.a.	n.a.	n.a.	yellow_0019
CK_00002768	yellow	yellow_0007	yellow_0015	yellow_0009	n.a.	n.a.	n.a.	n.a.	n.a.	n.a.	n.a.	n.a.	yellow_0023	n.a.	n.a.	yellow_0001	n.a.	n.a.	yellow_0017	n.a.	yellow_0006	n.a.	yellow_0002	yellow_0008	n.a.	n.a.	n.a.	n.a.	yellow_0022	n.a.	yellow_0009	n.a.	n.a.	n.a.	yellow_0009	n.a.	yellow_0002	n.a.	n.a.	n.a.	n.a.	yellow_0004	yellow_0009	yellow_0004	n.a.	n.a.	n.a.	n.a.	n.a.
CK_00053489	yellow	yellow_0007	yellow_0015	yellow_0009	n.a.	n.a.	n.a.	n.a.	n.a.	n.a.	n.a.	n.a.	yellow_0023	n.a.	n.a.	yellow_0001	n.a.	n.a.	yellow_0017	n.a.	yellow_0006	n.a.	yellow_0002	yellow_0008	n.a.	n.a.	n.a.	n.a.	yellow_0022	n.a.	yellow_0009	n.a.	n.a.	n.a.	yellow_0009	n.a.	yellow_0002	n.a.	n.a.	n.a.	n.a.	yellow_0004	yellow_0009	yellow_0004	n.a.	n.a.	n.a.	n.a.	n.a.
CK_00002767	yellow	yellow_0007	yellow_0015	yellow_0009	n.a.	n.a.	n.a.	n.a.	n.a.	n.a.	n.a.	n.a.	yellow_0023	n.a.	n.a.	yellow_0001	n.a.	n.a.	yellow_0017	n.a.	yellow_0006	n.a.	yellow_0002	yellow_0008	n.a.	n.a.	n.a.	n.a.	yellow_0022	n.a.	yellow_0009	n.a.	n.a.	n.a.	yellow_0009	n.a.	yellow_0002	n.a.	n.a.	n.a.	n.a.	yellow_0004	yellow_0009	yellow_0004	n.a.	n.a.	n.a.	n.a.	n.a.
CK_00001958	yellow	yellow_0008	n.a.	n.a.	yellow_0026	yellow_0025	n.a.	yellow_0027	yellow_0012	yellow_0001	n.a.	yellow_0012	yellow_0051	n.a.	n.a.	yellow_0024	n.a.	yellow_0029	n.a.	n.a.	yellow_0012	n.a.	yellow_0072	yellow_0023	yellow_0012	yellow_0021	yellow_0026	yellow_0014	yellow_0026	n.a.	yellow_0028	n.a.	yellow_0021	yellow_0017	yellow_0028	n.a.	yellow_0022	n.a.	yellow_0024	yellow_0007	yellow_0020	yellow_0030	yellow_0018	yellow_0020	yellow_0006	n.a.	yellow_0003	yellow_0006	n.a.
CK_00001957	yellow	yellow_0008	n.a.	n.a.	yellow_0026	yellow_0025	n.a.	yellow_0027	yellow_0012	yellow_0001	n.a.	yellow_0012	yellow_0051	n.a.	n.a.	yellow_0024	n.a.	yellow_0029	n.a.	n.a.	yellow_0012	n.a.	yellow_0072	yellow_0023	yellow_0012	yellow_0021	yellow_0026	yellow_0014	yellow_0026	n.a.	yellow_0028	yellow_0005	yellow_0021	yellow_0017	yellow_0028	n.a.	yellow_0022	n.a.	yellow_0024	yellow_0007	yellow_0020	yellow_0030	yellow_0018	yellow_0020	yellow_0006	n.a.	yellow_0003	yellow_0006	n.a.
CK_00045860	yellow	yellow_0008	n.a.	n.a.	yellow_0026	yellow_0025	yellow_0032	yellow_0027	yellow_0012	yellow_0001	n.a.	n.a.	yellow_0051	yellow_0047	n.a.	yellow_0024	n.a.	yellow_0029	n.a.	n.a.	n.a.	n.a.	yellow_0072	yellow_0023	n.a.	yellow_0021	yellow_0026	n.a.	yellow_0026	n.a.	yellow_0028	yellow_0005	n.a.	n.a.	yellow_0028	n.a.	yellow_0022	n.a.	n.a.	yellow_0007	n.a.	yellow_0030	yellow_0018	yellow_0020	yellow_0006	n.a.	n.a.	yellow_0006	n.a.
CK_00002494	yellow	yellow_0009	yellow_0011	yellow_0031	n.a.	n.a.	yellow_0027	n.a.	yellow_0021	yellow_0009	n.a.	n.a.	n.a.	n.a.	n.a.	n.a.	n.a.	yellow_0014	n.a.	n.a.	n.a.	n.a.	n.a.	n.a.	n.a.	n.a.	yellow_0024	yellow_0008	yellow_0025	n.a.	yellow_0025	n.a.	n.a.	n.a.	n.a.	yellow_0027	yellow_0016	n.a.	n.a.	yellow_0002	n.a.	yellow_0031	yellow_0020	n.a.	n.a.	n.a.	n.a.	n.a.	n.a.
CK_00050170	yellow	yellow_0009	yellow_0011	yellow_0031	n.a.	n.a.	yellow_0027	n.a.	yellow_0021	yellow_0009	n.a.	n.a.	n.a.	n.a.	n.a.	n.a.	yellow_0025	n.a.	yellow_0024	yellow_0011	yellow_0022	n.a.	n.a.	yellow_0030	n.a.	yellow_0016	yellow_0024	yellow_0008	yellow_0025	n.a.	yellow_0025	n.a.	n.a.	n.a.	n.a.	yellow_0027	yellow_0016	n.a.	n.a.	yellow_0002	n.a.	yellow_0031	yellow_0020	n.a.	n.a.	n.a.	n.a.	n.a.	n.a.
CK_00056373	yellow	yellow_0010	n.a.	n.a.	yellow_0010	n.a.	n.a.	n.a.	n.a.	n.a.	n.a.	n.a.	n.a.	n.a.	n.a.	n.a.	n.a.	n.a.	n.a.	n.a.	n.a.	n.a.	n.a.	yellow_0035	n.a.	n.a.	n.a.	n.a.	n.a.	n.a.	yellow_0002	n.a.	n.a.	n.a.	n.a.	n.a.	n.a.	n.a.	n.a.	n.a.	n.a.	n.a.	n.a.	n.a.	n.a.	n.a.	n.a.	n.a.	n.a.
CK_00001669	yellow	yellow_0010	n.a.	n.a.	yellow_0010	n.a.	n.a.	n.a.	n.a.	n.a.	n.a.	n.a.	n.a.	n.a.	n.a.	yellow_0007	n.a.	n.a.	n.a.	n.a.	n.a.	n.a.	yellow_0029	yellow_0035	n.a.	n.a.	n.a.	n.a.	n.a.	n.a.	yellow_0002	n.a.	n.a.	n.a.	n.a.	n.a.	n.a.	n.a.	n.a.	n.a.	n.a.	n.a.	n.a.	n.a.	n.a.	n.a.	n.a.	n.a.	n.a.
CK_00002542	yellow	yellow_0011	yellow_0029	n.a.	n.a.	yellow_0001	yellow_0032	yellow_0024	yellow_0019	yellow_0016	n.a.	n.a.	yellow_0056	yellow_0029	n.a.	yellow_0013	n.a.	yellow_0038	n.a.	n.a.	n.a.	n.a.	yellow_0047	n.a.	yellow_0016	yellow_0032	yellow_0020	n.a.	n.a.	n.a.	yellow_0020	n.a.	n.a.	yellow_0023	yellow_0042	n.a.	yellow_0030	n.a.	yellow_0025	n.a.	yellow_0011	yellow_0021	yellow_0028	n.a.	n.a.	n.a.	yellow_0003	n.a.	n.a.
CK_00001820	yellow	yellow_0011	yellow_0029	n.a.	n.a.	yellow_0001	n.a.	yellow_0024	yellow_0019	yellow_0016	n.a.	n.a.	yellow_0056	yellow_0029	n.a.	yellow_0013	yellow_0022	yellow_0038	n.a.	n.a.	n.a.	n.a.	yellow_0047	n.a.	yellow_0016	yellow_0032	yellow_0020	n.a.	n.a.	n.a.	yellow_0020	n.a.	n.a.	yellow_0023	yellow_0042	n.a.	yellow_0030	n.a.	yellow_0025	n.a.	yellow_0011	yellow_0021	yellow_0028	n.a.	n.a.	n.a.	n.a.	n.a.	n.a.
CK_00049260	yellow	yellow_0012	yellow_0014	yellow_0014	yellow_0013	n.a.	yellow_0003	n.a.	yellow_0030	yellow_0015	n.a.	yellow_0020	yellow_0024	yellow_0024	n.a.	yellow_0022	n.a.	n.a.	n.a.	n.a.	n.a.	n.a.	n.a.	yellow_0053	n.a.	yellow_0011	yellow_0001	n.a.	yellow_0013	n.a.	yellow_0012	n.a.	n.a.	n.a.	n.a.	yellow_0017	yellow_0015	n.a.	yellow_0036	n.a.	n.a.	n.a.	n.a.	yellow_0003	n.a.	yellow_0006	n.a.	yellow_0001	yellow_0005
CK_00051707	yellow	yellow_0012	n.a.	yellow_0014	yellow_0013	n.a.	yellow_0003	n.a.	n.a.	yellow_0015	n.a.	yellow_0020	n.a.	n.a.	n.a.	n.a.	yellow_0002	n.a.	yellow_0013	n.a.	n.a.	n.a.	n.a.	n.a.	n.a.	n.a.	yellow_0001	n.a.	yellow_0013	n.a.	yellow_0012	n.a.	n.a.	n.a.	n.a.	yellow_0017	yellow_0015	n.a.	n.a.	n.a.	n.a.	yellow_0024	yellow_0027	yellow_0003	n.a.	yellow_0006	yellow_0015	yellow_0001	yellow_0005
CK_00001927	yellow	yellow_0012	yellow_0014	yellow_0014	n.a.	n.a.	n.a.	n.a.	n.a.	n.a.	n.a.	n.a.	n.a.	yellow_0030	n.a.	yellow_0021	yellow_0032	n.a.	yellow_0020	n.a.	n.a.	n.a.	n.a.	yellow_0019	n.a.	yellow_0037	n.a.	n.a.	yellow_0013	n.a.	yellow_0012	n.a.	yellow_0015	n.a.	n.a.	n.a.	n.a.	n.a.	yellow_0009	n.a.	n.a.	n.a.	yellow_0027	n.a.	n.a.	n.a.	n.a.	yellow_0001	yellow_0005
CK_00001708	yellow	yellow_0012	yellow_0007	yellow_0020	yellow_0014	yellow_0034	yellow_0023	yellow_0028	yellow_0008	yellow_0021	yellow_0005	yellow_0013	n.a.	n.a.	n.a.	yellow_0003	yellow_0001	yellow_0004	yellow_0023	yellow_0001	n.a.	n.a.	n.a.	n.a.	yellow_0017	yellow_0009	yellow_0007	yellow_0007	yellow_0013	n.a.	n.a.	n.a.	n.a.	n.a.	yellow_0021	n.a.	n.a.	n.a.	n.a.	yellow_0011	n.a.	n.a.	n.a.	yellow_0012	n.a.	yellow_0012	yellow_0006	n.a.	n.a.
CK_00001828	yellow	yellow_0013	n.a.	n.a.	n.a.	yellow_0017	yellow_0005	yellow_0001	n.a.	n.a.	n.a.	yellow_0007	yellow_0047	yellow_0053	n.a.	n.a.	n.a.	n.a.	n.a.	n.a.	n.a.	n.a.	yellow_0055	yellow_0016	n.a.	yellow_0042	n.a.	n.a.	yellow_0027	n.a.	n.a.	n.a.	yellow_0025	yellow_0016	n.a.	yellow_0018	yellow_0032	n.a.	yellow_0021	n.a.	yellow_0017	yellow_0036	yellow_0023	n.a.	n.a.	n.a.	yellow_0012	n.a.	n.a.
CK_00050081	yellow	yellow_0013	n.a.	n.a.	n.a.	n.a.	n.a.	n.a.	n.a.	n.a.	n.a.	n.a.	n.a.	n.a.	n.a.	n.a.	n.a.	n.a.	yellow_0018	n.a.	n.a.	n.a.	n.a.	n.a.	n.a.	n.a.	n.a.	n.a.	yellow_0027	n.a.	n.a.	n.a.	n.a.	n.a.	n.a.	n.a.	yellow_0032	n.a.	n.a.	n.a.	n.a.	yellow_0036	yellow_0023	n.a.	n.a.	n.a.	n.a.	n.a.	n.a.
CK_00057127	yellow	yellow_0014	yellow_0008	n.a.	n.a.	yellow_0003	yellow_0029	yellow_0017	n.a.	n.a.	n.a.	n.a.	n.a.	yellow_0051	yellow_0015	yellow_0039	yellow_0012	yellow_0007	yellow_0031	n.a.	n.a.	n.a.	yellow_0033	yellow_0025	yellow_0003	yellow_0019	n.a.	yellow_0004	yellow_0018	n.a.	yellow_0018	n.a.	n.a.	n.a.	yellow_0005	yellow_0024	n.a.	yellow_0012	yellow_0037	n.a.	n.a.	n.a.	yellow_0021	n.a.	n.a.	yellow_0024	yellow_0009	yellow_0010	n.a.
CK_00002138	yellow	yellow_0014	n.a.	n.a.	n.a.	n.a.	yellow_0029	n.a.	n.a.	n.a.	n.a.	n.a.	yellow_0045	yellow_0036	n.a.	yellow_0003	yellow_0012	n.a.	yellow_0031	n.a.	n.a.	n.a.	yellow_0002	yellow_0018	n.a.	n.a.	n.a.	n.a.	yellow_0018	n.a.	yellow_0018	n.a.	n.a.	n.a.	n.a.	yellow_0024	n.a.	n.a.	yellow_0016	n.a.	n.a.	n.a.	yellow_0021	n.a.	n.a.	yellow_0024	yellow_0009	yellow_0010	n.a.
CK_00034303	yellow	yellow_0015	n.a.	n.a.	n.a.	yellow_0017	n.a.	yellow_0001	n.a.	n.a.	n.a.	n.a.	yellow_0016	n.a.	n.a.	n.a.	n.a.	yellow_0012	n.a.	n.a.	n.a.	n.a.	yellow_0002	yellow_0008	n.a.	n.a.	n.a.	n.a.	n.a.	n.a.	n.a.	n.a.	n.a.	n.a.	n.a.	yellow_0025	yellow_0028	n.a.	n.a.	n.a.	n.a.	n.a.	n.a.	n.a.	n.a.	yellow_0002	yellow_0005	n.a.	n.a.
CK_00033118	yellow	yellow_0015	n.a.	n.a.	n.a.	yellow_0041	n.a.	yellow_0041	n.a.	n.a.	n.a.	n.a.	n.a.	n.a.	yellow_0009	n.a.	n.a.	n.a.	n.a.	n.a.	n.a.	n.a.	yellow_0024	yellow_0008	yellow_0011	n.a.	n.a.	n.a.	n.a.	yellow_0005	yellow_0015	yellow_0006	n.a.	n.a.	yellow_0008	n.a.	n.a.	yellow_0002	n.a.	n.a.	n.a.	n.a.	yellow_0012	n.a.	n.a.	n.a.	n.a.	n.a.	n.a.
CK_00036893	yellow	yellow_0015	n.a.	n.a.	n.a.	n.a.	yellow_0020	n.a.	n.a.	n.a.	n.a.	n.a.	yellow_0016	yellow_0038	n.a.	n.a.	yellow_0020	n.a.	n.a.	n.a.	n.a.	n.a.	yellow_0070	n.a.	n.a.	n.a.	n.a.	n.a.	n.a.	n.a.	n.a.	n.a.	n.a.	n.a.	yellow_0010	n.a.	n.a.	n.a.	yellow_0023	n.a.	n.a.	n.a.	n.a.	n.a.	n.a.	n.a.	n.a.	n.a.	n.a.
CK_00002196	yellow	yellow_0016	n.a.	n.a.	yellow_0014	n.a.	yellow_0023	n.a.	n.a.	n.a.	n.a.	yellow_0013	n.a.	n.a.	n.a.	n.a.	n.a.	n.a.	n.a.	n.a.	n.a.	n.a.	n.a.	n.a.	n.a.	n.a.	n.a.	n.a.	n.a.	n.a.	n.a.	n.a.	n.a.	n.a.	n.a.	n.a.	n.a.	n.a.	n.a.	n.a.	n.a.	n.a.	n.a.	n.a.	n.a.	yellow_0012	n.a.	n.a.	n.a.
CK_00004650	yellow	yellow_0016	n.a.	yellow_0012	yellow_0022	n.a.	yellow_0034	yellow_0038	yellow_0026	yellow_0014	n.a.	n.a.	yellow_0011	yellow_0005	n.a.	yellow_0006	n.a.	n.a.	n.a.	n.a.	n.a.	n.a.	yellow_0036	yellow_0003	n.a.	n.a.	yellow_0012	yellow_0017	n.a.	n.a.	n.a.	n.a.	n.a.	n.a.	n.a.	n.a.	n.a.	n.a.	yellow_0004	yellow_0011	n.a.	n.a.	n.a.	yellow_0032	n.a.	yellow_0022	yellow_0004	n.a.	yellow_0022
CK_00001582	yellow	yellow_0017	yellow_0001	yellow_0025	n.a.	yellow_0031	yellow_0021	yellow_0001	yellow_0004	yellow_0004	n.a.	yellow_0017	yellow_0045	yellow_0036	n.a.	yellow_0003	yellow_0017	n.a.	yellow_0016	n.a.	n.a.	n.a.	yellow_0002	yellow_0018	n.a.	yellow_0002	yellow_0008	n.a.	yellow_0015	n.a.	yellow_0001	n.a.	yellow_0015	yellow_0019	n.a.	yellow_0005	yellow_0014	n.a.	yellow_0016	yellow_0014	n.a.	yellow_0028	yellow_0011	n.a.	n.a.	yellow_0015	yellow_0014	yellow_0007	yellow_0001
CK_00001923	yellow	yellow_0017	yellow_0007	yellow_0020	yellow_0014	yellow_0022	yellow_0023	yellow_0022	yellow_0008	yellow_0021	yellow_0005	yellow_0013	n.a.	yellow_0044	n.a.	yellow_0059	yellow_0001	yellow_0034	yellow_0023	n.a.	n.a.	n.a.	yellow_0002	yellow_0069	yellow_0017	n.a.	yellow_0007	n.a.	yellow_0015	n.a.	yellow_0008	n.a.	n.a.	n.a.	yellow_0014	yellow_0011	n.a.	n.a.	yellow_0001	yellow_0011	n.a.	n.a.	yellow_0011	yellow_0012	n.a.	yellow_0012	yellow_0006	n.a.	n.a.
CK_00040727	yellow	yellow_0017	yellow_0026	yellow_0015	n.a.	n.a.	n.a.	n.a.	yellow_0011	yellow_0006	n.a.	n.a.	n.a.	n.a.	n.a.	n.a.	yellow_0030	n.a.	yellow_0001	n.a.	yellow_0024	n.a.	n.a.	n.a.	n.a.	n.a.	yellow_0013	n.a.	yellow_0015	n.a.	yellow_0001	yellow_0009	n.a.	n.a.	n.a.	n.a.	yellow_0014	n.a.	n.a.	n.a.	n.a.	yellow_0028	yellow_0011	yellow_0021	n.a.	n.a.	n.a.	n.a.	yellow_0001
CK_00008051	yellow	yellow_0017	yellow_0026	yellow_0015	yellow_0002	yellow_0007	yellow_0020	yellow_0037	yellow_0011	yellow_0006	n.a.	yellow_0004	n.a.	yellow_0018	n.a.	yellow_0034	n.a.	yellow_0026	n.a.	n.a.	n.a.	n.a.	yellow_0002	yellow_0017	n.a.	yellow_0009	yellow_0013	yellow_0007	yellow_0015	n.a.	yellow_0001	n.a.	n.a.	n.a.	yellow_0037	yellow_0026	yellow_0014	n.a.	yellow_0035	n.a.	n.a.	yellow_0028	yellow_0011	n.a.	n.a.	yellow_0019	n.a.	yellow_0007	yellow_0001
CK_00002628	yellow	yellow_0018	n.a.	n.a.	n.a.	n.a.	n.a.	n.a.	n.a.	n.a.	n.a.	n.a.	yellow_0031	yellow_0001	yellow_0005	yellow_0009	yellow_0025	n.a.	yellow_0024	n.a.	n.a.	n.a.	yellow_0019	yellow_0005	n.a.	n.a.	n.a.	n.a.	n.a.	n.a.	n.a.	n.a.	n.a.	n.a.	n.a.	n.a.	n.a.	n.a.	yellow_0045	yellow_0022	n.a.	n.a.	n.a.	n.a.	n.a.	n.a.	n.a.	n.a.	n.a.
CK_00002325	yellow	yellow_0018	n.a.	n.a.	n.a.	n.a.	n.a.	n.a.	n.a.	n.a.	n.a.	n.a.	yellow_0011	yellow_0005	n.a.	yellow_0006	yellow_0025	yellow_0019	yellow_0024	yellow_0016	yellow_0023	n.a.	yellow_0036	yellow_0003	n.a.	n.a.	n.a.	n.a.	n.a.	n.a.	n.a.	n.a.	n.a.	n.a.	yellow_0008	n.a.	yellow_0018	n.a.	yellow_0004	n.a.	n.a.	yellow_0007	n.a.	n.a.	n.a.	n.a.	n.a.	n.a.	n.a.
CK_00002554	yellow	yellow_0018	n.a.	n.a.	n.a.	n.a.	n.a.	n.a.	n.a.	n.a.	n.a.	n.a.	n.a.	yellow_0031	n.a.	n.a.	yellow_0025	yellow_0034	yellow_0024	yellow_0012	yellow_0019	n.a.	yellow_0016	yellow_0052	yellow_0008	n.a.	n.a.	n.a.	n.a.	n.a.	n.a.	n.a.	n.a.	n.a.	n.a.	n.a.	n.a.	yellow_0003	yellow_0027	yellow_0022	n.a.	n.a.	n.a.	n.a.	n.a.	n.a.	n.a.	n.a.	n.a.
CK_00057139	yellow	yellow_0018	n.a.	n.a.	n.a.	n.a.	n.a.	n.a.	n.a.	n.a.	n.a.	yellow_0015	n.a.	yellow_0031	n.a.	n.a.	yellow_0025	n.a.	yellow_0024	yellow_0004	n.a.	n.a.	yellow_0016	yellow_0052	n.a.	n.a.	n.a.	n.a.	n.a.	n.a.	n.a.	n.a.	n.a.	n.a.	n.a.	yellow_0003	yellow_0018	n.a.	yellow_0027	yellow_0022	n.a.	yellow_0007	n.a.	n.a.	n.a.	n.a.	n.a.	n.a.	n.a.
CK_00042336	yellow	yellow_0019	n.a.	n.a.	n.a.	n.a.	n.a.	n.a.	n.a.	n.a.	yellow_0009	n.a.	n.a.	n.a.	yellow_0002	n.a.	yellow_0006	n.a.	yellow_0009	yellow_0006	yellow_0008	n.a.	n.a.	n.a.	n.a.	n.a.	n.a.	n.a.	n.a.	n.a.	n.a.	n.a.	n.a.	n.a.	n.a.	n.a.	n.a.	n.a.	n.a.	n.a.	n.a.	n.a.	n.a.	n.a.	n.a.	n.a.	n.a.	n.a.	n.a.
CK_00001398	yellow	yellow_0019	yellow_0003	yellow_0017	yellow_0001	yellow_0027	yellow_0015	yellow_0003	yellow_0006	yellow_0003	yellow_0001	yellow_0006	yellow_0029	n.a.	yellow_0001	yellow_0012	yellow_0008	yellow_0015	yellow_0027	yellow_0003	yellow_0003	n.a.	yellow_0032	yellow_0039	yellow_0009	yellow_0028	yellow_0004	n.a.	yellow_0014	n.a.	yellow_0016	n.a.	yellow_0019	yellow_0002	yellow_0015	yellow_0002	yellow_0039	yellow_0016	yellow_0052	yellow_0015	yellow_0024	yellow_0029	yellow_0015	yellow_0009	n.a.	yellow_0001	n.a.	yellow_0013	n.a.
CK_00050087	yellow	yellow_0019	n.a.	yellow_0006	n.a.	yellow_0027	yellow_0005	yellow_0003	n.a.	n.a.	n.a.	yellow_0007	yellow_0029	n.a.	n.a.	yellow_0012	n.a.	n.a.	n.a.	yellow_0010	yellow_0005	n.a.	yellow_0032	yellow_0039	n.a.	yellow_0028	yellow_0031	n.a.	n.a.	n.a.	n.a.	n.a.	n.a.	n.a.	n.a.	yellow_0018	n.a.	yellow_0024	yellow_0052	n.a.	n.a.	n.a.	n.a.	n.a.	n.a.	n.a.	yellow_0012	n.a.	n.a.
CK_00038154	yellow	yellow_0019	n.a.	n.a.	n.a.	n.a.	n.a.	n.a.	n.a.	n.a.	n.a.	n.a.	n.a.	n.a.	yellow_0002	n.a.	yellow_0006	n.a.	yellow_0009	yellow_0002	yellow_0008	n.a.	n.a.	n.a.	n.a.	n.a.	n.a.	n.a.	n.a.	n.a.	n.a.	n.a.	n.a.	n.a.	n.a.	n.a.	n.a.	n.a.	n.a.	n.a.	n.a.	n.a.	n.a.	n.a.	n.a.	n.a.	n.a.	n.a.	n.a.
CK_00043785	yellow	yellow_0019	n.a.	n.a.	n.a.	n.a.	n.a.	n.a.	n.a.	n.a.	n.a.	n.a.	n.a.	n.a.	yellow_0002	n.a.	yellow_0006	n.a.	yellow_0009	yellow_0006	yellow_0008	n.a.	n.a.	n.a.	n.a.	n.a.	n.a.	n.a.	n.a.	n.a.	n.a.	n.a.	n.a.	n.a.	n.a.	n.a.	n.a.	n.a.	n.a.	n.a.	n.a.	n.a.	n.a.	n.a.	n.a.	n.a.	n.a.	n.a.	n.a.
CK_00045320	yellow	yellow_0020	yellow_0012	yellow_0032	n.a.	yellow_0031	yellow_0004	yellow_0001	yellow_0002	yellow_0025	n.a.	n.a.	n.a.	n.a.	n.a.	n.a.	n.a.	yellow_0004	yellow_0017	yellow_0011	n.a.	n.a.	yellow_0010	yellow_0003	yellow_0011	yellow_0027	yellow_0028	n.a.	yellow_0020	n.a.	yellow_0013	n.a.	n.a.	n.a.	yellow_0021	yellow_0022	n.a.	yellow_0002	yellow_0004	n.a.	n.a.	n.a.	yellow_0024	n.a.	n.a.	n.a.	n.a.	yellow_0005	n.a.
CK_00003265	yellow	yellow_0020	yellow_0012	yellow_0032	n.a.	n.a.	n.a.	n.a.	yellow_0002	yellow_0025	yellow_0018	n.a.	n.a.	n.a.	n.a.	n.a.	yellow_0005	n.a.	n.a.	n.a.	n.a.	n.a.	n.a.	n.a.	n.a.	n.a.	yellow_0028	n.a.	n.a.	n.a.	yellow_0013	n.a.	n.a.	n.a.	n.a.	n.a.	n.a.	n.a.	n.a.	n.a.	n.a.	n.a.	yellow_0024	n.a.	n.a.	n.a.	n.a.	yellow_0005	n.a.
CK_00001539	yellow	yellow_0021	yellow_0006	yellow_0013	yellow_0011	yellow_0028	yellow_0019	yellow_0035	yellow_0016	yellow_0008	yellow_0004	yellow_0005	n.a.	yellow_0003	yellow_0007	yellow_0037	yellow_0037	yellow_0022	n.a.	n.a.	yellow_0013	n.a.	yellow_0039	yellow_0020	yellow_0006	yellow_0020	yellow_0009	yellow_0003	yellow_0010	n.a.	yellow_0019	n.a.	yellow_0012	yellow_0024	yellow_0029	yellow_0014	yellow_0033	yellow_0023	yellow_0022	yellow_0008	yellow_0001	yellow_0027	yellow_0005	n.a.	n.a.	yellow_0004	yellow_0016	n.a.	yellow_0015
CK_00001663	yellow	yellow_0021	yellow_0006	yellow_0013	yellow_0011	yellow_0028	yellow_0019	yellow_0035	yellow_0016	yellow_0008	yellow_0004	yellow_0005	n.a.	yellow_0003	yellow_0007	yellow_0037	yellow_0037	yellow_0022	n.a.	n.a.	yellow_0013	n.a.	yellow_0039	yellow_0020	yellow_0006	yellow_0020	yellow_0009	yellow_0003	yellow_0010	n.a.	yellow_0019	n.a.	yellow_0012	yellow_0024	yellow_0029	yellow_0014	yellow_0033	yellow_0023	yellow_0022	yellow_0008	yellow_0001	yellow_0027	yellow_0005	n.a.	n.a.	yellow_0004	n.a.	n.a.	yellow_0015
CK_00001744	yellow	yellow_0021	yellow_0006	yellow_0013	yellow_0011	yellow_0028	yellow_0019	yellow_0035	yellow_0016	yellow_0008	yellow_0004	yellow_0005	n.a.	yellow_0003	yellow_0007	yellow_0037	yellow_0037	yellow_0022	n.a.	n.a.	yellow_0013	n.a.	yellow_0039	yellow_0020	yellow_0006	yellow_0020	yellow_0009	yellow_0003	yellow_0010	n.a.	yellow_0019	n.a.	yellow_0012	yellow_0024	yellow_0029	yellow_0014	yellow_0033	n.a.	yellow_0022	yellow_0008	yellow_0001	yellow_0027	yellow_0005	n.a.	n.a.	yellow_0004	yellow_0016	n.a.	yellow_0015
CK_00001662	yellow	yellow_0021	yellow_0006	yellow_0013	yellow_0011	yellow_0028	yellow_0019	yellow_0035	yellow_0016	yellow_0008	yellow_0004	yellow_0005	n.a.	yellow_0003	yellow_0007	yellow_0037	yellow_0037	yellow_0022	n.a.	n.a.	yellow_0013	n.a.	yellow_0039	yellow_0020	yellow_0006	yellow_0020	yellow_0009	yellow_0003	yellow_0010	n.a.	yellow_0019	n.a.	yellow_0012	yellow_0024	yellow_0029	yellow_0014	yellow_0033	yellow_0023	yellow_0022	yellow_0008	yellow_0001	yellow_0027	yellow_0005	n.a.	n.a.	yellow_0004	yellow_0016	n.a.	yellow_0015
CK_00001625	yellow	yellow_0022	yellow_0019	yellow_0024	n.a.	n.a.	yellow_0021	n.a.	yellow_0024	yellow_0028	yellow_0002	yellow_0017	yellow_0045	yellow_0036	n.a.	yellow_0010	yellow_0003	yellow_0009	yellow_0026	yellow_0008	yellow_0017	n.a.	yellow_0002	yellow_0018	yellow_0027	yellow_0002	yellow_0029	n.a.	yellow_0012	n.a.	yellow_0022	n.a.	n.a.	n.a.	n.a.	yellow_0005	yellow_0004	yellow_0027	yellow_0016	yellow_0014	n.a.	yellow_0015	yellow_0019	n.a.	n.a.	yellow_0015	yellow_0014	n.a.	n.a.
CK_00001604	yellow	yellow_0022	yellow_0019	yellow_0024	n.a.	yellow_0031	n.a.	yellow_0001	yellow_0024	yellow_0028	yellow_0002	n.a.	yellow_0045	yellow_0036	n.a.	yellow_0003	n.a.	n.a.	n.a.	yellow_0004	n.a.	n.a.	yellow_0002	yellow_0018	n.a.	yellow_0002	yellow_0029	n.a.	yellow_0012	n.a.	yellow_0022	n.a.	n.a.	n.a.	yellow_0012	n.a.	yellow_0004	yellow_0002	yellow_0016	n.a.	n.a.	yellow_0015	yellow_0019	yellow_0026	n.a.	n.a.	n.a.	n.a.	n.a.
CK_00002017	yellow	yellow_0023	yellow_0022	n.a.	n.a.	n.a.	yellow_0033	n.a.	n.a.	n.a.	n.a.	n.a.	n.a.	n.a.	n.a.	yellow_0061	n.a.	yellow_0040	yellow_0032	n.a.	n.a.	n.a.	yellow_0073	yellow_0033	yellow_0023	yellow_0035	n.a.	yellow_0015	yellow_0011	yellow_0008	yellow_0030	yellow_0008	n.a.	n.a.	yellow_0019	n.a.	yellow_0013	yellow_0017	yellow_0059	yellow_0004	n.a.	yellow_0017	yellow_0030	yellow_0031	n.a.	n.a.	yellow_0008	yellow_0014	yellow_0013
CK_00057241	yellow	yellow_0023	yellow_0022	n.a.	n.a.	n.a.	yellow_0033	n.a.	n.a.	n.a.	n.a.	n.a.	n.a.	n.a.	n.a.	yellow_0061	yellow_0047	yellow_0040	yellow_0032	n.a.	n.a.	n.a.	yellow_0073	yellow_0033	yellow_0023	yellow_0035	n.a.	yellow_0015	yellow_0011	yellow_0008	yellow_0030	yellow_0008	n.a.	n.a.	yellow_0019	n.a.	yellow_0013	yellow_0017	yellow_0059	yellow_0004	n.a.	yellow_0017	yellow_0030	yellow_0031	n.a.	n.a.	yellow_0008	yellow_0014	yellow_0013
CK_00036891	yellow	yellow_0024	n.a.	n.a.	n.a.	n.a.	n.a.	n.a.	n.a.	n.a.	n.a.	n.a.	n.a.	n.a.	n.a.	n.a.	n.a.	n.a.	n.a.	n.a.	n.a.	n.a.	yellow_0002	n.a.	n.a.	n.a.	n.a.	n.a.	n.a.	n.a.	n.a.	n.a.	n.a.	n.a.	n.a.	n.a.	n.a.	n.a.	n.a.	n.a.	n.a.	n.a.	n.a.	n.a.	n.a.	n.a.	n.a.	n.a.	n.a.
CK_00051573	yellow	yellow_0024	n.a.	n.a.	n.a.	n.a.	n.a.	n.a.	n.a.	yellow_0033	n.a.	n.a.	n.a.	n.a.	n.a.	n.a.	yellow_0043	n.a.	yellow_0041	n.a.	n.a.	n.a.	n.a.	n.a.	n.a.	n.a.	n.a.	n.a.	yellow_0020	n.a.	n.a.	n.a.	n.a.	n.a.	n.a.	n.a.	n.a.	n.a.	n.a.	n.a.	n.a.	n.a.	n.a.	n.a.	n.a.	n.a.	n.a.	n.a.	n.a.
CK_00001635	yellow	yellow_0025	n.a.	yellow_0007	yellow_0023	yellow_0040	yellow_0030	yellow_0006	yellow_0005	yellow_0011	yellow_0007	n.a.	yellow_0044	yellow_0043	n.a.	yellow_0016	n.a.	yellow_0024	yellow_0042	n.a.	n.a.	yellow_0006	yellow_0026	yellow_0049	yellow_0002	yellow_0010	yellow_0027	yellow_0013	yellow_0021	yellow_0006	n.a.	yellow_0001	yellow_0007	yellow_0013	yellow_0030	yellow_0010	yellow_0036	yellow_0007	yellow_0044	yellow_0028	yellow_0023	yellow_0020	yellow_0008	yellow_0023	n.a.	n.a.	yellow_0011	yellow_0012	yellow_0002
CK_00051494	yellow	yellow_0025	n.a.	yellow_0007	yellow_0023	n.a.	yellow_0030	n.a.	yellow_0005	yellow_0011	yellow_0007	n.a.	n.a.	n.a.	n.a.	n.a.	yellow_0033	yellow_0024	yellow_0019	n.a.	n.a.	yellow_0006	n.a.	n.a.	n.a.	yellow_0010	yellow_0027	yellow_0013	yellow_0021	n.a.	n.a.	n.a.	n.a.	n.a.	yellow_0030	yellow_0010	yellow_0036	n.a.	n.a.	yellow_0028	yellow_0023	yellow_0020	yellow_0008	yellow_0023	n.a.	n.a.	yellow_0011	yellow_0012	yellow_0002
CK_00003827	yellow	yellow_0025	n.a.	yellow_0007	yellow_0023	yellow_0040	yellow_0030	yellow_0006	yellow_0005	yellow_0011	yellow_0007	n.a.	yellow_0044	yellow_0043	n.a.	yellow_0016	n.a.	yellow_0024	yellow_0042	n.a.	n.a.	n.a.	yellow_0026	yellow_0049	yellow_0002	yellow_0010	yellow_0027	yellow_0013	yellow_0021	yellow_0006	yellow_0026	yellow_0001	yellow_0007	yellow_0013	yellow_0030	yellow_0010	yellow_0036	yellow_0007	yellow_0044	yellow_0028	yellow_0023	yellow_0020	yellow_0008	yellow_0023	n.a.	n.a.	yellow_0011	yellow_0012	yellow_0002
CK_00001770	yellow	yellow_0026	yellow_0009	yellow_0008	yellow_0008	yellow_0046	yellow_0026	yellow_0016	yellow_0022	yellow_0031	n.a.	yellow_0009	yellow_0052	n.a.	yellow_0016	yellow_0042	yellow_0010	n.a.	yellow_0010	n.a.	yellow_0009	n.a.	yellow_0045	yellow_0063	yellow_0015	yellow_0008	yellow_0014	yellow_0020	yellow_0007	yellow_0003	yellow_0003	n.a.	yellow_0023	yellow_0008	n.a.	yellow_0006	yellow_0026	yellow_0025	yellow_0028	yellow_0012	yellow_0027	yellow_0016	yellow_0031	yellow_0028	yellow_0008	yellow_0021	yellow_0020	yellow_0004	yellow_0008
CK_00001585	yellow	yellow_0026	yellow_0009	yellow_0008	yellow_0008	yellow_0046	yellow_0026	yellow_0016	yellow_0022	yellow_0031	n.a.	yellow_0009	yellow_0052	n.a.	yellow_0016	yellow_0042	yellow_0010	n.a.	yellow_0010	yellow_0002	yellow_0009	n.a.	yellow_0045	yellow_0063	yellow_0015	yellow_0008	yellow_0014	yellow_0020	yellow_0007	yellow_0003	yellow_0003	n.a.	yellow_0023	yellow_0008	n.a.	yellow_0006	yellow_0026	yellow_0025	yellow_0028	yellow_0012	yellow_0027	yellow_0016	yellow_0031	yellow_0028	yellow_0008	yellow_0021	yellow_0020	yellow_0004	yellow_0008
CK_00001755	yellow	yellow_0027	n.a.	n.a.	yellow_0009	yellow_0024	yellow_0024	yellow_0021	yellow_0010	yellow_0020	n.a.	yellow_0001	yellow_0016	yellow_0002	yellow_0013	n.a.	yellow_0007	yellow_0043	yellow_0007	yellow_0007	yellow_0001	n.a.	yellow_0006	yellow_0004	yellow_0001	n.a.	n.a.	n.a.	yellow_0024	n.a.	yellow_0027	n.a.	n.a.	n.a.	yellow_0010	yellow_0001	yellow_0005	yellow_0008	yellow_0053	yellow_0018	n.a.	yellow_0012	yellow_0010	yellow_0005	n.a.	yellow_0014	n.a.	n.a.	n.a.
CK_00043461	yellow	yellow_0027	yellow_0014	yellow_0014	yellow_0013	n.a.	yellow_0003	n.a.	yellow_0030	yellow_0015	n.a.	n.a.	yellow_0021	yellow_0008	n.a.	yellow_0045	yellow_0002	yellow_0003	yellow_0013	n.a.	n.a.	n.a.	yellow_0066	yellow_0014	n.a.	n.a.	yellow_0001	n.a.	n.a.	n.a.	n.a.	n.a.	n.a.	n.a.	yellow_0021	yellow_0017	yellow_0015	yellow_0004	n.a.	n.a.	n.a.	yellow_0024	yellow_0010	yellow_0003	n.a.	yellow_0006	n.a.	n.a.	n.a.
CK_00000068	yellow	yellow_0027	n.a.	n.a.	yellow_0009	yellow_0024	yellow_0024	yellow_0021	yellow_0010	yellow_0020	n.a.	yellow_0001	yellow_0016	yellow_0002	yellow_0013	yellow_0031	yellow_0007	yellow_0043	yellow_0007	yellow_0007	yellow_0001	n.a.	yellow_0006	yellow_0004	yellow_0001	n.a.	n.a.	n.a.	yellow_0024	n.a.	yellow_0027	n.a.	n.a.	n.a.	yellow_0010	yellow_0001	yellow_0005	yellow_0008	yellow_0053	yellow_0018	n.a.	yellow_0012	yellow_0010	yellow_0005	n.a.	yellow_0014	n.a.	n.a.	yellow_0014
CK_00001905	yellow	yellow_0027	n.a.	n.a.	yellow_0009	yellow_0024	yellow_0024	yellow_0021	yellow_0010	yellow_0020	n.a.	n.a.	yellow_0016	yellow_0002	yellow_0013	yellow_0031	yellow_0007	yellow_0043	yellow_0007	yellow_0007	yellow_0001	n.a.	yellow_0006	yellow_0004	yellow_0001	n.a.	n.a.	n.a.	yellow_0024	n.a.	yellow_0027	n.a.	n.a.	n.a.	yellow_0010	yellow_0001	yellow_0005	yellow_0008	yellow_0053	yellow_0018	n.a.	yellow_0012	yellow_0010	yellow_0005	n.a.	yellow_0014	n.a.	n.a.	yellow_0014
CK_00005059	yellow	yellow_0027	n.a.	n.a.	n.a.	n.a.	n.a.	n.a.	n.a.	n.a.	n.a.	n.a.	yellow_0030	yellow_0021	n.a.	yellow_0018	n.a.	n.a.	n.a.	n.a.	n.a.	n.a.	yellow_0002	yellow_0008	n.a.	n.a.	n.a.	n.a.	n.a.	n.a.	n.a.	n.a.	n.a.	n.a.	n.a.	n.a.	n.a.	n.a.	yellow_0007	n.a.	n.a.	n.a.	n.a.	n.a.	n.a.	n.a.	n.a.	n.a.	n.a.
CK_00001204	yellow	yellow_0027	n.a.	n.a.	n.a.	n.a.	yellow_0024	n.a.	yellow_0010	yellow_0020	n.a.	yellow_0001	yellow_0030	yellow_0021	n.a.	yellow_0018	yellow_0007	yellow_0035	yellow_0007	yellow_0007	yellow_0001	n.a.	yellow_0002	yellow_0008	yellow_0001	n.a.	n.a.	n.a.	yellow_0024	n.a.	yellow_0027	n.a.	n.a.	n.a.	yellow_0010	yellow_0001	yellow_0005	yellow_0008	yellow_0007	yellow_0018	n.a.	yellow_0012	yellow_0010	yellow_0005	n.a.	yellow_0014	n.a.	n.a.	yellow_0014
CK_00001390	yellow	yellow_0027	n.a.	n.a.	yellow_0009	yellow_0015	yellow_0024	n.a.	yellow_0010	yellow_0020	n.a.	yellow_0001	yellow_0030	yellow_0021	yellow_0013	yellow_0018	n.a.	yellow_0035	yellow_0007	yellow_0007	yellow_0001	n.a.	yellow_0002	yellow_0008	yellow_0001	n.a.	n.a.	n.a.	yellow_0024	n.a.	yellow_0027	n.a.	n.a.	n.a.	yellow_0010	yellow_0001	yellow_0005	yellow_0008	yellow_0007	yellow_0018	n.a.	yellow_0012	yellow_0010	yellow_0005	n.a.	yellow_0014	n.a.	n.a.	yellow_0014
CK_00001486	yellow	yellow_0028	yellow_0013	yellow_0029	n.a.	yellow_0029	n.a.	yellow_0033	yellow_0031	yellow_0012	yellow_0012	n.a.	yellow_0012	yellow_0006	n.a.	yellow_0052	n.a.	n.a.	yellow_0043	n.a.	n.a.	n.a.	yellow_0040	yellow_0024	yellow_0028	yellow_0006	yellow_0023	n.a.	yellow_0019	n.a.	yellow_0014	n.a.	yellow_0005	yellow_0020	yellow_0041	n.a.	n.a.	yellow_0015	yellow_0034	n.a.	yellow_0013	yellow_0013	yellow_0026	n.a.	n.a.	n.a.	n.a.	yellow_0015	n.a.
CK_00002871	yellow	yellow_0028	yellow_0013	yellow_0029	n.a.	yellow_0029	n.a.	yellow_0033	yellow_0031	yellow_0012	yellow_0012	n.a.	n.a.	n.a.	n.a.	yellow_0052	n.a.	n.a.	n.a.	n.a.	n.a.	n.a.	yellow_0040	yellow_0024	yellow_0028	n.a.	yellow_0023	n.a.	yellow_0019	n.a.	yellow_0014	n.a.	yellow_0005	yellow_0020	yellow_0041	n.a.	n.a.	yellow_0015	yellow_0034	n.a.	yellow_0013	n.a.	yellow_0026	n.a.	n.a.	n.a.	n.a.	n.a.	n.a.
CK_00046403	yellow	yellow_0029	n.a.	yellow_0010	n.a.	yellow_0011	n.a.	yellow_0038	n.a.	n.a.	n.a.	n.a.	n.a.	yellow_0019	yellow_0003	yellow_0017	yellow_0034	n.a.	n.a.	n.a.	yellow_0015	n.a.	yellow_0020	yellow_0008	yellow_0008	yellow_0024	n.a.	n.a.	n.a.	n.a.	n.a.	n.a.	yellow_0002	yellow_0022	yellow_0024	yellow_0023	n.a.	yellow_0003	n.a.	n.a.	yellow_0005	n.a.	n.a.	yellow_0025	n.a.	yellow_0018	n.a.	n.a.	n.a.
CK_00002121	yellow	yellow_0029	n.a.	n.a.	n.a.	n.a.	n.a.	n.a.	n.a.	n.a.	n.a.	n.a.	yellow_0021	yellow_0008	n.a.	yellow_0045	n.a.	n.a.	n.a.	yellow_0016	n.a.	n.a.	yellow_0066	yellow_0014	n.a.	n.a.	n.a.	n.a.	n.a.	n.a.	n.a.	n.a.	n.a.	n.a.	n.a.	yellow_0025	n.a.	n.a.	n.a.	n.a.	n.a.	n.a.	n.a.	n.a.	n.a.	yellow_0002	yellow_0005	n.a.	n.a.
CK_00002129	yellow	yellow_0030	yellow_0004	yellow_0028	yellow_0003	yellow_0039	yellow_0022	yellow_0007	n.a.	n.a.	n.a.	n.a.	yellow_0057	n.a.	n.a.	n.a.	yellow_0015	yellow_0049	yellow_0005	yellow_0019	yellow_0018	n.a.	yellow_0075	yellow_0045	yellow_0007	n.a.	n.a.	yellow_0010	yellow_0008	yellow_0004	yellow_0031	yellow_0011	n.a.	n.a.	yellow_0027	yellow_0020	yellow_0021	yellow_0011	yellow_0043	yellow_0033	n.a.	yellow_0010	yellow_0007	yellow_0013	n.a.	yellow_0016	yellow_0013	n.a.	n.a.
CK_00001437	yellow	yellow_0030	yellow_0004	yellow_0028	yellow_0003	yellow_0039	yellow_0022	yellow_0007	n.a.	n.a.	n.a.	n.a.	yellow_0057	n.a.	n.a.	n.a.	yellow_0015	yellow_0049	yellow_0005	yellow_0019	yellow_0018	n.a.	yellow_0075	yellow_0045	yellow_0007	n.a.	n.a.	yellow_0010	yellow_0008	yellow_0004	yellow_0031	yellow_0011	n.a.	n.a.	yellow_0027	yellow_0020	yellow_0021	yellow_0011	yellow_0043	yellow_0033	n.a.	yellow_0010	yellow_0007	yellow_0013	n.a.	yellow_0016	yellow_0013	n.a.	n.a.
CK_00001335	yellow	yellow_0031	yellow_0027	yellow_0030	yellow_0018	yellow_0045	yellow_0011	yellow_0043	yellow_0015	yellow_0002	yellow_0015	yellow_0003	n.a.	yellow_0028	yellow_0014	yellow_0005	yellow_0027	n.a.	n.a.	n.a.	n.a.	n.a.	yellow_0037	yellow_0010	yellow_0010	yellow_0004	yellow_0021	yellow_0016	yellow_0016	yellow_0001	n.a.	n.a.	yellow_0003	yellow_0001	n.a.	yellow_0008	yellow_0001	yellow_0013	yellow_0019	yellow_0010	n.a.	yellow_0033	yellow_0029	yellow_0024	n.a.	yellow_0005	yellow_0010	n.a.	yellow_0009
CK_00001544	yellow	yellow_0031	yellow_0027	yellow_0030	yellow_0018	yellow_0045	yellow_0011	yellow_0043	yellow_0015	yellow_0002	yellow_0015	yellow_0003	n.a.	yellow_0028	yellow_0014	yellow_0005	yellow_0027	n.a.	n.a.	n.a.	n.a.	n.a.	yellow_0037	yellow_0010	yellow_0010	yellow_0004	yellow_0021	yellow_0016	yellow_0016	yellow_0001	n.a.	n.a.	yellow_0003	yellow_0001	n.a.	yellow_0008	yellow_0001	yellow_0013	yellow_0019	yellow_0010	n.a.	yellow_0033	yellow_0029	yellow_0024	n.a.	yellow_0005	yellow_0010	n.a.	yellow_0009
CK_00045118	yellow	yellow_0032	n.a.	n.a.	n.a.	n.a.	n.a.	n.a.	n.a.	n.a.	yellow_0009	n.a.	n.a.	n.a.	yellow_0002	n.a.	yellow_0006	n.a.	yellow_0009	yellow_0006	yellow_0008	n.a.	n.a.	n.a.	n.a.	n.a.	n.a.	n.a.	n.a.	n.a.	n.a.	n.a.	n.a.	n.a.	n.a.	n.a.	n.a.	n.a.	n.a.	n.a.	n.a.	n.a.	n.a.	n.a.	n.a.	n.a.	n.a.	n.a.	n.a.
CK_00056836	yellow	yellow_0032	n.a.	n.a.	n.a.	n.a.	n.a.	n.a.	n.a.	n.a.	yellow_0009	n.a.	n.a.	n.a.	yellow_0002	n.a.	yellow_0006	n.a.	yellow_0009	yellow_0006	yellow_0008	n.a.	n.a.	n.a.	n.a.	n.a.	n.a.	n.a.	n.a.	n.a.	n.a.	n.a.	n.a.	n.a.	n.a.	n.a.	n.a.	n.a.	n.a.	n.a.	n.a.	n.a.	n.a.	n.a.	n.a.	n.a.	n.a.	n.a.	n.a.
CK_00000023	yellow	yellow_0033	yellow_0028	yellow_0023	n.a.	yellow_0030	n.a.	yellow_0004	yellow_0027	yellow_0032	n.a.	n.a.	yellow_0042	n.a.	n.a.	yellow_0007	n.a.	yellow_0001	n.a.	n.a.	n.a.	n.a.	yellow_0031	yellow_0041	n.a.	yellow_0015	yellow_0019	n.a.	yellow_0017	n.a.	n.a.	n.a.	n.a.	yellow_0027	yellow_0017	n.a.	yellow_0023	n.a.	yellow_0020	n.a.	yellow_0021	yellow_0018	yellow_0013	n.a.	n.a.	n.a.	n.a.	yellow_0008	yellow_0007
CK_00000378	yellow	yellow_0033	yellow_0028	yellow_0023	n.a.	yellow_0030	n.a.	yellow_0004	yellow_0027	yellow_0032	n.a.	n.a.	yellow_0042	n.a.	n.a.	yellow_0007	n.a.	yellow_0001	n.a.	n.a.	n.a.	n.a.	yellow_0031	yellow_0041	n.a.	yellow_0015	yellow_0019	n.a.	yellow_0017	n.a.	n.a.	n.a.	n.a.	yellow_0027	yellow_0017	n.a.	yellow_0023	n.a.	yellow_0020	n.a.	yellow_0021	yellow_0018	yellow_0013	n.a.	n.a.	n.a.	n.a.	yellow_0008	yellow_0007
CK_00036865	yellow	yellow_0034	n.a.	yellow_0022	yellow_0017	n.a.	yellow_0017	n.a.	yellow_0013	n.a.	n.a.	yellow_0008	yellow_0050	n.a.	n.a.	yellow_0055	yellow_0011	yellow_0017	yellow_0001	yellow_0009	n.a.	n.a.	yellow_0002	yellow_0008	n.a.	yellow_0014	n.a.	n.a.	n.a.	n.a.	n.a.	n.a.	n.a.	n.a.	yellow_0012	n.a.	yellow_0038	yellow_0019	n.a.	n.a.	yellow_0015	n.a.	n.a.	yellow_0033	n.a.	n.a.	n.a.	n.a.	n.a.
CK_00002011	yellow	yellow_0034	n.a.	yellow_0022	yellow_0017	yellow_0018	yellow_0017	yellow_0044	yellow_0013	n.a.	n.a.	yellow_0008	n.a.	yellow_0038	n.a.	n.a.	yellow_0011	n.a.	yellow_0001	yellow_0009	n.a.	n.a.	yellow_0070	n.a.	n.a.	n.a.	n.a.	n.a.	n.a.	n.a.	n.a.	yellow_0009	n.a.	n.a.	yellow_0014	n.a.	yellow_0038	yellow_0019	yellow_0023	n.a.	n.a.	n.a.	n.a.	yellow_0033	n.a.	n.a.	n.a.	n.a.	n.a.
CK_00002389	yellow	yellow_0035	yellow_0008	yellow_0002	n.a.	yellow_0037	n.a.	yellow_0002	yellow_0007	n.a.	n.a.	n.a.	n.a.	n.a.	n.a.	n.a.	n.a.	n.a.	yellow_0028	n.a.	n.a.	n.a.	yellow_0015	yellow_0055	yellow_0019	yellow_0007	yellow_0016	n.a.	yellow_0001	n.a.	n.a.	n.a.	n.a.	n.a.	yellow_0015	n.a.	yellow_0010	yellow_0028	n.a.	n.a.	yellow_0007	n.a.	n.a.	yellow_0030	n.a.	n.a.	n.a.	n.a.	n.a.
CK_00048762	yellow	yellow_0035	n.a.	n.a.	n.a.	yellow_0037	n.a.	yellow_0002	n.a.	n.a.	n.a.	n.a.	n.a.	n.a.	n.a.	n.a.	n.a.	n.a.	yellow_0016	n.a.	n.a.	n.a.	yellow_0015	yellow_0055	n.a.	yellow_0007	n.a.	n.a.	yellow_0001	n.a.	yellow_0015	n.a.	n.a.	n.a.	yellow_0015	n.a.	yellow_0010	n.a.	n.a.	n.a.	yellow_0007	n.a.	n.a.	yellow_0029	n.a.	n.a.	n.a.	n.a.	n.a.
CK_00008061	yellow	yellow_0035	yellow_0008	yellow_0002	n.a.	n.a.	n.a.	n.a.	yellow_0007	yellow_0010	n.a.	n.a.	yellow_0026	yellow_0048	yellow_0006	yellow_0040	n.a.	yellow_0013	n.a.	n.a.	n.a.	yellow_0003	yellow_0011	yellow_0002	n.a.	yellow_0005	yellow_0016	n.a.	n.a.	n.a.	yellow_0017	n.a.	n.a.	n.a.	n.a.	n.a.	yellow_0006	n.a.	yellow_0039	n.a.	n.a.	n.a.	yellow_0014	n.a.	n.a.	n.a.	n.a.	yellow_0002	n.a.
CK_00001944	yellow	yellow_0035	yellow_0008	yellow_0002	n.a.	n.a.	n.a.	n.a.	yellow_0007	yellow_0010	n.a.	n.a.	yellow_0026	yellow_0048	yellow_0006	yellow_0040	n.a.	yellow_0013	n.a.	n.a.	n.a.	yellow_0003	yellow_0011	yellow_0002	n.a.	yellow_0005	yellow_0016	n.a.	n.a.	n.a.	yellow_0017	n.a.	n.a.	n.a.	n.a.	n.a.	yellow_0006	n.a.	yellow_0039	n.a.	n.a.	n.a.	yellow_0014	n.a.	n.a.	n.a.	n.a.	n.a.	n.a.
CK_00001943	yellow	yellow_0035	yellow_0008	yellow_0002	n.a.	n.a.	n.a.	n.a.	yellow_0007	yellow_0010	n.a.	n.a.	yellow_0026	yellow_0048	yellow_0006	yellow_0040	n.a.	yellow_0013	n.a.	n.a.	n.a.	yellow_0003	yellow_0011	yellow_0002	n.a.	yellow_0005	yellow_0016	n.a.	n.a.	n.a.	yellow_0017	n.a.	n.a.	n.a.	n.a.	n.a.	yellow_0006	n.a.	yellow_0039	n.a.	n.a.	n.a.	yellow_0014	n.a.	n.a.	n.a.	n.a.	yellow_0002	n.a.
CK_00001941	yellow	yellow_0035	yellow_0008	yellow_0002	n.a.	n.a.	n.a.	n.a.	yellow_0007	yellow_0010	n.a.	n.a.	n.a.	yellow_0048	yellow_0006	yellow_0040	n.a.	yellow_0013	n.a.	n.a.	n.a.	yellow_0003	yellow_0011	yellow_0002	n.a.	yellow_0005	yellow_0016	n.a.	n.a.	n.a.	yellow_0017	n.a.	n.a.	n.a.	n.a.	n.a.	yellow_0006	n.a.	yellow_0039	n.a.	n.a.	n.a.	yellow_0014	n.a.	n.a.	n.a.	n.a.	n.a.	n.a.
CK_00001942	yellow	yellow_0035	yellow_0008	yellow_0002	n.a.	n.a.	n.a.	n.a.	yellow_0007	yellow_0010	n.a.	n.a.	n.a.	yellow_0048	yellow_0006	yellow_0040	n.a.	yellow_0013	n.a.	n.a.	n.a.	yellow_0003	yellow_0011	yellow_0002	n.a.	yellow_0005	yellow_0016	n.a.	n.a.	n.a.	yellow_0017	n.a.	n.a.	n.a.	n.a.	n.a.	yellow_0006	n.a.	yellow_0039	n.a.	n.a.	n.a.	yellow_0014	n.a.	n.a.	n.a.	n.a.	n.a.	n.a.
CK_00002545	yellow	yellow_0036	n.a.	n.a.	n.a.	yellow_0032	yellow_0006	yellow_0010	n.a.	n.a.	yellow_0014	yellow_0001	yellow_0038	yellow_0020	n.a.	yellow_0053	yellow_0018	n.a.	n.a.	n.a.	n.a.	n.a.	yellow_0059	yellow_0059	yellow_0001	n.a.	n.a.	n.a.	n.a.	n.a.	n.a.	n.a.	n.a.	n.a.	n.a.	yellow_0001	yellow_0027	yellow_0008	yellow_0026	yellow_0013	n.a.	yellow_0032	n.a.	n.a.	n.a.	n.a.	n.a.	n.a.	n.a.
CK_00001904	yellow	yellow_0036	n.a.	n.a.	n.a.	yellow_0012	yellow_0024	yellow_0031	n.a.	n.a.	yellow_0014	yellow_0001	yellow_0019	yellow_0037	yellow_0013	yellow_0021	yellow_0007	yellow_0030	yellow_0007	yellow_0007	yellow_0001	n.a.	yellow_0008	yellow_0028	yellow_0001	n.a.	n.a.	n.a.	n.a.	n.a.	n.a.	n.a.	n.a.	n.a.	yellow_0011	yellow_0001	yellow_0005	yellow_0008	yellow_0009	yellow_0018	n.a.	yellow_0012	n.a.	n.a.	n.a.	n.a.	n.a.	n.a.	n.a.
CK_00001833	yellow	yellow_0036	n.a.	n.a.	n.a.	yellow_0012	yellow_0024	yellow_0031	n.a.	n.a.	yellow_0014	yellow_0001	yellow_0019	yellow_0037	yellow_0013	yellow_0021	yellow_0007	yellow_0030	yellow_0007	yellow_0007	yellow_0001	n.a.	yellow_0008	yellow_0028	yellow_0001	n.a.	n.a.	n.a.	n.a.	n.a.	n.a.	n.a.	n.a.	n.a.	yellow_0011	yellow_0001	yellow_0005	yellow_0008	yellow_0009	yellow_0018	n.a.	yellow_0012	n.a.	n.a.	n.a.	n.a.	n.a.	n.a.	n.a.
CK_00009095	yellow	yellow_0036	n.a.	n.a.	n.a.	yellow_0017	yellow_0006	yellow_0023	n.a.	n.a.	yellow_0014	yellow_0001	yellow_0019	yellow_0037	yellow_0013	yellow_0021	yellow_0022	yellow_0005	yellow_0014	yellow_0001	n.a.	n.a.	yellow_0008	yellow_0028	yellow_0018	n.a.	n.a.	n.a.	n.a.	n.a.	n.a.	n.a.	n.a.	n.a.	yellow_0004	yellow_0001	yellow_0005	yellow_0006	yellow_0009	yellow_0009	n.a.	yellow_0012	n.a.	n.a.	n.a.	n.a.	n.a.	n.a.	n.a.
CK_00002271	yellow	yellow_0036	n.a.	n.a.	n.a.	yellow_0012	yellow_0024	yellow_0031	n.a.	n.a.	yellow_0014	yellow_0001	yellow_0019	yellow_0037	yellow_0013	yellow_0021	yellow_0007	yellow_0030	yellow_0007	yellow_0007	yellow_0001	n.a.	yellow_0008	yellow_0028	yellow_0001	n.a.	n.a.	n.a.	n.a.	n.a.	n.a.	n.a.	n.a.	n.a.	yellow_0011	yellow_0001	yellow_0005	yellow_0008	yellow_0009	yellow_0018	n.a.	yellow_0012	n.a.	n.a.	n.a.	n.a.	n.a.	n.a.	n.a.
CK_00001971	yellow	yellow_0037	n.a.	yellow_0006	yellow_0016	yellow_0013	n.a.	yellow_0011	n.a.	yellow_0017	n.a.	n.a.	yellow_0005	n.a.	n.a.	yellow_0023	n.a.	n.a.	n.a.	n.a.	n.a.	n.a.	yellow_0003	yellow_0011	n.a.	yellow_0013	n.a.	n.a.	yellow_0006	n.a.	n.a.	n.a.	yellow_0014	yellow_0003	yellow_0001	n.a.	yellow_0003	n.a.	n.a.	yellow_0006	yellow_0003	yellow_0001	yellow_0001	yellow_0017	yellow_0010	n.a.	yellow_0007	n.a.	yellow_0012
CK_00002428	yellow	yellow_0037	n.a.	yellow_0006	yellow_0016	yellow_0013	n.a.	yellow_0011	n.a.	yellow_0017	n.a.	n.a.	yellow_0005	n.a.	n.a.	yellow_0023	n.a.	n.a.	n.a.	n.a.	n.a.	n.a.	yellow_0003	yellow_0011	n.a.	yellow_0013	n.a.	n.a.	yellow_0006	n.a.	n.a.	n.a.	yellow_0014	yellow_0003	yellow_0001	n.a.	yellow_0003	n.a.	n.a.	yellow_0006	yellow_0003	yellow_0001	yellow_0001	yellow_0017	n.a.	n.a.	yellow_0007	n.a.	n.a.
CK_00002032	yellow	yellow_0037	n.a.	yellow_0006	yellow_0016	yellow_0013	yellow_0005	yellow_0011	n.a.	yellow_0017	n.a.	n.a.	yellow_0005	n.a.	n.a.	yellow_0023	n.a.	n.a.	n.a.	n.a.	n.a.	n.a.	yellow_0003	yellow_0011	n.a.	yellow_0013	yellow_0031	n.a.	yellow_0006	n.a.	n.a.	n.a.	yellow_0014	yellow_0003	yellow_0001	n.a.	yellow_0003	n.a.	n.a.	yellow_0006	yellow_0003	yellow_0001	yellow_0001	n.a.	yellow_0010	n.a.	yellow_0007	n.a.	yellow_0012
CK_00046642	yellow	yellow_0037	n.a.	yellow_0006	yellow_0016	yellow_0013	yellow_0005	yellow_0011	n.a.	n.a.	n.a.	n.a.	yellow_0005	n.a.	n.a.	yellow_0023	n.a.	n.a.	n.a.	n.a.	n.a.	n.a.	yellow_0003	yellow_0011	n.a.	n.a.	n.a.	n.a.	yellow_0006	n.a.	yellow_0021	n.a.	yellow_0014	yellow_0003	yellow_0001	n.a.	yellow_0003	yellow_0024	n.a.	yellow_0006	yellow_0003	yellow_0001	yellow_0001	yellow_0017	n.a.	n.a.	yellow_0007	n.a.	yellow_0012
CK_00049349	yellow	yellow_0037	n.a.	yellow_0006	yellow_0016	yellow_0013	n.a.	yellow_0011	n.a.	yellow_0017	n.a.	n.a.	yellow_0005	n.a.	n.a.	yellow_0023	n.a.	n.a.	n.a.	n.a.	n.a.	n.a.	yellow_0003	yellow_0011	n.a.	yellow_0013	n.a.	n.a.	yellow_0006	n.a.	n.a.	n.a.	yellow_0014	yellow_0003	yellow_0001	n.a.	yellow_0003	n.a.	n.a.	yellow_0006	yellow_0003	yellow_0001	yellow_0001	yellow_0017	n.a.	n.a.	yellow_0007	n.a.	yellow_0012
CK_00056678	yellow	yellow_0038	yellow_0002	yellow_0018	yellow_0021	yellow_0009	yellow_0001	yellow_0025	yellow_0014	yellow_0019	yellow_0016	yellow_0021	yellow_0040	yellow_0025	yellow_0004	yellow_0011	yellow_0029	yellow_0045	yellow_0034	yellow_0017	yellow_0002	yellow_0007	yellow_0023	yellow_0001	yellow_0021	yellow_0023	yellow_0010	n.a.	n.a.	n.a.	n.a.	n.a.	yellow_0001	yellow_0025	yellow_0040	yellow_0004	yellow_0034	yellow_0022	yellow_0010	yellow_0025	yellow_0026	yellow_0009	yellow_0025	yellow_0034	yellow_0013	yellow_0020	n.a.	n.a.	n.a.
CK_00056637	yellow	yellow_0038	yellow_0002	yellow_0018	yellow_0021	yellow_0009	yellow_0001	yellow_0025	yellow_0014	yellow_0019	yellow_0016	yellow_0021	yellow_0040	yellow_0025	yellow_0004	yellow_0011	yellow_0029	yellow_0045	yellow_0034	yellow_0017	yellow_0002	yellow_0007	yellow_0023	yellow_0001	yellow_0021	yellow_0023	yellow_0010	n.a.	n.a.	n.a.	n.a.	n.a.	yellow_0001	yellow_0025	yellow_0040	yellow_0004	yellow_0034	yellow_0022	yellow_0010	yellow_0025	yellow_0026	yellow_0009	yellow_0025	yellow_0034	yellow_0013	yellow_0020	n.a.	n.a.	n.a.
CK_00001702	yellow	yellow_0039	n.a.	n.a.	yellow_0007	n.a.	yellow_0031	n.a.	n.a.	n.a.	n.a.	yellow_0014	n.a.	n.a.	n.a.	n.a.	yellow_0040	yellow_0008	yellow_0006	yellow_0004	n.a.	yellow_0005	n.a.	n.a.	n.a.	n.a.	n.a.	n.a.	n.a.	yellow_0005	n.a.	yellow_0006	n.a.	n.a.	n.a.	yellow_0001	n.a.	n.a.	n.a.	yellow_0016	n.a.	n.a.	n.a.	yellow_0007	n.a.	yellow_0014	yellow_0002	n.a.	yellow_0010
CK_00001848	yellow	yellow_0039	n.a.	yellow_0016	yellow_0007	yellow_0015	yellow_0031	n.a.	n.a.	n.a.	n.a.	yellow_0014	yellow_0015	yellow_0021	n.a.	n.a.	yellow_0040	yellow_0005	yellow_0006	n.a.	yellow_0021	yellow_0005	yellow_0018	yellow_0008	yellow_0014	n.a.	n.a.	n.a.	n.a.	n.a.	n.a.	n.a.	n.a.	n.a.	yellow_0015	yellow_0001	n.a.	yellow_0026	yellow_0007	yellow_0016	n.a.	n.a.	n.a.	yellow_0007	n.a.	yellow_0014	yellow_0002	n.a.	yellow_0010
CK_00045976	yellow	yellow_0040	n.a.	n.a.	yellow_0020	n.a.	yellow_0009	n.a.	n.a.	n.a.	n.a.	n.a.	n.a.	n.a.	n.a.	n.a.	n.a.	yellow_0016	n.a.	n.a.	n.a.	yellow_0008	n.a.	n.a.	n.a.	n.a.	n.a.	n.a.	yellow_0028	n.a.	n.a.	yellow_0003	n.a.	n.a.	n.a.	n.a.	n.a.	n.a.	n.a.	yellow_0019	n.a.	n.a.	yellow_0002	yellow_0011	n.a.	yellow_0007	n.a.	n.a.	n.a.
CK_00001841	yellow	yellow_0040	n.a.	n.a.	yellow_0020	yellow_0017	yellow_0009	yellow_0001	n.a.	n.a.	n.a.	n.a.	n.a.	yellow_0050	n.a.	yellow_0057	n.a.	yellow_0014	n.a.	n.a.	yellow_0015	n.a.	n.a.	yellow_0008	yellow_0029	yellow_0034	n.a.	n.a.	yellow_0028	n.a.	n.a.	n.a.	n.a.	n.a.	yellow_0038	n.a.	n.a.	yellow_0010	yellow_0057	yellow_0019	n.a.	yellow_0005	yellow_0002	yellow_0011	yellow_0014	yellow_0007	n.a.	n.a.	n.a.
CK_00001269	salmon	salmon_0001	salmon_0031	n.a.	salmon_0051	salmon_0016	salmon_0017	salmon_0025	salmon_0038	salmon_0023	salmon_0041	n.a.	n.a.	n.a.	n.a.	n.a.	salmon_0031	n.a.	n.a.	n.a.	salmon_0038	n.a.	n.a.	n.a.	salmon_0039	n.a.	salmon_0025	salmon_0022	salmon_0023	salmon_0004	salmon_0013	salmon_0019	salmon_0007	salmon_0007	n.a.	salmon_0045	n.a.	salmon_0001	n.a.	salmon_0025	salmon_0030	salmon_0015	salmon_0010	n.a.	n.a.	salmon_0027	salmon_0039	n.a.	salmon_0002
CK_00045144	salmon	salmon_0001	salmon_0031	n.a.	salmon_0051	n.a.	salmon_0017	n.a.	salmon_0038	salmon_0023	salmon_0041	n.a.	n.a.	n.a.	n.a.	n.a.	salmon_0031	n.a.	n.a.	n.a.	salmon_0038	n.a.	n.a.	n.a.	salmon_0039	n.a.	salmon_0025	n.a.	salmon_0023	salmon_0004	salmon_0013	salmon_0019	salmon_0007	salmon_0007	n.a.	salmon_0045	n.a.	salmon_0001	n.a.	salmon_0025	salmon_0030	n.a.	salmon_0010	n.a.	n.a.	salmon_0027	n.a.	n.a.	salmon_0002
CK_00000901	salmon	salmon_0001	salmon_0031	n.a.	salmon_0051	n.a.	salmon_0017	n.a.	salmon_0038	salmon_0023	salmon_0041	n.a.	n.a.	n.a.	n.a.	n.a.	n.a.	n.a.	n.a.	n.a.	n.a.	n.a.	n.a.	n.a.	salmon_0039	n.a.	salmon_0025	salmon_0022	salmon_0023	salmon_0017	salmon_0013	n.a.	n.a.	n.a.	n.a.	salmon_0045	n.a.	salmon_0001	n.a.	salmon_0025	n.a.	salmon_0015	salmon_0010	n.a.	n.a.	salmon_0027	salmon_0039	n.a.	salmon_0002
CK_00001532	salmon	salmon_0002	salmon_0010	salmon_0007	salmon_0032	salmon_0008	salmon_0030	salmon_0005	salmon_0016	salmon_0017	salmon_0019	n.a.	n.a.	n.a.	n.a.	n.a.	n.a.	n.a.	n.a.	n.a.	n.a.	n.a.	n.a.	n.a.	n.a.	salmon_0021	salmon_0027	n.a.	salmon_0026	n.a.	salmon_0006	n.a.	salmon_0015	salmon_0013	n.a.	salmon_0018	n.a.	n.a.	n.a.	salmon_0007	salmon_0008	salmon_0012	salmon_0001	salmon_0036	n.a.	salmon_0007	salmon_0004	salmon_0006	n.a.
CK_00008093	salmon	salmon_0002	salmon_0010	salmon_0007	salmon_0032	salmon_0008	salmon_0030	salmon_0005	salmon_0016	salmon_0017	salmon_0020	n.a.	n.a.	n.a.	n.a.	n.a.	salmon_0027	n.a.	salmon_0011	n.a.	n.a.	n.a.	n.a.	n.a.	salmon_0023	salmon_0021	salmon_0027	salmon_0023	salmon_0026	n.a.	salmon_0006	n.a.	salmon_0015	salmon_0013	n.a.	salmon_0018	n.a.	n.a.	n.a.	salmon_0007	salmon_0008	salmon_0012	salmon_0001	salmon_0036	salmon_0016	salmon_0007	salmon_0004	salmon_0006	n.a.
CK_00006344	salmon	salmon_0002	salmon_0010	salmon_0007	salmon_0032	n.a.	salmon_0030	n.a.	salmon_0016	salmon_0017	salmon_0019	n.a.	n.a.	n.a.	n.a.	n.a.	salmon_0027	n.a.	salmon_0011	n.a.	n.a.	n.a.	n.a.	n.a.	salmon_0018	n.a.	salmon_0027	n.a.	salmon_0026	n.a.	n.a.	n.a.	n.a.	n.a.	n.a.	salmon_0018	salmon_0044	salmon_0027	n.a.	salmon_0007	n.a.	salmon_0012	salmon_0001	salmon_0036	n.a.	salmon_0007	salmon_0004	salmon_0006	n.a.
CK_00001248	salmon	salmon_0002	salmon_0010	salmon_0007	salmon_0032	salmon_0008	salmon_0030	salmon_0005	salmon_0016	salmon_0017	salmon_0020	n.a.	n.a.	n.a.	n.a.	n.a.	salmon_0027	n.a.	salmon_0011	n.a.	n.a.	n.a.	n.a.	n.a.	salmon_0023	salmon_0021	salmon_0027	salmon_0023	salmon_0026	n.a.	salmon_0006	n.a.	salmon_0015	salmon_0013	n.a.	salmon_0018	n.a.	n.a.	n.a.	salmon_0007	salmon_0008	salmon_0012	salmon_0001	salmon_0036	salmon_0016	salmon_0007	salmon_0004	salmon_0006	n.a.
CK_00001803	salmon	salmon_0002	salmon_0010	salmon_0007	salmon_0032	salmon_0008	salmon_0030	salmon_0005	salmon_0016	salmon_0017	salmon_0019	salmon_0010	n.a.	n.a.	n.a.	salmon_0024	salmon_0027	n.a.	salmon_0011	salmon_0007	salmon_0031	n.a.	n.a.	salmon_0021	salmon_0018	n.a.	salmon_0027	n.a.	salmon_0026	n.a.	salmon_0006	n.a.	n.a.	n.a.	n.a.	salmon_0018	salmon_0044	salmon_0027	n.a.	salmon_0007	n.a.	salmon_0012	salmon_0001	salmon_0036	n.a.	salmon_0007	salmon_0004	salmon_0006	n.a.
CK_00057064	salmon	salmon_0002	salmon_0010	salmon_0007	salmon_0032	salmon_0008	salmon_0030	salmon_0005	salmon_0016	salmon_0017	salmon_0019	salmon_0010	n.a.	salmon_0017	n.a.	n.a.	salmon_0027	salmon_0001	salmon_0011	salmon_0007	salmon_0031	n.a.	salmon_0035	n.a.	salmon_0018	salmon_0021	salmon_0027	salmon_0023	salmon_0026	n.a.	salmon_0006	n.a.	salmon_0015	salmon_0013	n.a.	salmon_0018	salmon_0044	salmon_0027	salmon_0001	salmon_0007	salmon_0008	salmon_0012	salmon_0001	salmon_0036	n.a.	salmon_0007	salmon_0004	salmon_0006	n.a.
CK_00002152	salmon	salmon_0003	salmon_0021	salmon_0031	salmon_0014	n.a.	salmon_0004	n.a.	salmon_0019	salmon_0005	salmon_0007	salmon_0003	n.a.	n.a.	n.a.	n.a.	salmon_0002	n.a.	salmon_0012	salmon_0034	n.a.	n.a.	n.a.	n.a.	salmon_0005	n.a.	salmon_0004	salmon_0002	salmon_0030	n.a.	salmon_0017	n.a.	n.a.	n.a.	n.a.	salmon_0002	salmon_0006	salmon_0031	n.a.	salmon_0014	n.a.	salmon_0016	salmon_0002	salmon_0008	n.a.	n.a.	n.a.	salmon_0005	n.a.
CK_00002153	salmon	salmon_0003	salmon_0021	salmon_0031	salmon_0014	n.a.	salmon_0004	n.a.	salmon_0019	salmon_0005	salmon_0007	salmon_0003	n.a.	n.a.	n.a.	n.a.	salmon_0002	n.a.	salmon_0012	salmon_0034	salmon_0004	n.a.	n.a.	n.a.	salmon_0005	n.a.	salmon_0004	salmon_0002	salmon_0030	n.a.	salmon_0017	n.a.	n.a.	n.a.	n.a.	salmon_0002	salmon_0006	salmon_0031	n.a.	salmon_0014	n.a.	salmon_0016	salmon_0002	salmon_0008	n.a.	n.a.	n.a.	salmon_0005	n.a.
CK_00043447	salmon	salmon_0003	n.a.	n.a.	salmon_0014	n.a.	salmon_0004	n.a.	n.a.	n.a.	n.a.	salmon_0003	n.a.	n.a.	n.a.	n.a.	n.a.	n.a.	n.a.	salmon_0034	salmon_0004	salmon_0001	n.a.	n.a.	salmon_0005	n.a.	n.a.	salmon_0002	salmon_0030	salmon_0016	n.a.	n.a.	n.a.	n.a.	n.a.	salmon_0002	salmon_0006	salmon_0031	n.a.	salmon_0014	n.a.	salmon_0016	salmon_0002	salmon_0008	n.a.	n.a.	n.a.	n.a.	n.a.
CK_00009129	salmon	salmon_0003	salmon_0021	salmon_0031	salmon_0014	n.a.	salmon_0004	n.a.	salmon_0019	salmon_0005	salmon_0007	salmon_0003	n.a.	n.a.	n.a.	n.a.	n.a.	n.a.	salmon_0012	salmon_0034	n.a.	n.a.	n.a.	n.a.	salmon_0005	n.a.	salmon_0004	salmon_0002	salmon_0030	salmon_0016	salmon_0017	n.a.	n.a.	salmon_0025	n.a.	salmon_0002	salmon_0006	salmon_0031	n.a.	salmon_0014	n.a.	salmon_0016	salmon_0002	salmon_0008	n.a.	salmon_0034	salmon_0037	salmon_0005	n.a.
CK_00001903	salmon	salmon_0003	salmon_0021	salmon_0031	salmon_0047	n.a.	salmon_0052	n.a.	salmon_0019	salmon_0005	n.a.	salmon_0035	n.a.	n.a.	n.a.	n.a.	salmon_0002	n.a.	salmon_0012	n.a.	n.a.	n.a.	n.a.	n.a.	n.a.	n.a.	salmon_0004	n.a.	salmon_0030	n.a.	n.a.	n.a.	n.a.	n.a.	n.a.	n.a.	salmon_0006	n.a.	n.a.	salmon_0033	n.a.	salmon_0016	salmon_0002	salmon_0057	n.a.	n.a.	n.a.	n.a.	n.a.
CK_00002307	salmon	salmon_0003	salmon_0021	salmon_0031	salmon_0014	n.a.	salmon_0004	n.a.	salmon_0019	salmon_0005	salmon_0007	salmon_0003	n.a.	n.a.	n.a.	n.a.	salmon_0002	n.a.	salmon_0012	salmon_0034	salmon_0004	salmon_0001	n.a.	n.a.	salmon_0005	n.a.	salmon_0004	salmon_0002	salmon_0030	salmon_0016	salmon_0017	n.a.	n.a.	n.a.	n.a.	salmon_0002	salmon_0006	salmon_0031	n.a.	salmon_0014	n.a.	salmon_0016	salmon_0002	salmon_0008	n.a.	n.a.	n.a.	salmon_0005	n.a.
CK_00004315	salmon	salmon_0004	salmon_0015	salmon_0041	salmon_0013	salmon_0031	salmon_0035	salmon_0022	salmon_0035	salmon_0001	salmon_0003	n.a.	n.a.	n.a.	n.a.	n.a.	n.a.	n.a.	n.a.	n.a.	n.a.	n.a.	n.a.	n.a.	n.a.	salmon_0022	salmon_0030	n.a.	n.a.	n.a.	n.a.	n.a.	n.a.	n.a.	n.a.	n.a.	n.a.	n.a.	n.a.	n.a.	n.a.	n.a.	salmon_0029	salmon_0014	n.a.	salmon_0015	n.a.	n.a.	n.a.
CK_00001892	salmon	salmon_0004	salmon_0015	salmon_0041	salmon_0013	salmon_0031	salmon_0035	salmon_0022	salmon_0035	salmon_0001	n.a.	salmon_0021	n.a.	n.a.	n.a.	n.a.	n.a.	n.a.	n.a.	n.a.	n.a.	n.a.	n.a.	n.a.	n.a.	salmon_0022	salmon_0030	salmon_0020	salmon_0008	n.a.	salmon_0024	n.a.	n.a.	n.a.	n.a.	salmon_0019	salmon_0021	salmon_0018	n.a.	salmon_0019	salmon_0007	salmon_0025	salmon_0029	salmon_0014	n.a.	salmon_0015	salmon_0021	n.a.	salmon_0018
CK_00001891	salmon	salmon_0004	salmon_0015	salmon_0041	salmon_0013	salmon_0031	salmon_0035	salmon_0022	salmon_0035	salmon_0001	salmon_0003	salmon_0021	n.a.	n.a.	n.a.	n.a.	n.a.	n.a.	n.a.	n.a.	n.a.	n.a.	n.a.	n.a.	n.a.	salmon_0022	salmon_0030	salmon_0020	salmon_0008	n.a.	salmon_0024	n.a.	n.a.	n.a.	n.a.	salmon_0019	salmon_0021	salmon_0018	n.a.	salmon_0019	salmon_0007	salmon_0025	salmon_0029	salmon_0014	n.a.	salmon_0015	salmon_0021	n.a.	salmon_0018
CK_00001893	salmon	salmon_0004	salmon_0015	salmon_0041	salmon_0013	salmon_0031	salmon_0035	salmon_0022	salmon_0035	salmon_0001	n.a.	salmon_0021	n.a.	n.a.	n.a.	n.a.	n.a.	n.a.	n.a.	n.a.	n.a.	n.a.	n.a.	n.a.	n.a.	salmon_0022	salmon_0030	salmon_0020	salmon_0008	n.a.	salmon_0024	n.a.	n.a.	n.a.	n.a.	salmon_0019	salmon_0021	salmon_0018	n.a.	salmon_0019	salmon_0007	salmon_0025	salmon_0029	salmon_0014	n.a.	salmon_0015	salmon_0021	n.a.	salmon_0018
CK_00001822	salmon	salmon_0004	salmon_0015	salmon_0041	salmon_0013	salmon_0031	salmon_0035	salmon_0022	salmon_0035	salmon_0001	salmon_0003	salmon_0021	n.a.	n.a.	n.a.	n.a.	n.a.	n.a.	n.a.	n.a.	n.a.	n.a.	n.a.	n.a.	n.a.	salmon_0022	salmon_0030	salmon_0020	salmon_0008	n.a.	salmon_0024	n.a.	n.a.	n.a.	n.a.	salmon_0019	salmon_0021	salmon_0018	n.a.	salmon_0019	salmon_0007	salmon_0025	salmon_0029	salmon_0014	n.a.	salmon_0015	salmon_0021	n.a.	salmon_0018
CK_00001890	salmon	salmon_0004	salmon_0015	salmon_0041	salmon_0013	salmon_0031	salmon_0035	salmon_0022	salmon_0035	salmon_0001	salmon_0003	salmon_0021	n.a.	n.a.	n.a.	n.a.	n.a.	n.a.	n.a.	n.a.	n.a.	n.a.	n.a.	n.a.	n.a.	salmon_0022	salmon_0030	salmon_0020	salmon_0008	n.a.	salmon_0024	n.a.	n.a.	n.a.	n.a.	salmon_0019	salmon_0021	salmon_0018	n.a.	salmon_0019	salmon_0007	salmon_0025	salmon_0029	salmon_0014	n.a.	salmon_0015	salmon_0021	n.a.	salmon_0018
CK_00001666	salmon	salmon_0005	salmon_0045	salmon_0055	salmon_0001	n.a.	salmon_0043	n.a.	salmon_0021	salmon_0037	salmon_0027	salmon_0064	n.a.	n.a.	n.a.	n.a.	salmon_0006	n.a.	salmon_0040	salmon_0028	n.a.	n.a.	n.a.	n.a.	salmon_0049	n.a.	salmon_0024	n.a.	n.a.	salmon_0024	n.a.	n.a.	salmon_0008	n.a.	n.a.	salmon_0032	salmon_0009	salmon_0039	n.a.	salmon_0036	salmon_0028	salmon_0050	salmon_0033	salmon_0021	n.a.	salmon_0032	n.a.	n.a.	n.a.
CK_00001667	salmon	salmon_0005	salmon_0045	salmon_0055	salmon_0001	salmon_0021	salmon_0043	n.a.	salmon_0021	salmon_0037	salmon_0027	salmon_0064	n.a.	n.a.	n.a.	n.a.	salmon_0006	n.a.	salmon_0040	n.a.	salmon_0032	n.a.	n.a.	n.a.	salmon_0049	n.a.	salmon_0024	n.a.	salmon_0009	n.a.	n.a.	n.a.	n.a.	n.a.	n.a.	salmon_0032	salmon_0009	salmon_0039	n.a.	salmon_0036	salmon_0028	salmon_0050	salmon_0033	salmon_0021	n.a.	n.a.	n.a.	n.a.	n.a.
CK_00039750	salmon	salmon_0006	salmon_0038	salmon_0038	salmon_0007	salmon_0038	salmon_0008	salmon_0035	salmon_0020	salmon_0029	salmon_0005	n.a.	n.a.	n.a.	n.a.	n.a.	n.a.	n.a.	salmon_0022	n.a.	salmon_0014	salmon_0009	n.a.	n.a.	salmon_0026	n.a.	salmon_0005	salmon_0004	salmon_0017	salmon_0013	salmon_0010	salmon_0003	n.a.	n.a.	n.a.	salmon_0002	salmon_0030	salmon_0026	salmon_0013	salmon_0022	n.a.	salmon_0027	salmon_0007	salmon_0023	n.a.	salmon_0029	salmon_0012	salmon_0013	salmon_0028
CK_00046706	salmon	salmon_0006	salmon_0038	salmon_0038	salmon_0007	salmon_0022	salmon_0008	salmon_0050	salmon_0020	salmon_0029	salmon_0005	n.a.	n.a.	salmon_0022	n.a.	salmon_0009	n.a.	n.a.	salmon_0006	salmon_0011	salmon_0015	salmon_0009	salmon_0016	salmon_0011	salmon_0012	salmon_0003	salmon_0005	salmon_0004	salmon_0017	n.a.	salmon_0010	n.a.	n.a.	n.a.	n.a.	n.a.	salmon_0030	salmon_0008	salmon_0008	salmon_0022	n.a.	salmon_0027	salmon_0007	salmon_0023	n.a.	salmon_0029	salmon_0012	salmon_0013	salmon_0028
CK_00001902	salmon	salmon_0006	salmon_0038	salmon_0038	salmon_0007	n.a.	salmon_0008	n.a.	salmon_0020	salmon_0029	salmon_0005	n.a.	n.a.	n.a.	n.a.	n.a.	n.a.	salmon_0017	salmon_0006	salmon_0012	salmon_0014	salmon_0009	n.a.	n.a.	salmon_0026	salmon_0003	salmon_0005	salmon_0004	salmon_0017	salmon_0013	salmon_0010	salmon_0003	n.a.	salmon_0014	salmon_0010	salmon_0002	salmon_0030	salmon_0026	salmon_0008	salmon_0022	salmon_0002	salmon_0027	salmon_0007	salmon_0023	n.a.	salmon_0029	salmon_0012	salmon_0013	salmon_0028
CK_00001856	salmon	salmon_0006	salmon_0038	salmon_0038	salmon_0049	salmon_0006	salmon_0008	salmon_0044	salmon_0020	salmon_0029	salmon_0005	n.a.	salmon_0006	salmon_0007	n.a.	salmon_0022	n.a.	n.a.	salmon_0006	salmon_0012	salmon_0014	salmon_0009	salmon_0020	salmon_0006	salmon_0026	salmon_0006	salmon_0005	salmon_0004	salmon_0017	salmon_0013	salmon_0010	salmon_0003	n.a.	n.a.	n.a.	salmon_0002	salmon_0030	salmon_0026	salmon_0004	salmon_0022	n.a.	salmon_0027	salmon_0007	salmon_0023	n.a.	salmon_0029	salmon_0012	salmon_0013	salmon_0028
CK_00001887	salmon	salmon_0006	salmon_0038	salmon_0038	salmon_0049	n.a.	salmon_0008	n.a.	salmon_0020	salmon_0029	salmon_0005	n.a.	n.a.	n.a.	n.a.	n.a.	n.a.	n.a.	n.a.	n.a.	n.a.	salmon_0009	n.a.	n.a.	n.a.	salmon_0028	salmon_0005	salmon_0004	salmon_0017	n.a.	salmon_0010	n.a.	salmon_0012	salmon_0009	n.a.	salmon_0002	salmon_0030	n.a.	n.a.	salmon_0022	n.a.	salmon_0027	salmon_0007	salmon_0023	salmon_0015	n.a.	salmon_0012	salmon_0013	salmon_0028
CK_00020661	salmon	salmon_0007	n.a.	n.a.	salmon_0033	n.a.	salmon_0026	n.a.	n.a.	n.a.	n.a.	salmon_0034	n.a.	n.a.	n.a.	n.a.	n.a.	n.a.	n.a.	n.a.	n.a.	n.a.	n.a.	n.a.	n.a.	n.a.	n.a.	n.a.	n.a.	n.a.	n.a.	n.a.	n.a.	n.a.	n.a.	salmon_0001	n.a.	n.a.	n.a.	salmon_0050	n.a.	n.a.	n.a.	salmon_0042	n.a.	salmon_0019	salmon_0038	salmon_0001	n.a.
CK_00041148	salmon	salmon_0007	n.a.	n.a.	n.a.	n.a.	n.a.	n.a.	n.a.	n.a.	n.a.	n.a.	n.a.	n.a.	n.a.	n.a.	n.a.	n.a.	n.a.	n.a.	n.a.	n.a.	n.a.	n.a.	n.a.	n.a.	n.a.	n.a.	n.a.	n.a.	n.a.	n.a.	n.a.	n.a.	n.a.	n.a.	n.a.	n.a.	n.a.	n.a.	n.a.	n.a.	n.a.	n.a.	n.a.	n.a.	n.a.	n.a.	n.a.
CK_00044664	salmon	salmon_0008	salmon_0041	salmon_0042	salmon_0016	salmon_0034	salmon_0061	salmon_0056	salmon_0040	salmon_0042	n.a.	salmon_0056	salmon_0007	n.a.	n.a.	n.a.	n.a.	n.a.	n.a.	n.a.	n.a.	n.a.	n.a.	n.a.	salmon_0008	n.a.	salmon_0017	salmon_0032	salmon_0019	n.a.	n.a.	n.a.	salmon_0009	salmon_0004	salmon_0006	salmon_0037	n.a.	salmon_0041	n.a.	n.a.	salmon_0025	n.a.	salmon_0036	salmon_0028	n.a.	salmon_0014	salmon_0016	salmon_0015	n.a.
CK_00001732	salmon	salmon_0008	salmon_0041	salmon_0042	salmon_0016	salmon_0034	n.a.	salmon_0056	salmon_0040	salmon_0042	n.a.	n.a.	n.a.	n.a.	n.a.	n.a.	n.a.	n.a.	n.a.	n.a.	n.a.	n.a.	n.a.	n.a.	n.a.	salmon_0033	salmon_0017	n.a.	salmon_0019	n.a.	n.a.	salmon_0004	salmon_0009	salmon_0004	salmon_0006	salmon_0037	salmon_0040	n.a.	n.a.	n.a.	salmon_0025	salmon_0037	salmon_0036	salmon_0028	n.a.	salmon_0014	n.a.	n.a.	salmon_0031
CK_00001683	salmon	salmon_0008	salmon_0041	salmon_0042	salmon_0016	salmon_0034	salmon_0061	salmon_0056	salmon_0040	salmon_0042	n.a.	salmon_0056	n.a.	n.a.	n.a.	n.a.	n.a.	n.a.	n.a.	n.a.	n.a.	salmon_0016	n.a.	n.a.	salmon_0008	salmon_0033	salmon_0017	salmon_0032	salmon_0019	n.a.	n.a.	n.a.	salmon_0009	salmon_0004	n.a.	salmon_0037	salmon_0040	salmon_0041	n.a.	n.a.	salmon_0025	salmon_0037	salmon_0036	n.a.	n.a.	salmon_0014	salmon_0016	salmon_0015	salmon_0031
CK_00041998	salmon	salmon_0008	n.a.	n.a.	n.a.	n.a.	n.a.	n.a.	n.a.	n.a.	n.a.	n.a.	n.a.	n.a.	n.a.	n.a.	n.a.	n.a.	n.a.	n.a.	n.a.	n.a.	n.a.	n.a.	n.a.	n.a.	n.a.	n.a.	n.a.	n.a.	n.a.	n.a.	n.a.	n.a.	n.a.	n.a.	n.a.	n.a.	n.a.	n.a.	n.a.	n.a.	n.a.	n.a.	n.a.	n.a.	n.a.	n.a.	n.a.
CK_00057336	salmon	salmon_0009	salmon_0022	salmon_0016	salmon_0017	n.a.	salmon_0011	n.a.	salmon_0008	salmon_0002	salmon_0001	salmon_0004	n.a.	n.a.	n.a.	n.a.	salmon_0016	n.a.	salmon_0016	salmon_0004	salmon_0021	salmon_0004	n.a.	n.a.	salmon_0004	n.a.	salmon_0010	salmon_0007	salmon_0014	n.a.	salmon_0026	n.a.	n.a.	n.a.	n.a.	salmon_0002	salmon_0005	salmon_0015	n.a.	salmon_0005	n.a.	salmon_0009	salmon_0007	salmon_0001	n.a.	n.a.	n.a.	n.a.	n.a.
CK_00002022	salmon	salmon_0009	n.a.	salmon_0024	salmon_0007	n.a.	salmon_0004	n.a.	salmon_0013	salmon_0030	n.a.	salmon_0006	n.a.	salmon_0014	n.a.	n.a.	n.a.	salmon_0011	salmon_0010	n.a.	n.a.	n.a.	n.a.	n.a.	salmon_0007	n.a.	salmon_0012	n.a.	n.a.	n.a.	n.a.	n.a.	n.a.	n.a.	n.a.	salmon_0002	n.a.	n.a.	n.a.	salmon_0011	n.a.	n.a.	salmon_0013	salmon_0013	n.a.	salmon_0001	n.a.	n.a.	n.a.
CK_00002249	salmon	salmon_0009	salmon_0001	salmon_0004	salmon_0002	salmon_0033	salmon_0002	salmon_0036	salmon_0001	salmon_0003	salmon_0002	n.a.	n.a.	n.a.	n.a.	n.a.	n.a.	n.a.	n.a.	n.a.	n.a.	salmon_0005	n.a.	n.a.	n.a.	n.a.	salmon_0006	n.a.	n.a.	salmon_0020	salmon_0012	salmon_0011	n.a.	n.a.	n.a.	salmon_0002	salmon_0002	n.a.	n.a.	salmon_0012	n.a.	salmon_0002	salmon_0013	n.a.	n.a.	n.a.	n.a.	n.a.	n.a.
CK_00002167	salmon	salmon_0009	salmon_0001	salmon_0040	n.a.	salmon_0011	n.a.	salmon_0018	salmon_0001	salmon_0003	n.a.	salmon_0018	n.a.	n.a.	n.a.	n.a.	n.a.	n.a.	n.a.	n.a.	n.a.	n.a.	n.a.	n.a.	n.a.	n.a.	salmon_0006	n.a.	salmon_0010	n.a.	salmon_0012	n.a.	n.a.	n.a.	n.a.	salmon_0002	n.a.	n.a.	n.a.	n.a.	n.a.	n.a.	salmon_0013	n.a.	n.a.	n.a.	n.a.	n.a.	salmon_0009
CK_00006259	salmon	salmon_0009	salmon_0051	salmon_0028	salmon_0008	n.a.	salmon_0004	n.a.	n.a.	n.a.	n.a.	n.a.	n.a.	n.a.	n.a.	n.a.	n.a.	n.a.	n.a.	n.a.	n.a.	n.a.	n.a.	n.a.	n.a.	n.a.	n.a.	n.a.	salmon_0003	n.a.	n.a.	n.a.	n.a.	n.a.	n.a.	salmon_0002	n.a.	n.a.	n.a.	n.a.	n.a.	n.a.	salmon_0024	n.a.	n.a.	salmon_0001	n.a.	n.a.	n.a.
CK_00001710	salmon	salmon_0009	salmon_0001	salmon_0004	salmon_0002	salmon_0030	salmon_0002	salmon_0020	salmon_0001	salmon_0003	salmon_0002	n.a.	n.a.	salmon_0002	n.a.	n.a.	n.a.	salmon_0002	salmon_0027	salmon_0009	n.a.	n.a.	n.a.	n.a.	n.a.	n.a.	salmon_0006	n.a.	salmon_0007	n.a.	salmon_0012	n.a.	salmon_0020	salmon_0006	salmon_0017	salmon_0002	n.a.	salmon_0002	n.a.	salmon_0012	salmon_0023	n.a.	salmon_0013	salmon_0033	n.a.	salmon_0001	n.a.	n.a.	n.a.
CK_00047736	salmon	salmon_0009	salmon_0013	salmon_0024	n.a.	n.a.	n.a.	n.a.	salmon_0004	salmon_0002	n.a.	salmon_0039	n.a.	n.a.	n.a.	n.a.	n.a.	n.a.	n.a.	n.a.	salmon_0029	n.a.	n.a.	n.a.	n.a.	n.a.	salmon_0003	n.a.	n.a.	n.a.	n.a.	n.a.	n.a.	n.a.	n.a.	n.a.	n.a.	salmon_0008	n.a.	n.a.	n.a.	n.a.	n.a.	n.a.	n.a.	n.a.	n.a.	n.a.	n.a.
CK_00036035	salmon	salmon_0009	salmon_0040	salmon_0033	salmon_0008	n.a.	salmon_0004	n.a.	salmon_0028	salmon_0021	salmon_0006	salmon_0006	n.a.	n.a.	n.a.	n.a.	salmon_0003	n.a.	salmon_0023	salmon_0010	salmon_0012	n.a.	n.a.	n.a.	salmon_0011	salmon_0016	salmon_0011	n.a.	salmon_0003	n.a.	salmon_0020	n.a.	n.a.	n.a.	n.a.	salmon_0002	salmon_0036	salmon_0002	n.a.	salmon_0004	salmon_0017	salmon_0002	salmon_0024	salmon_0016	n.a.	salmon_0001	salmon_0013	n.a.	n.a.
CK_00036846	salmon	salmon_0009	n.a.	n.a.	salmon_0008	n.a.	salmon_0004	n.a.	n.a.	n.a.	n.a.	salmon_0006	n.a.	n.a.	n.a.	n.a.	salmon_0045	salmon_0025	salmon_0005	salmon_0002	n.a.	n.a.	n.a.	n.a.	salmon_0016	n.a.	n.a.	n.a.	salmon_0003	n.a.	salmon_0030	n.a.	n.a.	n.a.	n.a.	salmon_0002	salmon_0055	salmon_0011	n.a.	salmon_0004	n.a.	salmon_0002	salmon_0024	n.a.	n.a.	salmon_0001	salmon_0013	salmon_0010	n.a.
CK_00006190	salmon	salmon_0009	n.a.	n.a.	salmon_0020	n.a.	salmon_0001	n.a.	n.a.	n.a.	n.a.	salmon_0008	n.a.	n.a.	n.a.	n.a.	n.a.	n.a.	n.a.	n.a.	n.a.	n.a.	n.a.	n.a.	n.a.	n.a.	n.a.	salmon_0013	salmon_0007	n.a.	salmon_0019	n.a.	n.a.	n.a.	n.a.	salmon_0007	n.a.	n.a.	n.a.	salmon_0012	n.a.	n.a.	salmon_0014	salmon_0037	n.a.	salmon_0001	salmon_0014	salmon_0004	salmon_0029
CK_00001866	salmon	salmon_0009	salmon_0007	salmon_0014	salmon_0004	n.a.	salmon_0014	n.a.	salmon_0027	salmon_0009	n.a.	salmon_0016	n.a.	n.a.	n.a.	n.a.	n.a.	n.a.	n.a.	n.a.	n.a.	salmon_0002	n.a.	n.a.	salmon_0032	n.a.	salmon_0003	salmon_0014	salmon_0002	salmon_0019	salmon_0029	salmon_0006	n.a.	n.a.	n.a.	salmon_0014	salmon_0038	salmon_0038	n.a.	salmon_0020	n.a.	salmon_0048	salmon_0019	salmon_0050	n.a.	salmon_0008	salmon_0017	n.a.	n.a.
CK_00001867	salmon	salmon_0009	salmon_0007	salmon_0014	salmon_0004	n.a.	salmon_0014	n.a.	salmon_0027	salmon_0009	n.a.	salmon_0016	n.a.	n.a.	n.a.	n.a.	n.a.	n.a.	n.a.	n.a.	n.a.	salmon_0002	n.a.	n.a.	salmon_0032	n.a.	salmon_0003	salmon_0014	salmon_0002	salmon_0019	salmon_0029	n.a.	n.a.	n.a.	n.a.	salmon_0014	salmon_0038	salmon_0038	n.a.	salmon_0020	n.a.	salmon_0048	salmon_0019	salmon_0050	n.a.	salmon_0008	salmon_0017	n.a.	salmon_0017
CK_00043134	salmon	salmon_0009	salmon_0002	salmon_0032	salmon_0026	salmon_0006	salmon_0022	salmon_0044	salmon_0017	n.a.	salmon_0035	salmon_0049	n.a.	n.a.	n.a.	n.a.	n.a.	n.a.	n.a.	n.a.	n.a.	n.a.	n.a.	n.a.	n.a.	n.a.	n.a.	salmon_0024	n.a.	n.a.	salmon_0036	n.a.	n.a.	n.a.	n.a.	n.a.	salmon_0004	n.a.	n.a.	n.a.	n.a.	salmon_0004	salmon_0007	n.a.	n.a.	salmon_0011	n.a.	salmon_0012	n.a.
CK_00002161	salmon	salmon_0009	salmon_0022	salmon_0016	salmon_0017	n.a.	salmon_0011	n.a.	salmon_0008	salmon_0002	salmon_0001	salmon_0004	n.a.	n.a.	n.a.	n.a.	n.a.	n.a.	salmon_0016	salmon_0004	salmon_0021	salmon_0004	n.a.	n.a.	salmon_0004	n.a.	salmon_0010	salmon_0007	salmon_0014	salmon_0002	salmon_0026	n.a.	n.a.	n.a.	n.a.	salmon_0002	salmon_0005	salmon_0015	n.a.	salmon_0005	n.a.	salmon_0009	salmon_0007	salmon_0001	n.a.	n.a.	n.a.	n.a.	n.a.
CK_00045148	salmon	salmon_0009	n.a.	salmon_0004	salmon_0007	salmon_0002	salmon_0004	salmon_0008	n.a.	n.a.	n.a.	salmon_0006	n.a.	n.a.	n.a.	n.a.	n.a.	n.a.	n.a.	salmon_0011	salmon_0015	n.a.	n.a.	n.a.	salmon_0012	salmon_0010	n.a.	n.a.	n.a.	n.a.	n.a.	n.a.	n.a.	n.a.	n.a.	salmon_0002	n.a.	salmon_0008	n.a.	salmon_0013	n.a.	n.a.	salmon_0013	salmon_0013	n.a.	salmon_0001	n.a.	n.a.	n.a.
CK_00006335	salmon	salmon_0009	salmon_0032	salmon_0050	salmon_0049	n.a.	salmon_0008	n.a.	salmon_0041	salmon_0024	n.a.	n.a.	n.a.	n.a.	n.a.	n.a.	n.a.	n.a.	salmon_0006	n.a.	n.a.	n.a.	n.a.	n.a.	n.a.	n.a.	salmon_0041	salmon_0004	salmon_0014	n.a.	n.a.	n.a.	n.a.	n.a.	n.a.	salmon_0002	n.a.	n.a.	n.a.	salmon_0022	n.a.	n.a.	salmon_0007	salmon_0023	n.a.	salmon_0029	salmon_0012	n.a.	n.a.
CK_00004687	salmon	salmon_0009	salmon_0001	salmon_0026	n.a.	n.a.	n.a.	n.a.	salmon_0009	salmon_0011	salmon_0009	n.a.	n.a.	n.a.	n.a.	n.a.	n.a.	n.a.	n.a.	n.a.	salmon_0026	n.a.	n.a.	n.a.	n.a.	salmon_0001	n.a.	n.a.	n.a.	n.a.	n.a.	n.a.	n.a.	n.a.	salmon_0004	n.a.	n.a.	n.a.	n.a.	n.a.	n.a.	n.a.	n.a.	n.a.	n.a.	n.a.	n.a.	n.a.	n.a.
CK_00005906	salmon	salmon_0009	n.a.	salmon_0004	salmon_0002	salmon_0033	salmon_0002	salmon_0036	n.a.	n.a.	salmon_0002	n.a.	n.a.	n.a.	n.a.	n.a.	n.a.	n.a.	n.a.	n.a.	n.a.	n.a.	n.a.	n.a.	n.a.	n.a.	n.a.	n.a.	salmon_0007	salmon_0020	salmon_0012	salmon_0011	n.a.	n.a.	n.a.	salmon_0002	n.a.	n.a.	n.a.	salmon_0012	n.a.	n.a.	n.a.	n.a.	n.a.	n.a.	n.a.	n.a.	n.a.
CK_00005001	salmon	salmon_0009	n.a.	n.a.	salmon_0007	salmon_0020	salmon_0001	salmon_0001	n.a.	n.a.	n.a.	salmon_0029	n.a.	n.a.	n.a.	n.a.	n.a.	n.a.	n.a.	n.a.	n.a.	n.a.	salmon_0010	salmon_0028	n.a.	n.a.	n.a.	n.a.	n.a.	n.a.	n.a.	n.a.	n.a.	n.a.	n.a.	n.a.	n.a.	n.a.	salmon_0003	n.a.	n.a.	n.a.	n.a.	n.a.	n.a.	salmon_0010	n.a.	n.a.	n.a.
CK_00046402	salmon	salmon_0009	n.a.	salmon_0033	salmon_0008	n.a.	salmon_0004	n.a.	salmon_0028	salmon_0021	n.a.	salmon_0006	n.a.	n.a.	n.a.	n.a.	salmon_0003	n.a.	salmon_0023	salmon_0010	salmon_0028	n.a.	n.a.	n.a.	n.a.	n.a.	salmon_0011	n.a.	n.a.	n.a.	n.a.	n.a.	n.a.	n.a.	n.a.	n.a.	salmon_0036	n.a.	n.a.	n.a.	n.a.	salmon_0002	salmon_0024	n.a.	n.a.	salmon_0001	n.a.	n.a.	n.a.
CK_00045754	salmon	salmon_0009	salmon_0036	salmon_0045	salmon_0020	salmon_0020	salmon_0001	salmon_0023	salmon_0007	salmon_0002	n.a.	n.a.	salmon_0009	salmon_0019	n.a.	salmon_0012	n.a.	n.a.	salmon_0006	salmon_0023	salmon_0013	n.a.	salmon_0037	salmon_0007	salmon_0037	salmon_0025	salmon_0016	salmon_0013	salmon_0007	salmon_0010	n.a.	salmon_0014	salmon_0021	salmon_0002	salmon_0005	salmon_0007	salmon_0025	salmon_0033	salmon_0014	n.a.	salmon_0016	salmon_0023	salmon_0014	salmon_0020	n.a.	salmon_0001	n.a.	salmon_0004	salmon_0029
CK_00002157	salmon	salmon_0009	salmon_0022	salmon_0016	salmon_0017	n.a.	salmon_0011	n.a.	salmon_0008	salmon_0002	salmon_0001	n.a.	n.a.	n.a.	n.a.	n.a.	n.a.	n.a.	salmon_0016	salmon_0004	n.a.	salmon_0004	n.a.	n.a.	salmon_0004	n.a.	salmon_0010	salmon_0001	salmon_0025	n.a.	n.a.	n.a.	n.a.	n.a.	n.a.	salmon_0002	salmon_0005	salmon_0015	n.a.	salmon_0005	n.a.	salmon_0009	salmon_0007	salmon_0001	n.a.	n.a.	n.a.	n.a.	salmon_0007
CK_00036768	salmon	salmon_0009	salmon_0022	salmon_0016	salmon_0017	n.a.	salmon_0011	n.a.	salmon_0008	salmon_0002	salmon_0001	n.a.	n.a.	n.a.	n.a.	n.a.	n.a.	n.a.	salmon_0016	salmon_0004	salmon_0021	salmon_0004	n.a.	n.a.	salmon_0004	n.a.	salmon_0010	salmon_0007	n.a.	salmon_0002	n.a.	n.a.	n.a.	n.a.	n.a.	salmon_0002	salmon_0005	salmon_0015	n.a.	salmon_0005	n.a.	salmon_0009	salmon_0007	salmon_0001	n.a.	n.a.	n.a.	n.a.	n.a.
CK_00002257	salmon	salmon_0009	salmon_0001	salmon_0040	n.a.	salmon_0011	n.a.	salmon_0018	salmon_0001	salmon_0003	n.a.	salmon_0018	n.a.	n.a.	n.a.	n.a.	n.a.	n.a.	n.a.	n.a.	n.a.	n.a.	n.a.	n.a.	n.a.	n.a.	salmon_0006	n.a.	salmon_0010	n.a.	salmon_0012	n.a.	n.a.	n.a.	n.a.	salmon_0002	salmon_0002	n.a.	n.a.	n.a.	n.a.	salmon_0002	salmon_0013	n.a.	n.a.	n.a.	n.a.	n.a.	n.a.
CK_00039692	salmon	salmon_0009	salmon_0005	n.a.	salmon_0007	salmon_0050	salmon_0004	salmon_0007	salmon_0004	salmon_0002	n.a.	n.a.	salmon_0015	salmon_0013	n.a.	n.a.	n.a.	n.a.	n.a.	n.a.	n.a.	n.a.	salmon_0015	n.a.	n.a.	n.a.	salmon_0031	n.a.	salmon_0003	n.a.	n.a.	n.a.	n.a.	n.a.	n.a.	salmon_0002	salmon_0020	n.a.	n.a.	n.a.	n.a.	salmon_0033	salmon_0024	salmon_0065	n.a.	salmon_0001	n.a.	salmon_0001	n.a.
CK_00002902	salmon	salmon_0009	salmon_0051	salmon_0028	salmon_0008	n.a.	salmon_0004	n.a.	salmon_0043	salmon_0043	salmon_0018	salmon_0006	n.a.	n.a.	n.a.	n.a.	n.a.	n.a.	n.a.	n.a.	n.a.	n.a.	n.a.	n.a.	n.a.	n.a.	salmon_0042	n.a.	n.a.	n.a.	salmon_0023	n.a.	n.a.	n.a.	n.a.	salmon_0002	salmon_0002	n.a.	n.a.	n.a.	n.a.	salmon_0002	salmon_0014	n.a.	n.a.	salmon_0001	salmon_0013	salmon_0010	n.a.
CK_00002248	salmon	salmon_0009	salmon_0001	salmon_0004	salmon_0002	salmon_0033	salmon_0002	salmon_0036	salmon_0001	salmon_0003	salmon_0002	n.a.	n.a.	n.a.	n.a.	n.a.	n.a.	n.a.	n.a.	n.a.	n.a.	n.a.	n.a.	n.a.	n.a.	n.a.	salmon_0006	n.a.	n.a.	salmon_0020	salmon_0012	salmon_0011	n.a.	n.a.	n.a.	salmon_0002	salmon_0010	n.a.	n.a.	salmon_0012	n.a.	salmon_0030	salmon_0013	n.a.	n.a.	n.a.	n.a.	n.a.	salmon_0009
CK_00009077	salmon	salmon_0009	salmon_0022	salmon_0016	salmon_0017	n.a.	salmon_0011	n.a.	salmon_0008	salmon_0002	salmon_0001	n.a.	n.a.	n.a.	n.a.	n.a.	n.a.	n.a.	salmon_0016	salmon_0004	n.a.	salmon_0004	n.a.	n.a.	salmon_0004	n.a.	salmon_0010	salmon_0007	salmon_0025	n.a.	n.a.	n.a.	n.a.	n.a.	n.a.	salmon_0002	salmon_0005	salmon_0015	n.a.	salmon_0005	n.a.	salmon_0009	salmon_0007	salmon_0001	n.a.	n.a.	n.a.	n.a.	salmon_0007
CK_00002406	salmon	salmon_0009	salmon_0001	salmon_0026	salmon_0018	salmon_0009	salmon_0019	salmon_0017	salmon_0002	salmon_0011	n.a.	salmon_0014	n.a.	n.a.	n.a.	n.a.	n.a.	n.a.	n.a.	n.a.	n.a.	n.a.	n.a.	n.a.	n.a.	n.a.	salmon_0006	n.a.	salmon_0010	n.a.	n.a.	n.a.	n.a.	n.a.	salmon_0024	salmon_0005	n.a.	n.a.	n.a.	salmon_0013	n.a.	n.a.	salmon_0013	salmon_0006	n.a.	salmon_0022	salmon_0026	n.a.	n.a.
CK_00002020	salmon	salmon_0009	salmon_0022	salmon_0016	salmon_0017	n.a.	salmon_0011	n.a.	salmon_0008	salmon_0002	salmon_0001	salmon_0004	n.a.	n.a.	n.a.	n.a.	salmon_0016	n.a.	salmon_0016	salmon_0004	salmon_0021	salmon_0004	n.a.	n.a.	salmon_0004	n.a.	salmon_0010	n.a.	salmon_0014	n.a.	salmon_0026	n.a.	n.a.	n.a.	n.a.	salmon_0002	salmon_0005	salmon_0015	n.a.	salmon_0005	n.a.	salmon_0009	salmon_0007	salmon_0001	n.a.	n.a.	n.a.	n.a.	n.a.
CK_00002259	salmon	salmon_0009	salmon_0001	salmon_0004	salmon_0002	salmon_0033	salmon_0002	salmon_0036	salmon_0001	salmon_0003	salmon_0002	n.a.	n.a.	n.a.	n.a.	n.a.	n.a.	n.a.	n.a.	n.a.	n.a.	n.a.	n.a.	n.a.	n.a.	n.a.	salmon_0006	n.a.	salmon_0007	salmon_0020	salmon_0012	salmon_0011	n.a.	n.a.	n.a.	salmon_0002	salmon_0002	n.a.	n.a.	salmon_0012	n.a.	salmon_0002	salmon_0013	n.a.	n.a.	n.a.	n.a.	n.a.	salmon_0009
CK_00002018	salmon	salmon_0009	salmon_0007	salmon_0014	salmon_0004	n.a.	salmon_0014	n.a.	salmon_0027	salmon_0009	n.a.	salmon_0016	n.a.	n.a.	n.a.	n.a.	salmon_0001	n.a.	salmon_0033	salmon_0030	n.a.	n.a.	n.a.	n.a.	salmon_0032	n.a.	salmon_0003	n.a.	salmon_0002	salmon_0019	salmon_0029	salmon_0006	n.a.	n.a.	n.a.	salmon_0014	salmon_0038	salmon_0038	n.a.	salmon_0020	n.a.	n.a.	salmon_0019	n.a.	n.a.	n.a.	salmon_0017	n.a.	n.a.
CK_00002252	salmon	salmon_0009	salmon_0001	salmon_0040	n.a.	salmon_0011	n.a.	salmon_0018	salmon_0001	salmon_0003	n.a.	salmon_0018	n.a.	n.a.	n.a.	n.a.	n.a.	n.a.	n.a.	n.a.	n.a.	n.a.	n.a.	n.a.	n.a.	n.a.	salmon_0006	n.a.	salmon_0010	n.a.	salmon_0012	n.a.	n.a.	n.a.	n.a.	salmon_0002	salmon_0002	n.a.	n.a.	n.a.	n.a.	salmon_0002	salmon_0013	n.a.	n.a.	n.a.	n.a.	n.a.	salmon_0009
CK_00001928	salmon	salmon_0009	salmon_0007	salmon_0014	salmon_0004	n.a.	salmon_0014	n.a.	salmon_0027	salmon_0009	n.a.	salmon_0016	n.a.	n.a.	n.a.	n.a.	salmon_0001	n.a.	salmon_0033	salmon_0030	n.a.	n.a.	n.a.	n.a.	salmon_0032	n.a.	salmon_0003	n.a.	salmon_0002	salmon_0019	salmon_0029	salmon_0006	n.a.	n.a.	n.a.	salmon_0014	salmon_0038	salmon_0038	n.a.	salmon_0020	n.a.	n.a.	salmon_0019	n.a.	n.a.	salmon_0008	salmon_0017	n.a.	n.a.
CK_00046923	salmon	salmon_0009	salmon_0036	salmon_0045	salmon_0020	n.a.	salmon_0001	n.a.	salmon_0007	salmon_0002	salmon_0013	salmon_0065	n.a.	n.a.	n.a.	n.a.	n.a.	n.a.	n.a.	salmon_0006	salmon_0045	n.a.	n.a.	n.a.	salmon_0014	salmon_0027	salmon_0016	salmon_0013	salmon_0001	n.a.	salmon_0004	n.a.	n.a.	salmon_0017	salmon_0013	salmon_0007	salmon_0014	salmon_0032	n.a.	salmon_0012	salmon_0005	salmon_0023	salmon_0014	salmon_0037	n.a.	salmon_0001	salmon_0022	salmon_0002	salmon_0022
CK_00001844	salmon	salmon_0009	n.a.	salmon_0047	salmon_0021	n.a.	salmon_0012	n.a.	salmon_0004	salmon_0002	n.a.	salmon_0002	n.a.	n.a.	n.a.	n.a.	salmon_0041	n.a.	salmon_0002	salmon_0010	salmon_0028	salmon_0012	salmon_0025	n.a.	salmon_0012	salmon_0013	salmon_0003	n.a.	salmon_0005	n.a.	n.a.	n.a.	salmon_0017	salmon_0005	n.a.	salmon_0013	n.a.	salmon_0008	n.a.	salmon_0035	n.a.	salmon_0018	salmon_0014	salmon_0003	n.a.	salmon_0012	salmon_0005	n.a.	n.a.
CK_00044169	salmon	salmon_0009	n.a.	n.a.	n.a.	salmon_0003	n.a.	salmon_0047	n.a.	n.a.	n.a.	n.a.	n.a.	n.a.	n.a.	n.a.	n.a.	salmon_0001	n.a.	n.a.	n.a.	n.a.	n.a.	n.a.	n.a.	n.a.	n.a.	n.a.	n.a.	n.a.	n.a.	n.a.	n.a.	n.a.	n.a.	n.a.	n.a.	n.a.	n.a.	n.a.	n.a.	n.a.	n.a.	n.a.	n.a.	salmon_0001	n.a.	n.a.	n.a.
CK_00002245	salmon	salmon_0009	salmon_0001	salmon_0026	salmon_0008	n.a.	salmon_0004	n.a.	salmon_0002	salmon_0011	n.a.	salmon_0006	n.a.	n.a.	n.a.	n.a.	salmon_0047	n.a.	salmon_0037	n.a.	n.a.	n.a.	n.a.	n.a.	n.a.	salmon_0031	salmon_0006	salmon_0005	salmon_0010	n.a.	salmon_0019	n.a.	n.a.	n.a.	n.a.	salmon_0002	n.a.	n.a.	n.a.	salmon_0004	n.a.	n.a.	salmon_0013	salmon_0010	n.a.	salmon_0001	salmon_0023	n.a.	n.a.
CK_00001910	salmon	salmon_0009	salmon_0001	salmon_0026	salmon_0021	n.a.	salmon_0012	salmon_0016	salmon_0002	salmon_0011	n.a.	salmon_0002	n.a.	n.a.	n.a.	n.a.	salmon_0029	n.a.	salmon_0020	n.a.	salmon_0023	n.a.	n.a.	n.a.	salmon_0013	salmon_0010	salmon_0006	n.a.	salmon_0010	n.a.	n.a.	salmon_0002	n.a.	n.a.	n.a.	salmon_0013	n.a.	salmon_0004	n.a.	n.a.	n.a.	n.a.	salmon_0013	n.a.	n.a.	salmon_0012	salmon_0005	n.a.	n.a.
CK_00053597	salmon	salmon_0009	salmon_0042	n.a.	n.a.	salmon_0026	n.a.	salmon_0040	n.a.	n.a.	n.a.	n.a.	n.a.	n.a.	n.a.	salmon_0025	n.a.	n.a.	n.a.	salmon_0001	salmon_0005	n.a.	salmon_0032	n.a.	n.a.	salmon_0021	n.a.	n.a.	n.a.	n.a.	salmon_0029	n.a.	n.a.	n.a.	salmon_0015	salmon_0002	salmon_0004	n.a.	salmon_0013	salmon_0041	n.a.	salmon_0004	salmon_0007	n.a.	n.a.	n.a.	n.a.	salmon_0016	n.a.
CK_00002298	salmon	salmon_0009	salmon_0004	salmon_0013	salmon_0007	n.a.	salmon_0021	n.a.	salmon_0011	salmon_0038	n.a.	salmon_0008	n.a.	n.a.	n.a.	n.a.	salmon_0009	n.a.	salmon_0032	salmon_0029	salmon_0046	n.a.	n.a.	n.a.	salmon_0014	n.a.	salmon_0008	n.a.	salmon_0007	n.a.	salmon_0019	n.a.	n.a.	n.a.	n.a.	salmon_0004	salmon_0023	salmon_0017	n.a.	n.a.	n.a.	salmon_0023	salmon_0014	salmon_0020	n.a.	salmon_0001	salmon_0014	n.a.	n.a.
CK_00002247	salmon	salmon_0009	salmon_0001	salmon_0004	salmon_0002	salmon_0033	salmon_0002	salmon_0036	salmon_0001	salmon_0003	salmon_0002	n.a.	n.a.	n.a.	n.a.	n.a.	n.a.	n.a.	n.a.	n.a.	n.a.	n.a.	n.a.	n.a.	n.a.	n.a.	salmon_0006	n.a.	n.a.	salmon_0020	salmon_0012	salmon_0011	n.a.	n.a.	n.a.	salmon_0002	salmon_0010	n.a.	n.a.	salmon_0012	n.a.	salmon_0030	salmon_0013	n.a.	n.a.	n.a.	n.a.	n.a.	salmon_0009
CK_00050749	salmon	salmon_0009	salmon_0011	n.a.	n.a.	n.a.	salmon_0057	n.a.	n.a.	n.a.	n.a.	n.a.	n.a.	n.a.	n.a.	n.a.	salmon_0020	n.a.	salmon_0039	n.a.	n.a.	n.a.	n.a.	n.a.	n.a.	n.a.	n.a.	n.a.	n.a.	n.a.	salmon_0011	n.a.	n.a.	n.a.	n.a.	n.a.	n.a.	n.a.	n.a.	salmon_0041	n.a.	salmon_0002	salmon_0007	n.a.	n.a.	salmon_0001	salmon_0041	n.a.	n.a.
CK_00001712	salmon	salmon_0009	salmon_0036	salmon_0045	salmon_0020	n.a.	salmon_0001	n.a.	salmon_0007	salmon_0002	salmon_0013	salmon_0065	n.a.	n.a.	n.a.	n.a.	n.a.	n.a.	salmon_0014	salmon_0006	salmon_0045	n.a.	n.a.	salmon_0013	salmon_0014	salmon_0024	salmon_0016	salmon_0013	salmon_0001	n.a.	salmon_0004	n.a.	n.a.	n.a.	n.a.	salmon_0007	salmon_0014	salmon_0032	n.a.	salmon_0012	n.a.	salmon_0023	salmon_0014	salmon_0037	n.a.	salmon_0001	salmon_0022	salmon_0002	salmon_0022
CK_00045919	salmon	salmon_0009	salmon_0040	salmon_0033	n.a.	n.a.	n.a.	n.a.	n.a.	salmon_0021	salmon_0006	n.a.	n.a.	n.a.	n.a.	n.a.	n.a.	n.a.	n.a.	salmon_0010	salmon_0028	n.a.	n.a.	n.a.	n.a.	n.a.	n.a.	n.a.	salmon_0003	n.a.	n.a.	n.a.	n.a.	n.a.	n.a.	n.a.	n.a.	n.a.	n.a.	n.a.	n.a.	salmon_0002	salmon_0024	n.a.	n.a.	salmon_0001	n.a.	n.a.	n.a.
CK_00039903	salmon	salmon_0009	salmon_0001	salmon_0026	salmon_0008	n.a.	salmon_0004	n.a.	salmon_0002	salmon_0011	n.a.	n.a.	n.a.	n.a.	n.a.	n.a.	n.a.	n.a.	n.a.	n.a.	n.a.	n.a.	n.a.	n.a.	n.a.	n.a.	salmon_0006	salmon_0005	salmon_0010	n.a.	n.a.	n.a.	n.a.	n.a.	n.a.	salmon_0002	n.a.	n.a.	n.a.	n.a.	n.a.	n.a.	salmon_0013	salmon_0010	n.a.	salmon_0001	salmon_0023	n.a.	n.a.
CK_00002160	salmon	salmon_0009	salmon_0022	salmon_0016	salmon_0017	n.a.	salmon_0011	n.a.	salmon_0008	salmon_0002	salmon_0001	salmon_0004	n.a.	n.a.	n.a.	n.a.	salmon_0038	n.a.	salmon_0016	salmon_0004	salmon_0021	salmon_0004	n.a.	n.a.	salmon_0004	n.a.	salmon_0010	salmon_0007	salmon_0014	salmon_0002	salmon_0026	n.a.	n.a.	n.a.	n.a.	salmon_0002	salmon_0005	salmon_0015	n.a.	salmon_0005	n.a.	salmon_0009	salmon_0007	salmon_0001	n.a.	n.a.	n.a.	n.a.	n.a.
CK_00001864	salmon	salmon_0009	salmon_0001	salmon_0026	salmon_0018	salmon_0017	salmon_0019	salmon_0006	salmon_0002	salmon_0011	n.a.	salmon_0014	n.a.	n.a.	n.a.	n.a.	salmon_0007	salmon_0014	n.a.	n.a.	n.a.	salmon_0024	salmon_0041	n.a.	salmon_0016	n.a.	salmon_0006	n.a.	salmon_0014	n.a.	n.a.	n.a.	n.a.	n.a.	n.a.	salmon_0005	salmon_0043	salmon_0011	n.a.	n.a.	n.a.	salmon_0046	salmon_0007	salmon_0006	n.a.	salmon_0022	salmon_0026	salmon_0009	n.a.
CK_00001924	salmon	salmon_0009	salmon_0004	salmon_0013	salmon_0007	n.a.	salmon_0021	n.a.	salmon_0011	salmon_0038	n.a.	salmon_0008	n.a.	n.a.	n.a.	n.a.	salmon_0009	n.a.	salmon_0032	salmon_0029	salmon_0046	n.a.	n.a.	n.a.	salmon_0014	n.a.	salmon_0008	salmon_0013	salmon_0007	n.a.	salmon_0019	n.a.	n.a.	n.a.	n.a.	salmon_0004	n.a.	salmon_0017	n.a.	salmon_0012	n.a.	n.a.	salmon_0014	salmon_0020	n.a.	salmon_0001	salmon_0014	salmon_0017	salmon_0029
CK_00001424	salmon	salmon_0009	salmon_0001	salmon_0026	salmon_0008	salmon_0004	salmon_0004	salmon_0007	salmon_0009	salmon_0011	salmon_0009	salmon_0006	n.a.	n.a.	n.a.	salmon_0015	n.a.	n.a.	n.a.	n.a.	n.a.	n.a.	salmon_0020	salmon_0012	n.a.	salmon_0001	n.a.	salmon_0005	n.a.	n.a.	n.a.	n.a.	salmon_0011	salmon_0001	n.a.	n.a.	salmon_0002	n.a.	n.a.	salmon_0004	salmon_0009	salmon_0002	salmon_0020	salmon_0010	n.a.	salmon_0001	n.a.	n.a.	salmon_0003
CK_00051322	salmon	salmon_0009	n.a.	salmon_0054	salmon_0002	n.a.	salmon_0002	n.a.	salmon_0004	n.a.	salmon_0021	n.a.	n.a.	n.a.	n.a.	n.a.	salmon_0025	n.a.	salmon_0009	salmon_0033	salmon_0003	n.a.	n.a.	n.a.	salmon_0010	n.a.	salmon_0003	n.a.	n.a.	n.a.	n.a.	n.a.	n.a.	salmon_0010	n.a.	salmon_0002	salmon_0026	salmon_0005	n.a.	salmon_0026	salmon_0020	salmon_0001	salmon_0020	n.a.	n.a.	salmon_0001	n.a.	n.a.	n.a.
CK_00002256	salmon	salmon_0009	salmon_0001	salmon_0040	n.a.	salmon_0011	n.a.	salmon_0018	salmon_0001	salmon_0003	n.a.	salmon_0018	n.a.	n.a.	n.a.	n.a.	n.a.	n.a.	n.a.	n.a.	n.a.	n.a.	n.a.	n.a.	n.a.	n.a.	salmon_0006	n.a.	salmon_0010	n.a.	salmon_0012	n.a.	n.a.	n.a.	n.a.	salmon_0002	salmon_0002	n.a.	n.a.	n.a.	n.a.	salmon_0002	salmon_0013	n.a.	n.a.	n.a.	n.a.	n.a.	salmon_0009
CK_00002481	salmon	salmon_0009	salmon_0001	salmon_0040	n.a.	salmon_0011	n.a.	salmon_0018	salmon_0001	salmon_0003	n.a.	salmon_0018	n.a.	n.a.	n.a.	n.a.	n.a.	n.a.	n.a.	n.a.	n.a.	n.a.	n.a.	n.a.	n.a.	n.a.	salmon_0006	n.a.	salmon_0010	n.a.	salmon_0012	n.a.	n.a.	n.a.	n.a.	salmon_0002	n.a.	n.a.	n.a.	n.a.	n.a.	n.a.	salmon_0013	n.a.	n.a.	n.a.	n.a.	n.a.	salmon_0009
CK_00002012	salmon	salmon_0009	salmon_0036	salmon_0045	salmon_0020	n.a.	salmon_0001	n.a.	salmon_0007	salmon_0002	n.a.	salmon_0008	n.a.	n.a.	n.a.	n.a.	salmon_0032	n.a.	salmon_0026	salmon_0029	salmon_0009	n.a.	n.a.	n.a.	salmon_0014	n.a.	salmon_0016	salmon_0013	salmon_0007	n.a.	salmon_0019	n.a.	n.a.	n.a.	salmon_0021	salmon_0007	salmon_0025	salmon_0032	n.a.	salmon_0012	n.a.	salmon_0023	salmon_0014	salmon_0037	n.a.	salmon_0001	salmon_0014	salmon_0004	salmon_0029
CK_00049122	salmon	salmon_0009	salmon_0004	salmon_0013	salmon_0007	n.a.	salmon_0021	n.a.	salmon_0011	salmon_0038	n.a.	salmon_0008	n.a.	n.a.	n.a.	n.a.	salmon_0009	n.a.	salmon_0032	n.a.	n.a.	n.a.	n.a.	n.a.	n.a.	n.a.	salmon_0008	n.a.	salmon_0007	n.a.	salmon_0019	n.a.	n.a.	n.a.	n.a.	salmon_0004	salmon_0023	n.a.	n.a.	salmon_0012	n.a.	salmon_0023	salmon_0014	salmon_0020	n.a.	salmon_0001	salmon_0014	salmon_0017	salmon_0029
CK_00002156	salmon	salmon_0009	salmon_0022	salmon_0016	salmon_0017	n.a.	salmon_0011	n.a.	salmon_0008	salmon_0002	salmon_0001	n.a.	n.a.	n.a.	n.a.	n.a.	n.a.	n.a.	salmon_0016	salmon_0004	n.a.	salmon_0004	n.a.	n.a.	salmon_0004	n.a.	salmon_0010	salmon_0001	salmon_0025	n.a.	n.a.	n.a.	n.a.	n.a.	n.a.	salmon_0002	salmon_0005	salmon_0015	n.a.	salmon_0005	n.a.	salmon_0009	salmon_0007	salmon_0001	n.a.	n.a.	n.a.	n.a.	salmon_0007
CK_00008064	salmon	salmon_0009	salmon_0001	salmon_0004	salmon_0002	salmon_0033	salmon_0002	salmon_0036	salmon_0001	salmon_0003	salmon_0002	n.a.	n.a.	n.a.	n.a.	n.a.	n.a.	n.a.	n.a.	n.a.	n.a.	salmon_0005	n.a.	n.a.	n.a.	n.a.	salmon_0006	n.a.	salmon_0007	salmon_0020	salmon_0012	salmon_0011	n.a.	n.a.	n.a.	salmon_0002	salmon_0002	n.a.	n.a.	salmon_0012	n.a.	salmon_0002	salmon_0013	n.a.	n.a.	n.a.	n.a.	n.a.	n.a.
CK_00003060	salmon	salmon_0009	n.a.	n.a.	salmon_0002	n.a.	n.a.	n.a.	n.a.	n.a.	salmon_0034	n.a.	n.a.	n.a.	n.a.	n.a.	n.a.	n.a.	salmon_0034	salmon_0009	n.a.	n.a.	n.a.	n.a.	n.a.	n.a.	n.a.	n.a.	n.a.	n.a.	salmon_0012	n.a.	n.a.	n.a.	n.a.	salmon_0002	salmon_0002	n.a.	n.a.	n.a.	n.a.	n.a.	salmon_0014	n.a.	n.a.	salmon_0001	n.a.	n.a.	salmon_0009
CK_00002564	salmon	salmon_0009	salmon_0023	salmon_0024	salmon_0017	n.a.	salmon_0004	n.a.	salmon_0007	salmon_0006	n.a.	n.a.	n.a.	n.a.	n.a.	n.a.	n.a.	n.a.	n.a.	n.a.	n.a.	n.a.	n.a.	n.a.	salmon_0047	n.a.	salmon_0003	n.a.	salmon_0010	salmon_0010	n.a.	salmon_0014	n.a.	n.a.	n.a.	n.a.	salmon_0025	salmon_0045	n.a.	salmon_0023	n.a.	salmon_0001	salmon_0013	n.a.	n.a.	salmon_0001	n.a.	n.a.	n.a.
CK_00002143	salmon	salmon_0009	salmon_0050	salmon_0010	salmon_0008	n.a.	salmon_0004	n.a.	salmon_0024	salmon_0021	salmon_0006	salmon_0006	n.a.	n.a.	n.a.	n.a.	salmon_0003	n.a.	salmon_0023	salmon_0009	n.a.	n.a.	n.a.	n.a.	n.a.	n.a.	salmon_0040	n.a.	salmon_0003	n.a.	salmon_0030	n.a.	n.a.	n.a.	n.a.	salmon_0002	salmon_0055	salmon_0002	n.a.	salmon_0004	n.a.	salmon_0002	salmon_0024	salmon_0004	n.a.	salmon_0001	salmon_0013	salmon_0010	salmon_0032
CK_00041185	salmon	salmon_0009	n.a.	n.a.	n.a.	n.a.	n.a.	n.a.	n.a.	n.a.	n.a.	n.a.	n.a.	n.a.	n.a.	n.a.	n.a.	n.a.	n.a.	n.a.	n.a.	n.a.	n.a.	n.a.	n.a.	n.a.	n.a.	n.a.	n.a.	n.a.	n.a.	n.a.	n.a.	n.a.	n.a.	n.a.	n.a.	n.a.	n.a.	n.a.	n.a.	n.a.	n.a.	n.a.	n.a.	n.a.	n.a.	n.a.	n.a.
CK_00006200	salmon	salmon_0009	salmon_0001	salmon_0004	salmon_0002	n.a.	salmon_0002	n.a.	salmon_0001	salmon_0003	salmon_0002	salmon_0018	n.a.	n.a.	n.a.	n.a.	n.a.	n.a.	n.a.	n.a.	n.a.	n.a.	n.a.	n.a.	n.a.	n.a.	salmon_0006	n.a.	salmon_0010	n.a.	salmon_0012	n.a.	n.a.	n.a.	n.a.	salmon_0002	salmon_0026	n.a.	n.a.	salmon_0012	n.a.	salmon_0001	salmon_0013	salmon_0033	n.a.	salmon_0001	n.a.	n.a.	n.a.
CK_00057191	salmon	salmon_0009	salmon_0040	salmon_0033	salmon_0007	salmon_0011	salmon_0001	salmon_0018	salmon_0028	salmon_0021	salmon_0006	salmon_0029	salmon_0021	salmon_0006	n.a.	salmon_0019	salmon_0003	salmon_0008	salmon_0023	salmon_0010	salmon_0028	n.a.	n.a.	salmon_0020	salmon_0011	n.a.	salmon_0011	salmon_0030	salmon_0003	n.a.	salmon_0020	n.a.	n.a.	n.a.	n.a.	salmon_0002	salmon_0036	salmon_0002	salmon_0019	n.a.	n.a.	salmon_0002	salmon_0024	salmon_0020	n.a.	salmon_0010	n.a.	salmon_0010	salmon_0032
CK_00046511	salmon	salmon_0009	salmon_0001	salmon_0004	salmon_0002	n.a.	salmon_0002	n.a.	salmon_0001	salmon_0003	n.a.	salmon_0018	n.a.	n.a.	n.a.	n.a.	n.a.	n.a.	n.a.	salmon_0022	n.a.	n.a.	n.a.	n.a.	n.a.	n.a.	salmon_0006	n.a.	salmon_0010	n.a.	n.a.	n.a.	n.a.	n.a.	n.a.	salmon_0002	salmon_0049	salmon_0036	n.a.	n.a.	n.a.	salmon_0006	salmon_0013	salmon_0033	n.a.	salmon_0001	n.a.	n.a.	n.a.
CK_00001654	salmon	salmon_0009	n.a.	n.a.	salmon_0002	n.a.	salmon_0002	n.a.	salmon_0004	salmon_0002	n.a.	n.a.	salmon_0002	n.a.	n.a.	salmon_0022	n.a.	n.a.	salmon_0016	n.a.	n.a.	n.a.	salmon_0020	salmon_0006	n.a.	salmon_0006	salmon_0003	n.a.	n.a.	n.a.	n.a.	n.a.	salmon_0011	salmon_0001	n.a.	salmon_0002	n.a.	salmon_0008	salmon_0004	salmon_0012	salmon_0009	n.a.	n.a.	salmon_0054	n.a.	salmon_0001	salmon_0014	n.a.	n.a.
CK_00002243	salmon	salmon_0009	salmon_0001	salmon_0026	salmon_0008	salmon_0001	salmon_0004	salmon_0009	salmon_0009	salmon_0011	salmon_0009	salmon_0006	n.a.	n.a.	n.a.	salmon_0005	n.a.	n.a.	n.a.	n.a.	n.a.	n.a.	salmon_0010	n.a.	n.a.	salmon_0001	salmon_0001	salmon_0005	salmon_0010	n.a.	salmon_0014	n.a.	n.a.	n.a.	n.a.	salmon_0002	salmon_0007	salmon_0008	salmon_0003	n.a.	n.a.	salmon_0008	salmon_0013	salmon_0010	n.a.	salmon_0001	salmon_0023	n.a.	n.a.
CK_00001823	salmon	salmon_0009	n.a.	n.a.	salmon_0002	n.a.	salmon_0002	n.a.	n.a.	n.a.	n.a.	salmon_0008	n.a.	n.a.	n.a.	n.a.	n.a.	n.a.	n.a.	n.a.	n.a.	n.a.	n.a.	n.a.	n.a.	n.a.	n.a.	n.a.	salmon_0010	n.a.	salmon_0011	n.a.	n.a.	n.a.	n.a.	salmon_0002	salmon_0002	n.a.	n.a.	salmon_0012	n.a.	salmon_0002	salmon_0013	salmon_0054	n.a.	salmon_0001	salmon_0014	n.a.	salmon_0009
CK_00039905	salmon	salmon_0009	n.a.	n.a.	n.a.	n.a.	n.a.	n.a.	n.a.	n.a.	n.a.	n.a.	n.a.	n.a.	n.a.	n.a.	n.a.	n.a.	n.a.	n.a.	n.a.	n.a.	n.a.	n.a.	n.a.	n.a.	n.a.	n.a.	n.a.	n.a.	n.a.	n.a.	n.a.	n.a.	n.a.	n.a.	n.a.	n.a.	n.a.	n.a.	n.a.	n.a.	n.a.	n.a.	n.a.	n.a.	n.a.	n.a.	n.a.
CK_00002258	salmon	salmon_0009	salmon_0001	salmon_0040	n.a.	salmon_0011	n.a.	salmon_0018	salmon_0001	salmon_0003	n.a.	salmon_0018	n.a.	n.a.	n.a.	n.a.	n.a.	n.a.	n.a.	n.a.	n.a.	n.a.	n.a.	n.a.	n.a.	n.a.	salmon_0006	n.a.	salmon_0010	n.a.	salmon_0012	n.a.	n.a.	n.a.	n.a.	salmon_0002	salmon_0002	n.a.	n.a.	n.a.	n.a.	salmon_0002	salmon_0013	n.a.	n.a.	n.a.	n.a.	n.a.	n.a.
CK_00006266	salmon	salmon_0009	n.a.	n.a.	salmon_0007	n.a.	salmon_0004	n.a.	n.a.	n.a.	n.a.	n.a.	n.a.	n.a.	n.a.	n.a.	salmon_0021	n.a.	n.a.	n.a.	n.a.	n.a.	n.a.	n.a.	n.a.	n.a.	n.a.	n.a.	n.a.	n.a.	n.a.	n.a.	n.a.	n.a.	n.a.	salmon_0002	n.a.	n.a.	n.a.	salmon_0013	n.a.	n.a.	salmon_0013	n.a.	n.a.	salmon_0001	n.a.	n.a.	n.a.
CK_00002158	salmon	salmon_0009	salmon_0022	salmon_0016	salmon_0017	n.a.	salmon_0011	n.a.	salmon_0008	salmon_0002	salmon_0001	salmon_0004	n.a.	n.a.	n.a.	n.a.	n.a.	n.a.	n.a.	salmon_0004	salmon_0021	salmon_0004	n.a.	n.a.	salmon_0004	n.a.	salmon_0010	salmon_0007	n.a.	salmon_0002	n.a.	n.a.	n.a.	n.a.	n.a.	salmon_0002	salmon_0005	salmon_0015	n.a.	salmon_0005	n.a.	salmon_0009	salmon_0007	salmon_0001	n.a.	n.a.	n.a.	n.a.	salmon_0007
CK_00043866	salmon	salmon_0009	n.a.	salmon_0024	salmon_0017	salmon_0047	salmon_0011	salmon_0045	salmon_0004	salmon_0002	n.a.	salmon_0004	n.a.	n.a.	n.a.	n.a.	n.a.	n.a.	n.a.	salmon_0012	salmon_0014	n.a.	n.a.	salmon_0018	n.a.	n.a.	n.a.	n.a.	n.a.	n.a.	n.a.	n.a.	n.a.	n.a.	n.a.	n.a.	salmon_0043	n.a.	n.a.	n.a.	n.a.	salmon_0046	n.a.	salmon_0001	n.a.	salmon_0003	n.a.	n.a.	n.a.
CK_00048382	salmon	salmon_0009	salmon_0001	salmon_0004	salmon_0007	salmon_0017	salmon_0004	salmon_0006	salmon_0001	n.a.	n.a.	n.a.	n.a.	n.a.	n.a.	n.a.	salmon_0045	salmon_0023	salmon_0005	salmon_0011	salmon_0015	n.a.	n.a.	n.a.	salmon_0012	salmon_0010	n.a.	n.a.	salmon_0035	salmon_0015	salmon_0012	n.a.	n.a.	n.a.	salmon_0025	salmon_0002	salmon_0026	salmon_0008	salmon_0033	n.a.	n.a.	salmon_0001	salmon_0013	salmon_0013	n.a.	salmon_0001	n.a.	salmon_0004	salmon_0005
CK_00001846	salmon	salmon_0009	salmon_0004	salmon_0013	salmon_0003	n.a.	salmon_0001	n.a.	salmon_0011	salmon_0038	n.a.	salmon_0040	n.a.	n.a.	n.a.	n.a.	salmon_0009	salmon_0019	salmon_0032	salmon_0021	salmon_0007	salmon_0005	n.a.	n.a.	salmon_0010	n.a.	salmon_0008	salmon_0026	salmon_0007	salmon_0008	n.a.	salmon_0001	n.a.	n.a.	salmon_0015	salmon_0002	n.a.	salmon_0005	n.a.	salmon_0026	n.a.	n.a.	salmon_0014	n.a.	n.a.	salmon_0025	n.a.	n.a.	salmon_0020
CK_00043128	salmon	salmon_0009	salmon_0005	salmon_0005	n.a.	n.a.	salmon_0001	n.a.	salmon_0004	salmon_0002	n.a.	salmon_0029	n.a.	n.a.	n.a.	n.a.	n.a.	n.a.	n.a.	n.a.	n.a.	n.a.	n.a.	n.a.	salmon_0017	n.a.	salmon_0031	n.a.	n.a.	n.a.	n.a.	n.a.	n.a.	n.a.	n.a.	salmon_0002	n.a.	n.a.	n.a.	n.a.	n.a.	n.a.	salmon_0007	n.a.	n.a.	n.a.	n.a.	n.a.	n.a.
CK_00002510	salmon	salmon_0009	n.a.	n.a.	n.a.	n.a.	n.a.	n.a.	salmon_0004	salmon_0002	salmon_0012	n.a.	n.a.	n.a.	n.a.	n.a.	n.a.	n.a.	salmon_0016	n.a.	n.a.	n.a.	n.a.	n.a.	n.a.	n.a.	n.a.	n.a.	salmon_0014	salmon_0019	n.a.	salmon_0006	n.a.	n.a.	n.a.	salmon_0002	salmon_0034	salmon_0003	n.a.	n.a.	n.a.	salmon_0039	salmon_0007	n.a.	n.a.	n.a.	n.a.	salmon_0001	n.a.
CK_00036913	salmon	salmon_0009	n.a.	salmon_0024	salmon_0007	n.a.	salmon_0004	n.a.	salmon_0013	salmon_0030	n.a.	salmon_0006	n.a.	salmon_0014	n.a.	n.a.	n.a.	salmon_0011	salmon_0010	n.a.	n.a.	n.a.	salmon_0023	n.a.	salmon_0007	n.a.	salmon_0012	n.a.	n.a.	n.a.	n.a.	n.a.	n.a.	n.a.	n.a.	salmon_0002	n.a.	n.a.	n.a.	salmon_0011	n.a.	n.a.	salmon_0013	salmon_0013	n.a.	salmon_0001	n.a.	n.a.	n.a.
CK_00002254	salmon	salmon_0009	salmon_0001	salmon_0040	n.a.	salmon_0011	n.a.	salmon_0018	salmon_0001	salmon_0003	n.a.	salmon_0018	n.a.	n.a.	n.a.	n.a.	n.a.	n.a.	n.a.	n.a.	n.a.	n.a.	n.a.	n.a.	n.a.	n.a.	salmon_0006	n.a.	salmon_0010	n.a.	salmon_0012	n.a.	n.a.	n.a.	n.a.	salmon_0002	salmon_0002	n.a.	n.a.	n.a.	n.a.	salmon_0002	salmon_0013	n.a.	n.a.	n.a.	n.a.	n.a.	salmon_0009
CK_00041746	salmon	salmon_0009	salmon_0007	salmon_0014	salmon_0004	n.a.	salmon_0014	n.a.	salmon_0027	salmon_0009	n.a.	salmon_0016	n.a.	n.a.	n.a.	n.a.	n.a.	n.a.	n.a.	n.a.	n.a.	salmon_0002	n.a.	n.a.	salmon_0032	n.a.	salmon_0003	salmon_0014	salmon_0002	salmon_0019	salmon_0029	salmon_0006	n.a.	n.a.	n.a.	salmon_0014	salmon_0038	salmon_0038	n.a.	salmon_0020	n.a.	salmon_0048	salmon_0019	salmon_0050	n.a.	salmon_0008	salmon_0017	salmon_0016	salmon_0017
CK_00002155	salmon	salmon_0009	salmon_0023	n.a.	n.a.	salmon_0011	salmon_0004	salmon_0018	n.a.	salmon_0002	n.a.	n.a.	salmon_0009	salmon_0019	n.a.	salmon_0012	salmon_0014	n.a.	salmon_0007	salmon_0018	n.a.	salmon_0018	salmon_0005	salmon_0007	salmon_0028	n.a.	salmon_0003	n.a.	salmon_0003	salmon_0022	n.a.	salmon_0013	n.a.	n.a.	n.a.	salmon_0002	salmon_0045	salmon_0020	salmon_0014	salmon_0004	n.a.	salmon_0011	salmon_0024	salmon_0008	n.a.	n.a.	n.a.	n.a.	salmon_0013
CK_00002253	salmon	salmon_0009	salmon_0001	salmon_0040	n.a.	salmon_0011	n.a.	salmon_0018	salmon_0001	salmon_0003	n.a.	salmon_0018	n.a.	n.a.	n.a.	n.a.	n.a.	n.a.	n.a.	n.a.	n.a.	n.a.	n.a.	n.a.	n.a.	n.a.	salmon_0006	n.a.	salmon_0010	n.a.	salmon_0012	n.a.	n.a.	n.a.	n.a.	salmon_0002	salmon_0002	n.a.	n.a.	n.a.	n.a.	salmon_0002	salmon_0013	n.a.	n.a.	n.a.	n.a.	n.a.	salmon_0009
CK_00002250	salmon	salmon_0009	salmon_0001	salmon_0004	salmon_0002	salmon_0033	salmon_0002	salmon_0036	salmon_0001	salmon_0003	salmon_0002	n.a.	n.a.	n.a.	n.a.	n.a.	n.a.	n.a.	n.a.	n.a.	n.a.	salmon_0005	n.a.	n.a.	n.a.	n.a.	salmon_0006	n.a.	salmon_0007	salmon_0020	salmon_0012	salmon_0011	n.a.	n.a.	n.a.	salmon_0002	salmon_0002	n.a.	n.a.	salmon_0012	n.a.	salmon_0002	salmon_0013	n.a.	n.a.	n.a.	n.a.	n.a.	n.a.
CK_00006446	salmon	salmon_0009	salmon_0022	salmon_0016	salmon_0017	n.a.	salmon_0011	n.a.	salmon_0008	salmon_0002	salmon_0001	salmon_0004	n.a.	n.a.	n.a.	n.a.	salmon_0038	n.a.	salmon_0016	salmon_0004	salmon_0021	salmon_0004	n.a.	n.a.	salmon_0004	n.a.	salmon_0010	salmon_0007	n.a.	salmon_0002	n.a.	n.a.	n.a.	n.a.	n.a.	salmon_0002	salmon_0005	salmon_0015	n.a.	salmon_0005	n.a.	salmon_0009	salmon_0007	salmon_0001	n.a.	n.a.	n.a.	n.a.	salmon_0007
CK_00001796	salmon	salmon_0009	salmon_0001	salmon_0004	salmon_0008	n.a.	salmon_0004	n.a.	salmon_0001	salmon_0003	n.a.	salmon_0006	salmon_0020	salmon_0024	n.a.	n.a.	salmon_0032	salmon_0015	salmon_0026	n.a.	salmon_0009	n.a.	salmon_0020	salmon_0006	salmon_0014	salmon_0006	salmon_0006	n.a.	salmon_0007	n.a.	salmon_0012	n.a.	salmon_0011	salmon_0001	salmon_0003	salmon_0002	n.a.	salmon_0032	n.a.	salmon_0004	salmon_0009	n.a.	salmon_0014	n.a.	n.a.	salmon_0001	salmon_0013	n.a.	salmon_0021
CK_00048178	salmon	salmon_0009	n.a.	salmon_0024	salmon_0007	n.a.	salmon_0004	n.a.	salmon_0013	salmon_0030	salmon_0012	salmon_0006	n.a.	n.a.	n.a.	n.a.	n.a.	n.a.	salmon_0010	n.a.	n.a.	n.a.	n.a.	n.a.	n.a.	n.a.	salmon_0012	n.a.	n.a.	n.a.	n.a.	n.a.	n.a.	n.a.	n.a.	n.a.	n.a.	n.a.	n.a.	n.a.	n.a.	n.a.	n.a.	salmon_0013	n.a.	salmon_0001	n.a.	n.a.	n.a.
CK_00047941	salmon	salmon_0009	salmon_0001	salmon_0004	salmon_0002	salmon_0020	salmon_0002	salmon_0001	salmon_0001	salmon_0012	salmon_0002	n.a.	n.a.	n.a.	n.a.	n.a.	salmon_0009	n.a.	n.a.	n.a.	n.a.	n.a.	n.a.	n.a.	n.a.	n.a.	salmon_0013	salmon_0012	salmon_0010	n.a.	n.a.	n.a.	n.a.	n.a.	n.a.	n.a.	salmon_0026	n.a.	n.a.	salmon_0012	n.a.	salmon_0001	salmon_0013	salmon_0033	n.a.	salmon_0001	n.a.	salmon_0004	n.a.
CK_00033687	salmon	salmon_0009	n.a.	n.a.	salmon_0008	n.a.	salmon_0004	n.a.	n.a.	n.a.	n.a.	n.a.	n.a.	n.a.	n.a.	n.a.	n.a.	n.a.	n.a.	n.a.	n.a.	n.a.	n.a.	n.a.	n.a.	n.a.	n.a.	salmon_0005	salmon_0010	n.a.	n.a.	n.a.	n.a.	n.a.	n.a.	salmon_0002	n.a.	n.a.	n.a.	n.a.	n.a.	n.a.	salmon_0013	salmon_0010	n.a.	salmon_0001	salmon_0023	n.a.	n.a.
CK_00002255	salmon	salmon_0009	salmon_0001	salmon_0040	n.a.	salmon_0011	n.a.	salmon_0018	salmon_0001	salmon_0003	n.a.	salmon_0018	n.a.	n.a.	n.a.	n.a.	n.a.	n.a.	n.a.	n.a.	n.a.	n.a.	n.a.	n.a.	n.a.	n.a.	salmon_0006	n.a.	salmon_0010	n.a.	salmon_0012	n.a.	n.a.	n.a.	n.a.	salmon_0002	salmon_0002	n.a.	n.a.	n.a.	n.a.	salmon_0002	salmon_0013	n.a.	n.a.	n.a.	n.a.	n.a.	salmon_0009
CK_00002903	salmon	salmon_0009	salmon_0001	salmon_0004	salmon_0002	n.a.	salmon_0002	n.a.	salmon_0001	salmon_0003	salmon_0002	salmon_0045	n.a.	n.a.	n.a.	n.a.	n.a.	n.a.	n.a.	n.a.	n.a.	n.a.	n.a.	n.a.	n.a.	n.a.	salmon_0006	n.a.	salmon_0010	n.a.	salmon_0012	n.a.	n.a.	n.a.	n.a.	salmon_0002	n.a.	n.a.	n.a.	salmon_0012	n.a.	n.a.	salmon_0013	salmon_0033	n.a.	salmon_0001	salmon_0014	n.a.	salmon_0025
CK_00047432	salmon	salmon_0009	salmon_0015	salmon_0041	salmon_0013	salmon_0031	salmon_0035	salmon_0022	salmon_0035	salmon_0001	n.a.	salmon_0021	n.a.	n.a.	n.a.	n.a.	n.a.	n.a.	salmon_0030	n.a.	salmon_0025	salmon_0022	n.a.	n.a.	salmon_0036	n.a.	salmon_0030	salmon_0020	salmon_0007	n.a.	salmon_0019	n.a.	n.a.	n.a.	n.a.	salmon_0019	salmon_0047	salmon_0018	n.a.	salmon_0019	n.a.	salmon_0023	salmon_0014	salmon_0014	n.a.	salmon_0015	salmon_0021	n.a.	n.a.
CK_00002098	salmon	salmon_0009	salmon_0001	salmon_0004	salmon_0002	salmon_0033	salmon_0002	salmon_0036	salmon_0001	salmon_0003	salmon_0002	n.a.	n.a.	n.a.	n.a.	n.a.	n.a.	n.a.	n.a.	n.a.	n.a.	n.a.	n.a.	n.a.	n.a.	n.a.	salmon_0006	n.a.	n.a.	salmon_0020	salmon_0012	salmon_0011	n.a.	n.a.	n.a.	salmon_0002	salmon_0010	n.a.	n.a.	salmon_0012	n.a.	salmon_0030	salmon_0013	n.a.	n.a.	n.a.	n.a.	n.a.	salmon_0009
CK_00057342	salmon	salmon_0009	salmon_0022	salmon_0016	salmon_0017	n.a.	salmon_0011	n.a.	salmon_0008	salmon_0002	salmon_0001	n.a.	n.a.	n.a.	n.a.	n.a.	n.a.	n.a.	salmon_0016	salmon_0004	n.a.	salmon_0004	n.a.	n.a.	salmon_0004	n.a.	salmon_0010	salmon_0001	salmon_0025	n.a.	n.a.	n.a.	n.a.	n.a.	n.a.	salmon_0002	salmon_0005	salmon_0015	n.a.	salmon_0005	n.a.	salmon_0009	salmon_0007	salmon_0001	n.a.	n.a.	n.a.	n.a.	salmon_0007
CK_00048408	salmon	salmon_0009	salmon_0001	salmon_0026	salmon_0014	salmon_0018	salmon_0004	salmon_0032	salmon_0009	salmon_0011	salmon_0009	salmon_0003	salmon_0013	salmon_0012	n.a.	salmon_0008	salmon_0002	salmon_0015	salmon_0012	salmon_0034	salmon_0004	n.a.	n.a.	salmon_0010	salmon_0005	salmon_0001	salmon_0001	salmon_0002	salmon_0005	salmon_0016	n.a.	n.a.	salmon_0011	salmon_0001	salmon_0003	salmon_0002	n.a.	salmon_0031	salmon_0023	n.a.	salmon_0009	n.a.	salmon_0014	salmon_0008	n.a.	salmon_0034	salmon_0037	salmon_0016	n.a.
CK_00002251	salmon	salmon_0009	salmon_0001	salmon_0004	salmon_0002	salmon_0033	salmon_0002	salmon_0036	salmon_0001	salmon_0003	salmon_0002	n.a.	n.a.	n.a.	n.a.	n.a.	n.a.	n.a.	n.a.	n.a.	n.a.	n.a.	n.a.	n.a.	n.a.	n.a.	salmon_0006	n.a.	salmon_0007	salmon_0020	salmon_0012	salmon_0011	n.a.	n.a.	n.a.	salmon_0002	salmon_0002	n.a.	n.a.	salmon_0012	n.a.	salmon_0002	salmon_0013	n.a.	n.a.	n.a.	n.a.	n.a.	salmon_0009
CK_00002162	salmon	salmon_0009	salmon_0022	salmon_0016	salmon_0017	n.a.	salmon_0011	n.a.	salmon_0008	salmon_0002	salmon_0001	salmon_0004	n.a.	n.a.	n.a.	n.a.	salmon_0016	n.a.	salmon_0016	salmon_0004	salmon_0021	salmon_0004	n.a.	n.a.	salmon_0004	n.a.	salmon_0010	salmon_0007	salmon_0014	n.a.	salmon_0026	n.a.	n.a.	n.a.	n.a.	salmon_0002	salmon_0005	salmon_0015	n.a.	salmon_0005	n.a.	salmon_0009	salmon_0007	salmon_0001	n.a.	n.a.	n.a.	n.a.	n.a.
CK_00040245	salmon	salmon_0009	n.a.	n.a.	n.a.	n.a.	n.a.	n.a.	n.a.	n.a.	n.a.	n.a.	n.a.	n.a.	n.a.	n.a.	n.a.	n.a.	n.a.	n.a.	n.a.	n.a.	n.a.	n.a.	n.a.	n.a.	n.a.	n.a.	n.a.	n.a.	n.a.	n.a.	n.a.	n.a.	n.a.	n.a.	n.a.	n.a.	n.a.	n.a.	n.a.	n.a.	n.a.	n.a.	n.a.	n.a.	n.a.	n.a.	n.a.
CK_00041989	salmon	salmon_0010	n.a.	n.a.	n.a.	n.a.	n.a.	n.a.	n.a.	n.a.	n.a.	n.a.	n.a.	n.a.	n.a.	n.a.	n.a.	n.a.	n.a.	n.a.	n.a.	n.a.	n.a.	n.a.	n.a.	n.a.	n.a.	n.a.	n.a.	n.a.	n.a.	n.a.	n.a.	n.a.	n.a.	n.a.	n.a.	n.a.	n.a.	n.a.	n.a.	n.a.	n.a.	n.a.	n.a.	n.a.	n.a.	n.a.	n.a.
CK_00041573	salmon	salmon_0010	n.a.	n.a.	salmon_0050	n.a.	salmon_0005	n.a.	n.a.	n.a.	n.a.	salmon_0046	n.a.	n.a.	n.a.	n.a.	n.a.	n.a.	n.a.	n.a.	n.a.	salmon_0023	n.a.	n.a.	salmon_0024	n.a.	n.a.	n.a.	n.a.	n.a.	salmon_0018	n.a.	n.a.	n.a.	n.a.	salmon_0043	salmon_0001	n.a.	n.a.	salmon_0031	n.a.	salmon_0024	n.a.	salmon_0051	n.a.	salmon_0030	n.a.	n.a.	salmon_0026
CK_00006317	salmon	salmon_0010	n.a.	n.a.	n.a.	n.a.	n.a.	n.a.	n.a.	n.a.	n.a.	n.a.	n.a.	n.a.	n.a.	n.a.	n.a.	n.a.	n.a.	salmon_0042	salmon_0043	n.a.	salmon_0038	n.a.	n.a.	n.a.	n.a.	n.a.	n.a.	n.a.	n.a.	n.a.	n.a.	n.a.	n.a.	salmon_0002	n.a.	n.a.	n.a.	n.a.	n.a.	n.a.	n.a.	n.a.	n.a.	salmon_0002	n.a.	n.a.	n.a.
CK_00055589	salmon	salmon_0011	salmon_0005	salmon_0024	n.a.	n.a.	salmon_0001	n.a.	salmon_0004	salmon_0002	n.a.	salmon_0039	n.a.	n.a.	n.a.	salmon_0017	n.a.	n.a.	n.a.	n.a.	n.a.	n.a.	n.a.	salmon_0029	salmon_0041	n.a.	salmon_0038	n.a.	n.a.	n.a.	n.a.	n.a.	n.a.	salmon_0005	n.a.	salmon_0001	n.a.	n.a.	n.a.	n.a.	salmon_0019	n.a.	n.a.	n.a.	n.a.	salmon_0001	n.a.	n.a.	n.a.
CK_00001706	salmon	salmon_0011	salmon_0024	salmon_0019	salmon_0009	n.a.	salmon_0040	n.a.	salmon_0018	salmon_0026	n.a.	salmon_0038	n.a.	n.a.	n.a.	n.a.	n.a.	n.a.	salmon_0001	n.a.	n.a.	salmon_0018	n.a.	n.a.	salmon_0034	n.a.	salmon_0003	n.a.	n.a.	n.a.	n.a.	n.a.	salmon_0006	salmon_0012	n.a.	salmon_0029	salmon_0032	salmon_0043	n.a.	n.a.	n.a.	n.a.	n.a.	n.a.	n.a.	salmon_0031	salmon_0007	n.a.	salmon_0013
CK_00053945	salmon	salmon_0011	salmon_0005	salmon_0024	salmon_0036	n.a.	salmon_0001	n.a.	salmon_0004	salmon_0002	n.a.	n.a.	n.a.	n.a.	n.a.	salmon_0004	n.a.	salmon_0012	n.a.	n.a.	salmon_0030	n.a.	salmon_0011	salmon_0027	salmon_0041	salmon_0026	n.a.	n.a.	salmon_0035	n.a.	n.a.	n.a.	n.a.	salmon_0005	n.a.	salmon_0001	n.a.	n.a.	n.a.	n.a.	salmon_0019	n.a.	n.a.	n.a.	n.a.	salmon_0001	salmon_0022	n.a.	n.a.
CK_00001590	salmon	salmon_0012	n.a.	n.a.	n.a.	n.a.	salmon_0001	n.a.	n.a.	n.a.	salmon_0011	n.a.	n.a.	n.a.	n.a.	n.a.	n.a.	n.a.	n.a.	n.a.	salmon_0023	n.a.	n.a.	n.a.	salmon_0013	n.a.	n.a.	salmon_0018	n.a.	n.a.	n.a.	salmon_0002	salmon_0019	salmon_0022	n.a.	n.a.	n.a.	salmon_0004	n.a.	n.a.	salmon_0006	n.a.	salmon_0003	n.a.	salmon_0003	n.a.	salmon_0040	n.a.	n.a.
CK_00054854	salmon	salmon_0012	n.a.	n.a.	n.a.	n.a.	n.a.	n.a.	salmon_0006	n.a.	n.a.	n.a.	n.a.	n.a.	n.a.	n.a.	n.a.	n.a.	n.a.	salmon_0042	salmon_0043	n.a.	n.a.	n.a.	n.a.	n.a.	n.a.	n.a.	n.a.	n.a.	n.a.	n.a.	n.a.	n.a.	n.a.	n.a.	n.a.	n.a.	n.a.	n.a.	n.a.	n.a.	n.a.	n.a.	n.a.	salmon_0002	n.a.	n.a.	n.a.
CK_00044954	salmon	salmon_0012	n.a.	n.a.	salmon_0007	n.a.	n.a.	n.a.	n.a.	n.a.	n.a.	n.a.	n.a.	n.a.	n.a.	n.a.	n.a.	n.a.	n.a.	salmon_0033	salmon_0003	n.a.	n.a.	n.a.	salmon_0010	n.a.	n.a.	n.a.	n.a.	n.a.	n.a.	n.a.	n.a.	n.a.	n.a.	n.a.	n.a.	salmon_0005	n.a.	salmon_0011	n.a.	n.a.	n.a.	n.a.	n.a.	salmon_0001	n.a.	n.a.	n.a.
CK_00001825	salmon	salmon_0013	n.a.	n.a.	salmon_0048	salmon_0061	salmon_0046	salmon_0019	n.a.	n.a.	n.a.	n.a.	n.a.	n.a.	n.a.	n.a.	salmon_0026	salmon_0020	n.a.	n.a.	n.a.	n.a.	salmon_0017	n.a.	n.a.	salmon_0035	n.a.	n.a.	salmon_0037	n.a.	salmon_0001	n.a.	salmon_0010	salmon_0018	salmon_0012	salmon_0041	salmon_0015	n.a.	salmon_0018	salmon_0044	salmon_0024	salmon_0042	salmon_0027	salmon_0060	salmon_0010	n.a.	salmon_0040	salmon_0018	salmon_0027
CK_00001894	salmon	salmon_0013	n.a.	n.a.	salmon_0048	salmon_0061	salmon_0046	salmon_0019	n.a.	n.a.	n.a.	n.a.	n.a.	n.a.	n.a.	n.a.	salmon_0026	salmon_0020	n.a.	n.a.	n.a.	n.a.	salmon_0017	n.a.	n.a.	salmon_0035	n.a.	salmon_0018	salmon_0037	n.a.	salmon_0001	n.a.	salmon_0010	salmon_0018	salmon_0012	salmon_0041	salmon_0015	n.a.	salmon_0018	salmon_0044	salmon_0024	salmon_0042	salmon_0027	salmon_0060	salmon_0010	n.a.	salmon_0040	salmon_0018	salmon_0027
CK_00001842	salmon	salmon_0014	salmon_0053	salmon_0048	n.a.	n.a.	salmon_0054	n.a.	salmon_0022	salmon_0015	salmon_0040	n.a.	n.a.	n.a.	n.a.	n.a.	n.a.	salmon_0010	n.a.	salmon_0017	salmon_0029	salmon_0017	n.a.	n.a.	salmon_0031	n.a.	salmon_0035	salmon_0034	salmon_0021	salmon_0009	salmon_0009	salmon_0009	n.a.	n.a.	salmon_0008	salmon_0016	salmon_0053	salmon_0034	n.a.	salmon_0021	n.a.	salmon_0007	salmon_0017	salmon_0019	n.a.	salmon_0004	salmon_0036	n.a.	salmon_0024
CK_00002125	salmon	salmon_0014	salmon_0053	salmon_0048	n.a.	salmon_0024	salmon_0054	salmon_0026	salmon_0022	salmon_0015	salmon_0040	n.a.	n.a.	n.a.	n.a.	n.a.	n.a.	salmon_0010	n.a.	salmon_0017	salmon_0029	salmon_0017	n.a.	n.a.	salmon_0031	n.a.	salmon_0035	salmon_0034	salmon_0021	salmon_0009	salmon_0009	salmon_0009	n.a.	n.a.	salmon_0008	salmon_0016	salmon_0053	salmon_0034	n.a.	salmon_0021	n.a.	salmon_0007	salmon_0017	salmon_0019	n.a.	salmon_0004	salmon_0036	n.a.	salmon_0024
CK_00001761	salmon	salmon_0015	salmon_0025	salmon_0023	salmon_0039	salmon_0011	salmon_0032	salmon_0018	salmon_0014	salmon_0034	n.a.	salmon_0012	salmon_0005	salmon_0021	salmon_0001	salmon_0003	salmon_0005	salmon_0004	salmon_0021	salmon_0037	salmon_0040	salmon_0015	salmon_0029	salmon_0016	salmon_0027	n.a.	salmon_0014	n.a.	salmon_0015	n.a.	salmon_0033	n.a.	salmon_0001	salmon_0019	salmon_0007	salmon_0038	salmon_0018	salmon_0010	salmon_0009	salmon_0047	salmon_0001	salmon_0003	salmon_0044	salmon_0045	salmon_0007	salmon_0002	n.a.	salmon_0024	n.a.
CK_00002915	salmon	salmon_0015	salmon_0025	salmon_0023	salmon_0039	n.a.	salmon_0032	n.a.	salmon_0014	salmon_0034	salmon_0033	salmon_0012	n.a.	n.a.	salmon_0001	n.a.	salmon_0005	n.a.	salmon_0021	salmon_0023	salmon_0001	salmon_0015	n.a.	n.a.	salmon_0027	n.a.	salmon_0014	n.a.	n.a.	n.a.	n.a.	n.a.	n.a.	n.a.	n.a.	salmon_0038	salmon_0018	salmon_0010	n.a.	salmon_0047	n.a.	salmon_0003	salmon_0044	salmon_0045	n.a.	salmon_0002	n.a.	n.a.	n.a.
CK_00001837	salmon	salmon_0015	salmon_0025	salmon_0023	salmon_0039	salmon_0011	salmon_0032	salmon_0018	salmon_0014	salmon_0034	salmon_0033	salmon_0012	salmon_0005	salmon_0021	salmon_0001	salmon_0003	salmon_0005	salmon_0004	salmon_0021	salmon_0037	salmon_0040	salmon_0015	salmon_0029	salmon_0016	salmon_0027	n.a.	salmon_0014	n.a.	salmon_0015	n.a.	salmon_0033	n.a.	salmon_0001	salmon_0019	salmon_0007	salmon_0038	salmon_0018	salmon_0010	salmon_0009	salmon_0047	salmon_0001	salmon_0003	salmon_0044	salmon_0045	n.a.	salmon_0002	n.a.	salmon_0024	n.a.
CK_00002891	salmon	salmon_0016	salmon_0042	salmon_0053	salmon_0007	n.a.	salmon_0001	n.a.	salmon_0003	n.a.	salmon_0004	salmon_0029	n.a.	n.a.	n.a.	n.a.	n.a.	n.a.	salmon_0006	n.a.	n.a.	salmon_0010	n.a.	n.a.	n.a.	n.a.	salmon_0003	n.a.	salmon_0017	n.a.	n.a.	n.a.	n.a.	n.a.	n.a.	salmon_0002	salmon_0020	n.a.	n.a.	salmon_0022	n.a.	salmon_0033	salmon_0007	salmon_0023	n.a.	salmon_0010	salmon_0012	n.a.	salmon_0010
CK_00035928	salmon	salmon_0016	salmon_0023	salmon_0024	salmon_0007	salmon_0041	salmon_0004	salmon_0065	n.a.	salmon_0002	n.a.	n.a.	n.a.	n.a.	n.a.	salmon_0015	salmon_0028	n.a.	n.a.	n.a.	n.a.	n.a.	n.a.	salmon_0012	n.a.	n.a.	salmon_0003	n.a.	n.a.	n.a.	n.a.	n.a.	n.a.	n.a.	n.a.	n.a.	n.a.	n.a.	n.a.	n.a.	n.a.	n.a.	salmon_0007	n.a.	n.a.	salmon_0001	n.a.	n.a.	n.a.
CK_00001715	salmon	salmon_0016	salmon_0038	salmon_0038	salmon_0049	salmon_0057	salmon_0008	salmon_0003	salmon_0020	salmon_0029	salmon_0005	n.a.	salmon_0009	salmon_0019	n.a.	salmon_0012	n.a.	n.a.	salmon_0006	salmon_0012	salmon_0014	salmon_0009	salmon_0005	salmon_0007	salmon_0026	n.a.	salmon_0005	salmon_0004	salmon_0017	salmon_0013	salmon_0010	salmon_0003	n.a.	n.a.	salmon_0010	salmon_0002	salmon_0030	salmon_0026	salmon_0014	salmon_0022	n.a.	salmon_0027	salmon_0007	salmon_0023	n.a.	salmon_0029	salmon_0012	salmon_0013	salmon_0028
CK_00004620	salmon	salmon_0016	n.a.	n.a.	salmon_0003	salmon_0032	salmon_0001	salmon_0038	n.a.	n.a.	n.a.	salmon_0040	n.a.	n.a.	n.a.	n.a.	n.a.	n.a.	n.a.	n.a.	n.a.	n.a.	n.a.	n.a.	n.a.	n.a.	n.a.	salmon_0026	salmon_0017	n.a.	n.a.	n.a.	n.a.	n.a.	n.a.	n.a.	n.a.	n.a.	n.a.	salmon_0026	n.a.	n.a.	salmon_0007	salmon_0065	n.a.	salmon_0025	n.a.	n.a.	n.a.
CK_00043712	salmon	salmon_0016	n.a.	n.a.	salmon_0054	salmon_0006	salmon_0055	salmon_0044	n.a.	n.a.	n.a.	n.a.	salmon_0020	salmon_0024	n.a.	salmon_0013	n.a.	n.a.	salmon_0003	n.a.	n.a.	n.a.	salmon_0001	salmon_0014	n.a.	n.a.	n.a.	n.a.	salmon_0017	n.a.	n.a.	n.a.	n.a.	n.a.	salmon_0003	n.a.	n.a.	n.a.	salmon_0002	salmon_0010	n.a.	n.a.	salmon_0007	salmon_0025	n.a.	salmon_0045	n.a.	n.a.	n.a.
CK_00004989	salmon	salmon_0016	salmon_0001	salmon_0004	salmon_0002	salmon_0057	salmon_0002	salmon_0003	salmon_0001	salmon_0003	salmon_0002	n.a.	n.a.	n.a.	n.a.	n.a.	n.a.	n.a.	n.a.	n.a.	n.a.	n.a.	n.a.	n.a.	n.a.	n.a.	salmon_0006	n.a.	n.a.	n.a.	salmon_0012	n.a.	n.a.	n.a.	salmon_0003	salmon_0002	n.a.	n.a.	n.a.	salmon_0012	n.a.	n.a.	salmon_0007	n.a.	n.a.	n.a.	salmon_0014	n.a.	n.a.
CK_00045634	salmon	salmon_0016	n.a.	n.a.	n.a.	n.a.	salmon_0001	n.a.	n.a.	n.a.	n.a.	salmon_0018	n.a.	n.a.	n.a.	n.a.	salmon_0001	n.a.	salmon_0033	n.a.	n.a.	n.a.	n.a.	n.a.	n.a.	n.a.	salmon_0019	n.a.	n.a.	n.a.	n.a.	n.a.	n.a.	n.a.	n.a.	n.a.	n.a.	n.a.	n.a.	salmon_0012	n.a.	n.a.	salmon_0007	salmon_0033	n.a.	n.a.	n.a.	salmon_0001	n.a.
CK_00039117	salmon	salmon_0016	salmon_0028	salmon_0040	salmon_0018	salmon_0009	salmon_0019	salmon_0017	salmon_0039	salmon_0039	n.a.	salmon_0014	n.a.	n.a.	n.a.	n.a.	n.a.	n.a.	n.a.	n.a.	n.a.	salmon_0005	n.a.	n.a.	n.a.	n.a.	salmon_0018	n.a.	salmon_0017	n.a.	salmon_0023	n.a.	n.a.	n.a.	n.a.	salmon_0005	salmon_0021	n.a.	n.a.	n.a.	n.a.	salmon_0025	salmon_0007	salmon_0006	n.a.	salmon_0022	salmon_0026	salmon_0010	salmon_0020
CK_00049937	salmon	salmon_0016	salmon_0013	salmon_0024	salmon_0018	n.a.	salmon_0019	salmon_0017	salmon_0004	salmon_0022	n.a.	n.a.	n.a.	n.a.	n.a.	n.a.	n.a.	n.a.	n.a.	n.a.	n.a.	n.a.	salmon_0020	salmon_0006	n.a.	salmon_0025	salmon_0003	n.a.	salmon_0017	n.a.	n.a.	n.a.	n.a.	n.a.	n.a.	salmon_0005	n.a.	n.a.	salmon_0004	salmon_0013	n.a.	salmon_0044	salmon_0007	salmon_0006	n.a.	salmon_0022	salmon_0026	n.a.	n.a.
CK_00039939	salmon	salmon_0016	salmon_0001	salmon_0026	salmon_0017	salmon_0006	salmon_0011	salmon_0044	salmon_0002	salmon_0011	salmon_0006	salmon_0004	salmon_0006	salmon_0007	n.a.	salmon_0022	n.a.	salmon_0018	salmon_0001	salmon_0018	n.a.	n.a.	salmon_0020	salmon_0006	salmon_0028	n.a.	salmon_0006	n.a.	salmon_0017	salmon_0022	n.a.	salmon_0013	salmon_0011	salmon_0001	salmon_0016	salmon_0002	salmon_0004	salmon_0020	salmon_0004	salmon_0005	salmon_0009	salmon_0004	salmon_0007	salmon_0001	salmon_0014	salmon_0003	n.a.	n.a.	n.a.
CK_00054514	salmon	salmon_0016	n.a.	salmon_0047	salmon_0007	n.a.	salmon_0001	n.a.	n.a.	n.a.	n.a.	n.a.	n.a.	n.a.	n.a.	n.a.	salmon_0030	n.a.	n.a.	salmon_0018	n.a.	n.a.	n.a.	n.a.	salmon_0007	n.a.	n.a.	n.a.	n.a.	n.a.	n.a.	n.a.	n.a.	n.a.	n.a.	salmon_0002	n.a.	salmon_0015	n.a.	salmon_0022	n.a.	n.a.	salmon_0007	salmon_0023	n.a.	salmon_0010	n.a.	salmon_0023	n.a.
CK_00006250	salmon	salmon_0016	n.a.	n.a.	salmon_0008	n.a.	salmon_0004	n.a.	n.a.	n.a.	n.a.	n.a.	n.a.	n.a.	n.a.	n.a.	n.a.	n.a.	n.a.	n.a.	n.a.	n.a.	n.a.	n.a.	n.a.	n.a.	n.a.	n.a.	n.a.	n.a.	n.a.	n.a.	n.a.	n.a.	n.a.	salmon_0012	n.a.	n.a.	n.a.	n.a.	n.a.	n.a.	salmon_0007	salmon_0007	n.a.	salmon_0001	salmon_0013	n.a.	n.a.
CK_00001913	salmon	salmon_0016	n.a.	salmon_0036	salmon_0002	salmon_0018	salmon_0002	salmon_0032	n.a.	n.a.	n.a.	salmon_0018	salmon_0013	salmon_0012	n.a.	salmon_0008	n.a.	n.a.	n.a.	salmon_0002	n.a.	n.a.	salmon_0031	salmon_0010	salmon_0012	salmon_0006	n.a.	n.a.	salmon_0017	n.a.	n.a.	n.a.	n.a.	n.a.	salmon_0009	salmon_0002	salmon_0016	salmon_0002	salmon_0023	salmon_0012	n.a.	salmon_0040	salmon_0007	salmon_0033	n.a.	n.a.	n.a.	salmon_0009	n.a.
CK_00053561	salmon	salmon_0017	n.a.	n.a.	salmon_0029	salmon_0009	salmon_0019	salmon_0017	n.a.	n.a.	salmon_0015	salmon_0014	n.a.	salmon_0005	n.a.	n.a.	salmon_0007	salmon_0019	n.a.	n.a.	salmon_0003	salmon_0005	salmon_0007	n.a.	salmon_0010	salmon_0015	salmon_0006	n.a.	salmon_0018	n.a.	salmon_0014	n.a.	n.a.	n.a.	salmon_0015	salmon_0005	n.a.	salmon_0005	n.a.	salmon_0013	n.a.	salmon_0025	salmon_0009	salmon_0006	n.a.	n.a.	salmon_0026	n.a.	salmon_0020
CK_00001776	salmon	salmon_0017	n.a.	n.a.	salmon_0029	salmon_0009	salmon_0019	salmon_0017	n.a.	n.a.	salmon_0015	salmon_0014	n.a.	salmon_0005	n.a.	n.a.	salmon_0007	n.a.	n.a.	n.a.	salmon_0003	salmon_0005	salmon_0008	n.a.	salmon_0010	salmon_0015	salmon_0006	n.a.	salmon_0018	n.a.	salmon_0014	n.a.	n.a.	n.a.	salmon_0015	salmon_0005	n.a.	salmon_0005	n.a.	salmon_0013	n.a.	salmon_0025	salmon_0009	salmon_0006	n.a.	n.a.	salmon_0026	n.a.	salmon_0020
CK_00001777	salmon	salmon_0017	n.a.	n.a.	salmon_0029	salmon_0009	salmon_0019	salmon_0017	n.a.	n.a.	salmon_0015	salmon_0014	n.a.	salmon_0005	n.a.	n.a.	salmon_0007	salmon_0019	n.a.	n.a.	salmon_0003	salmon_0005	salmon_0007	n.a.	salmon_0010	salmon_0015	salmon_0006	n.a.	salmon_0018	n.a.	salmon_0014	n.a.	n.a.	n.a.	n.a.	salmon_0005	n.a.	salmon_0005	n.a.	salmon_0013	n.a.	salmon_0025	salmon_0009	salmon_0006	n.a.	n.a.	salmon_0026	n.a.	salmon_0020
CK_00054661	salmon	salmon_0017	salmon_0028	salmon_0040	salmon_0018	n.a.	salmon_0019	n.a.	salmon_0039	salmon_0039	salmon_0024	salmon_0014	salmon_0022	salmon_0020	n.a.	n.a.	n.a.	n.a.	n.a.	salmon_0021	salmon_0007	salmon_0005	salmon_0018	n.a.	salmon_0010	n.a.	salmon_0018	n.a.	salmon_0018	n.a.	salmon_0023	salmon_0001	n.a.	n.a.	n.a.	salmon_0005	salmon_0021	salmon_0005	salmon_0007	salmon_0013	salmon_0021	salmon_0025	salmon_0009	salmon_0006	salmon_0009	salmon_0022	n.a.	salmon_0010	salmon_0020
CK_00001368	salmon	salmon_0018	salmon_0014	salmon_0035	salmon_0028	salmon_0040	salmon_0033	salmon_0042	salmon_0042	salmon_0027	n.a.	salmon_0021	salmon_0024	salmon_0009	n.a.	salmon_0007	n.a.	salmon_0022	salmon_0015	n.a.	salmon_0020	n.a.	salmon_0026	salmon_0001	salmon_0045	salmon_0018	salmon_0009	n.a.	n.a.	n.a.	salmon_0003	n.a.	salmon_0014	salmon_0008	salmon_0027	salmon_0021	salmon_0023	salmon_0021	salmon_0025	salmon_0029	salmon_0011	salmon_0023	salmon_0015	salmon_0063	n.a.	salmon_0016	salmon_0029	n.a.	n.a.
CK_00001369	salmon	salmon_0018	salmon_0014	salmon_0035	salmon_0028	salmon_0040	salmon_0033	salmon_0042	salmon_0042	salmon_0027	salmon_0042	salmon_0021	salmon_0024	salmon_0009	n.a.	salmon_0007	salmon_0036	salmon_0022	salmon_0015	n.a.	salmon_0020	n.a.	salmon_0026	salmon_0001	salmon_0045	salmon_0018	salmon_0009	salmon_0028	n.a.	n.a.	salmon_0003	n.a.	salmon_0014	salmon_0008	salmon_0027	salmon_0021	salmon_0023	salmon_0021	salmon_0025	salmon_0029	salmon_0011	salmon_0023	salmon_0015	salmon_0063	n.a.	salmon_0016	salmon_0029	n.a.	n.a.
CK_00001370	salmon	salmon_0018	salmon_0014	salmon_0035	salmon_0028	salmon_0040	salmon_0033	salmon_0042	salmon_0042	salmon_0027	salmon_0042	salmon_0021	salmon_0024	salmon_0009	n.a.	salmon_0007	salmon_0036	salmon_0022	salmon_0015	n.a.	salmon_0020	n.a.	salmon_0026	salmon_0001	salmon_0045	salmon_0018	salmon_0009	salmon_0028	n.a.	salmon_0023	salmon_0003	n.a.	salmon_0014	salmon_0008	salmon_0027	salmon_0021	salmon_0023	salmon_0021	salmon_0025	salmon_0029	salmon_0011	salmon_0023	salmon_0015	salmon_0063	n.a.	salmon_0016	salmon_0029	n.a.	n.a.
CK_00051795	salmon	salmon_0018	n.a.	n.a.	salmon_0028	salmon_0019	salmon_0033	salmon_0043	salmon_0042	salmon_0027	n.a.	salmon_0021	n.a.	n.a.	n.a.	n.a.	n.a.	n.a.	n.a.	n.a.	n.a.	n.a.	n.a.	n.a.	n.a.	salmon_0016	salmon_0009	n.a.	n.a.	n.a.	n.a.	n.a.	salmon_0004	salmon_0016	n.a.	n.a.	salmon_0023	n.a.	salmon_0005	salmon_0029	salmon_0017	salmon_0023	salmon_0015	n.a.	n.a.	salmon_0016	salmon_0029	n.a.	n.a.
CK_00041492	salmon	salmon_0019	n.a.	salmon_0008	n.a.	n.a.	n.a.	n.a.	n.a.	n.a.	n.a.	n.a.	salmon_0010	n.a.	n.a.	n.a.	salmon_0018	n.a.	n.a.	n.a.	n.a.	n.a.	n.a.	n.a.	n.a.	n.a.	n.a.	n.a.	n.a.	n.a.	n.a.	n.a.	n.a.	n.a.	n.a.	salmon_0002	n.a.	salmon_0033	n.a.	n.a.	n.a.	salmon_0018	n.a.	n.a.	n.a.	n.a.	n.a.	n.a.	n.a.
CK_00001920	salmon	salmon_0019	n.a.	salmon_0036	n.a.	salmon_0020	salmon_0004	salmon_0001	n.a.	n.a.	n.a.	salmon_0006	n.a.	n.a.	n.a.	n.a.	n.a.	n.a.	n.a.	salmon_0010	salmon_0012	n.a.	salmon_0015	n.a.	salmon_0011	n.a.	n.a.	n.a.	n.a.	n.a.	n.a.	n.a.	n.a.	n.a.	n.a.	salmon_0002	salmon_0005	salmon_0002	n.a.	salmon_0004	n.a.	salmon_0009	salmon_0042	n.a.	n.a.	salmon_0001	n.a.	n.a.	n.a.
CK_00046517	salmon	salmon_0019	n.a.	n.a.	salmon_0036	n.a.	n.a.	n.a.	n.a.	n.a.	n.a.	n.a.	n.a.	n.a.	n.a.	n.a.	n.a.	n.a.	n.a.	n.a.	n.a.	n.a.	n.a.	n.a.	n.a.	n.a.	n.a.	n.a.	n.a.	n.a.	n.a.	n.a.	n.a.	n.a.	n.a.	n.a.	n.a.	n.a.	n.a.	n.a.	n.a.	n.a.	n.a.	n.a.	n.a.	salmon_0001	n.a.	n.a.	n.a.
CK_00006264	salmon	salmon_0019	n.a.	n.a.	n.a.	n.a.	salmon_0004	n.a.	salmon_0004	n.a.	n.a.	salmon_0006	n.a.	n.a.	n.a.	n.a.	n.a.	n.a.	n.a.	n.a.	n.a.	n.a.	n.a.	n.a.	n.a.	n.a.	n.a.	n.a.	n.a.	n.a.	n.a.	n.a.	n.a.	n.a.	n.a.	salmon_0002	n.a.	n.a.	n.a.	salmon_0004	n.a.	n.a.	n.a.	salmon_0010	n.a.	salmon_0001	salmon_0023	n.a.	n.a.
CK_00038667	salmon	salmon_0019	n.a.	n.a.	salmon_0021	n.a.	salmon_0012	n.a.	n.a.	n.a.	n.a.	salmon_0002	n.a.	n.a.	n.a.	n.a.	salmon_0021	n.a.	salmon_0018	n.a.	n.a.	n.a.	n.a.	n.a.	n.a.	n.a.	n.a.	n.a.	n.a.	n.a.	n.a.	n.a.	n.a.	n.a.	n.a.	n.a.	n.a.	n.a.	n.a.	n.a.	n.a.	n.a.	n.a.	n.a.	n.a.	salmon_0012	n.a.	n.a.	n.a.
CK_00006173	salmon	salmon_0019	n.a.	n.a.	n.a.	salmon_0027	salmon_0001	salmon_0007	salmon_0007	n.a.	n.a.	salmon_0030	n.a.	n.a.	n.a.	n.a.	n.a.	n.a.	n.a.	n.a.	n.a.	n.a.	n.a.	n.a.	n.a.	n.a.	n.a.	n.a.	n.a.	n.a.	n.a.	n.a.	n.a.	n.a.	n.a.	salmon_0001	n.a.	n.a.	n.a.	n.a.	n.a.	n.a.	n.a.	n.a.	n.a.	n.a.	n.a.	n.a.	n.a.
CK_00045552	salmon	salmon_0019	n.a.	n.a.	salmon_0007	n.a.	salmon_0004	n.a.	n.a.	n.a.	n.a.	n.a.	n.a.	n.a.	n.a.	n.a.	salmon_0021	n.a.	salmon_0018	n.a.	n.a.	n.a.	n.a.	n.a.	n.a.	n.a.	n.a.	n.a.	n.a.	n.a.	n.a.	n.a.	n.a.	n.a.	n.a.	n.a.	n.a.	n.a.	n.a.	n.a.	n.a.	n.a.	n.a.	n.a.	n.a.	salmon_0001	n.a.	n.a.	n.a.
CK_00039841	salmon	salmon_0019	n.a.	n.a.	n.a.	n.a.	n.a.	n.a.	n.a.	n.a.	n.a.	n.a.	n.a.	n.a.	n.a.	n.a.	n.a.	n.a.	n.a.	n.a.	n.a.	n.a.	n.a.	n.a.	n.a.	n.a.	n.a.	n.a.	n.a.	n.a.	n.a.	n.a.	n.a.	n.a.	n.a.	n.a.	n.a.	n.a.	n.a.	n.a.	n.a.	n.a.	n.a.	n.a.	n.a.	n.a.	n.a.	n.a.	n.a.
CK_00001694	salmon	salmon_0019	n.a.	n.a.	salmon_0025	salmon_0039	salmon_0029	salmon_0031	n.a.	n.a.	n.a.	salmon_0050	n.a.	n.a.	n.a.	n.a.	n.a.	n.a.	n.a.	n.a.	n.a.	n.a.	n.a.	n.a.	salmon_0047	n.a.	n.a.	n.a.	n.a.	n.a.	n.a.	n.a.	n.a.	salmon_0014	n.a.	n.a.	n.a.	salmon_0045	n.a.	n.a.	salmon_0002	salmon_0044	salmon_0042	n.a.	n.a.	salmon_0023	n.a.	n.a.	salmon_0001
CK_00043632	salmon	salmon_0019	salmon_0024	salmon_0019	salmon_0009	n.a.	salmon_0040	n.a.	salmon_0018	n.a.	n.a.	n.a.	n.a.	n.a.	n.a.	n.a.	n.a.	n.a.	n.a.	n.a.	n.a.	salmon_0018	n.a.	n.a.	salmon_0034	n.a.	n.a.	salmon_0003	salmon_0004	n.a.	n.a.	n.a.	salmon_0006	salmon_0012	n.a.	salmon_0029	n.a.	n.a.	n.a.	salmon_0015	n.a.	n.a.	n.a.	n.a.	n.a.	salmon_0031	salmon_0007	salmon_0019	salmon_0013
CK_00043730	salmon	salmon_0019	salmon_0024	salmon_0019	salmon_0009	n.a.	salmon_0040	n.a.	salmon_0018	salmon_0026	n.a.	salmon_0038	n.a.	n.a.	n.a.	n.a.	n.a.	n.a.	salmon_0001	n.a.	n.a.	n.a.	n.a.	n.a.	salmon_0034	n.a.	salmon_0003	salmon_0003	salmon_0004	n.a.	n.a.	n.a.	n.a.	n.a.	n.a.	salmon_0029	n.a.	salmon_0043	n.a.	n.a.	n.a.	n.a.	n.a.	salmon_0027	n.a.	salmon_0031	salmon_0007	salmon_0019	n.a.
CK_00036836	salmon	salmon_0020	salmon_0034	n.a.	n.a.	n.a.	n.a.	n.a.	n.a.	n.a.	salmon_0008	n.a.	n.a.	n.a.	n.a.	n.a.	n.a.	n.a.	n.a.	n.a.	n.a.	salmon_0021	n.a.	n.a.	n.a.	n.a.	n.a.	n.a.	n.a.	n.a.	n.a.	n.a.	n.a.	n.a.	n.a.	salmon_0031	salmon_0007	n.a.	n.a.	n.a.	n.a.	n.a.	n.a.	salmon_0056	n.a.	salmon_0011	n.a.	n.a.	n.a.
CK_00054869	salmon	salmon_0020	n.a.	n.a.	salmon_0008	n.a.	salmon_0004	n.a.	n.a.	n.a.	n.a.	salmon_0006	n.a.	n.a.	n.a.	n.a.	n.a.	n.a.	n.a.	n.a.	n.a.	salmon_0010	n.a.	n.a.	n.a.	n.a.	n.a.	n.a.	salmon_0024	n.a.	n.a.	n.a.	n.a.	n.a.	n.a.	n.a.	n.a.	n.a.	n.a.	n.a.	n.a.	n.a.	salmon_0032	salmon_0007	n.a.	salmon_0001	salmon_0013	n.a.	salmon_0010
CK_00045810	salmon	salmon_0020	salmon_0018	n.a.	salmon_0026	n.a.	salmon_0022	n.a.	n.a.	n.a.	n.a.	salmon_0049	n.a.	n.a.	n.a.	n.a.	n.a.	n.a.	n.a.	n.a.	n.a.	n.a.	n.a.	n.a.	n.a.	n.a.	n.a.	salmon_0024	salmon_0024	n.a.	salmon_0039	n.a.	n.a.	n.a.	n.a.	n.a.	n.a.	n.a.	n.a.	n.a.	n.a.	n.a.	salmon_0032	n.a.	n.a.	salmon_0011	n.a.	n.a.	n.a.
CK_00044838	salmon	salmon_0020	salmon_0001	salmon_0004	salmon_0007	salmon_0011	salmon_0021	salmon_0018	salmon_0001	salmon_0012	salmon_0002	salmon_0008	salmon_0020	salmon_0024	n.a.	salmon_0013	salmon_0013	salmon_0018	salmon_0029	n.a.	salmon_0005	n.a.	salmon_0001	salmon_0014	salmon_0017	salmon_0006	salmon_0013	n.a.	n.a.	n.a.	salmon_0012	n.a.	salmon_0011	salmon_0001	salmon_0016	salmon_0004	n.a.	salmon_0009	salmon_0002	salmon_0012	salmon_0009	salmon_0025	n.a.	salmon_0020	n.a.	salmon_0001	salmon_0014	salmon_0004	salmon_0005
CK_00019843	salmon	salmon_0021	salmon_0005	salmon_0005	salmon_0003	salmon_0010	salmon_0001	salmon_0051	salmon_0004	salmon_0002	n.a.	salmon_0040	salmon_0009	salmon_0019	n.a.	salmon_0012	salmon_0014	n.a.	salmon_0007	n.a.	n.a.	n.a.	salmon_0005	salmon_0007	n.a.	n.a.	salmon_0031	salmon_0026	n.a.	n.a.	n.a.	n.a.	n.a.	n.a.	n.a.	salmon_0002	n.a.	n.a.	salmon_0014	salmon_0026	n.a.	n.a.	salmon_0034	salmon_0009	n.a.	salmon_0025	n.a.	n.a.	n.a.
CK_00002137	salmon	salmon_0021	salmon_0046	salmon_0051	salmon_0019	n.a.	salmon_0042	n.a.	salmon_0007	salmon_0006	n.a.	salmon_0052	n.a.	n.a.	n.a.	n.a.	salmon_0014	n.a.	salmon_0007	n.a.	salmon_0006	salmon_0019	n.a.	n.a.	salmon_0025	n.a.	salmon_0003	salmon_0003	n.a.	n.a.	n.a.	n.a.	n.a.	n.a.	n.a.	salmon_0027	salmon_0041	salmon_0003	n.a.	salmon_0027	n.a.	n.a.	salmon_0034	salmon_0034	n.a.	salmon_0043	salmon_0003	n.a.	salmon_0025
CK_00044011	salmon	salmon_0021	salmon_0046	salmon_0051	salmon_0019	salmon_0008	salmon_0042	salmon_0005	salmon_0007	salmon_0006	n.a.	salmon_0052	n.a.	salmon_0017	n.a.	n.a.	salmon_0014	n.a.	salmon_0007	n.a.	salmon_0006	salmon_0019	salmon_0035	n.a.	salmon_0025	salmon_0021	salmon_0003	salmon_0003	n.a.	n.a.	n.a.	n.a.	salmon_0015	salmon_0013	n.a.	salmon_0027	salmon_0016	salmon_0003	salmon_0001	salmon_0027	salmon_0008	salmon_0040	salmon_0034	salmon_0034	n.a.	salmon_0043	salmon_0003	n.a.	salmon_0025
CK_00002911	salmon	salmon_0022	salmon_0020	salmon_0032	salmon_0005	n.a.	salmon_0023	n.a.	salmon_0017	salmon_0010	n.a.	salmon_0019	n.a.	n.a.	n.a.	n.a.	n.a.	n.a.	n.a.	n.a.	n.a.	salmon_0011	n.a.	n.a.	n.a.	n.a.	salmon_0022	n.a.	salmon_0011	n.a.	n.a.	n.a.	n.a.	n.a.	n.a.	salmon_0039	salmon_0004	n.a.	n.a.	salmon_0017	n.a.	salmon_0004	salmon_0004	salmon_0029	n.a.	salmon_0005	salmon_0001	n.a.	salmon_0019
CK_00001907	salmon	salmon_0022	salmon_0002	salmon_0032	salmon_0005	n.a.	salmon_0023	n.a.	salmon_0017	salmon_0010	salmon_0035	salmon_0019	n.a.	n.a.	salmon_0004	n.a.	salmon_0025	salmon_0003	salmon_0009	salmon_0020	salmon_0002	salmon_0011	n.a.	n.a.	salmon_0003	n.a.	salmon_0022	n.a.	salmon_0011	salmon_0007	salmon_0036	salmon_0010	n.a.	n.a.	salmon_0020	salmon_0039	salmon_0004	salmon_0016	n.a.	salmon_0017	n.a.	salmon_0004	salmon_0004	salmon_0029	n.a.	salmon_0005	salmon_0001	salmon_0012	salmon_0014
CK_00001768	salmon	salmon_0022	salmon_0002	salmon_0032	salmon_0005	n.a.	salmon_0023	n.a.	salmon_0017	salmon_0010	salmon_0035	salmon_0019	n.a.	n.a.	salmon_0004	n.a.	salmon_0025	salmon_0003	salmon_0009	salmon_0020	salmon_0002	salmon_0011	n.a.	n.a.	salmon_0003	n.a.	salmon_0022	n.a.	salmon_0011	salmon_0007	salmon_0036	salmon_0010	n.a.	n.a.	salmon_0020	salmon_0039	salmon_0004	salmon_0016	n.a.	salmon_0017	n.a.	salmon_0004	salmon_0004	salmon_0029	n.a.	salmon_0005	salmon_0001	salmon_0012	salmon_0014
CK_00051564	salmon	salmon_0022	salmon_0020	salmon_0032	salmon_0005	n.a.	salmon_0023	n.a.	salmon_0017	salmon_0010	n.a.	n.a.	n.a.	n.a.	salmon_0004	n.a.	salmon_0025	n.a.	salmon_0009	salmon_0020	salmon_0002	salmon_0011	n.a.	n.a.	salmon_0003	n.a.	salmon_0022	n.a.	salmon_0011	salmon_0007	n.a.	salmon_0010	n.a.	n.a.	n.a.	salmon_0039	salmon_0004	salmon_0016	n.a.	salmon_0017	n.a.	salmon_0004	salmon_0004	salmon_0029	n.a.	salmon_0005	salmon_0001	n.a.	salmon_0019
CK_00045168	salmon	salmon_0023	n.a.	n.a.	n.a.	n.a.	n.a.	n.a.	n.a.	salmon_0012	salmon_0002	salmon_0008	n.a.	n.a.	n.a.	n.a.	n.a.	n.a.	n.a.	n.a.	salmon_0005	n.a.	n.a.	n.a.	salmon_0017	n.a.	n.a.	n.a.	n.a.	n.a.	n.a.	n.a.	n.a.	n.a.	n.a.	n.a.	n.a.	n.a.	n.a.	n.a.	n.a.	salmon_0001	salmon_0008	n.a.	n.a.	n.a.	n.a.	n.a.	n.a.
CK_00002010	salmon	salmon_0023	salmon_0001	salmon_0004	salmon_0007	n.a.	salmon_0021	n.a.	salmon_0001	salmon_0012	n.a.	salmon_0008	n.a.	n.a.	n.a.	n.a.	salmon_0009	n.a.	salmon_0036	salmon_0001	salmon_0005	n.a.	n.a.	n.a.	salmon_0017	n.a.	salmon_0013	n.a.	salmon_0027	n.a.	salmon_0012	n.a.	n.a.	n.a.	n.a.	salmon_0004	salmon_0026	salmon_0009	n.a.	salmon_0012	n.a.	salmon_0001	salmon_0008	salmon_0020	n.a.	salmon_0001	salmon_0014	salmon_0004	salmon_0005
CK_00053684	salmon	salmon_0023	salmon_0001	n.a.	salmon_0008	salmon_0013	salmon_0004	salmon_0008	salmon_0001	salmon_0012	salmon_0002	salmon_0006	n.a.	n.a.	n.a.	n.a.	n.a.	n.a.	salmon_0001	n.a.	n.a.	n.a.	n.a.	n.a.	n.a.	salmon_0010	salmon_0013	n.a.	salmon_0027	n.a.	salmon_0012	n.a.	n.a.	salmon_0001	n.a.	salmon_0012	salmon_0026	n.a.	n.a.	salmon_0023	n.a.	salmon_0001	salmon_0008	salmon_0007	n.a.	salmon_0001	salmon_0013	salmon_0004	n.a.
CK_00001793	salmon	salmon_0023	salmon_0001	salmon_0004	salmon_0007	salmon_0015	salmon_0021	salmon_0028	salmon_0001	salmon_0012	salmon_0002	salmon_0008	n.a.	n.a.	n.a.	n.a.	salmon_0009	n.a.	salmon_0036	n.a.	salmon_0005	n.a.	salmon_0028	n.a.	salmon_0017	n.a.	salmon_0013	n.a.	salmon_0027	n.a.	salmon_0012	n.a.	n.a.	n.a.	salmon_0024	salmon_0004	salmon_0026	salmon_0009	salmon_0004	salmon_0012	n.a.	salmon_0001	salmon_0008	salmon_0020	n.a.	salmon_0001	n.a.	salmon_0004	salmon_0005
CK_00057160	salmon	salmon_0024	salmon_0028	salmon_0040	salmon_0011	n.a.	salmon_0020	n.a.	salmon_0039	salmon_0039	salmon_0024	salmon_0033	n.a.	n.a.	n.a.	n.a.	n.a.	n.a.	n.a.	n.a.	salmon_0007	salmon_0005	n.a.	n.a.	salmon_0010	n.a.	salmon_0018	salmon_0027	salmon_0018	salmon_0008	salmon_0023	salmon_0001	n.a.	n.a.	n.a.	salmon_0024	n.a.	salmon_0005	n.a.	salmon_0024	n.a.	n.a.	salmon_0009	salmon_0039	n.a.	salmon_0017	salmon_0009	n.a.	salmon_0020
CK_00001782	salmon	salmon_0024	salmon_0028	salmon_0040	salmon_0011	salmon_0009	salmon_0020	salmon_0017	salmon_0039	salmon_0039	salmon_0024	salmon_0033	salmon_0016	salmon_0025	n.a.	n.a.	salmon_0011	salmon_0002	salmon_0031	n.a.	n.a.	salmon_0005	salmon_0024	n.a.	n.a.	salmon_0037	salmon_0018	salmon_0027	salmon_0018	n.a.	salmon_0023	n.a.	n.a.	n.a.	salmon_0017	salmon_0024	salmon_0021	salmon_0005	salmon_0007	salmon_0024	salmon_0021	salmon_0025	salmon_0009	salmon_0039	n.a.	salmon_0017	salmon_0009	salmon_0010	salmon_0020
CK_00001603	salmon	salmon_0024	salmon_0028	salmon_0040	salmon_0018	salmon_0009	salmon_0019	salmon_0017	salmon_0039	salmon_0039	salmon_0024	salmon_0014	salmon_0022	salmon_0020	n.a.	n.a.	n.a.	n.a.	n.a.	salmon_0021	salmon_0007	salmon_0005	salmon_0018	n.a.	salmon_0010	n.a.	salmon_0018	n.a.	salmon_0018	n.a.	salmon_0023	salmon_0001	n.a.	n.a.	n.a.	salmon_0005	salmon_0021	salmon_0005	salmon_0007	salmon_0013	salmon_0021	salmon_0025	salmon_0009	salmon_0006	salmon_0009	salmon_0022	n.a.	salmon_0010	salmon_0020
CK_00048774	salmon	salmon_0025	salmon_0001	salmon_0004	salmon_0007	salmon_0004	salmon_0021	salmon_0007	salmon_0001	salmon_0012	salmon_0002	salmon_0008	salmon_0026	salmon_0011	n.a.	n.a.	salmon_0009	n.a.	salmon_0014	salmon_0030	n.a.	n.a.	n.a.	salmon_0015	salmon_0032	salmon_0036	salmon_0013	n.a.	salmon_0029	salmon_0019	salmon_0012	n.a.	n.a.	n.a.	n.a.	salmon_0004	salmon_0026	salmon_0038	salmon_0032	salmon_0012	n.a.	salmon_0001	salmon_0038	salmon_0020	n.a.	salmon_0001	salmon_0014	salmon_0004	salmon_0005
CK_00050043	salmon	salmon_0025	n.a.	n.a.	salmon_0007	salmon_0020	salmon_0001	salmon_0023	salmon_0004	salmon_0002	n.a.	n.a.	salmon_0031	salmon_0002	n.a.	salmon_0001	salmon_0004	salmon_0015	n.a.	n.a.	n.a.	n.a.	salmon_0002	n.a.	n.a.	n.a.	salmon_0038	n.a.	salmon_0029	n.a.	n.a.	n.a.	n.a.	n.a.	n.a.	n.a.	n.a.	n.a.	n.a.	n.a.	salmon_0009	n.a.	salmon_0038	salmon_0023	n.a.	salmon_0010	n.a.	n.a.	n.a.
CK_00056451	salmon	salmon_0025	salmon_0001	salmon_0004	salmon_0007	salmon_0020	salmon_0021	salmon_0014	salmon_0001	salmon_0012	salmon_0002	n.a.	salmon_0018	salmon_0027	n.a.	salmon_0014	salmon_0009	n.a.	n.a.	n.a.	n.a.	n.a.	n.a.	n.a.	n.a.	salmon_0017	salmon_0013	n.a.	salmon_0029	n.a.	salmon_0012	n.a.	salmon_0011	salmon_0001	salmon_0001	salmon_0004	salmon_0026	n.a.	salmon_0028	salmon_0012	salmon_0009	salmon_0001	salmon_0038	salmon_0020	salmon_0002	salmon_0001	n.a.	salmon_0004	n.a.
CK_00036059	salmon	salmon_0026	salmon_0037	salmon_0020	n.a.	n.a.	salmon_0038	n.a.	salmon_0045	salmon_0049	n.a.	n.a.	n.a.	n.a.	n.a.	n.a.	n.a.	n.a.	n.a.	n.a.	n.a.	n.a.	n.a.	n.a.	n.a.	n.a.	salmon_0029	n.a.	salmon_0038	n.a.	salmon_0037	n.a.	n.a.	n.a.	n.a.	salmon_0035	n.a.	n.a.	n.a.	n.a.	n.a.	salmon_0034	salmon_0005	n.a.	n.a.	n.a.	n.a.	salmon_0020	n.a.
CK_00002149	salmon	salmon_0026	salmon_0037	salmon_0020	n.a.	n.a.	salmon_0038	n.a.	salmon_0045	salmon_0049	n.a.	n.a.	n.a.	n.a.	n.a.	n.a.	n.a.	n.a.	n.a.	n.a.	n.a.	n.a.	n.a.	n.a.	n.a.	n.a.	salmon_0029	n.a.	salmon_0038	n.a.	salmon_0037	n.a.	n.a.	n.a.	n.a.	salmon_0035	n.a.	n.a.	n.a.	n.a.	n.a.	salmon_0034	salmon_0005	n.a.	n.a.	n.a.	n.a.	salmon_0020	salmon_0023
CK_00002360	salmon	salmon_0027	n.a.	n.a.	salmon_0007	salmon_0005	salmon_0001	salmon_0041	n.a.	n.a.	n.a.	n.a.	n.a.	n.a.	n.a.	salmon_0011	n.a.	n.a.	n.a.	n.a.	n.a.	n.a.	salmon_0019	salmon_0019	n.a.	n.a.	n.a.	salmon_0011	n.a.	n.a.	salmon_0002	n.a.	n.a.	n.a.	n.a.	salmon_0002	salmon_0019	n.a.	n.a.	salmon_0037	n.a.	salmon_0021	salmon_0022	salmon_0023	n.a.	salmon_0026	salmon_0031	salmon_0007	n.a.
CK_00002028	salmon	salmon_0027	n.a.	n.a.	salmon_0007	salmon_0005	salmon_0001	salmon_0041	n.a.	n.a.	n.a.	n.a.	n.a.	n.a.	n.a.	salmon_0011	n.a.	n.a.	n.a.	n.a.	n.a.	n.a.	salmon_0019	salmon_0019	n.a.	n.a.	n.a.	salmon_0011	n.a.	n.a.	salmon_0002	n.a.	n.a.	n.a.	n.a.	salmon_0002	salmon_0019	n.a.	n.a.	salmon_0037	n.a.	salmon_0021	salmon_0022	salmon_0023	n.a.	salmon_0026	salmon_0031	salmon_0007	n.a.
CK_00041324	salmon	salmon_0027	n.a.	n.a.	n.a.	n.a.	n.a.	n.a.	n.a.	n.a.	n.a.	n.a.	n.a.	n.a.	n.a.	n.a.	n.a.	n.a.	n.a.	n.a.	n.a.	n.a.	n.a.	n.a.	n.a.	n.a.	n.a.	n.a.	n.a.	n.a.	n.a.	n.a.	n.a.	n.a.	n.a.	n.a.	n.a.	n.a.	n.a.	n.a.	n.a.	n.a.	n.a.	n.a.	n.a.	n.a.	n.a.	n.a.	n.a.
CK_00001660	salmon	salmon_0027	salmon_0035	salmon_0034	salmon_0007	n.a.	salmon_0001	n.a.	salmon_0044	salmon_0008	salmon_0023	n.a.	n.a.	n.a.	n.a.	salmon_0011	n.a.	salmon_0007	n.a.	salmon_0015	salmon_0016	n.a.	n.a.	salmon_0019	salmon_0052	n.a.	salmon_0028	salmon_0011	n.a.	n.a.	n.a.	n.a.	n.a.	n.a.	n.a.	salmon_0002	salmon_0019	salmon_0012	salmon_0011	salmon_0037	n.a.	salmon_0021	salmon_0022	salmon_0023	n.a.	n.a.	salmon_0031	n.a.	salmon_0016
CK_00054659	salmon	salmon_0027	salmon_0035	salmon_0034	salmon_0007	salmon_0052	salmon_0001	salmon_0015	salmon_0044	salmon_0008	salmon_0023	n.a.	n.a.	n.a.	n.a.	n.a.	n.a.	n.a.	n.a.	n.a.	n.a.	n.a.	n.a.	n.a.	salmon_0023	salmon_0029	salmon_0028	n.a.	n.a.	salmon_0008	n.a.	n.a.	n.a.	n.a.	n.a.	salmon_0002	salmon_0019	n.a.	n.a.	salmon_0037	n.a.	salmon_0021	salmon_0022	salmon_0023	n.a.	n.a.	n.a.	n.a.	n.a.
CK_00041310	salmon	salmon_0027	n.a.	n.a.	n.a.	n.a.	n.a.	n.a.	n.a.	n.a.	n.a.	n.a.	n.a.	n.a.	n.a.	n.a.	n.a.	n.a.	n.a.	n.a.	n.a.	n.a.	n.a.	n.a.	n.a.	n.a.	n.a.	n.a.	n.a.	n.a.	n.a.	n.a.	n.a.	n.a.	n.a.	n.a.	n.a.	n.a.	n.a.	n.a.	n.a.	n.a.	n.a.	n.a.	n.a.	n.a.	n.a.	n.a.	n.a.
CK_00001676	salmon	salmon_0028	salmon_0019	salmon_0003	salmon_0013	salmon_0025	salmon_0047	salmon_0049	salmon_0025	salmon_0031	salmon_0003	salmon_0025	salmon_0011	salmon_0026	n.a.	n.a.	salmon_0019	salmon_0006	salmon_0013	n.a.	n.a.	n.a.	salmon_0033	salmon_0025	salmon_0036	salmon_0011	salmon_0026	salmon_0009	n.a.	n.a.	salmon_0027	salmon_0012	salmon_0005	salmon_0015	salmon_0029	salmon_0003	salmon_0012	salmon_0018	salmon_0020	salmon_0018	salmon_0031	salmon_0020	salmon_0035	salmon_0041	n.a.	salmon_0021	salmon_0011	n.a.	salmon_0018
CK_00001989	salmon	salmon_0028	salmon_0019	salmon_0003	salmon_0013	salmon_0025	salmon_0047	salmon_0049	salmon_0025	salmon_0031	n.a.	salmon_0025	n.a.	n.a.	n.a.	n.a.	salmon_0019	salmon_0006	salmon_0013	n.a.	n.a.	n.a.	salmon_0033	salmon_0025	salmon_0036	salmon_0011	salmon_0026	salmon_0009	salmon_0033	n.a.	salmon_0027	salmon_0012	salmon_0005	salmon_0015	salmon_0029	salmon_0003	salmon_0012	salmon_0018	salmon_0020	salmon_0018	salmon_0031	salmon_0020	salmon_0035	salmon_0041	n.a.	salmon_0021	salmon_0011	n.a.	salmon_0018
CK_00001674	salmon	salmon_0028	salmon_0019	salmon_0003	salmon_0013	salmon_0025	salmon_0047	salmon_0049	salmon_0025	salmon_0031	n.a.	salmon_0025	salmon_0011	salmon_0026	n.a.	n.a.	salmon_0019	salmon_0006	salmon_0013	n.a.	n.a.	n.a.	salmon_0033	salmon_0025	salmon_0036	salmon_0011	salmon_0026	salmon_0009	salmon_0033	n.a.	salmon_0027	salmon_0012	salmon_0005	salmon_0015	salmon_0029	salmon_0003	salmon_0012	salmon_0018	salmon_0020	salmon_0018	salmon_0031	salmon_0020	salmon_0035	salmon_0041	n.a.	salmon_0021	salmon_0011	n.a.	salmon_0018
CK_00002071	salmon	salmon_0028	salmon_0019	salmon_0003	salmon_0013	salmon_0025	salmon_0047	salmon_0049	salmon_0025	salmon_0031	n.a.	salmon_0025	n.a.	n.a.	n.a.	n.a.	salmon_0019	n.a.	salmon_0013	n.a.	n.a.	n.a.	n.a.	n.a.	n.a.	n.a.	salmon_0026	salmon_0009	salmon_0033	n.a.	n.a.	n.a.	n.a.	n.a.	n.a.	salmon_0003	salmon_0012	n.a.	n.a.	salmon_0018	n.a.	salmon_0020	salmon_0035	salmon_0041	n.a.	salmon_0021	salmon_0011	salmon_0021	salmon_0018
CK_00001356	salmon	salmon_0028	salmon_0019	salmon_0003	salmon_0013	n.a.	salmon_0047	n.a.	salmon_0025	salmon_0031	n.a.	salmon_0025	n.a.	n.a.	n.a.	n.a.	salmon_0019	n.a.	salmon_0013	n.a.	salmon_0025	n.a.	n.a.	n.a.	salmon_0036	n.a.	salmon_0026	salmon_0009	salmon_0033	n.a.	salmon_0027	salmon_0012	n.a.	n.a.	n.a.	salmon_0003	salmon_0012	salmon_0018	n.a.	salmon_0018	n.a.	salmon_0020	salmon_0035	salmon_0041	n.a.	salmon_0021	salmon_0011	n.a.	salmon_0018
CK_00003225	salmon	salmon_0029	salmon_0018	salmon_0046	salmon_0045	n.a.	salmon_0022	n.a.	n.a.	n.a.	n.a.	n.a.	n.a.	n.a.	n.a.	n.a.	salmon_0017	n.a.	n.a.	n.a.	salmon_0027	n.a.	n.a.	n.a.	salmon_0050	n.a.	n.a.	salmon_0016	salmon_0012	salmon_0021	salmon_0035	n.a.	n.a.	n.a.	n.a.	n.a.	n.a.	salmon_0019	n.a.	n.a.	n.a.	salmon_0029	salmon_0039	salmon_0015	n.a.	n.a.	salmon_0028	n.a.	n.a.
CK_00056748	salmon	salmon_0029	salmon_0018	salmon_0046	salmon_0045	n.a.	salmon_0022	n.a.	n.a.	n.a.	n.a.	n.a.	n.a.	n.a.	n.a.	n.a.	salmon_0017	n.a.	n.a.	n.a.	salmon_0027	n.a.	n.a.	n.a.	salmon_0050	n.a.	n.a.	salmon_0016	salmon_0012	n.a.	salmon_0035	n.a.	n.a.	n.a.	n.a.	n.a.	n.a.	salmon_0019	n.a.	n.a.	n.a.	salmon_0029	salmon_0039	salmon_0015	n.a.	n.a.	n.a.	n.a.	n.a.
CK_00002008	salmon	salmon_0030	salmon_0039	salmon_0043	n.a.	n.a.	n.a.	n.a.	n.a.	n.a.	salmon_0039	salmon_0036	n.a.	n.a.	n.a.	n.a.	n.a.	n.a.	n.a.	n.a.	n.a.	n.a.	n.a.	n.a.	n.a.	n.a.	n.a.	n.a.	salmon_0031	n.a.	n.a.	n.a.	n.a.	n.a.	n.a.	n.a.	salmon_0013	n.a.	n.a.	n.a.	n.a.	salmon_0005	salmon_0031	n.a.	n.a.	n.a.	n.a.	n.a.	salmon_0012
CK_00045422	salmon	salmon_0030	n.a.	n.a.	n.a.	n.a.	n.a.	n.a.	n.a.	n.a.	n.a.	n.a.	n.a.	n.a.	n.a.	n.a.	n.a.	n.a.	n.a.	n.a.	n.a.	n.a.	n.a.	n.a.	n.a.	n.a.	n.a.	n.a.	salmon_0031	n.a.	n.a.	n.a.	n.a.	n.a.	n.a.	n.a.	n.a.	n.a.	n.a.	n.a.	n.a.	salmon_0005	salmon_0031	n.a.	n.a.	n.a.	n.a.	n.a.	n.a.
CK_00052524	salmon	salmon_0031	salmon_0010	salmon_0007	salmon_0032	salmon_0035	salmon_0030	salmon_0004	salmon_0016	salmon_0017	salmon_0019	salmon_0010	n.a.	n.a.	n.a.	n.a.	n.a.	n.a.	n.a.	n.a.	salmon_0024	salmon_0008	n.a.	n.a.	n.a.	n.a.	salmon_0027	n.a.	salmon_0026	n.a.	salmon_0006	n.a.	salmon_0015	n.a.	n.a.	salmon_0018	n.a.	salmon_0042	n.a.	salmon_0007	salmon_0008	n.a.	salmon_0001	salmon_0036	n.a.	salmon_0007	salmon_0004	salmon_0006	n.a.
CK_00006480	salmon	salmon_0031	salmon_0010	salmon_0007	n.a.	n.a.	salmon_0030	n.a.	salmon_0016	salmon_0017	n.a.	salmon_0010	n.a.	n.a.	n.a.	n.a.	n.a.	n.a.	n.a.	salmon_0026	n.a.	salmon_0008	n.a.	n.a.	n.a.	n.a.	salmon_0027	salmon_0023	salmon_0026	n.a.	salmon_0006	n.a.	n.a.	n.a.	n.a.	salmon_0018	n.a.	salmon_0042	n.a.	salmon_0007	n.a.	salmon_0012	salmon_0001	salmon_0036	n.a.	n.a.	salmon_0004	salmon_0006	n.a.
CK_00001993	salmon	salmon_0032	n.a.	n.a.	salmon_0003	n.a.	salmon_0001	n.a.	n.a.	n.a.	n.a.	n.a.	n.a.	n.a.	n.a.	n.a.	n.a.	n.a.	n.a.	salmon_0022	n.a.	n.a.	n.a.	n.a.	n.a.	salmon_0031	n.a.	salmon_0026	n.a.	n.a.	n.a.	n.a.	salmon_0011	salmon_0001	n.a.	n.a.	n.a.	salmon_0036	n.a.	salmon_0026	salmon_0009	salmon_0046	n.a.	n.a.	n.a.	salmon_0025	n.a.	salmon_0023	n.a.
CK_00040822	salmon	salmon_0032	n.a.	n.a.	n.a.	n.a.	n.a.	n.a.	n.a.	n.a.	n.a.	n.a.	n.a.	n.a.	n.a.	n.a.	n.a.	n.a.	n.a.	n.a.	n.a.	n.a.	n.a.	n.a.	n.a.	n.a.	n.a.	n.a.	n.a.	n.a.	n.a.	n.a.	n.a.	n.a.	n.a.	n.a.	n.a.	n.a.	n.a.	n.a.	n.a.	n.a.	n.a.	n.a.	n.a.	n.a.	n.a.	n.a.	n.a.
CK_00001877	salmon	salmon_0033	n.a.	n.a.	salmon_0008	salmon_0002	salmon_0004	salmon_0008	n.a.	n.a.	n.a.	salmon_0006	n.a.	n.a.	n.a.	n.a.	salmon_0013	salmon_0013	salmon_0029	n.a.	n.a.	salmon_0006	salmon_0032	salmon_0003	n.a.	salmon_0008	n.a.	n.a.	n.a.	n.a.	n.a.	n.a.	salmon_0003	salmon_0003	n.a.	n.a.	n.a.	n.a.	salmon_0021	salmon_0023	salmon_0012	n.a.	n.a.	salmon_0007	n.a.	salmon_0001	salmon_0013	n.a.	salmon_0021
CK_00045984	salmon	salmon_0033	n.a.	n.a.	salmon_0008	n.a.	salmon_0004	n.a.	n.a.	n.a.	n.a.	n.a.	n.a.	n.a.	n.a.	n.a.	salmon_0013	n.a.	salmon_0029	n.a.	n.a.	salmon_0010	n.a.	n.a.	n.a.	n.a.	n.a.	n.a.	n.a.	n.a.	n.a.	n.a.	n.a.	n.a.	n.a.	n.a.	salmon_0020	n.a.	n.a.	n.a.	n.a.	salmon_0033	salmon_0016	n.a.	n.a.	salmon_0001	n.a.	n.a.	n.a.
CK_00046609	salmon	salmon_0033	n.a.	n.a.	salmon_0008	salmon_0047	salmon_0004	salmon_0045	n.a.	n.a.	n.a.	salmon_0006	n.a.	n.a.	n.a.	n.a.	n.a.	n.a.	n.a.	salmon_0038	salmon_0036	salmon_0006	n.a.	n.a.	salmon_0033	n.a.	n.a.	salmon_0004	salmon_0013	n.a.	n.a.	n.a.	n.a.	n.a.	n.a.	salmon_0012	salmon_0027	salmon_0006	n.a.	salmon_0023	n.a.	salmon_0006	salmon_0016	n.a.	n.a.	salmon_0001	salmon_0013	n.a.	salmon_0021
CK_00001953	salmon	salmon_0033	salmon_0011	salmon_0029	salmon_0008	salmon_0014	salmon_0004	salmon_0062	salmon_0032	n.a.	n.a.	salmon_0006	n.a.	n.a.	n.a.	n.a.	salmon_0035	n.a.	salmon_0038	n.a.	salmon_0036	salmon_0010	n.a.	n.a.	salmon_0033	n.a.	salmon_0011	n.a.	salmon_0013	n.a.	salmon_0011	n.a.	salmon_0011	salmon_0001	n.a.	salmon_0012	salmon_0020	salmon_0006	n.a.	salmon_0023	salmon_0009	salmon_0033	salmon_0016	salmon_0007	n.a.	salmon_0001	salmon_0013	n.a.	salmon_0010
CK_00040868	salmon	salmon_0033	n.a.	n.a.	n.a.	salmon_0022	salmon_0024	salmon_0050	n.a.	n.a.	n.a.	salmon_0005	n.a.	n.a.	n.a.	n.a.	n.a.	n.a.	n.a.	n.a.	n.a.	n.a.	n.a.	n.a.	n.a.	n.a.	n.a.	n.a.	salmon_0013	n.a.	n.a.	n.a.	n.a.	n.a.	n.a.	n.a.	n.a.	n.a.	n.a.	salmon_0049	n.a.	n.a.	salmon_0016	n.a.	n.a.	salmon_0035	n.a.	n.a.	n.a.
CK_00001608	salmon	salmon_0033	salmon_0017	salmon_0047	salmon_0017	salmon_0002	salmon_0001	salmon_0008	salmon_0004	salmon_0002	n.a.	salmon_0004	n.a.	salmon_0023	n.a.	salmon_0025	n.a.	salmon_0002	salmon_0034	n.a.	salmon_0042	n.a.	salmon_0032	salmon_0003	salmon_0046	salmon_0008	salmon_0003	n.a.	salmon_0013	n.a.	n.a.	n.a.	salmon_0003	salmon_0003	n.a.	n.a.	salmon_0027	salmon_0022	salmon_0021	salmon_0005	n.a.	salmon_0006	salmon_0016	salmon_0001	n.a.	n.a.	n.a.	n.a.	salmon_0004
CK_00002132	salmon	salmon_0033	salmon_0011	salmon_0029	salmon_0008	n.a.	salmon_0004	n.a.	salmon_0032	salmon_0044	n.a.	salmon_0006	salmon_0003	n.a.	n.a.	salmon_0004	salmon_0013	salmon_0012	salmon_0029	n.a.	salmon_0042	salmon_0006	salmon_0011	salmon_0029	salmon_0046	salmon_0023	salmon_0011	n.a.	salmon_0013	n.a.	salmon_0011	n.a.	n.a.	n.a.	n.a.	salmon_0012	salmon_0027	salmon_0022	n.a.	salmon_0023	n.a.	salmon_0006	salmon_0016	salmon_0007	n.a.	salmon_0001	salmon_0013	salmon_0008	salmon_0004
CK_00041814	salmon	salmon_0033	salmon_0011	salmon_0029	salmon_0008	salmon_0020	salmon_0004	salmon_0014	salmon_0032	salmon_0044	n.a.	salmon_0006	n.a.	n.a.	n.a.	n.a.	salmon_0013	n.a.	salmon_0029	salmon_0038	salmon_0036	salmon_0006	n.a.	n.a.	salmon_0033	salmon_0017	salmon_0011	n.a.	salmon_0013	n.a.	salmon_0011	n.a.	salmon_0004	salmon_0016	salmon_0001	salmon_0012	salmon_0027	salmon_0006	n.a.	salmon_0023	salmon_0017	salmon_0006	salmon_0016	salmon_0007	n.a.	salmon_0001	salmon_0013	salmon_0008	salmon_0021
CK_00042830	salmon	salmon_0034	n.a.	n.a.	n.a.	n.a.	n.a.	n.a.	n.a.	n.a.	n.a.	n.a.	n.a.	n.a.	n.a.	n.a.	n.a.	n.a.	n.a.	n.a.	n.a.	n.a.	salmon_0040	salmon_0018	n.a.	n.a.	n.a.	n.a.	n.a.	salmon_0019	n.a.	salmon_0006	n.a.	n.a.	salmon_0013	n.a.	n.a.	n.a.	salmon_0033	salmon_0011	n.a.	n.a.	n.a.	n.a.	n.a.	n.a.	n.a.	n.a.	n.a.
CK_00046436	salmon	salmon_0034	salmon_0024	salmon_0019	salmon_0017	n.a.	salmon_0011	n.a.	salmon_0018	salmon_0026	n.a.	salmon_0004	n.a.	n.a.	n.a.	n.a.	n.a.	salmon_0026	salmon_0037	n.a.	salmon_0006	n.a.	n.a.	n.a.	salmon_0025	n.a.	salmon_0003	n.a.	n.a.	n.a.	n.a.	n.a.	n.a.	n.a.	salmon_0009	salmon_0002	n.a.	salmon_0003	n.a.	salmon_0005	n.a.	n.a.	n.a.	salmon_0001	n.a.	salmon_0003	n.a.	n.a.	n.a.
CK_00043305	salmon	salmon_0034	n.a.	n.a.	salmon_0007	n.a.	salmon_0010	n.a.	salmon_0007	salmon_0006	n.a.	n.a.	salmon_0003	salmon_0016	n.a.	n.a.	n.a.	n.a.	n.a.	n.a.	n.a.	n.a.	n.a.	n.a.	n.a.	n.a.	n.a.	n.a.	n.a.	salmon_0015	n.a.	n.a.	n.a.	n.a.	n.a.	n.a.	n.a.	n.a.	n.a.	n.a.	n.a.	n.a.	n.a.	salmon_0052	n.a.	salmon_0001	n.a.	n.a.	n.a.
CK_00002002	salmon	salmon_0035	salmon_0030	salmon_0029	salmon_0008	n.a.	salmon_0004	n.a.	salmon_0032	salmon_0041	n.a.	salmon_0006	n.a.	n.a.	n.a.	n.a.	n.a.	n.a.	salmon_0029	n.a.	salmon_0022	n.a.	n.a.	n.a.	salmon_0001	n.a.	salmon_0011	n.a.	salmon_0013	n.a.	salmon_0022	n.a.	n.a.	n.a.	n.a.	salmon_0012	salmon_0029	salmon_0007	n.a.	salmon_0023	n.a.	salmon_0032	salmon_0026	salmon_0007	n.a.	salmon_0001	salmon_0013	salmon_0014	salmon_0004
CK_00001443	salmon	salmon_0035	salmon_0030	salmon_0029	salmon_0008	n.a.	salmon_0004	n.a.	salmon_0032	salmon_0041	n.a.	salmon_0006	n.a.	n.a.	n.a.	n.a.	salmon_0013	n.a.	salmon_0029	n.a.	salmon_0022	n.a.	n.a.	salmon_0004	salmon_0001	salmon_0008	salmon_0011	n.a.	salmon_0013	n.a.	salmon_0022	n.a.	salmon_0003	salmon_0003	n.a.	salmon_0012	salmon_0029	salmon_0007	salmon_0021	salmon_0023	salmon_0012	n.a.	salmon_0026	salmon_0007	salmon_0008	salmon_0001	salmon_0013	salmon_0014	salmon_0004
CK_00002169	salmon	salmon_0035	salmon_0039	n.a.	n.a.	salmon_0009	salmon_0001	salmon_0017	n.a.	n.a.	salmon_0039	n.a.	n.a.	salmon_0022	n.a.	salmon_0009	salmon_0004	n.a.	salmon_0022	n.a.	n.a.	salmon_0022	salmon_0016	salmon_0011	n.a.	n.a.	n.a.	n.a.	salmon_0013	n.a.	salmon_0022	n.a.	n.a.	n.a.	n.a.	salmon_0002	salmon_0029	n.a.	salmon_0031	salmon_0041	n.a.	salmon_0032	salmon_0026	salmon_0020	n.a.	n.a.	n.a.	salmon_0014	n.a.
CK_00041100	salmon	salmon_0036	n.a.	n.a.	n.a.	n.a.	n.a.	n.a.	n.a.	n.a.	n.a.	n.a.	n.a.	n.a.	n.a.	n.a.	n.a.	n.a.	n.a.	n.a.	n.a.	n.a.	n.a.	n.a.	n.a.	n.a.	n.a.	n.a.	n.a.	n.a.	n.a.	n.a.	n.a.	n.a.	n.a.	n.a.	n.a.	n.a.	n.a.	n.a.	n.a.	n.a.	n.a.	n.a.	n.a.	n.a.	n.a.	n.a.	n.a.
CK_00002145	salmon	salmon_0036	n.a.	n.a.	n.a.	n.a.	n.a.	n.a.	n.a.	salmon_0019	n.a.	salmon_0017	n.a.	n.a.	n.a.	n.a.	salmon_0039	n.a.	n.a.	salmon_0030	n.a.	n.a.	n.a.	n.a.	salmon_0015	n.a.	salmon_0003	n.a.	n.a.	salmon_0019	n.a.	salmon_0006	n.a.	n.a.	n.a.	n.a.	n.a.	salmon_0033	n.a.	n.a.	n.a.	n.a.	n.a.	n.a.	n.a.	salmon_0041	salmon_0032	n.a.	n.a.
CK_00002455	salmon	salmon_0037	n.a.	n.a.	n.a.	n.a.	n.a.	n.a.	n.a.	n.a.	n.a.	salmon_0031	n.a.	n.a.	n.a.	n.a.	n.a.	n.a.	n.a.	n.a.	n.a.	n.a.	n.a.	n.a.	n.a.	n.a.	n.a.	salmon_0006	n.a.	n.a.	n.a.	n.a.	n.a.	n.a.	n.a.	n.a.	n.a.	n.a.	n.a.	n.a.	n.a.	n.a.	n.a.	n.a.	n.a.	salmon_0041	salmon_0032	n.a.	n.a.
CK_00001798	salmon	salmon_0037	n.a.	n.a.	n.a.	n.a.	n.a.	n.a.	n.a.	n.a.	n.a.	salmon_0031	n.a.	n.a.	n.a.	n.a.	salmon_0039	n.a.	n.a.	salmon_0036	n.a.	n.a.	n.a.	n.a.	n.a.	n.a.	n.a.	n.a.	n.a.	n.a.	n.a.	n.a.	n.a.	n.a.	n.a.	n.a.	n.a.	n.a.	n.a.	n.a.	n.a.	n.a.	n.a.	n.a.	n.a.	salmon_0041	salmon_0032	n.a.	n.a.
CK_00001572	salmon	salmon_0038	salmon_0026	salmon_0037	salmon_0044	salmon_0042	salmon_0053	salmon_0060	salmon_0012	salmon_0040	salmon_0031	salmon_0067	salmon_0004	salmon_0004	salmon_0001	n.a.	salmon_0042	salmon_0004	salmon_0021	salmon_0044	salmon_0018	salmon_0007	salmon_0004	salmon_0022	salmon_0044	salmon_0014	salmon_0033	n.a.	salmon_0006	n.a.	salmon_0033	n.a.	salmon_0001	salmon_0019	salmon_0018	salmon_0015	salmon_0051	salmon_0025	salmon_0009	salmon_0046	salmon_0001	salmon_0022	salmon_0030	salmon_0048	salmon_0007	salmon_0024	salmon_0015	n.a.	n.a.
CK_00001835	salmon	salmon_0038	salmon_0026	salmon_0037	n.a.	salmon_0042	salmon_0053	salmon_0060	salmon_0012	salmon_0040	salmon_0031	salmon_0067	salmon_0004	salmon_0004	salmon_0001	n.a.	salmon_0042	salmon_0004	salmon_0021	salmon_0044	salmon_0018	salmon_0007	salmon_0004	salmon_0022	salmon_0044	n.a.	salmon_0033	n.a.	salmon_0006	n.a.	salmon_0033	n.a.	n.a.	n.a.	salmon_0018	salmon_0015	salmon_0051	salmon_0025	salmon_0009	salmon_0046	n.a.	salmon_0022	salmon_0030	salmon_0048	n.a.	salmon_0024	salmon_0015	n.a.	n.a.
CK_00000061	salmon	salmon_0039	salmon_0043	salmon_0044	salmon_0037	n.a.	salmon_0067	n.a.	salmon_0046	salmon_0020	salmon_0028	salmon_0057	n.a.	n.a.	n.a.	n.a.	n.a.	n.a.	n.a.	salmon_0032	salmon_0033	n.a.	n.a.	n.a.	salmon_0009	n.a.	salmon_0036	salmon_0008	n.a.	n.a.	salmon_0034	salmon_0008	n.a.	n.a.	n.a.	salmon_0036	salmon_0046	salmon_0046	n.a.	salmon_0043	n.a.	salmon_0043	salmon_0006	salmon_0044	n.a.	n.a.	salmon_0025	salmon_0003	salmon_0023
CK_00002126	salmon	salmon_0039	salmon_0043	salmon_0044	salmon_0037	n.a.	salmon_0067	n.a.	salmon_0046	salmon_0020	salmon_0028	salmon_0057	n.a.	n.a.	n.a.	n.a.	n.a.	n.a.	n.a.	salmon_0032	salmon_0033	n.a.	n.a.	n.a.	salmon_0009	n.a.	salmon_0036	salmon_0008	n.a.	n.a.	salmon_0034	salmon_0008	n.a.	n.a.	n.a.	salmon_0036	salmon_0046	salmon_0046	n.a.	salmon_0043	n.a.	salmon_0043	salmon_0006	salmon_0044	n.a.	n.a.	salmon_0025	salmon_0003	salmon_0023
CK_00046559	salmon	salmon_0040	salmon_0048	salmon_0021	salmon_0006	n.a.	salmon_0056	n.a.	salmon_0005	salmon_0035	salmon_0038	salmon_0026	salmon_0027	n.a.	n.a.	n.a.	salmon_0012	n.a.	n.a.	salmon_0041	n.a.	salmon_0020	n.a.	n.a.	salmon_0029	n.a.	salmon_0020	n.a.	salmon_0016	n.a.	salmon_0031	salmon_0015	n.a.	n.a.	n.a.	salmon_0026	n.a.	salmon_0048	salmon_0015	salmon_0034	n.a.	n.a.	salmon_0041	salmon_0024	salmon_0011	salmon_0018	n.a.	n.a.	n.a.
CK_00048466	salmon	salmon_0040	salmon_0048	salmon_0021	salmon_0006	n.a.	salmon_0044	n.a.	salmon_0005	salmon_0035	salmon_0038	salmon_0026	n.a.	n.a.	n.a.	n.a.	salmon_0012	n.a.	salmon_0044	salmon_0041	n.a.	n.a.	n.a.	n.a.	salmon_0029	n.a.	salmon_0020	salmon_0027	salmon_0016	n.a.	salmon_0031	salmon_0015	salmon_0011	salmon_0001	n.a.	salmon_0026	n.a.	salmon_0048	n.a.	n.a.	salmon_0009	n.a.	salmon_0041	salmon_0024	n.a.	salmon_0018	n.a.	n.a.	n.a.
CK_00056654	salmon	salmon_0041	salmon_0012	salmon_0022	salmon_0008	salmon_0046	salmon_0060	salmon_0037	salmon_0030	salmon_0050	salmon_0043	salmon_0054	n.a.	n.a.	salmon_0003	n.a.	salmon_0043	n.a.	salmon_0008	salmon_0035	salmon_0008	n.a.	n.a.	salmon_0030	salmon_0021	salmon_0034	salmon_0037	salmon_0017	n.a.	n.a.	salmon_0038	n.a.	n.a.	salmon_0023	salmon_0022	salmon_0012	salmon_0048	salmon_0014	n.a.	salmon_0006	n.a.	salmon_0010	salmon_0012	salmon_0059	n.a.	salmon_0042	salmon_0006	n.a.	n.a.
CK_00051271	salmon	salmon_0041	salmon_0027	salmon_0012	salmon_0008	n.a.	salmon_0060	salmon_0066	salmon_0030	salmon_0050	salmon_0036	salmon_0054	n.a.	n.a.	n.a.	n.a.	salmon_0040	n.a.	salmon_0004	salmon_0035	salmon_0008	n.a.	n.a.	n.a.	salmon_0021	salmon_0013	salmon_0037	salmon_0017	n.a.	n.a.	n.a.	n.a.	n.a.	n.a.	salmon_0004	salmon_0012	n.a.	salmon_0014	n.a.	salmon_0006	n.a.	n.a.	salmon_0012	salmon_0059	n.a.	salmon_0042	salmon_0006	salmon_0011	n.a.
CK_00001576	salmon	salmon_0041	salmon_0012	salmon_0022	salmon_0008	salmon_0020	salmon_0060	salmon_0001	salmon_0013	salmon_0030	salmon_0043	n.a.	n.a.	n.a.	salmon_0003	n.a.	salmon_0043	n.a.	salmon_0008	salmon_0035	salmon_0008	n.a.	salmon_0023	n.a.	salmon_0021	salmon_0034	salmon_0012	salmon_0017	n.a.	salmon_0001	salmon_0038	salmon_0021	n.a.	n.a.	salmon_0022	salmon_0012	salmon_0048	salmon_0014	n.a.	salmon_0006	n.a.	salmon_0010	salmon_0012	salmon_0059	n.a.	salmon_0042	n.a.	n.a.	salmon_0008
CK_00002320	salmon	salmon_0042	salmon_0001	salmon_0026	n.a.	n.a.	n.a.	n.a.	salmon_0009	salmon_0011	salmon_0009	salmon_0039	n.a.	n.a.	n.a.	n.a.	salmon_0004	n.a.	salmon_0045	salmon_0027	salmon_0039	n.a.	n.a.	n.a.	salmon_0002	n.a.	salmon_0001	n.a.	n.a.	n.a.	n.a.	n.a.	n.a.	n.a.	n.a.	salmon_0001	n.a.	n.a.	n.a.	salmon_0011	n.a.	n.a.	n.a.	salmon_0035	n.a.	n.a.	n.a.	n.a.	n.a.
CK_00047574	salmon	salmon_0042	n.a.	n.a.	n.a.	n.a.	n.a.	n.a.	n.a.	salmon_0045	n.a.	n.a.	n.a.	n.a.	n.a.	n.a.	salmon_0015	n.a.	n.a.	n.a.	n.a.	n.a.	salmon_0009	n.a.	n.a.	n.a.	n.a.	n.a.	n.a.	n.a.	n.a.	n.a.	n.a.	n.a.	n.a.	salmon_0002	n.a.	n.a.	n.a.	n.a.	n.a.	n.a.	n.a.	n.a.	n.a.	n.a.	n.a.	n.a.	n.a.
CK_00002005	salmon	salmon_0043	salmon_0017	salmon_0047	salmon_0003	salmon_0001	salmon_0001	salmon_0009	salmon_0004	salmon_0002	n.a.	salmon_0040	salmon_0014	salmon_0018	n.a.	salmon_0005	salmon_0041	salmon_0005	salmon_0002	n.a.	n.a.	n.a.	salmon_0010	salmon_0028	salmon_0034	n.a.	n.a.	salmon_0026	n.a.	n.a.	n.a.	n.a.	n.a.	n.a.	salmon_0009	salmon_0002	n.a.	salmon_0043	salmon_0003	salmon_0026	n.a.	n.a.	n.a.	n.a.	n.a.	salmon_0025	n.a.	n.a.	n.a.
CK_00006117	salmon	salmon_0043	n.a.	n.a.	salmon_0003	n.a.	salmon_0001	n.a.	n.a.	n.a.	n.a.	n.a.	n.a.	n.a.	n.a.	n.a.	n.a.	n.a.	n.a.	n.a.	salmon_0026	n.a.	n.a.	n.a.	n.a.	n.a.	n.a.	n.a.	n.a.	n.a.	n.a.	n.a.	n.a.	n.a.	n.a.	salmon_0002	n.a.	n.a.	n.a.	n.a.	n.a.	n.a.	n.a.	n.a.	n.a.	salmon_0025	n.a.	n.a.	n.a.
CK_00043817	salmon	salmon_0044	n.a.	n.a.	salmon_0021	n.a.	salmon_0057	n.a.	n.a.	n.a.	n.a.	salmon_0002	n.a.	n.a.	n.a.	n.a.	n.a.	n.a.	n.a.	salmon_0024	n.a.	n.a.	n.a.	salmon_0004	salmon_0037	salmon_0008	n.a.	n.a.	salmon_0028	salmon_0011	n.a.	n.a.	salmon_0003	salmon_0003	n.a.	salmon_0010	n.a.	salmon_0033	salmon_0021	salmon_0041	n.a.	n.a.	salmon_0043	salmon_0011	n.a.	salmon_0001	salmon_0041	n.a.	salmon_0006
CK_00049172	salmon	salmon_0044	salmon_0033	n.a.	salmon_0021	n.a.	salmon_0012	n.a.	n.a.	n.a.	n.a.	salmon_0002	n.a.	n.a.	n.a.	n.a.	n.a.	n.a.	n.a.	n.a.	n.a.	n.a.	n.a.	n.a.	n.a.	salmon_0019	n.a.	n.a.	n.a.	n.a.	salmon_0025	n.a.	n.a.	salmon_0021	n.a.	salmon_0013	n.a.	n.a.	n.a.	salmon_0035	n.a.	n.a.	n.a.	salmon_0003	salmon_0005	salmon_0012	salmon_0005	n.a.	salmon_0006
CK_00048890	salmon	salmon_0044	n.a.	n.a.	salmon_0021	salmon_0020	salmon_0057	salmon_0014	n.a.	n.a.	n.a.	salmon_0002	n.a.	n.a.	n.a.	n.a.	n.a.	n.a.	n.a.	n.a.	n.a.	n.a.	n.a.	n.a.	n.a.	salmon_0017	n.a.	n.a.	salmon_0028	n.a.	salmon_0025	n.a.	n.a.	n.a.	n.a.	salmon_0013	n.a.	n.a.	n.a.	salmon_0035	n.a.	n.a.	salmon_0043	n.a.	n.a.	n.a.	n.a.	n.a.	salmon_0006
CK_00040390	salmon	salmon_0045	n.a.	n.a.	salmon_0052	n.a.	n.a.	n.a.	n.a.	n.a.	n.a.	n.a.	n.a.	n.a.	n.a.	n.a.	n.a.	n.a.	n.a.	salmon_0028	n.a.	salmon_0002	n.a.	n.a.	salmon_0019	n.a.	n.a.	n.a.	n.a.	n.a.	n.a.	n.a.	n.a.	n.a.	n.a.	salmon_0008	salmon_0038	n.a.	n.a.	salmon_0026	n.a.	n.a.	n.a.	n.a.	n.a.	n.a.	n.a.	n.a.	salmon_0017
CK_00002102	salmon	salmon_0045	n.a.	n.a.	salmon_0052	n.a.	n.a.	n.a.	n.a.	n.a.	n.a.	n.a.	n.a.	n.a.	n.a.	n.a.	n.a.	n.a.	n.a.	n.a.	salmon_0032	n.a.	n.a.	n.a.	n.a.	n.a.	n.a.	n.a.	n.a.	n.a.	n.a.	n.a.	n.a.	n.a.	n.a.	salmon_0008	n.a.	n.a.	n.a.	n.a.	n.a.	n.a.	n.a.	n.a.	n.a.	n.a.	n.a.	n.a.	n.a.
CK_00008015	salmon	salmon_0046	salmon_0044	salmon_0017	salmon_0034	salmon_0054	salmon_0062	salmon_0002	salmon_0031	salmon_0007	n.a.	salmon_0059	salmon_0001	n.a.	n.a.	n.a.	salmon_0048	n.a.	salmon_0028	n.a.	n.a.	salmon_0014	salmon_0039	salmon_0017	n.a.	salmon_0002	salmon_0007	salmon_0025	salmon_0036	n.a.	salmon_0015	n.a.	salmon_0002	salmon_0011	n.a.	salmon_0011	salmon_0033	n.a.	salmon_0012	salmon_0001	salmon_0027	salmon_0028	salmon_0037	salmon_0049	salmon_0011	salmon_0036	salmon_0033	n.a.	n.a.
CK_00001531	salmon	salmon_0046	salmon_0044	salmon_0017	salmon_0034	salmon_0054	salmon_0062	salmon_0002	salmon_0031	salmon_0007	n.a.	salmon_0059	salmon_0001	n.a.	n.a.	n.a.	salmon_0048	n.a.	salmon_0028	n.a.	n.a.	salmon_0014	salmon_0039	salmon_0017	n.a.	salmon_0002	salmon_0007	salmon_0025	salmon_0036	n.a.	salmon_0015	n.a.	salmon_0002	salmon_0011	n.a.	salmon_0011	salmon_0033	n.a.	salmon_0012	salmon_0001	salmon_0027	salmon_0028	salmon_0037	salmon_0049	salmon_0011	salmon_0036	salmon_0033	n.a.	n.a.
CK_00046512	salmon	salmon_0046	salmon_0044	salmon_0017	salmon_0034	n.a.	salmon_0062	n.a.	salmon_0031	salmon_0007	n.a.	n.a.	n.a.	n.a.	n.a.	n.a.	n.a.	n.a.	n.a.	salmon_0021	salmon_0007	n.a.	n.a.	n.a.	n.a.	n.a.	salmon_0007	salmon_0025	salmon_0036	salmon_0008	salmon_0015	salmon_0001	n.a.	n.a.	n.a.	salmon_0011	n.a.	salmon_0005	n.a.	n.a.	n.a.	n.a.	salmon_0037	n.a.	n.a.	n.a.	salmon_0033	n.a.	n.a.
CK_00002304	salmon	salmon_0047	n.a.	n.a.	n.a.	n.a.	salmon_0031	n.a.	n.a.	n.a.	n.a.	n.a.	n.a.	n.a.	n.a.	n.a.	n.a.	n.a.	n.a.	n.a.	n.a.	n.a.	n.a.	n.a.	n.a.	n.a.	n.a.	salmon_0015	salmon_0022	n.a.	n.a.	n.a.	n.a.	n.a.	n.a.	salmon_0020	n.a.	n.a.	n.a.	salmon_0032	n.a.	n.a.	n.a.	n.a.	n.a.	salmon_0038	salmon_0027	n.a.	n.a.
CK_00002148	salmon	salmon_0047	salmon_0052	salmon_0052	salmon_0010	n.a.	salmon_0031	n.a.	salmon_0033	salmon_0004	n.a.	n.a.	n.a.	n.a.	n.a.	n.a.	salmon_0010	n.a.	n.a.	n.a.	n.a.	n.a.	n.a.	n.a.	salmon_0048	n.a.	salmon_0039	salmon_0015	salmon_0022	salmon_0014	n.a.	n.a.	n.a.	n.a.	n.a.	salmon_0020	salmon_0042	salmon_0030	n.a.	salmon_0032	n.a.	salmon_0049	salmon_0018	salmon_0022	n.a.	salmon_0038	salmon_0027	n.a.	salmon_0030
CK_00008121	salmon	salmon_0047	salmon_0052	salmon_0052	salmon_0010	salmon_0051	salmon_0031	n.a.	salmon_0033	salmon_0004	n.a.	n.a.	salmon_0028	salmon_0015	n.a.	salmon_0016	salmon_0010	n.a.	n.a.	salmon_0013	n.a.	n.a.	salmon_0006	salmon_0031	salmon_0048	salmon_0012	salmon_0039	salmon_0015	salmon_0022	salmon_0014	n.a.	salmon_0020	salmon_0011	salmon_0001	salmon_0011	salmon_0020	salmon_0042	salmon_0030	salmon_0006	salmon_0032	salmon_0009	salmon_0049	salmon_0018	salmon_0022	n.a.	salmon_0038	salmon_0027	n.a.	salmon_0030
CK_00001859	salmon	salmon_0047	n.a.	n.a.	salmon_0010	salmon_0051	salmon_0031	n.a.	n.a.	n.a.	n.a.	n.a.	salmon_0028	salmon_0015	n.a.	salmon_0016	n.a.	n.a.	n.a.	salmon_0013	n.a.	n.a.	salmon_0006	salmon_0031	salmon_0048	salmon_0012	n.a.	salmon_0015	salmon_0022	salmon_0014	n.a.	salmon_0020	salmon_0011	salmon_0001	salmon_0011	salmon_0020	salmon_0042	salmon_0030	salmon_0006	salmon_0032	salmon_0009	salmon_0049	salmon_0018	salmon_0022	n.a.	salmon_0038	salmon_0027	n.a.	salmon_0030
CK_00041068	tan	tan_0001	n.a.	n.a.	n.a.	n.a.	n.a.	n.a.	n.a.	n.a.	n.a.	n.a.	n.a.	n.a.	n.a.	n.a.	n.a.	n.a.	n.a.	n.a.	n.a.	n.a.	n.a.	n.a.	n.a.	n.a.	n.a.	n.a.	n.a.	n.a.	n.a.	n.a.	n.a.	n.a.	n.a.	n.a.	n.a.	n.a.	n.a.	n.a.	n.a.	n.a.	n.a.	n.a.	n.a.	n.a.	n.a.	n.a.	n.a.
CK_00041072	tan	tan_0001	n.a.	n.a.	n.a.	n.a.	n.a.	n.a.	n.a.	n.a.	n.a.	n.a.	n.a.	n.a.	n.a.	n.a.	n.a.	n.a.	n.a.	n.a.	n.a.	n.a.	n.a.	n.a.	n.a.	n.a.	n.a.	n.a.	n.a.	n.a.	n.a.	n.a.	n.a.	n.a.	n.a.	n.a.	n.a.	n.a.	n.a.	n.a.	n.a.	n.a.	n.a.	n.a.	n.a.	n.a.	n.a.	n.a.	n.a.
CK_00049418	tan	tan_0002	n.a.	n.a.	n.a.	n.a.	n.a.	n.a.	n.a.	n.a.	n.a.	n.a.	n.a.	n.a.	n.a.	n.a.	n.a.	n.a.	n.a.	n.a.	n.a.	n.a.	n.a.	n.a.	tan_0008	n.a.	n.a.	n.a.	tan_0001	n.a.	n.a.	n.a.	n.a.	n.a.	tan_0010	n.a.	tan_0006	tan_0018	n.a.	n.a.	tan_0003	tan_0002	tan_0001	n.a.	n.a.	n.a.	n.a.	n.a.	tan_0005
CK_00036834	tan	tan_0002	n.a.	n.a.	n.a.	n.a.	n.a.	n.a.	n.a.	n.a.	n.a.	n.a.	n.a.	n.a.	n.a.	n.a.	n.a.	tan_0002	n.a.	tan_0020	n.a.	n.a.	n.a.	n.a.	n.a.	n.a.	n.a.	n.a.	tan_0001	n.a.	n.a.	n.a.	n.a.	n.a.	tan_0006	n.a.	tan_0006	n.a.	n.a.	n.a.	n.a.	tan_0002	tan_0001	n.a.	n.a.	n.a.	n.a.	n.a.	tan_0005
CK_00041367	tan	tan_0002	n.a.	n.a.	n.a.	n.a.	n.a.	n.a.	n.a.	n.a.	n.a.	n.a.	n.a.	n.a.	n.a.	n.a.	n.a.	n.a.	n.a.	n.a.	n.a.	n.a.	n.a.	n.a.	n.a.	n.a.	n.a.	n.a.	n.a.	n.a.	n.a.	n.a.	n.a.	n.a.	n.a.	n.a.	n.a.	n.a.	n.a.	n.a.	n.a.	n.a.	n.a.	n.a.	n.a.	n.a.	n.a.	n.a.	n.a.
CK_00043749	tan	tan_0003	n.a.	n.a.	n.a.	n.a.	n.a.	n.a.	tan_0009	tan_0009	n.a.	n.a.	n.a.	n.a.	n.a.	n.a.	n.a.	n.a.	n.a.	tan_0006	tan_0014	n.a.	n.a.	n.a.	tan_0004	n.a.	n.a.	n.a.	n.a.	n.a.	n.a.	n.a.	n.a.	n.a.	tan_0014	n.a.	n.a.	tan_0013	n.a.	n.a.	n.a.	n.a.	n.a.	n.a.	n.a.	tan_0004	n.a.	n.a.	n.a.
CK_00041226	tan	tan_0003	n.a.	n.a.	n.a.	n.a.	n.a.	n.a.	n.a.	n.a.	n.a.	n.a.	n.a.	n.a.	n.a.	n.a.	n.a.	n.a.	n.a.	n.a.	n.a.	n.a.	n.a.	n.a.	n.a.	n.a.	n.a.	n.a.	n.a.	n.a.	n.a.	n.a.	n.a.	n.a.	n.a.	n.a.	n.a.	n.a.	n.a.	n.a.	n.a.	n.a.	n.a.	n.a.	n.a.	n.a.	n.a.	n.a.	n.a.
CK_00001921	tan	tan_0004	tan_0001	tan_0006	tan_0006	n.a.	tan_0007	n.a.	tan_0008	tan_0003	tan_0004	tan_0004	n.a.	n.a.	n.a.	n.a.	tan_0005	tan_0003	tan_0005	tan_0005	n.a.	n.a.	n.a.	n.a.	tan_0019	n.a.	tan_0001	n.a.	tan_0002	n.a.	tan_0001	n.a.	n.a.	n.a.	tan_0012	tan_0003	tan_0004	tan_0011	n.a.	tan_0002	n.a.	tan_0001	tan_0003	tan_0003	n.a.	tan_0007	tan_0004	tan_0002	tan_0001
CK_00001791	tan	tan_0004	tan_0002	tan_0001	tan_0005	n.a.	n.a.	n.a.	tan_0001	tan_0006	n.a.	n.a.	n.a.	n.a.	n.a.	n.a.	n.a.	tan_0009	n.a.	tan_0005	tan_0010	n.a.	n.a.	n.a.	tan_0019	tan_0002	tan_0004	tan_0002	n.a.	n.a.	tan_0004	n.a.	tan_0001	tan_0001	tan_0015	n.a.	n.a.	tan_0011	n.a.	tan_0005	tan_0005	n.a.	tan_0003	n.a.	tan_0001	tan_0001	n.a.	n.a.	tan_0006
CK_00001790	tan	tan_0004	tan_0002	tan_0001	tan_0005	n.a.	n.a.	n.a.	tan_0001	tan_0006	n.a.	n.a.	n.a.	n.a.	n.a.	n.a.	n.a.	tan_0009	n.a.	tan_0005	tan_0010	n.a.	n.a.	n.a.	tan_0019	tan_0002	tan_0004	tan_0002	n.a.	n.a.	tan_0004	n.a.	tan_0001	tan_0001	tan_0015	n.a.	n.a.	tan_0011	n.a.	tan_0005	tan_0005	n.a.	tan_0003	n.a.	tan_0001	tan_0001	n.a.	n.a.	n.a.
CK_00001792	tan	tan_0004	tan_0002	tan_0001	tan_0005	n.a.	n.a.	n.a.	tan_0001	tan_0006	n.a.	n.a.	n.a.	n.a.	n.a.	n.a.	n.a.	tan_0009	n.a.	tan_0005	tan_0010	n.a.	n.a.	n.a.	tan_0019	tan_0002	tan_0004	tan_0002	n.a.	n.a.	tan_0004	n.a.	tan_0001	tan_0001	tan_0015	n.a.	n.a.	tan_0011	n.a.	tan_0005	tan_0005	n.a.	tan_0003	n.a.	tan_0001	tan_0001	n.a.	n.a.	tan_0006
CK_00040838	tan	tan_0004	tan_0001	tan_0006	tan_0006	tan_0001	tan_0007	tan_0001	tan_0008	tan_0003	tan_0004	tan_0004	tan_0005	tan_0004	n.a.	tan_0001	tan_0005	tan_0008	tan_0005	tan_0005	n.a.	n.a.	tan_0001	tan_0006	tan_0019	tan_0004	tan_0001	n.a.	tan_0002	n.a.	tan_0001	n.a.	tan_0003	tan_0002	tan_0009	tan_0003	tan_0004	tan_0011	tan_0003	tan_0002	tan_0004	tan_0001	tan_0003	tan_0003	n.a.	tan_0007	tan_0004	tan_0002	tan_0001
CK_00002009	tan	tan_0005	tan_0003	n.a.	tan_0002	n.a.	n.a.	n.a.	tan_0002	tan_0005	n.a.	n.a.	n.a.	n.a.	n.a.	n.a.	n.a.	n.a.	n.a.	tan_0005	n.a.	n.a.	n.a.	n.a.	tan_0019	n.a.	tan_0008	n.a.	n.a.	n.a.	tan_0002	n.a.	n.a.	n.a.	n.a.	n.a.	n.a.	tan_0011	n.a.	n.a.	n.a.	n.a.	tan_0003	n.a.	n.a.	tan_0003	tan_0001	n.a.	n.a.
CK_00001405	tan	tan_0005	tan_0003	n.a.	tan_0002	n.a.	n.a.	n.a.	tan_0002	tan_0005	n.a.	n.a.	tan_0007	tan_0007	n.a.	n.a.	n.a.	tan_0001	n.a.	n.a.	n.a.	n.a.	n.a.	tan_0002	tan_0027	n.a.	tan_0008	n.a.	n.a.	n.a.	tan_0002	n.a.	n.a.	n.a.	n.a.	n.a.	n.a.	n.a.	tan_0006	n.a.	n.a.	n.a.	tan_0003	n.a.	n.a.	tan_0003	tan_0001	n.a.	n.a.
CK_00043585	tan	tan_0005	tan_0003	n.a.	tan_0002	n.a.	n.a.	n.a.	tan_0002	tan_0005	n.a.	n.a.	n.a.	n.a.	n.a.	n.a.	n.a.	n.a.	n.a.	tan_0005	tan_0011	n.a.	n.a.	n.a.	tan_0019	n.a.	n.a.	n.a.	n.a.	n.a.	n.a.	n.a.	n.a.	n.a.	n.a.	n.a.	n.a.	tan_0011	n.a.	n.a.	n.a.	n.a.	tan_0003	n.a.	n.a.	tan_0003	tan_0001	n.a.	n.a.
CK_00041086	tan	tan_0006	n.a.	n.a.	n.a.	n.a.	n.a.	n.a.	n.a.	n.a.	n.a.	n.a.	n.a.	n.a.	n.a.	n.a.	n.a.	n.a.	n.a.	n.a.	n.a.	n.a.	n.a.	n.a.	n.a.	n.a.	n.a.	n.a.	n.a.	n.a.	n.a.	n.a.	n.a.	n.a.	n.a.	n.a.	n.a.	n.a.	n.a.	n.a.	n.a.	n.a.	n.a.	n.a.	n.a.	n.a.	n.a.	n.a.	n.a.
CK_00041061	tan	tan_0006	n.a.	n.a.	n.a.	n.a.	n.a.	n.a.	n.a.	n.a.	n.a.	n.a.	n.a.	n.a.	n.a.	n.a.	n.a.	n.a.	n.a.	n.a.	n.a.	n.a.	n.a.	n.a.	n.a.	n.a.	n.a.	n.a.	n.a.	n.a.	n.a.	n.a.	n.a.	n.a.	n.a.	n.a.	n.a.	n.a.	n.a.	n.a.	n.a.	n.a.	n.a.	n.a.	n.a.	n.a.	n.a.	n.a.	n.a.
CK_00002596	tan	tan_0006	n.a.	n.a.	n.a.	n.a.	n.a.	n.a.	n.a.	n.a.	n.a.	n.a.	n.a.	n.a.	n.a.	n.a.	n.a.	n.a.	n.a.	tan_0016	n.a.	n.a.	n.a.	n.a.	tan_0021	n.a.	n.a.	n.a.	n.a.	n.a.	n.a.	n.a.	n.a.	n.a.	tan_0001	n.a.	tan_0002	tan_0003	n.a.	n.a.	n.a.	n.a.	n.a.	n.a.	n.a.	n.a.	n.a.	n.a.	n.a.
CK_00041090	tan	tan_0007	n.a.	n.a.	n.a.	n.a.	n.a.	n.a.	n.a.	n.a.	n.a.	n.a.	n.a.	n.a.	n.a.	n.a.	n.a.	n.a.	n.a.	n.a.	n.a.	n.a.	n.a.	n.a.	n.a.	n.a.	n.a.	n.a.	n.a.	n.a.	n.a.	n.a.	n.a.	n.a.	n.a.	n.a.	n.a.	n.a.	n.a.	n.a.	n.a.	n.a.	n.a.	n.a.	n.a.	n.a.	n.a.	n.a.	n.a.
CK_00040437	tan	tan_0007	n.a.	n.a.	n.a.	n.a.	n.a.	n.a.	n.a.	n.a.	n.a.	n.a.	n.a.	n.a.	n.a.	n.a.	n.a.	n.a.	n.a.	n.a.	n.a.	n.a.	n.a.	n.a.	n.a.	n.a.	n.a.	n.a.	n.a.	n.a.	n.a.	n.a.	n.a.	n.a.	n.a.	n.a.	n.a.	n.a.	n.a.	n.a.	n.a.	n.a.	n.a.	n.a.	n.a.	n.a.	n.a.	n.a.	n.a.
CK_00041033	tan	tan_0007	n.a.	n.a.	n.a.	n.a.	n.a.	n.a.	n.a.	n.a.	n.a.	n.a.	n.a.	n.a.	n.a.	n.a.	n.a.	n.a.	n.a.	n.a.	n.a.	n.a.	n.a.	n.a.	n.a.	n.a.	n.a.	n.a.	n.a.	n.a.	n.a.	n.a.	n.a.	n.a.	n.a.	n.a.	n.a.	n.a.	n.a.	n.a.	n.a.	n.a.	n.a.	n.a.	n.a.	n.a.	n.a.	n.a.	n.a.
CK_00041356	tan	tan_0007	n.a.	n.a.	n.a.	n.a.	n.a.	n.a.	n.a.	n.a.	n.a.	n.a.	n.a.	n.a.	n.a.	n.a.	n.a.	n.a.	n.a.	n.a.	n.a.	n.a.	n.a.	n.a.	n.a.	n.a.	n.a.	n.a.	n.a.	n.a.	n.a.	n.a.	n.a.	n.a.	n.a.	n.a.	n.a.	n.a.	n.a.	n.a.	n.a.	n.a.	n.a.	n.a.	n.a.	n.a.	n.a.	n.a.	n.a.
CK_00040436	tan	tan_0007	n.a.	n.a.	n.a.	n.a.	n.a.	n.a.	n.a.	n.a.	n.a.	n.a.	n.a.	n.a.	n.a.	n.a.	n.a.	n.a.	n.a.	n.a.	n.a.	n.a.	n.a.	n.a.	n.a.	n.a.	n.a.	n.a.	n.a.	n.a.	n.a.	n.a.	n.a.	n.a.	n.a.	n.a.	n.a.	n.a.	n.a.	n.a.	n.a.	n.a.	n.a.	n.a.	n.a.	n.a.	n.a.	n.a.	n.a.
CK_00044002	tan	tan_0007	n.a.	n.a.	n.a.	n.a.	n.a.	n.a.	n.a.	n.a.	n.a.	n.a.	n.a.	n.a.	n.a.	n.a.	tan_0004	tan_0014	tan_0004	tan_0016	n.a.	n.a.	n.a.	n.a.	tan_0021	n.a.	n.a.	n.a.	n.a.	n.a.	n.a.	n.a.	n.a.	n.a.	tan_0017	n.a.	tan_0001	tan_0003	n.a.	tan_0008	n.a.	n.a.	n.a.	n.a.	n.a.	n.a.	n.a.	n.a.	n.a.
CK_00041014	tan	tan_0007	n.a.	n.a.	n.a.	n.a.	n.a.	n.a.	n.a.	n.a.	n.a.	n.a.	n.a.	n.a.	n.a.	n.a.	n.a.	n.a.	n.a.	n.a.	n.a.	n.a.	n.a.	n.a.	n.a.	n.a.	n.a.	n.a.	n.a.	n.a.	n.a.	n.a.	n.a.	n.a.	n.a.	n.a.	n.a.	n.a.	n.a.	n.a.	n.a.	n.a.	n.a.	n.a.	n.a.	n.a.	n.a.	n.a.	n.a.
CK_00038270	tan	tan_0008	n.a.	n.a.	n.a.	n.a.	n.a.	n.a.	n.a.	n.a.	n.a.	n.a.	n.a.	n.a.	n.a.	n.a.	n.a.	n.a.	n.a.	tan_0013	n.a.	n.a.	n.a.	n.a.	n.a.	n.a.	n.a.	n.a.	n.a.	n.a.	n.a.	n.a.	n.a.	n.a.	n.a.	n.a.	n.a.	n.a.	n.a.	n.a.	n.a.	n.a.	n.a.	n.a.	n.a.	n.a.	n.a.	n.a.	n.a.
CK_00040811	tan	tan_0008	n.a.	n.a.	n.a.	n.a.	n.a.	n.a.	n.a.	n.a.	n.a.	n.a.	n.a.	n.a.	n.a.	n.a.	n.a.	n.a.	n.a.	n.a.	n.a.	n.a.	n.a.	n.a.	n.a.	n.a.	n.a.	n.a.	n.a.	n.a.	n.a.	n.a.	n.a.	n.a.	n.a.	n.a.	n.a.	n.a.	n.a.	n.a.	n.a.	n.a.	n.a.	n.a.	n.a.	n.a.	n.a.	n.a.	n.a.
CK_00046138	tan	tan_0009	n.a.	n.a.	n.a.	n.a.	n.a.	n.a.	n.a.	n.a.	n.a.	n.a.	n.a.	n.a.	n.a.	n.a.	n.a.	n.a.	n.a.	n.a.	n.a.	n.a.	n.a.	n.a.	tan_0003	n.a.	n.a.	n.a.	n.a.	n.a.	n.a.	n.a.	n.a.	n.a.	n.a.	n.a.	n.a.	n.a.	n.a.	n.a.	n.a.	n.a.	n.a.	n.a.	n.a.	n.a.	n.a.	tan_0003	n.a.
CK_00042046	tan	tan_0009	n.a.	n.a.	n.a.	n.a.	n.a.	n.a.	n.a.	n.a.	n.a.	n.a.	n.a.	n.a.	n.a.	n.a.	n.a.	n.a.	n.a.	n.a.	n.a.	n.a.	n.a.	n.a.	n.a.	n.a.	n.a.	n.a.	n.a.	n.a.	n.a.	n.a.	n.a.	n.a.	n.a.	n.a.	n.a.	n.a.	n.a.	n.a.	n.a.	n.a.	n.a.	n.a.	n.a.	n.a.	n.a.	n.a.	n.a.
CK_00002597	tan	tan_0010	n.a.	n.a.	n.a.	n.a.	n.a.	n.a.	n.a.	n.a.	n.a.	tan_0004	n.a.	n.a.	n.a.	n.a.	n.a.	n.a.	n.a.	tan_0001	n.a.	n.a.	n.a.	n.a.	n.a.	n.a.	n.a.	n.a.	tan_0003	n.a.	n.a.	n.a.	n.a.	n.a.	n.a.	n.a.	n.a.	tan_0003	n.a.	tan_0002	n.a.	n.a.	n.a.	tan_0003	n.a.	n.a.	n.a.	n.a.	tan_0001
CK_00042040	tan	tan_0010	n.a.	n.a.	n.a.	n.a.	n.a.	n.a.	n.a.	n.a.	n.a.	n.a.	n.a.	n.a.	n.a.	n.a.	n.a.	n.a.	n.a.	n.a.	n.a.	n.a.	n.a.	n.a.	n.a.	n.a.	n.a.	n.a.	tan_0003	n.a.	n.a.	n.a.	n.a.	n.a.	n.a.	n.a.	n.a.	n.a.	n.a.	n.a.	n.a.	n.a.	n.a.	n.a.	n.a.	n.a.	n.a.	n.a.	n.a.
CK_00041895	tan	tan_0011	n.a.	n.a.	n.a.	n.a.	n.a.	n.a.	n.a.	n.a.	n.a.	n.a.	n.a.	n.a.	n.a.	n.a.	n.a.	n.a.	n.a.	n.a.	n.a.	n.a.	n.a.	n.a.	n.a.	n.a.	n.a.	n.a.	n.a.	n.a.	n.a.	n.a.	n.a.	n.a.	n.a.	n.a.	n.a.	n.a.	n.a.	n.a.	n.a.	n.a.	n.a.	n.a.	n.a.	n.a.	n.a.	n.a.	n.a.
CK_00041338	tan	tan_0011	n.a.	n.a.	n.a.	n.a.	n.a.	n.a.	n.a.	n.a.	n.a.	n.a.	n.a.	n.a.	n.a.	n.a.	n.a.	n.a.	n.a.	n.a.	n.a.	n.a.	n.a.	n.a.	n.a.	n.a.	n.a.	n.a.	n.a.	n.a.	n.a.	n.a.	n.a.	n.a.	n.a.	n.a.	n.a.	n.a.	n.a.	n.a.	n.a.	n.a.	n.a.	n.a.	n.a.	n.a.	n.a.	n.a.	n.a.
CK_00040728	tan	tan_0012	n.a.	n.a.	n.a.	n.a.	n.a.	n.a.	n.a.	n.a.	n.a.	n.a.	n.a.	n.a.	n.a.	n.a.	n.a.	n.a.	n.a.	n.a.	n.a.	n.a.	n.a.	n.a.	n.a.	n.a.	n.a.	n.a.	n.a.	n.a.	n.a.	n.a.	n.a.	n.a.	n.a.	n.a.	n.a.	n.a.	n.a.	n.a.	n.a.	n.a.	n.a.	n.a.	n.a.	n.a.	n.a.	n.a.	n.a.
CK_00002272	tan	tan_0012	n.a.	n.a.	n.a.	n.a.	n.a.	n.a.	tan_0009	tan_0009	n.a.	n.a.	n.a.	n.a.	n.a.	n.a.	tan_0006	n.a.	tan_0001	tan_0021	tan_0006	tan_0003	n.a.	n.a.	tan_0027	n.a.	n.a.	n.a.	n.a.	n.a.	n.a.	tan_0006	n.a.	n.a.	n.a.	n.a.	tan_0005	tan_0019	n.a.	n.a.	n.a.	tan_0004	tan_0002	n.a.	n.a.	n.a.	n.a.	n.a.	n.a.
CK_00033693	tan	tan_0012	n.a.	n.a.	n.a.	n.a.	n.a.	n.a.	n.a.	n.a.	n.a.	n.a.	n.a.	n.a.	tan_0001	n.a.	n.a.	n.a.	n.a.	tan_0015	n.a.	n.a.	n.a.	n.a.	tan_0030	n.a.	n.a.	n.a.	n.a.	n.a.	n.a.	n.a.	n.a.	n.a.	tan_0002	n.a.	n.a.	tan_0012	n.a.	n.a.	n.a.	n.a.	n.a.	n.a.	n.a.	n.a.	n.a.	n.a.	n.a.
CK_00041444	tan	tan_0012	n.a.	n.a.	n.a.	n.a.	n.a.	n.a.	n.a.	n.a.	n.a.	n.a.	n.a.	n.a.	n.a.	n.a.	n.a.	n.a.	n.a.	n.a.	n.a.	n.a.	n.a.	n.a.	n.a.	n.a.	n.a.	n.a.	n.a.	n.a.	n.a.	n.a.	n.a.	n.a.	n.a.	n.a.	n.a.	n.a.	n.a.	n.a.	n.a.	n.a.	n.a.	n.a.	n.a.	n.a.	n.a.	n.a.	n.a.
CK_00002553	tan	tan_0012	n.a.	n.a.	n.a.	n.a.	n.a.	n.a.	n.a.	n.a.	n.a.	n.a.	n.a.	n.a.	n.a.	n.a.	n.a.	n.a.	n.a.	tan_0021	tan_0006	tan_0003	n.a.	n.a.	tan_0027	n.a.	n.a.	n.a.	n.a.	n.a.	n.a.	tan_0006	n.a.	n.a.	n.a.	n.a.	n.a.	tan_0019	n.a.	n.a.	n.a.	n.a.	tan_0002	n.a.	n.a.	n.a.	n.a.	n.a.	n.a.
CK_00003178	tan	tan_0013	n.a.	n.a.	n.a.	n.a.	n.a.	n.a.	n.a.	n.a.	n.a.	n.a.	n.a.	n.a.	n.a.	n.a.	n.a.	n.a.	n.a.	tan_0018	tan_0020	n.a.	n.a.	n.a.	tan_0018	n.a.	n.a.	n.a.	n.a.	n.a.	n.a.	n.a.	n.a.	n.a.	n.a.	n.a.	n.a.	n.a.	n.a.	tan_0004	n.a.	n.a.	n.a.	n.a.	n.a.	n.a.	n.a.	n.a.	n.a.
CK_00041990	tan	tan_0013	n.a.	n.a.	n.a.	n.a.	n.a.	n.a.	n.a.	n.a.	n.a.	n.a.	n.a.	n.a.	n.a.	n.a.	n.a.	n.a.	n.a.	n.a.	n.a.	n.a.	n.a.	n.a.	n.a.	n.a.	n.a.	n.a.	n.a.	n.a.	n.a.	n.a.	n.a.	n.a.	n.a.	n.a.	n.a.	n.a.	n.a.	n.a.	n.a.	n.a.	n.a.	n.a.	n.a.	n.a.	n.a.	n.a.	n.a.
CK_00002236	tan	tan_0014	n.a.	n.a.	n.a.	n.a.	n.a.	n.a.	n.a.	n.a.	n.a.	n.a.	n.a.	n.a.	n.a.	n.a.	n.a.	n.a.	n.a.	n.a.	n.a.	n.a.	n.a.	n.a.	n.a.	n.a.	n.a.	n.a.	n.a.	n.a.	n.a.	n.a.	n.a.	n.a.	n.a.	n.a.	n.a.	n.a.	n.a.	n.a.	n.a.	n.a.	n.a.	n.a.	n.a.	n.a.	n.a.	n.a.	n.a.
CK_00035422	tan	tan_0014	n.a.	n.a.	n.a.	n.a.	n.a.	n.a.	n.a.	n.a.	n.a.	n.a.	n.a.	n.a.	n.a.	n.a.	n.a.	n.a.	n.a.	n.a.	n.a.	n.a.	n.a.	n.a.	n.a.	n.a.	n.a.	n.a.	n.a.	n.a.	n.a.	n.a.	n.a.	n.a.	n.a.	n.a.	n.a.	n.a.	n.a.	n.a.	n.a.	n.a.	n.a.	n.a.	n.a.	n.a.	n.a.	n.a.	n.a.
CK_00042030	tan	tan_0015	n.a.	n.a.	n.a.	n.a.	n.a.	n.a.	n.a.	n.a.	n.a.	n.a.	n.a.	n.a.	n.a.	n.a.	n.a.	n.a.	n.a.	n.a.	n.a.	n.a.	n.a.	n.a.	n.a.	n.a.	n.a.	n.a.	n.a.	n.a.	n.a.	n.a.	n.a.	n.a.	n.a.	n.a.	n.a.	n.a.	n.a.	n.a.	n.a.	n.a.	n.a.	n.a.	n.a.	n.a.	n.a.	n.a.	n.a.
CK_00002293	tan	tan_0015	n.a.	n.a.	n.a.	n.a.	n.a.	n.a.	n.a.	n.a.	n.a.	n.a.	n.a.	n.a.	n.a.	n.a.	tan_0004	n.a.	tan_0004	n.a.	n.a.	n.a.	n.a.	n.a.	tan_0009	n.a.	n.a.	n.a.	n.a.	n.a.	n.a.	n.a.	n.a.	n.a.	tan_0023	n.a.	n.a.	n.a.	n.a.	n.a.	n.a.	n.a.	n.a.	n.a.	n.a.	n.a.	n.a.	n.a.	n.a.
CK_00040733	tan	tan_0016	n.a.	n.a.	n.a.	n.a.	n.a.	n.a.	n.a.	n.a.	n.a.	n.a.	n.a.	n.a.	n.a.	n.a.	n.a.	n.a.	n.a.	tan_0017	n.a.	n.a.	n.a.	n.a.	tan_0026	n.a.	n.a.	n.a.	n.a.	n.a.	n.a.	n.a.	n.a.	n.a.	n.a.	n.a.	n.a.	tan_0016	n.a.	n.a.	n.a.	n.a.	tan_0004	n.a.	n.a.	n.a.	n.a.	n.a.	n.a.
CK_00002282	tan	tan_0016	n.a.	n.a.	n.a.	n.a.	n.a.	n.a.	n.a.	n.a.	n.a.	n.a.	n.a.	n.a.	n.a.	n.a.	n.a.	n.a.	n.a.	n.a.	n.a.	n.a.	n.a.	n.a.	tan_0002	n.a.	n.a.	n.a.	n.a.	n.a.	n.a.	n.a.	tan_0005	tan_0003	n.a.	n.a.	tan_0010	n.a.	n.a.	n.a.	tan_0006	tan_0007	tan_0004	n.a.	n.a.	n.a.	n.a.	n.a.	n.a.
CK_00046964	tan	tan_0017	n.a.	n.a.	n.a.	n.a.	n.a.	n.a.	n.a.	n.a.	n.a.	n.a.	n.a.	n.a.	n.a.	n.a.	n.a.	tan_0004	n.a.	tan_0009	n.a.	n.a.	n.a.	n.a.	tan_0031	n.a.	n.a.	n.a.	n.a.	n.a.	n.a.	n.a.	n.a.	n.a.	n.a.	n.a.	n.a.	tan_0020	n.a.	n.a.	n.a.	n.a.	n.a.	n.a.	n.a.	n.a.	tan_0002	n.a.	n.a.
CK_00034736	tan	tan_0017	tan_0003	n.a.	n.a.	n.a.	n.a.	n.a.	tan_0006	tan_0004	n.a.	n.a.	n.a.	n.a.	n.a.	n.a.	n.a.	n.a.	n.a.	n.a.	n.a.	n.a.	n.a.	n.a.	n.a.	n.a.	tan_0006	n.a.	n.a.	n.a.	n.a.	n.a.	n.a.	n.a.	tan_0008	n.a.	n.a.	n.a.	n.a.	n.a.	n.a.	n.a.	n.a.	n.a.	n.a.	n.a.	n.a.	n.a.	tan_0004
CK_00046668	tan	tan_0018	n.a.	n.a.	n.a.	n.a.	n.a.	n.a.	n.a.	n.a.	n.a.	n.a.	n.a.	n.a.	n.a.	n.a.	n.a.	n.a.	n.a.	n.a.	n.a.	n.a.	n.a.	n.a.	n.a.	n.a.	n.a.	n.a.	n.a.	n.a.	n.a.	n.a.	n.a.	n.a.	n.a.	n.a.	n.a.	n.a.	n.a.	n.a.	n.a.	n.a.	n.a.	n.a.	n.a.	n.a.	n.a.	n.a.	n.a.
CK_00003298	tan	tan_0018	n.a.	n.a.	n.a.	n.a.	n.a.	n.a.	n.a.	n.a.	n.a.	n.a.	n.a.	n.a.	n.a.	n.a.	n.a.	n.a.	n.a.	n.a.	n.a.	n.a.	n.a.	n.a.	tan_0037	n.a.	n.a.	n.a.	n.a.	n.a.	n.a.	n.a.	n.a.	n.a.	n.a.	n.a.	n.a.	n.a.	n.a.	n.a.	n.a.	n.a.	n.a.	n.a.	n.a.	n.a.	n.a.	n.a.	n.a.
CK_00040174	tan	tan_0019	n.a.	n.a.	n.a.	n.a.	n.a.	n.a.	n.a.	n.a.	n.a.	n.a.	n.a.	n.a.	n.a.	n.a.	n.a.	n.a.	n.a.	n.a.	n.a.	n.a.	n.a.	n.a.	n.a.	n.a.	n.a.	n.a.	n.a.	n.a.	n.a.	n.a.	n.a.	n.a.	n.a.	n.a.	n.a.	n.a.	n.a.	n.a.	n.a.	n.a.	n.a.	n.a.	n.a.	n.a.	n.a.	n.a.	n.a.
CK_00040159	tan	tan_0019	n.a.	n.a.	n.a.	n.a.	n.a.	n.a.	n.a.	n.a.	n.a.	n.a.	n.a.	n.a.	n.a.	n.a.	n.a.	n.a.	n.a.	n.a.	n.a.	n.a.	n.a.	n.a.	n.a.	n.a.	n.a.	n.a.	n.a.	n.a.	n.a.	n.a.	n.a.	n.a.	n.a.	n.a.	n.a.	n.a.	n.a.	n.a.	n.a.	n.a.	n.a.	n.a.	n.a.	n.a.	n.a.	n.a.	n.a.
CK_00002916	purple	purple_0001	purple_0017	purple_0039	n.a.	n.a.	n.a.	n.a.	purple_0016	purple_0030	purple_0001	n.a.	n.a.	n.a.	n.a.	n.a.	n.a.	n.a.	purple_0007	purple_0004	purple_0001	purple_0006	n.a.	n.a.	n.a.	n.a.	purple_0028	n.a.	purple_0011	n.a.	n.a.	n.a.	n.a.	n.a.	n.a.	n.a.	n.a.	purple_0002	n.a.	n.a.	n.a.	n.a.	purple_0014	n.a.	n.a.	n.a.	n.a.	n.a.	purple_0001
CK_00005473	purple	purple_0001	purple_0017	purple_0039	n.a.	n.a.	n.a.	n.a.	purple_0016	purple_0030	purple_0001	n.a.	n.a.	n.a.	n.a.	n.a.	n.a.	n.a.	purple_0007	purple_0004	purple_0001	purple_0006	n.a.	n.a.	n.a.	n.a.	purple_0028	n.a.	purple_0011	n.a.	n.a.	n.a.	n.a.	n.a.	n.a.	n.a.	n.a.	purple_0002	n.a.	n.a.	n.a.	n.a.	purple_0014	n.a.	n.a.	n.a.	n.a.	n.a.	purple_0001
CK_00005253	purple	purple_0002	purple_0024	purple_0021	n.a.	n.a.	n.a.	n.a.	purple_0009	purple_0002	n.a.	n.a.	n.a.	n.a.	n.a.	n.a.	purple_0001	n.a.	purple_0006	n.a.	n.a.	n.a.	n.a.	n.a.	n.a.	n.a.	purple_0024	n.a.	purple_0006	n.a.	n.a.	n.a.	n.a.	n.a.	n.a.	n.a.	purple_0003	n.a.	n.a.	n.a.	n.a.	purple_0009	purple_0001	n.a.	purple_0004	n.a.	purple_0003	purple_0009	n.a.
CK_00005255	purple	purple_0002	purple_0024	purple_0021	n.a.	n.a.	n.a.	n.a.	purple_0009	purple_0002	purple_0007	n.a.	n.a.	n.a.	n.a.	n.a.	purple_0001	n.a.	purple_0006	n.a.	n.a.	n.a.	n.a.	n.a.	n.a.	n.a.	purple_0024	n.a.	purple_0006	n.a.	n.a.	n.a.	n.a.	n.a.	n.a.	n.a.	purple_0003	n.a.	n.a.	n.a.	n.a.	purple_0009	purple_0001	n.a.	n.a.	n.a.	purple_0003	n.a.	n.a.
CK_00005254	purple	purple_0002	purple_0024	purple_0021	n.a.	n.a.	n.a.	n.a.	purple_0009	purple_0002	n.a.	n.a.	n.a.	n.a.	n.a.	n.a.	purple_0001	n.a.	purple_0006	n.a.	n.a.	n.a.	n.a.	n.a.	n.a.	n.a.	purple_0024	n.a.	purple_0006	n.a.	n.a.	n.a.	n.a.	n.a.	n.a.	n.a.	purple_0003	n.a.	n.a.	n.a.	n.a.	purple_0009	purple_0001	n.a.	purple_0004	n.a.	purple_0003	purple_0009	n.a.
CK_00005443	purple	purple_0002	purple_0024	purple_0021	n.a.	n.a.	n.a.	n.a.	purple_0009	purple_0002	purple_0007	n.a.	n.a.	n.a.	n.a.	n.a.	purple_0001	n.a.	n.a.	n.a.	n.a.	n.a.	n.a.	n.a.	n.a.	n.a.	purple_0024	n.a.	purple_0006	n.a.	n.a.	n.a.	n.a.	n.a.	n.a.	n.a.	purple_0003	n.a.	n.a.	n.a.	n.a.	purple_0009	purple_0001	n.a.	n.a.	n.a.	purple_0003	purple_0009	n.a.
CK_00052624	purple	purple_0003	purple_0001	purple_0007	n.a.	n.a.	n.a.	n.a.	purple_0001	purple_0001	n.a.	n.a.	n.a.	n.a.	n.a.	n.a.	n.a.	n.a.	n.a.	n.a.	n.a.	n.a.	n.a.	n.a.	n.a.	n.a.	purple_0010	n.a.	n.a.	n.a.	n.a.	n.a.	n.a.	n.a.	n.a.	n.a.	n.a.	n.a.	n.a.	n.a.	n.a.	n.a.	n.a.	n.a.	n.a.	n.a.	n.a.	n.a.	n.a.
CK_00040410	purple	purple_0003	n.a.	n.a.	n.a.	n.a.	n.a.	n.a.	n.a.	n.a.	n.a.	n.a.	n.a.	n.a.	n.a.	n.a.	n.a.	n.a.	n.a.	n.a.	n.a.	n.a.	n.a.	n.a.	n.a.	n.a.	n.a.	n.a.	n.a.	n.a.	n.a.	n.a.	n.a.	n.a.	n.a.	n.a.	n.a.	n.a.	n.a.	n.a.	n.a.	n.a.	n.a.	n.a.	n.a.	n.a.	n.a.	n.a.	n.a.
CK_00043014	purple	purple_0004	n.a.	purple_0016	n.a.	n.a.	n.a.	n.a.	purple_0005	purple_0013	n.a.	n.a.	n.a.	n.a.	n.a.	n.a.	n.a.	n.a.	n.a.	n.a.	n.a.	n.a.	n.a.	n.a.	n.a.	n.a.	purple_0015	n.a.	n.a.	n.a.	n.a.	n.a.	n.a.	n.a.	n.a.	n.a.	n.a.	n.a.	n.a.	n.a.	n.a.	n.a.	n.a.	n.a.	n.a.	n.a.	n.a.	n.a.	n.a.
CK_00051847	purple	purple_0004	purple_0008	purple_0016	n.a.	n.a.	n.a.	n.a.	purple_0005	purple_0013	purple_0013	n.a.	n.a.	n.a.	n.a.	n.a.	n.a.	n.a.	n.a.	n.a.	n.a.	n.a.	n.a.	n.a.	n.a.	n.a.	purple_0015	n.a.	n.a.	n.a.	n.a.	n.a.	n.a.	n.a.	n.a.	n.a.	n.a.	n.a.	n.a.	n.a.	n.a.	n.a.	n.a.	n.a.	n.a.	n.a.	n.a.	n.a.	n.a.
CK_00055247	purple	purple_0005	n.a.	n.a.	n.a.	n.a.	n.a.	n.a.	n.a.	n.a.	n.a.	n.a.	n.a.	n.a.	n.a.	n.a.	n.a.	n.a.	n.a.	n.a.	n.a.	n.a.	n.a.	n.a.	n.a.	n.a.	n.a.	n.a.	n.a.	n.a.	n.a.	n.a.	n.a.	n.a.	n.a.	n.a.	n.a.	n.a.	n.a.	n.a.	n.a.	n.a.	n.a.	n.a.	n.a.	n.a.	n.a.	n.a.	n.a.
CK_00036129	purple	purple_0005	purple_0001	purple_0007	purple_0002	purple_0006	n.a.	purple_0002	purple_0007	purple_0005	n.a.	n.a.	n.a.	n.a.	n.a.	n.a.	n.a.	n.a.	n.a.	purple_0005	purple_0005	n.a.	n.a.	n.a.	n.a.	n.a.	purple_0038	n.a.	purple_0009	n.a.	n.a.	n.a.	n.a.	n.a.	n.a.	n.a.	n.a.	n.a.	n.a.	n.a.	n.a.	n.a.	purple_0010	n.a.	n.a.	purple_0006	n.a.	n.a.	n.a.
CK_00002493	purple	purple_0005	purple_0028	purple_0007	purple_0001	purple_0003	n.a.	purple_0006	purple_0022	purple_0001	n.a.	n.a.	n.a.	n.a.	n.a.	n.a.	n.a.	n.a.	n.a.	n.a.	n.a.	n.a.	n.a.	n.a.	n.a.	n.a.	purple_0003	n.a.	purple_0009	n.a.	purple_0017	n.a.	n.a.	n.a.	n.a.	n.a.	purple_0019	n.a.	n.a.	n.a.	n.a.	n.a.	purple_0010	n.a.	n.a.	purple_0003	purple_0004	n.a.	purple_0009
CK_00045800	purple	purple_0006	purple_0004	n.a.	n.a.	n.a.	n.a.	n.a.	purple_0002	n.a.	n.a.	n.a.	n.a.	n.a.	n.a.	n.a.	n.a.	n.a.	n.a.	n.a.	n.a.	n.a.	n.a.	n.a.	n.a.	n.a.	purple_0042	n.a.	purple_0008	n.a.	n.a.	n.a.	n.a.	n.a.	n.a.	n.a.	n.a.	n.a.	n.a.	n.a.	n.a.	n.a.	purple_0009	n.a.	n.a.	n.a.	n.a.	n.a.	n.a.
CK_00002083	purple	purple_0006	purple_0004	n.a.	n.a.	n.a.	n.a.	n.a.	purple_0002	n.a.	n.a.	n.a.	n.a.	n.a.	n.a.	n.a.	n.a.	n.a.	n.a.	n.a.	n.a.	n.a.	n.a.	n.a.	n.a.	n.a.	purple_0042	n.a.	purple_0008	n.a.	n.a.	n.a.	n.a.	n.a.	n.a.	n.a.	purple_0020	n.a.	n.a.	n.a.	purple_0002	n.a.	purple_0009	n.a.	purple_0001	n.a.	n.a.	n.a.	n.a.
CK_00000070	purple	purple_0007	purple_0014	n.a.	purple_0001	n.a.	n.a.	n.a.	purple_0003	purple_0022	n.a.	n.a.	n.a.	n.a.	n.a.	n.a.	n.a.	n.a.	n.a.	n.a.	n.a.	n.a.	n.a.	n.a.	n.a.	n.a.	n.a.	n.a.	n.a.	n.a.	n.a.	n.a.	n.a.	n.a.	n.a.	n.a.	n.a.	n.a.	n.a.	n.a.	n.a.	n.a.	purple_0016	n.a.	n.a.	purple_0003	purple_0004	n.a.	n.a.
CK_00041316	purple	purple_0007	n.a.	n.a.	n.a.	n.a.	n.a.	n.a.	n.a.	n.a.	n.a.	n.a.	n.a.	n.a.	n.a.	n.a.	n.a.	n.a.	n.a.	n.a.	n.a.	n.a.	n.a.	n.a.	n.a.	n.a.	n.a.	n.a.	n.a.	n.a.	n.a.	n.a.	n.a.	n.a.	n.a.	n.a.	n.a.	n.a.	n.a.	n.a.	n.a.	n.a.	n.a.	n.a.	n.a.	n.a.	n.a.	n.a.	n.a.
CK_00056781	purple	purple_0008	purple_0006	purple_0001	n.a.	n.a.	n.a.	n.a.	purple_0035	purple_0010	purple_0005	n.a.	n.a.	n.a.	n.a.	n.a.	n.a.	n.a.	purple_0002	purple_0002	purple_0002	n.a.	n.a.	n.a.	n.a.	n.a.	purple_0039	purple_0005	n.a.	n.a.	n.a.	n.a.	n.a.	n.a.	n.a.	n.a.	n.a.	purple_0003	n.a.	purple_0001	n.a.	n.a.	purple_0004	purple_0001	n.a.	purple_0001	purple_0005	n.a.	n.a.
CK_00051932	purple	purple_0008	purple_0006	purple_0001	n.a.	n.a.	n.a.	n.a.	purple_0035	purple_0010	n.a.	n.a.	n.a.	n.a.	n.a.	n.a.	n.a.	n.a.	n.a.	n.a.	n.a.	n.a.	n.a.	n.a.	n.a.	n.a.	purple_0039	n.a.	n.a.	n.a.	purple_0008	n.a.	n.a.	n.a.	n.a.	n.a.	n.a.	purple_0003	n.a.	purple_0001	n.a.	n.a.	purple_0004	n.a.	n.a.	n.a.	n.a.	n.a.	n.a.
CK_00046105	purple	purple_0008	purple_0006	purple_0001	n.a.	n.a.	n.a.	n.a.	purple_0035	purple_0010	n.a.	n.a.	n.a.	n.a.	n.a.	n.a.	n.a.	n.a.	n.a.	n.a.	n.a.	n.a.	n.a.	n.a.	n.a.	n.a.	purple_0039	n.a.	n.a.	n.a.	purple_0008	n.a.	n.a.	n.a.	n.a.	n.a.	n.a.	n.a.	n.a.	n.a.	n.a.	n.a.	purple_0004	n.a.	n.a.	n.a.	n.a.	n.a.	n.a.
CK_00056632	purple	purple_0008	n.a.	n.a.	n.a.	n.a.	n.a.	n.a.	n.a.	purple_0001	n.a.	n.a.	purple_0001	n.a.	n.a.	n.a.	n.a.	n.a.	n.a.	n.a.	purple_0006	n.a.	n.a.	n.a.	n.a.	n.a.	purple_0013	n.a.	purple_0013	purple_0001	n.a.	n.a.	n.a.	n.a.	n.a.	n.a.	n.a.	purple_0001	n.a.	n.a.	purple_0003	purple_0003	purple_0004	n.a.	n.a.	n.a.	n.a.	n.a.	n.a.
CK_00055177	purple	purple_0008	n.a.	n.a.	n.a.	n.a.	n.a.	n.a.	n.a.	n.a.	n.a.	n.a.	n.a.	n.a.	n.a.	n.a.	n.a.	n.a.	n.a.	n.a.	n.a.	n.a.	n.a.	n.a.	n.a.	n.a.	n.a.	n.a.	n.a.	n.a.	n.a.	n.a.	n.a.	n.a.	n.a.	n.a.	purple_0012	n.a.	n.a.	n.a.	n.a.	n.a.	purple_0004	n.a.	n.a.	n.a.	n.a.	n.a.	n.a.
CK_00051168	purple	purple_0008	purple_0008	purple_0016	n.a.	n.a.	n.a.	n.a.	purple_0005	purple_0013	purple_0013	n.a.	n.a.	n.a.	n.a.	n.a.	n.a.	n.a.	n.a.	n.a.	n.a.	n.a.	n.a.	n.a.	n.a.	n.a.	purple_0015	n.a.	n.a.	n.a.	n.a.	n.a.	n.a.	n.a.	n.a.	n.a.	n.a.	n.a.	n.a.	n.a.	n.a.	n.a.	purple_0004	n.a.	n.a.	n.a.	n.a.	n.a.	n.a.
CK_00005399	purple	purple_0008	n.a.	purple_0017	n.a.	n.a.	n.a.	n.a.	purple_0023	purple_0025	n.a.	n.a.	n.a.	n.a.	n.a.	n.a.	n.a.	n.a.	n.a.	n.a.	n.a.	n.a.	n.a.	n.a.	n.a.	n.a.	purple_0007	n.a.	purple_0013	n.a.	n.a.	n.a.	n.a.	n.a.	n.a.	n.a.	n.a.	n.a.	n.a.	n.a.	n.a.	n.a.	purple_0004	n.a.	n.a.	n.a.	n.a.	n.a.	n.a.
CK_00045896	purple	purple_0008	purple_0031	purple_0001	n.a.	n.a.	n.a.	n.a.	n.a.	n.a.	n.a.	n.a.	n.a.	n.a.	n.a.	n.a.	n.a.	n.a.	n.a.	n.a.	n.a.	n.a.	n.a.	n.a.	n.a.	n.a.	n.a.	n.a.	n.a.	n.a.	n.a.	n.a.	n.a.	n.a.	purple_0003	n.a.	n.a.	n.a.	n.a.	n.a.	n.a.	purple_0013	purple_0004	n.a.	n.a.	n.a.	n.a.	n.a.	n.a.
CK_00002279	purple	purple_0009	purple_0020	purple_0025	n.a.	purple_0001	purple_0001	purple_0001	purple_0020	purple_0003	n.a.	n.a.	n.a.	n.a.	purple_0001	n.a.	purple_0003	n.a.	purple_0004	n.a.	n.a.	n.a.	n.a.	n.a.	n.a.	n.a.	purple_0043	n.a.	n.a.	n.a.	n.a.	n.a.	n.a.	n.a.	n.a.	purple_0002	n.a.	n.a.	n.a.	purple_0002	n.a.	n.a.	purple_0015	purple_0002	n.a.	n.a.	n.a.	n.a.	n.a.
CK_00000136	purple	purple_0009	purple_0020	purple_0025	n.a.	purple_0001	purple_0001	purple_0001	purple_0020	purple_0003	n.a.	purple_0002	n.a.	purple_0001	purple_0001	purple_0001	purple_0003	purple_0001	purple_0004	purple_0001	purple_0003	purple_0001	purple_0003	purple_0001	purple_0002	n.a.	purple_0043	n.a.	n.a.	n.a.	n.a.	n.a.	n.a.	n.a.	purple_0002	purple_0002	purple_0002	purple_0006	purple_0002	purple_0002	n.a.	purple_0001	n.a.	purple_0002	n.a.	n.a.	n.a.	n.a.	n.a.
CK_00001571	purple	purple_0009	purple_0020	purple_0025	purple_0010	purple_0001	purple_0001	purple_0001	purple_0020	purple_0003	n.a.	n.a.	n.a.	purple_0001	purple_0001	purple_0001	purple_0003	purple_0001	purple_0004	purple_0001	purple_0003	purple_0001	purple_0003	purple_0001	purple_0002	purple_0010	purple_0043	purple_0002	purple_0017	n.a.	n.a.	n.a.	purple_0001	purple_0005	purple_0002	purple_0002	purple_0002	purple_0006	purple_0002	purple_0002	n.a.	purple_0001	purple_0013	purple_0002	purple_0005	purple_0005	purple_0002	n.a.	n.a.
CK_00001836	purple	purple_0009	purple_0020	purple_0025	n.a.	purple_0001	purple_0001	purple_0001	purple_0020	purple_0003	n.a.	n.a.	n.a.	n.a.	n.a.	n.a.	n.a.	n.a.	n.a.	n.a.	n.a.	n.a.	n.a.	n.a.	n.a.	n.a.	purple_0043	n.a.	n.a.	n.a.	n.a.	n.a.	n.a.	n.a.	n.a.	purple_0002	n.a.	n.a.	n.a.	n.a.	n.a.	n.a.	n.a.	purple_0002	n.a.	n.a.	n.a.	n.a.	n.a.
CK_00057672	purple	purple_0009	purple_0020	purple_0025	n.a.	purple_0001	purple_0001	purple_0001	purple_0020	purple_0003	n.a.	n.a.	n.a.	n.a.	n.a.	n.a.	n.a.	n.a.	n.a.	n.a.	n.a.	n.a.	n.a.	n.a.	n.a.	n.a.	purple_0043	n.a.	n.a.	n.a.	n.a.	n.a.	n.a.	n.a.	n.a.	purple_0002	n.a.	n.a.	n.a.	n.a.	n.a.	n.a.	n.a.	purple_0002	n.a.	n.a.	n.a.	n.a.	n.a.
CK_00001235	purple	purple_0010	purple_0009	purple_0026	purple_0003	n.a.	purple_0002	n.a.	purple_0014	purple_0001	n.a.	n.a.	n.a.	n.a.	n.a.	n.a.	purple_0007	n.a.	purple_0001	n.a.	n.a.	n.a.	n.a.	n.a.	n.a.	n.a.	purple_0011	n.a.	purple_0010	n.a.	purple_0004	n.a.	n.a.	n.a.	n.a.	purple_0004	n.a.	n.a.	n.a.	n.a.	n.a.	n.a.	purple_0003	purple_0005	n.a.	n.a.	purple_0001	purple_0008	purple_0006
CK_00035443	purple	purple_0010	n.a.	purple_0026	purple_0006	n.a.	n.a.	n.a.	purple_0014	purple_0001	n.a.	n.a.	n.a.	n.a.	n.a.	n.a.	n.a.	n.a.	n.a.	purple_0003	n.a.	n.a.	n.a.	n.a.	n.a.	n.a.	purple_0011	n.a.	purple_0010	n.a.	purple_0004	n.a.	n.a.	n.a.	n.a.	n.a.	n.a.	n.a.	n.a.	n.a.	purple_0006	n.a.	purple_0003	n.a.	n.a.	purple_0002	n.a.	purple_0008	n.a.
CK_00002826	purple	purple_0010	purple_0009	purple_0026	n.a.	n.a.	n.a.	n.a.	purple_0014	purple_0001	n.a.	n.a.	n.a.	n.a.	n.a.	n.a.	n.a.	n.a.	n.a.	n.a.	n.a.	n.a.	n.a.	n.a.	n.a.	n.a.	purple_0011	n.a.	purple_0010	n.a.	purple_0019	n.a.	n.a.	n.a.	n.a.	n.a.	n.a.	n.a.	n.a.	n.a.	n.a.	n.a.	purple_0003	n.a.	n.a.	n.a.	n.a.	n.a.	n.a.
CK_00002475	purple	purple_0011	purple_0001	purple_0007	n.a.	n.a.	n.a.	n.a.	purple_0036	purple_0028	n.a.	n.a.	n.a.	n.a.	n.a.	n.a.	n.a.	n.a.	n.a.	n.a.	n.a.	n.a.	purple_0001	n.a.	n.a.	purple_0001	n.a.	n.a.	n.a.	n.a.	purple_0009	n.a.	n.a.	n.a.	n.a.	n.a.	purple_0001	n.a.	n.a.	n.a.	n.a.	purple_0006	purple_0005	n.a.	n.a.	n.a.	n.a.	n.a.	n.a.
CK_00056630	purple	purple_0011	purple_0001	purple_0007	n.a.	n.a.	n.a.	n.a.	purple_0027	purple_0028	purple_0002	n.a.	n.a.	n.a.	n.a.	n.a.	purple_0007	n.a.	purple_0001	n.a.	purple_0007	n.a.	n.a.	n.a.	n.a.	purple_0012	purple_0006	n.a.	n.a.	n.a.	purple_0009	n.a.	n.a.	n.a.	n.a.	n.a.	purple_0001	n.a.	n.a.	n.a.	n.a.	purple_0006	purple_0005	n.a.	purple_0006	n.a.	n.a.	n.a.	n.a.
CK_00001881	purple	purple_0012	n.a.	n.a.	n.a.	n.a.	n.a.	n.a.	n.a.	n.a.	n.a.	n.a.	n.a.	n.a.	n.a.	n.a.	n.a.	n.a.	n.a.	n.a.	n.a.	n.a.	purple_0001	n.a.	n.a.	purple_0001	purple_0004	n.a.	n.a.	n.a.	n.a.	n.a.	n.a.	n.a.	n.a.	n.a.	n.a.	n.a.	n.a.	n.a.	n.a.	n.a.	n.a.	n.a.	purple_0001	n.a.	n.a.	n.a.	n.a.
CK_00042064	purple	purple_0012	n.a.	n.a.	n.a.	n.a.	n.a.	n.a.	n.a.	n.a.	n.a.	n.a.	n.a.	n.a.	n.a.	n.a.	n.a.	n.a.	n.a.	n.a.	n.a.	n.a.	n.a.	n.a.	n.a.	n.a.	n.a.	n.a.	n.a.	n.a.	n.a.	n.a.	n.a.	n.a.	n.a.	n.a.	n.a.	n.a.	n.a.	n.a.	n.a.	n.a.	n.a.	n.a.	n.a.	n.a.	n.a.	n.a.	n.a.
CK_00039145	purple	purple_0013	n.a.	n.a.	purple_0003	n.a.	purple_0002	n.a.	n.a.	n.a.	n.a.	n.a.	n.a.	n.a.	n.a.	n.a.	n.a.	n.a.	n.a.	n.a.	n.a.	n.a.	n.a.	n.a.	n.a.	n.a.	n.a.	n.a.	n.a.	n.a.	n.a.	n.a.	n.a.	n.a.	n.a.	n.a.	n.a.	n.a.	n.a.	n.a.	n.a.	n.a.	n.a.	n.a.	n.a.	n.a.	purple_0001	n.a.	n.a.
CK_00002548	purple	purple_0013	purple_0020	purple_0025	purple_0010	purple_0001	purple_0001	purple_0001	purple_0020	purple_0003	n.a.	n.a.	n.a.	n.a.	purple_0001	n.a.	purple_0003	purple_0001	purple_0004	n.a.	n.a.	n.a.	purple_0003	purple_0001	purple_0002	n.a.	purple_0043	n.a.	n.a.	n.a.	n.a.	n.a.	purple_0001	purple_0005	purple_0002	purple_0002	n.a.	purple_0006	n.a.	n.a.	n.a.	n.a.	purple_0013	purple_0002	n.a.	purple_0005	purple_0002	n.a.	n.a.
CK_00051691	purple	purple_0014	purple_0039	purple_0018	n.a.	n.a.	n.a.	n.a.	purple_0008	purple_0006	purple_0003	n.a.	n.a.	n.a.	n.a.	n.a.	n.a.	n.a.	purple_0005	n.a.	n.a.	n.a.	n.a.	n.a.	n.a.	purple_0005	purple_0012	n.a.	purple_0001	n.a.	purple_0003	n.a.	n.a.	n.a.	n.a.	n.a.	n.a.	n.a.	n.a.	n.a.	n.a.	n.a.	purple_0007	n.a.	n.a.	n.a.	n.a.	n.a.	purple_0007
CK_00054700	purple	purple_0014	n.a.	purple_0018	n.a.	n.a.	n.a.	n.a.	n.a.	n.a.	purple_0003	n.a.	n.a.	n.a.	n.a.	n.a.	n.a.	n.a.	n.a.	n.a.	n.a.	n.a.	n.a.	n.a.	n.a.	purple_0005	n.a.	n.a.	n.a.	n.a.	n.a.	n.a.	n.a.	n.a.	n.a.	n.a.	n.a.	n.a.	n.a.	n.a.	n.a.	n.a.	n.a.	n.a.	n.a.	n.a.	n.a.	n.a.	n.a.
CK_00002750	purple	purple_0014	purple_0039	n.a.	purple_0004	n.a.	n.a.	n.a.	purple_0008	purple_0006	n.a.	n.a.	n.a.	n.a.	n.a.	n.a.	purple_0002	n.a.	purple_0005	n.a.	n.a.	n.a.	n.a.	n.a.	n.a.	purple_0013	purple_0012	n.a.	purple_0001	n.a.	purple_0003	n.a.	n.a.	n.a.	n.a.	n.a.	n.a.	n.a.	n.a.	n.a.	n.a.	n.a.	purple_0007	n.a.	n.a.	n.a.	n.a.	n.a.	n.a.
CK_00002749	purple	purple_0014	purple_0039	n.a.	purple_0004	n.a.	n.a.	n.a.	purple_0008	purple_0006	n.a.	n.a.	n.a.	n.a.	n.a.	n.a.	purple_0002	n.a.	purple_0005	n.a.	n.a.	n.a.	n.a.	n.a.	n.a.	purple_0013	purple_0012	n.a.	purple_0001	n.a.	purple_0003	n.a.	n.a.	n.a.	n.a.	n.a.	n.a.	n.a.	n.a.	n.a.	n.a.	n.a.	purple_0007	n.a.	n.a.	n.a.	n.a.	n.a.	n.a.
CK_00002766	purple	purple_0014	purple_0039	purple_0018	n.a.	n.a.	n.a.	n.a.	purple_0008	purple_0006	n.a.	n.a.	n.a.	n.a.	n.a.	n.a.	n.a.	n.a.	n.a.	n.a.	n.a.	n.a.	n.a.	n.a.	n.a.	purple_0005	purple_0012	n.a.	purple_0001	n.a.	purple_0010	n.a.	n.a.	n.a.	n.a.	n.a.	n.a.	n.a.	n.a.	n.a.	n.a.	n.a.	purple_0007	n.a.	n.a.	n.a.	n.a.	n.a.	n.a.
CK_00045838	purple	purple_0014	purple_0039	purple_0018	purple_0006	n.a.	n.a.	n.a.	purple_0008	purple_0006	n.a.	n.a.	n.a.	n.a.	n.a.	n.a.	n.a.	n.a.	n.a.	n.a.	n.a.	n.a.	n.a.	n.a.	n.a.	purple_0005	purple_0012	n.a.	purple_0001	n.a.	purple_0010	n.a.	n.a.	n.a.	n.a.	n.a.	n.a.	n.a.	n.a.	n.a.	n.a.	n.a.	purple_0007	n.a.	n.a.	n.a.	n.a.	n.a.	purple_0002
CK_00005184	purple	purple_0015	purple_0012	n.a.	n.a.	n.a.	n.a.	n.a.	purple_0041	purple_0037	n.a.	n.a.	n.a.	n.a.	n.a.	n.a.	n.a.	n.a.	n.a.	n.a.	n.a.	purple_0004	n.a.	n.a.	n.a.	n.a.	purple_0031	n.a.	purple_0007	n.a.	n.a.	n.a.	n.a.	n.a.	n.a.	n.a.	purple_0021	n.a.	n.a.	n.a.	n.a.	n.a.	purple_0022	n.a.	n.a.	n.a.	n.a.	n.a.	purple_0003
CK_00057333	purple	purple_0015	n.a.	n.a.	n.a.	n.a.	n.a.	n.a.	purple_0041	purple_0037	n.a.	n.a.	n.a.	n.a.	n.a.	n.a.	n.a.	n.a.	n.a.	n.a.	n.a.	purple_0004	n.a.	n.a.	n.a.	n.a.	purple_0031	n.a.	purple_0007	n.a.	n.a.	n.a.	n.a.	n.a.	n.a.	n.a.	purple_0021	n.a.	n.a.	n.a.	n.a.	n.a.	purple_0022	n.a.	n.a.	n.a.	n.a.	n.a.	purple_0003
CK_00040145	purple	purple_0016	n.a.	n.a.	n.a.	n.a.	n.a.	n.a.	n.a.	n.a.	n.a.	n.a.	n.a.	n.a.	n.a.	n.a.	n.a.	n.a.	n.a.	n.a.	n.a.	n.a.	n.a.	n.a.	n.a.	n.a.	n.a.	n.a.	n.a.	n.a.	n.a.	n.a.	n.a.	n.a.	n.a.	n.a.	n.a.	n.a.	n.a.	n.a.	n.a.	n.a.	n.a.	n.a.	n.a.	n.a.	n.a.	n.a.	n.a.
CK_00043589	purple	purple_0016	purple_0001	purple_0007	n.a.	n.a.	n.a.	n.a.	n.a.	n.a.	n.a.	n.a.	n.a.	n.a.	n.a.	n.a.	purple_0006	n.a.	n.a.	n.a.	n.a.	n.a.	n.a.	n.a.	n.a.	n.a.	n.a.	n.a.	n.a.	n.a.	n.a.	n.a.	n.a.	n.a.	n.a.	n.a.	n.a.	n.a.	n.a.	n.a.	n.a.	n.a.	n.a.	n.a.	n.a.	n.a.	n.a.	n.a.	n.a.
CK_00041024	purple	purple_0017	n.a.	n.a.	n.a.	n.a.	n.a.	n.a.	n.a.	n.a.	n.a.	n.a.	n.a.	n.a.	n.a.	n.a.	n.a.	n.a.	n.a.	n.a.	n.a.	n.a.	n.a.	n.a.	n.a.	n.a.	n.a.	n.a.	n.a.	n.a.	n.a.	n.a.	n.a.	n.a.	n.a.	n.a.	n.a.	n.a.	n.a.	n.a.	n.a.	n.a.	n.a.	n.a.	n.a.	n.a.	n.a.	n.a.	n.a.
CK_00040815	purple	purple_0017	n.a.	n.a.	n.a.	n.a.	n.a.	n.a.	n.a.	n.a.	n.a.	n.a.	n.a.	n.a.	n.a.	n.a.	n.a.	n.a.	n.a.	n.a.	n.a.	n.a.	n.a.	n.a.	n.a.	n.a.	n.a.	n.a.	n.a.	n.a.	n.a.	n.a.	n.a.	n.a.	n.a.	n.a.	n.a.	n.a.	n.a.	n.a.	n.a.	n.a.	n.a.	n.a.	n.a.	n.a.	n.a.	n.a.	n.a.
CK_00041991	purple	purple_0018	n.a.	n.a.	n.a.	n.a.	n.a.	n.a.	n.a.	n.a.	n.a.	n.a.	n.a.	n.a.	n.a.	n.a.	n.a.	n.a.	n.a.	n.a.	n.a.	n.a.	n.a.	n.a.	n.a.	n.a.	n.a.	n.a.	purple_0004	n.a.	n.a.	n.a.	n.a.	n.a.	n.a.	n.a.	n.a.	n.a.	n.a.	n.a.	n.a.	n.a.	n.a.	n.a.	n.a.	n.a.	n.a.	n.a.	n.a.
CK_00009126	purple	purple_0018	purple_0033	purple_0027	n.a.	n.a.	purple_0002	n.a.	n.a.	n.a.	n.a.	n.a.	n.a.	n.a.	n.a.	n.a.	n.a.	n.a.	n.a.	n.a.	n.a.	n.a.	n.a.	n.a.	n.a.	n.a.	n.a.	n.a.	purple_0004	n.a.	n.a.	n.a.	purple_0004	purple_0001	n.a.	purple_0004	n.a.	n.a.	n.a.	n.a.	purple_0007	purple_0007	n.a.	purple_0005	n.a.	n.a.	purple_0001	n.a.	n.a.
CK_00009168	purple	purple_0019	purple_0022	purple_0009	purple_0008	n.a.	n.a.	n.a.	purple_0042	purple_0027	n.a.	n.a.	n.a.	n.a.	n.a.	n.a.	n.a.	n.a.	n.a.	n.a.	n.a.	purple_0005	n.a.	n.a.	n.a.	purple_0015	purple_0005	purple_0004	purple_0003	n.a.	purple_0005	n.a.	purple_0006	purple_0006	n.a.	n.a.	purple_0006	n.a.	n.a.	purple_0004	purple_0005	purple_0004	purple_0002	n.a.	n.a.	n.a.	n.a.	purple_0003	purple_0005
CK_00057079	purple	purple_0019	purple_0022	purple_0009	n.a.	n.a.	n.a.	n.a.	purple_0042	purple_0027	n.a.	n.a.	n.a.	n.a.	n.a.	n.a.	n.a.	n.a.	n.a.	n.a.	n.a.	purple_0005	n.a.	n.a.	n.a.	purple_0015	purple_0005	n.a.	purple_0003	n.a.	purple_0005	n.a.	purple_0006	purple_0006	n.a.	n.a.	n.a.	n.a.	n.a.	n.a.	purple_0005	n.a.	purple_0002	n.a.	n.a.	n.a.	n.a.	purple_0003	purple_0005
CK_00047495	purple	purple_0019	purple_0022	purple_0009	purple_0008	n.a.	n.a.	n.a.	purple_0042	purple_0027	n.a.	n.a.	n.a.	n.a.	n.a.	n.a.	n.a.	n.a.	n.a.	n.a.	n.a.	n.a.	n.a.	n.a.	n.a.	purple_0015	purple_0005	n.a.	purple_0003	n.a.	purple_0005	n.a.	purple_0006	purple_0006	n.a.	n.a.	purple_0006	n.a.	n.a.	n.a.	purple_0005	purple_0004	purple_0002	n.a.	n.a.	n.a.	purple_0006	purple_0003	purple_0005
CK_00005182	purple	purple_0020	purple_0029	purple_0013	n.a.	n.a.	n.a.	n.a.	n.a.	purple_0034	n.a.	n.a.	n.a.	n.a.	n.a.	n.a.	purple_0004	n.a.	n.a.	n.a.	n.a.	n.a.	n.a.	n.a.	n.a.	n.a.	purple_0047	n.a.	purple_0016	n.a.	purple_0016	n.a.	n.a.	n.a.	n.a.	n.a.	n.a.	n.a.	n.a.	n.a.	n.a.	purple_0010	purple_0021	n.a.	n.a.	n.a.	n.a.	purple_0002	n.a.
CK_00005183	purple	purple_0020	purple_0029	purple_0013	n.a.	n.a.	n.a.	n.a.	n.a.	purple_0034	n.a.	n.a.	n.a.	n.a.	n.a.	n.a.	purple_0004	n.a.	n.a.	n.a.	n.a.	n.a.	n.a.	n.a.	n.a.	n.a.	purple_0047	n.a.	purple_0016	n.a.	purple_0016	n.a.	n.a.	n.a.	n.a.	n.a.	n.a.	n.a.	n.a.	n.a.	n.a.	purple_0010	purple_0021	n.a.	n.a.	n.a.	n.a.	purple_0002	n.a.
CK_00043167	purple	purple_0021	purple_0035	purple_0006	n.a.	n.a.	n.a.	n.a.	purple_0004	purple_0016	purple_0015	n.a.	n.a.	n.a.	n.a.	n.a.	n.a.	n.a.	n.a.	n.a.	n.a.	n.a.	n.a.	n.a.	n.a.	purple_0009	purple_0029	n.a.	purple_0002	n.a.	purple_0001	n.a.	n.a.	n.a.	n.a.	n.a.	purple_0010	n.a.	n.a.	n.a.	n.a.	purple_0015	purple_0017	n.a.	n.a.	n.a.	n.a.	purple_0007	purple_0004
CK_00009020	purple	purple_0021	purple_0035	purple_0006	n.a.	n.a.	n.a.	n.a.	purple_0004	purple_0016	purple_0015	n.a.	n.a.	n.a.	n.a.	n.a.	n.a.	n.a.	n.a.	n.a.	n.a.	purple_0008	n.a.	n.a.	n.a.	purple_0009	purple_0029	n.a.	purple_0002	n.a.	purple_0001	n.a.	n.a.	n.a.	n.a.	n.a.	purple_0010	n.a.	n.a.	n.a.	n.a.	purple_0015	purple_0017	n.a.	n.a.	n.a.	n.a.	purple_0007	purple_0004
CK_00042961	purple	purple_0022	n.a.	n.a.	n.a.	n.a.	n.a.	n.a.	n.a.	n.a.	n.a.	n.a.	n.a.	n.a.	n.a.	n.a.	n.a.	n.a.	n.a.	n.a.	n.a.	n.a.	n.a.	n.a.	n.a.	n.a.	n.a.	n.a.	n.a.	n.a.	n.a.	n.a.	n.a.	n.a.	n.a.	n.a.	n.a.	n.a.	n.a.	n.a.	n.a.	n.a.	purple_0018	n.a.	n.a.	n.a.	n.a.	n.a.	n.a.
CK_00002939	purple	purple_0022	purple_0030	purple_0029	n.a.	n.a.	n.a.	n.a.	n.a.	purple_0046	n.a.	n.a.	n.a.	n.a.	n.a.	n.a.	purple_0008	n.a.	purple_0008	n.a.	n.a.	n.a.	n.a.	n.a.	n.a.	n.a.	purple_0017	n.a.	n.a.	n.a.	n.a.	n.a.	n.a.	n.a.	n.a.	purple_0003	purple_0024	n.a.	n.a.	n.a.	n.a.	purple_0008	purple_0018	n.a.	n.a.	n.a.	n.a.	n.a.	n.a.
CK_00057329	purple	purple_0023	purple_0040	purple_0007	n.a.	n.a.	n.a.	n.a.	purple_0031	purple_0041	purple_0011	n.a.	n.a.	n.a.	n.a.	n.a.	purple_0005	n.a.	purple_0003	n.a.	n.a.	n.a.	n.a.	n.a.	n.a.	n.a.	purple_0020	n.a.	purple_0005	n.a.	n.a.	n.a.	n.a.	n.a.	n.a.	n.a.	purple_0025	n.a.	n.a.	n.a.	n.a.	purple_0002	purple_0006	n.a.	n.a.	n.a.	n.a.	n.a.	n.a.
CK_00002314	purple	purple_0023	purple_0040	purple_0007	n.a.	n.a.	n.a.	n.a.	purple_0031	purple_0041	purple_0011	n.a.	n.a.	n.a.	n.a.	n.a.	purple_0005	n.a.	purple_0003	n.a.	purple_0004	n.a.	n.a.	n.a.	purple_0001	n.a.	purple_0020	n.a.	purple_0005	n.a.	n.a.	n.a.	n.a.	n.a.	n.a.	n.a.	purple_0025	purple_0004	n.a.	n.a.	n.a.	purple_0002	purple_0006	n.a.	n.a.	n.a.	n.a.	n.a.	n.a.
CK_00049071	purple	purple_0024	purple_0026	purple_0012	purple_0008	n.a.	n.a.	n.a.	purple_0018	purple_0038	n.a.	n.a.	n.a.	n.a.	n.a.	n.a.	n.a.	n.a.	n.a.	n.a.	n.a.	purple_0002	n.a.	n.a.	n.a.	n.a.	purple_0046	n.a.	purple_0012	n.a.	purple_0018	n.a.	n.a.	n.a.	n.a.	n.a.	purple_0014	n.a.	n.a.	n.a.	n.a.	n.a.	purple_0020	n.a.	n.a.	n.a.	n.a.	purple_0001	n.a.
CK_00045417	purple	purple_0024	purple_0026	purple_0012	purple_0008	n.a.	n.a.	n.a.	purple_0018	purple_0038	n.a.	n.a.	n.a.	n.a.	n.a.	n.a.	n.a.	n.a.	n.a.	n.a.	n.a.	purple_0002	n.a.	n.a.	n.a.	n.a.	purple_0046	n.a.	purple_0012	n.a.	purple_0018	n.a.	n.a.	n.a.	n.a.	n.a.	purple_0014	n.a.	n.a.	n.a.	n.a.	n.a.	purple_0020	n.a.	n.a.	n.a.	n.a.	purple_0001	n.a.
CK_00001595	midnightblue	midnightblue_0001	n.a.	n.a.	n.a.	n.a.	n.a.	n.a.	n.a.	n.a.	n.a.	n.a.	n.a.	n.a.	n.a.	n.a.	n.a.	n.a.	n.a.	midnightblue_0009	midnightblue_0008	n.a.	n.a.	n.a.	midnightblue_0001	n.a.	n.a.	n.a.	n.a.	n.a.	n.a.	n.a.	n.a.	n.a.	n.a.	n.a.	n.a.	n.a.	n.a.	n.a.	n.a.	n.a.	midnightblue_0001	n.a.	n.a.	n.a.	n.a.	n.a.	n.a.
CK_00057547	midnightblue	midnightblue_0001	n.a.	n.a.	n.a.	n.a.	n.a.	n.a.	n.a.	n.a.	n.a.	n.a.	n.a.	n.a.	n.a.	n.a.	n.a.	n.a.	n.a.	n.a.	n.a.	n.a.	midnightblue_0001	midnightblue_0019	midnightblue_0001	n.a.	n.a.	n.a.	n.a.	n.a.	n.a.	n.a.	n.a.	n.a.	n.a.	n.a.	n.a.	n.a.	n.a.	n.a.	n.a.	n.a.	midnightblue_0001	n.a.	n.a.	n.a.	n.a.	n.a.	n.a.
CK_00046400	yellow	n.a.	yellow_0001	yellow_0025	n.a.	n.a.	n.a.	n.a.	yellow_0004	yellow_0004	n.a.	n.a.	n.a.	n.a.	n.a.	n.a.	yellow_0014	n.a.	yellow_0021	n.a.	n.a.	n.a.	n.a.	n.a.	n.a.	n.a.	yellow_0008	n.a.	n.a.	n.a.	yellow_0015	n.a.	n.a.	n.a.	n.a.	n.a.	n.a.	n.a.	n.a.	n.a.	n.a.	n.a.	n.a.	n.a.	n.a.	n.a.	n.a.	yellow_0003	n.a.
CK_00001291	yellow	n.a.	yellow_0007	yellow_0020	yellow_0027	yellow_0014	yellow_0020	n.a.	yellow_0008	yellow_0021	yellow_0005	n.a.	n.a.	yellow_0022	n.a.	yellow_0051	n.a.	yellow_0032	yellow_0023	yellow_0001	n.a.	n.a.	yellow_0002	n.a.	yellow_0005	n.a.	yellow_0007	n.a.	n.a.	n.a.	yellow_0008	n.a.	yellow_0024	yellow_0028	n.a.	n.a.	yellow_0011	yellow_0029	n.a.	n.a.	yellow_0014	n.a.	n.a.	yellow_0021	n.a.	yellow_0019	n.a.	n.a.	n.a.
CK_00002118	yellow	n.a.	yellow_0007	yellow_0020	yellow_0022	n.a.	yellow_0034	n.a.	yellow_0008	yellow_0021	yellow_0005	n.a.	yellow_0049	n.a.	n.a.	yellow_0046	n.a.	n.a.	yellow_0039	n.a.	yellow_0019	n.a.	yellow_0002	yellow_0064	yellow_0008	n.a.	yellow_0007	yellow_0017	n.a.	n.a.	yellow_0008	n.a.	n.a.	n.a.	n.a.	n.a.	n.a.	yellow_0003	n.a.	yellow_0011	n.a.	n.a.	n.a.	yellow_0032	n.a.	yellow_0022	yellow_0004	n.a.	n.a.
CK_00004680	yellow	n.a.	yellow_0007	yellow_0020	n.a.	n.a.	n.a.	n.a.	yellow_0008	yellow_0021	yellow_0005	n.a.	n.a.	n.a.	n.a.	n.a.	yellow_0001	n.a.	yellow_0023	n.a.	n.a.	n.a.	n.a.	n.a.	n.a.	n.a.	yellow_0007	n.a.	n.a.	n.a.	yellow_0008	n.a.	n.a.	n.a.	n.a.	n.a.	n.a.	n.a.	n.a.	n.a.	n.a.	n.a.	n.a.	n.a.	n.a.	n.a.	n.a.	n.a.	n.a.
CK_00001827	yellow	n.a.	yellow_0010	yellow_0003	yellow_0012	yellow_0002	yellow_0008	yellow_0012	n.a.	yellow_0027	n.a.	n.a.	yellow_0036	yellow_0017	n.a.	yellow_0002	n.a.	yellow_0021	yellow_0030	n.a.	n.a.	n.a.	yellow_0013	yellow_0036	n.a.	yellow_0012	yellow_0025	n.a.	yellow_0003	n.a.	yellow_0011	n.a.	yellow_0004	yellow_0015	yellow_0020	yellow_0009	yellow_0031	n.a.	yellow_0005	yellow_0021	yellow_0002	yellow_0019	yellow_0016	yellow_0002	yellow_0002	n.a.	n.a.	n.a.	n.a.
CK_00001900	yellow	n.a.	yellow_0010	yellow_0003	yellow_0012	yellow_0002	yellow_0008	yellow_0012	n.a.	yellow_0027	n.a.	n.a.	yellow_0036	yellow_0017	n.a.	yellow_0002	n.a.	yellow_0021	yellow_0030	n.a.	n.a.	n.a.	yellow_0013	yellow_0036	n.a.	yellow_0012	yellow_0025	n.a.	yellow_0003	n.a.	yellow_0011	n.a.	yellow_0004	yellow_0015	yellow_0020	yellow_0009	yellow_0031	n.a.	yellow_0005	yellow_0021	yellow_0002	yellow_0019	yellow_0016	yellow_0002	yellow_0002	n.a.	n.a.	n.a.	n.a.
CK_00001899	yellow	n.a.	yellow_0010	yellow_0003	yellow_0012	yellow_0002	yellow_0008	yellow_0012	yellow_0009	yellow_0027	yellow_0003	n.a.	yellow_0036	yellow_0017	n.a.	yellow_0002	n.a.	yellow_0021	yellow_0030	n.a.	n.a.	n.a.	yellow_0013	yellow_0036	n.a.	yellow_0012	yellow_0025	n.a.	yellow_0003	n.a.	yellow_0011	n.a.	yellow_0004	yellow_0015	yellow_0020	yellow_0009	yellow_0031	n.a.	yellow_0005	yellow_0021	yellow_0002	yellow_0019	yellow_0016	yellow_0002	yellow_0002	n.a.	n.a.	n.a.	n.a.
CK_00008118	yellow	n.a.	yellow_0010	yellow_0003	yellow_0012	yellow_0002	yellow_0008	yellow_0012	n.a.	yellow_0027	n.a.	n.a.	yellow_0036	yellow_0017	n.a.	yellow_0002	n.a.	yellow_0021	yellow_0030	n.a.	n.a.	n.a.	yellow_0013	yellow_0036	n.a.	yellow_0012	yellow_0025	n.a.	yellow_0003	n.a.	yellow_0011	n.a.	yellow_0004	yellow_0015	yellow_0020	yellow_0009	yellow_0031	n.a.	yellow_0005	yellow_0021	yellow_0002	yellow_0019	yellow_0016	yellow_0002	yellow_0002	n.a.	n.a.	n.a.	n.a.
CK_00001898	yellow	n.a.	yellow_0010	yellow_0003	yellow_0012	yellow_0002	yellow_0008	yellow_0012	yellow_0009	yellow_0027	yellow_0003	n.a.	yellow_0036	yellow_0017	n.a.	yellow_0002	n.a.	yellow_0021	yellow_0030	n.a.	n.a.	n.a.	yellow_0013	yellow_0036	n.a.	yellow_0012	yellow_0025	n.a.	yellow_0003	n.a.	yellow_0011	n.a.	yellow_0004	yellow_0015	yellow_0020	yellow_0009	yellow_0031	n.a.	yellow_0005	yellow_0021	yellow_0002	yellow_0019	yellow_0016	yellow_0002	yellow_0002	n.a.	n.a.	n.a.	n.a.
CK_00001536	yellow	n.a.	yellow_0010	yellow_0003	yellow_0012	yellow_0002	yellow_0008	yellow_0012	n.a.	yellow_0027	n.a.	n.a.	yellow_0036	yellow_0017	n.a.	yellow_0002	yellow_0049	yellow_0021	yellow_0030	n.a.	n.a.	n.a.	yellow_0013	yellow_0036	n.a.	yellow_0012	yellow_0025	n.a.	yellow_0003	n.a.	yellow_0011	n.a.	yellow_0004	yellow_0015	yellow_0020	yellow_0009	yellow_0031	n.a.	yellow_0005	yellow_0021	yellow_0002	yellow_0019	yellow_0016	yellow_0002	yellow_0002	n.a.	n.a.	n.a.	n.a.
CK_00001919	yellow	n.a.	yellow_0015	yellow_0009	n.a.	n.a.	n.a.	n.a.	yellow_0028	yellow_0024	n.a.	n.a.	n.a.	yellow_0040	n.a.	n.a.	yellow_0001	n.a.	yellow_0017	yellow_0013	yellow_0006	n.a.	n.a.	n.a.	yellow_0018	n.a.	yellow_0003	n.a.	n.a.	n.a.	yellow_0005	n.a.	n.a.	n.a.	n.a.	yellow_0023	n.a.	yellow_0006	n.a.	n.a.	n.a.	n.a.	n.a.	n.a.	n.a.	yellow_0018	n.a.	yellow_0009	yellow_0019
CK_00002052	yellow	n.a.	yellow_0016	yellow_0011	yellow_0006	n.a.	yellow_0035	n.a.	yellow_0029	yellow_0023	n.a.	n.a.	n.a.	n.a.	n.a.	n.a.	n.a.	n.a.	yellow_0044	n.a.	n.a.	n.a.	n.a.	n.a.	yellow_0022	n.a.	yellow_0011	yellow_0011	n.a.	n.a.	yellow_0006	n.a.	n.a.	n.a.	n.a.	yellow_0013	yellow_0024	yellow_0030	n.a.	yellow_0030	n.a.	yellow_0026	n.a.	n.a.	n.a.	yellow_0010	yellow_0017	n.a.	n.a.
CK_00055728	yellow	n.a.	yellow_0016	yellow_0011	yellow_0006	yellow_0036	yellow_0035	yellow_0045	yellow_0029	yellow_0023	n.a.	n.a.	yellow_0037	yellow_0012	n.a.	n.a.	n.a.	n.a.	yellow_0044	n.a.	n.a.	n.a.	yellow_0076	yellow_0070	yellow_0022	n.a.	yellow_0011	yellow_0011	n.a.	n.a.	yellow_0006	n.a.	n.a.	n.a.	n.a.	yellow_0013	n.a.	yellow_0030	n.a.	yellow_0030	n.a.	n.a.	n.a.	n.a.	n.a.	yellow_0010	yellow_0017	n.a.	n.a.
CK_00047438	yellow	n.a.	yellow_0018	n.a.	yellow_0028	yellow_0010	yellow_0013	n.a.	yellow_0020	n.a.	n.a.	n.a.	n.a.	yellow_0015	n.a.	n.a.	n.a.	yellow_0010	n.a.	yellow_0018	n.a.	n.a.	n.a.	yellow_0050	n.a.	yellow_0038	n.a.	yellow_0021	n.a.	n.a.	n.a.	n.a.	yellow_0006	n.a.	yellow_0015	n.a.	n.a.	yellow_0009	n.a.	yellow_0031	yellow_0004	yellow_0038	n.a.	yellow_0014	n.a.	yellow_0013	n.a.	n.a.	n.a.
CK_00001161	yellow	n.a.	yellow_0018	n.a.	yellow_0028	yellow_0010	yellow_0013	n.a.	yellow_0020	n.a.	n.a.	n.a.	n.a.	yellow_0015	n.a.	n.a.	n.a.	yellow_0010	n.a.	yellow_0018	n.a.	n.a.	n.a.	yellow_0050	n.a.	yellow_0038	n.a.	yellow_0021	n.a.	n.a.	n.a.	n.a.	yellow_0006	n.a.	yellow_0015	n.a.	n.a.	yellow_0009	n.a.	yellow_0031	yellow_0004	yellow_0038	n.a.	yellow_0014	yellow_0011	yellow_0013	n.a.	n.a.	n.a.
CK_00047412	yellow	n.a.	yellow_0020	yellow_0027	yellow_0019	yellow_0041	yellow_0028	yellow_0041	yellow_0032	yellow_0029	n.a.	yellow_0002	n.a.	n.a.	n.a.	yellow_0047	yellow_0004	n.a.	yellow_0033	yellow_0005	n.a.	n.a.	yellow_0024	yellow_0008	yellow_0025	n.a.	yellow_0002	yellow_0009	n.a.	yellow_0007	n.a.	yellow_0002	n.a.	n.a.	yellow_0008	yellow_0019	n.a.	yellow_0001	yellow_0041	yellow_0026	n.a.	n.a.	n.a.	yellow_0025	n.a.	yellow_0008	yellow_0018	n.a.	n.a.
CK_00001868	yellow	n.a.	yellow_0020	yellow_0027	yellow_0019	yellow_0016	yellow_0028	yellow_0036	yellow_0032	yellow_0029	n.a.	yellow_0002	yellow_0018	n.a.	n.a.	yellow_0036	yellow_0004	n.a.	yellow_0033	yellow_0005	n.a.	n.a.	yellow_0014	yellow_0044	yellow_0025	n.a.	yellow_0002	yellow_0009	n.a.	yellow_0007	n.a.	yellow_0002	yellow_0022	yellow_0005	n.a.	yellow_0019	n.a.	yellow_0001	yellow_0006	yellow_0026	yellow_0008	n.a.	n.a.	yellow_0025	n.a.	yellow_0008	yellow_0018	n.a.	n.a.
CK_00036870	yellow	n.a.	yellow_0021	n.a.	n.a.	yellow_0029	n.a.	yellow_0033	n.a.	n.a.	n.a.	yellow_0018	yellow_0012	yellow_0006	n.a.	yellow_0052	n.a.	n.a.	n.a.	n.a.	n.a.	n.a.	yellow_0040	yellow_0024	yellow_0026	yellow_0017	n.a.	n.a.	n.a.	n.a.	n.a.	n.a.	n.a.	n.a.	yellow_0008	n.a.	yellow_0018	yellow_0020	n.a.	n.a.	n.a.	n.a.	n.a.	n.a.	n.a.	n.a.	n.a.	n.a.	n.a.
CK_00039303	yellow	n.a.	yellow_0021	yellow_0026	n.a.	yellow_0019	n.a.	yellow_0026	yellow_0033	yellow_0022	yellow_0011	n.a.	yellow_0053	n.a.	n.a.	n.a.	yellow_0045	n.a.	yellow_0002	n.a.	n.a.	n.a.	yellow_0051	yellow_0008	yellow_0014	yellow_0041	yellow_0005	n.a.	n.a.	n.a.	yellow_0007	n.a.	n.a.	n.a.	yellow_0002	n.a.	yellow_0028	yellow_0026	yellow_0054	yellow_0029	n.a.	n.a.	n.a.	n.a.	n.a.	n.a.	n.a.	yellow_0016	yellow_0017
CK_00001779	yellow	n.a.	yellow_0025	yellow_0016	n.a.	n.a.	n.a.	n.a.	n.a.	n.a.	n.a.	n.a.	yellow_0006	n.a.	n.a.	n.a.	n.a.	n.a.	n.a.	yellow_0004	n.a.	n.a.	yellow_0054	n.a.	n.a.	yellow_0027	n.a.	n.a.	n.a.	n.a.	n.a.	n.a.	n.a.	n.a.	n.a.	n.a.	n.a.	n.a.	n.a.	n.a.	n.a.	yellow_0023	n.a.	n.a.	n.a.	n.a.	n.a.	n.a.	n.a.
CK_00048426	yellow	n.a.	yellow_0025	n.a.	n.a.	n.a.	n.a.	n.a.	n.a.	n.a.	n.a.	n.a.	n.a.	n.a.	n.a.	n.a.	n.a.	n.a.	n.a.	n.a.	n.a.	n.a.	n.a.	n.a.	n.a.	n.a.	n.a.	n.a.	n.a.	n.a.	n.a.	n.a.	n.a.	n.a.	n.a.	n.a.	n.a.	n.a.	n.a.	n.a.	n.a.	n.a.	n.a.	n.a.	n.a.	n.a.	n.a.	n.a.	n.a.
CK_00001940	yellow	n.a.	yellow_0026	yellow_0015	n.a.	yellow_0020	n.a.	yellow_0018	yellow_0011	yellow_0006	n.a.	n.a.	yellow_0017	yellow_0032	n.a.	yellow_0020	yellow_0030	n.a.	yellow_0001	n.a.	yellow_0024	n.a.	yellow_0030	yellow_0031	n.a.	yellow_0009	yellow_0013	n.a.	n.a.	n.a.	yellow_0001	yellow_0009	n.a.	n.a.	n.a.	n.a.	yellow_0014	n.a.	yellow_0012	n.a.	n.a.	yellow_0028	n.a.	n.a.	n.a.	n.a.	n.a.	yellow_0007	n.a.
CK_00002246	salmon	n.a.	salmon_0001	salmon_0004	salmon_0008	salmon_0038	salmon_0004	salmon_0035	salmon_0001	salmon_0003	salmon_0002	salmon_0006	n.a.	n.a.	n.a.	n.a.	n.a.	n.a.	salmon_0037	n.a.	n.a.	n.a.	n.a.	n.a.	n.a.	n.a.	salmon_0006	salmon_0005	n.a.	n.a.	salmon_0012	n.a.	n.a.	n.a.	salmon_0014	salmon_0002	salmon_0026	n.a.	n.a.	salmon_0004	n.a.	salmon_0001	n.a.	salmon_0010	n.a.	salmon_0001	salmon_0023	n.a.	n.a.
CK_00035262	salmon	n.a.	salmon_0001	n.a.	salmon_0002	n.a.	salmon_0002	n.a.	salmon_0001	salmon_0012	salmon_0002	n.a.	n.a.	n.a.	n.a.	n.a.	n.a.	n.a.	n.a.	n.a.	n.a.	n.a.	salmon_0015	n.a.	n.a.	n.a.	salmon_0013	n.a.	n.a.	n.a.	salmon_0012	n.a.	n.a.	n.a.	n.a.	salmon_0002	n.a.	n.a.	n.a.	n.a.	n.a.	n.a.	n.a.	n.a.	n.a.	salmon_0001	n.a.	n.a.	n.a.
CK_00002085	salmon	n.a.	salmon_0001	salmon_0026	salmon_0008	salmon_0006	salmon_0004	salmon_0044	salmon_0002	salmon_0011	n.a.	salmon_0006	salmon_0008	salmon_0028	n.a.	salmon_0010	n.a.	salmon_0015	n.a.	n.a.	n.a.	n.a.	salmon_0003	salmon_0026	n.a.	n.a.	salmon_0006	n.a.	n.a.	n.a.	n.a.	n.a.	n.a.	n.a.	salmon_0003	salmon_0002	salmon_0047	n.a.	salmon_0016	salmon_0004	n.a.	salmon_0002	n.a.	salmon_0004	salmon_0002	salmon_0001	salmon_0013	n.a.	salmon_0003
CK_00002315	salmon	n.a.	salmon_0001	salmon_0026	salmon_0008	n.a.	salmon_0004	n.a.	salmon_0002	salmon_0011	n.a.	salmon_0006	n.a.	n.a.	n.a.	n.a.	n.a.	n.a.	n.a.	n.a.	n.a.	n.a.	n.a.	n.a.	salmon_0004	n.a.	salmon_0006	salmon_0005	n.a.	n.a.	n.a.	n.a.	n.a.	n.a.	n.a.	salmon_0002	n.a.	salmon_0015	n.a.	n.a.	n.a.	n.a.	n.a.	salmon_0010	n.a.	salmon_0001	salmon_0023	n.a.	n.a.
CK_00002904	salmon	n.a.	salmon_0001	salmon_0004	salmon_0003	salmon_0002	salmon_0001	salmon_0008	salmon_0001	n.a.	salmon_0002	salmon_0040	n.a.	n.a.	n.a.	n.a.	n.a.	n.a.	n.a.	n.a.	n.a.	n.a.	n.a.	n.a.	n.a.	n.a.	n.a.	n.a.	n.a.	n.a.	salmon_0012	n.a.	n.a.	n.a.	n.a.	salmon_0002	n.a.	n.a.	salmon_0019	salmon_0026	n.a.	n.a.	n.a.	n.a.	n.a.	n.a.	n.a.	n.a.	n.a.
CK_00054040	salmon	n.a.	salmon_0001	salmon_0026	salmon_0006	n.a.	salmon_0044	n.a.	salmon_0002	salmon_0011	salmon_0006	salmon_0026	n.a.	n.a.	n.a.	n.a.	n.a.	n.a.	n.a.	n.a.	n.a.	n.a.	n.a.	n.a.	n.a.	n.a.	salmon_0006	n.a.	n.a.	n.a.	n.a.	n.a.	n.a.	n.a.	n.a.	salmon_0026	n.a.	n.a.	n.a.	salmon_0034	n.a.	n.a.	n.a.	salmon_0024	n.a.	salmon_0018	n.a.	n.a.	n.a.
CK_00041156	salmon	n.a.	salmon_0001	salmon_0004	salmon_0007	n.a.	salmon_0004	n.a.	salmon_0001	salmon_0003	salmon_0002	n.a.	n.a.	n.a.	n.a.	n.a.	n.a.	n.a.	n.a.	salmon_0026	n.a.	n.a.	n.a.	n.a.	n.a.	n.a.	salmon_0006	n.a.	n.a.	n.a.	n.a.	n.a.	n.a.	n.a.	n.a.	salmon_0002	n.a.	n.a.	n.a.	salmon_0002	n.a.	n.a.	n.a.	salmon_0020	n.a.	n.a.	n.a.	n.a.	n.a.
CK_00001222	salmon	n.a.	salmon_0002	salmon_0032	salmon_0005	salmon_0035	salmon_0023	salmon_0004	salmon_0017	salmon_0010	salmon_0035	salmon_0019	salmon_0012	salmon_0010	salmon_0004	salmon_0020	salmon_0025	n.a.	salmon_0009	salmon_0020	salmon_0002	salmon_0011	salmon_0036	salmon_0023	salmon_0003	salmon_0021	salmon_0022	n.a.	n.a.	salmon_0007	salmon_0036	salmon_0010	salmon_0011	salmon_0001	n.a.	salmon_0039	salmon_0004	salmon_0016	salmon_0029	salmon_0017	salmon_0009	salmon_0004	n.a.	salmon_0029	salmon_0001	salmon_0005	salmon_0001	salmon_0012	salmon_0014
CK_00057058	salmon	n.a.	salmon_0003	salmon_0039	n.a.	n.a.	n.a.	n.a.	n.a.	n.a.	n.a.	salmon_0011	n.a.	n.a.	n.a.	n.a.	n.a.	n.a.	n.a.	n.a.	n.a.	salmon_0003	n.a.	n.a.	n.a.	n.a.	n.a.	n.a.	n.a.	n.a.	salmon_0008	n.a.	n.a.	n.a.	n.a.	salmon_0009	salmon_0024	n.a.	n.a.	n.a.	n.a.	salmon_0014	n.a.	n.a.	n.a.	n.a.	n.a.	n.a.	salmon_0015
CK_00044147	salmon	n.a.	salmon_0003	salmon_0039	n.a.	salmon_0014	n.a.	salmon_0062	n.a.	n.a.	n.a.	salmon_0011	n.a.	n.a.	n.a.	n.a.	n.a.	n.a.	n.a.	n.a.	n.a.	salmon_0003	n.a.	n.a.	n.a.	n.a.	n.a.	n.a.	n.a.	n.a.	salmon_0008	n.a.	n.a.	n.a.	n.a.	salmon_0009	salmon_0024	n.a.	n.a.	n.a.	n.a.	salmon_0014	n.a.	n.a.	salmon_0012	n.a.	n.a.	n.a.	salmon_0015
CK_00049422	salmon	n.a.	salmon_0003	salmon_0039	n.a.	n.a.	n.a.	n.a.	n.a.	n.a.	n.a.	salmon_0011	n.a.	n.a.	n.a.	n.a.	n.a.	n.a.	n.a.	n.a.	n.a.	salmon_0003	n.a.	n.a.	n.a.	n.a.	n.a.	n.a.	n.a.	n.a.	salmon_0008	n.a.	n.a.	n.a.	n.a.	salmon_0009	salmon_0024	n.a.	n.a.	n.a.	n.a.	salmon_0014	n.a.	n.a.	salmon_0012	n.a.	n.a.	n.a.	n.a.
CK_00002822	salmon	n.a.	salmon_0003	salmon_0039	n.a.	n.a.	n.a.	n.a.	n.a.	n.a.	n.a.	salmon_0011	n.a.	n.a.	n.a.	n.a.	n.a.	n.a.	n.a.	n.a.	n.a.	salmon_0003	n.a.	n.a.	n.a.	n.a.	n.a.	n.a.	n.a.	n.a.	salmon_0008	n.a.	n.a.	n.a.	n.a.	salmon_0009	salmon_0024	n.a.	n.a.	n.a.	n.a.	salmon_0014	n.a.	n.a.	salmon_0012	n.a.	n.a.	n.a.	salmon_0015
CK_00038478	salmon	n.a.	salmon_0003	salmon_0039	n.a.	n.a.	n.a.	n.a.	n.a.	n.a.	n.a.	salmon_0011	n.a.	n.a.	n.a.	n.a.	n.a.	n.a.	n.a.	n.a.	n.a.	salmon_0003	n.a.	n.a.	n.a.	n.a.	n.a.	n.a.	n.a.	n.a.	n.a.	n.a.	n.a.	n.a.	n.a.	salmon_0009	salmon_0024	n.a.	n.a.	n.a.	n.a.	salmon_0014	n.a.	n.a.	salmon_0012	n.a.	n.a.	n.a.	salmon_0015
CK_00002821	salmon	n.a.	salmon_0003	salmon_0039	n.a.	n.a.	n.a.	n.a.	n.a.	n.a.	n.a.	salmon_0011	n.a.	n.a.	n.a.	n.a.	n.a.	n.a.	n.a.	n.a.	n.a.	salmon_0003	n.a.	n.a.	n.a.	n.a.	n.a.	n.a.	n.a.	n.a.	salmon_0008	n.a.	n.a.	n.a.	n.a.	salmon_0009	salmon_0024	n.a.	n.a.	n.a.	n.a.	salmon_0014	n.a.	n.a.	n.a.	n.a.	n.a.	n.a.	salmon_0015
CK_00006358	salmon	n.a.	salmon_0003	salmon_0039	n.a.	n.a.	n.a.	n.a.	n.a.	n.a.	n.a.	salmon_0011	n.a.	n.a.	n.a.	n.a.	n.a.	n.a.	n.a.	n.a.	n.a.	salmon_0003	n.a.	n.a.	n.a.	n.a.	n.a.	n.a.	n.a.	n.a.	salmon_0008	n.a.	n.a.	n.a.	n.a.	salmon_0009	salmon_0024	n.a.	n.a.	n.a.	n.a.	salmon_0014	n.a.	n.a.	n.a.	n.a.	n.a.	n.a.	n.a.
CK_00006361	salmon	n.a.	salmon_0003	salmon_0039	n.a.	n.a.	n.a.	n.a.	n.a.	n.a.	n.a.	salmon_0011	n.a.	n.a.	n.a.	n.a.	n.a.	n.a.	n.a.	n.a.	n.a.	salmon_0003	n.a.	n.a.	n.a.	n.a.	n.a.	n.a.	n.a.	n.a.	salmon_0008	n.a.	n.a.	n.a.	n.a.	salmon_0009	salmon_0024	n.a.	n.a.	n.a.	n.a.	salmon_0014	n.a.	n.a.	n.a.	n.a.	n.a.	n.a.	salmon_0015
CK_00048722	salmon	n.a.	salmon_0005	n.a.	salmon_0007	n.a.	salmon_0001	n.a.	salmon_0029	salmon_0002	n.a.	n.a.	n.a.	n.a.	n.a.	n.a.	n.a.	n.a.	n.a.	n.a.	n.a.	n.a.	n.a.	n.a.	n.a.	n.a.	salmon_0032	n.a.	n.a.	n.a.	n.a.	n.a.	n.a.	n.a.	n.a.	salmon_0002	salmon_0039	n.a.	n.a.	n.a.	n.a.	salmon_0041	n.a.	salmon_0023	n.a.	salmon_0010	n.a.	n.a.	n.a.
CK_00043424	salmon	n.a.	salmon_0005	salmon_0024	salmon_0017	n.a.	salmon_0001	n.a.	salmon_0029	salmon_0002	salmon_0021	n.a.	n.a.	n.a.	n.a.	n.a.	n.a.	n.a.	salmon_0006	salmon_0012	salmon_0014	n.a.	n.a.	n.a.	salmon_0026	n.a.	salmon_0032	salmon_0033	n.a.	salmon_0013	n.a.	salmon_0003	n.a.	n.a.	n.a.	salmon_0002	n.a.	salmon_0026	n.a.	n.a.	n.a.	n.a.	n.a.	n.a.	n.a.	salmon_0003	n.a.	n.a.	n.a.
CK_00002912	salmon	n.a.	salmon_0005	salmon_0024	salmon_0009	n.a.	salmon_0040	n.a.	salmon_0029	salmon_0002	n.a.	salmon_0038	n.a.	n.a.	n.a.	n.a.	n.a.	n.a.	n.a.	n.a.	n.a.	n.a.	n.a.	n.a.	n.a.	n.a.	salmon_0032	salmon_0003	n.a.	n.a.	n.a.	n.a.	n.a.	n.a.	n.a.	salmon_0029	n.a.	n.a.	n.a.	n.a.	n.a.	n.a.	n.a.	salmon_0027	n.a.	salmon_0031	salmon_0007	salmon_0023	n.a.
CK_00001961	salmon	n.a.	salmon_0005	n.a.	salmon_0018	n.a.	salmon_0026	n.a.	n.a.	n.a.	n.a.	salmon_0034	n.a.	n.a.	n.a.	n.a.	n.a.	n.a.	n.a.	n.a.	n.a.	n.a.	n.a.	n.a.	n.a.	n.a.	n.a.	n.a.	n.a.	n.a.	n.a.	n.a.	salmon_0012	salmon_0009	salmon_0015	salmon_0001	n.a.	n.a.	n.a.	salmon_0050	salmon_0022	n.a.	salmon_0023	salmon_0042	n.a.	n.a.	n.a.	n.a.	n.a.
CK_00039272	salmon	n.a.	salmon_0005	n.a.	n.a.	n.a.	n.a.	n.a.	n.a.	n.a.	n.a.	n.a.	n.a.	n.a.	n.a.	n.a.	n.a.	n.a.	n.a.	n.a.	n.a.	n.a.	n.a.	n.a.	n.a.	n.a.	n.a.	n.a.	n.a.	n.a.	n.a.	n.a.	n.a.	n.a.	n.a.	n.a.	n.a.	n.a.	n.a.	n.a.	n.a.	n.a.	n.a.	n.a.	n.a.	n.a.	n.a.	n.a.	n.a.
CK_00002094	salmon	n.a.	salmon_0005	n.a.	n.a.	n.a.	n.a.	n.a.	salmon_0004	salmon_0022	n.a.	salmon_0039	n.a.	n.a.	n.a.	n.a.	salmon_0024	n.a.	n.a.	salmon_0025	salmon_0029	n.a.	n.a.	n.a.	n.a.	n.a.	n.a.	n.a.	n.a.	n.a.	n.a.	n.a.	n.a.	n.a.	n.a.	n.a.	n.a.	salmon_0008	n.a.	n.a.	salmon_0019	n.a.	n.a.	n.a.	n.a.	n.a.	n.a.	n.a.	n.a.
CK_00055285	salmon	n.a.	salmon_0005	n.a.	n.a.	n.a.	n.a.	n.a.	salmon_0004	salmon_0002	n.a.	n.a.	n.a.	n.a.	n.a.	n.a.	n.a.	n.a.	n.a.	n.a.	n.a.	n.a.	n.a.	n.a.	n.a.	n.a.	salmon_0015	n.a.	n.a.	n.a.	n.a.	n.a.	n.a.	n.a.	n.a.	n.a.	n.a.	n.a.	n.a.	n.a.	n.a.	n.a.	n.a.	n.a.	n.a.	n.a.	n.a.	n.a.	n.a.
CK_00039335	salmon	n.a.	salmon_0005	n.a.	n.a.	n.a.	n.a.	n.a.	n.a.	n.a.	n.a.	n.a.	n.a.	n.a.	n.a.	n.a.	n.a.	n.a.	n.a.	n.a.	n.a.	n.a.	n.a.	n.a.	n.a.	n.a.	n.a.	n.a.	n.a.	n.a.	n.a.	n.a.	n.a.	n.a.	n.a.	n.a.	n.a.	n.a.	n.a.	n.a.	n.a.	n.a.	n.a.	n.a.	n.a.	n.a.	n.a.	n.a.	n.a.
CK_00050148	salmon	n.a.	salmon_0005	salmon_0005	salmon_0008	n.a.	salmon_0004	n.a.	salmon_0004	salmon_0002	n.a.	salmon_0006	n.a.	n.a.	n.a.	n.a.	n.a.	n.a.	n.a.	n.a.	n.a.	n.a.	n.a.	n.a.	n.a.	n.a.	salmon_0031	n.a.	n.a.	n.a.	n.a.	n.a.	n.a.	n.a.	n.a.	salmon_0002	n.a.	n.a.	n.a.	n.a.	n.a.	n.a.	n.a.	salmon_0004	n.a.	salmon_0001	salmon_0013	n.a.	n.a.
CK_00057157	salmon	n.a.	salmon_0005	n.a.	n.a.	n.a.	n.a.	n.a.	n.a.	salmon_0002	n.a.	salmon_0006	n.a.	n.a.	n.a.	n.a.	n.a.	n.a.	n.a.	n.a.	n.a.	n.a.	n.a.	n.a.	n.a.	n.a.	n.a.	n.a.	n.a.	n.a.	n.a.	n.a.	n.a.	n.a.	n.a.	n.a.	n.a.	n.a.	n.a.	n.a.	n.a.	n.a.	n.a.	n.a.	n.a.	n.a.	n.a.	n.a.	n.a.
CK_00002299	salmon	n.a.	salmon_0006	salmon_0015	salmon_0046	salmon_0001	salmon_0025	salmon_0009	salmon_0010	salmon_0036	salmon_0017	salmon_0042	salmon_0014	salmon_0018	n.a.	salmon_0005	salmon_0033	n.a.	salmon_0041	n.a.	salmon_0045	n.a.	salmon_0010	salmon_0028	salmon_0038	n.a.	salmon_0034	n.a.	n.a.	salmon_0012	salmon_0004	salmon_0017	n.a.	n.a.	n.a.	salmon_0022	salmon_0045	salmon_0047	salmon_0003	salmon_0028	n.a.	salmon_0011	n.a.	salmon_0032	n.a.	salmon_0006	salmon_0010	n.a.	n.a.
CK_00002402	salmon	n.a.	salmon_0006	salmon_0015	salmon_0046	salmon_0002	salmon_0025	salmon_0008	salmon_0010	salmon_0036	salmon_0017	salmon_0042	n.a.	n.a.	n.a.	n.a.	n.a.	n.a.	salmon_0006	n.a.	n.a.	n.a.	n.a.	n.a.	n.a.	n.a.	salmon_0034	salmon_0013	n.a.	n.a.	salmon_0004	n.a.	n.a.	n.a.	n.a.	salmon_0022	n.a.	n.a.	n.a.	salmon_0028	n.a.	n.a.	n.a.	salmon_0032	n.a.	salmon_0006	salmon_0010	n.a.	n.a.
CK_00002013	salmon	n.a.	salmon_0006	salmon_0015	salmon_0046	salmon_0001	salmon_0025	salmon_0009	salmon_0010	salmon_0036	salmon_0017	salmon_0042	salmon_0014	salmon_0018	n.a.	n.a.	salmon_0033	n.a.	salmon_0041	n.a.	n.a.	n.a.	salmon_0010	n.a.	salmon_0038	n.a.	salmon_0034	salmon_0013	n.a.	salmon_0012	salmon_0004	salmon_0017	n.a.	n.a.	n.a.	salmon_0022	n.a.	salmon_0047	salmon_0003	salmon_0028	n.a.	n.a.	n.a.	salmon_0032	n.a.	salmon_0006	salmon_0010	n.a.	n.a.
CK_00043609	salmon	n.a.	salmon_0007	n.a.	n.a.	n.a.	n.a.	n.a.	n.a.	n.a.	n.a.	n.a.	n.a.	n.a.	n.a.	n.a.	n.a.	n.a.	n.a.	n.a.	n.a.	n.a.	n.a.	n.a.	n.a.	n.a.	n.a.	n.a.	n.a.	n.a.	n.a.	n.a.	n.a.	n.a.	n.a.	n.a.	n.a.	n.a.	n.a.	n.a.	n.a.	n.a.	n.a.	n.a.	n.a.	n.a.	n.a.	n.a.	n.a.
CK_00006216	salmon	n.a.	salmon_0008	salmon_0001	n.a.	n.a.	salmon_0007	n.a.	n.a.	n.a.	n.a.	salmon_0020	n.a.	n.a.	n.a.	n.a.	salmon_0008	n.a.	salmon_0025	n.a.	salmon_0011	salmon_0021	n.a.	n.a.	n.a.	n.a.	n.a.	n.a.	n.a.	n.a.	salmon_0028	n.a.	n.a.	n.a.	n.a.	salmon_0025	salmon_0022	n.a.	n.a.	n.a.	n.a.	salmon_0013	n.a.	n.a.	n.a.	n.a.	n.a.	n.a.	n.a.
CK_00002214	salmon	n.a.	salmon_0008	salmon_0001	n.a.	salmon_0024	salmon_0007	salmon_0026	n.a.	n.a.	salmon_0010	salmon_0020	n.a.	n.a.	n.a.	n.a.	salmon_0008	n.a.	salmon_0025	n.a.	salmon_0011	n.a.	n.a.	n.a.	n.a.	salmon_0016	n.a.	n.a.	n.a.	n.a.	salmon_0028	n.a.	n.a.	n.a.	n.a.	salmon_0025	salmon_0022	n.a.	n.a.	n.a.	salmon_0003	salmon_0013	n.a.	salmon_0019	n.a.	n.a.	n.a.	n.a.	n.a.
CK_00002075	salmon	n.a.	salmon_0008	salmon_0001	n.a.	salmon_0024	salmon_0007	salmon_0026	n.a.	n.a.	n.a.	salmon_0020	n.a.	n.a.	n.a.	n.a.	salmon_0008	n.a.	salmon_0025	n.a.	salmon_0011	n.a.	n.a.	n.a.	n.a.	salmon_0016	n.a.	n.a.	n.a.	n.a.	salmon_0028	n.a.	n.a.	n.a.	n.a.	salmon_0025	salmon_0022	n.a.	n.a.	n.a.	salmon_0003	salmon_0013	n.a.	salmon_0019	n.a.	n.a.	n.a.	n.a.	n.a.
CK_00002074	salmon	n.a.	salmon_0008	salmon_0001	n.a.	salmon_0024	salmon_0007	salmon_0026	n.a.	n.a.	n.a.	salmon_0020	n.a.	n.a.	n.a.	n.a.	salmon_0008	n.a.	salmon_0025	n.a.	n.a.	n.a.	n.a.	n.a.	n.a.	salmon_0016	n.a.	n.a.	n.a.	n.a.	salmon_0028	n.a.	n.a.	n.a.	n.a.	salmon_0025	salmon_0022	n.a.	n.a.	n.a.	salmon_0003	salmon_0013	n.a.	salmon_0019	n.a.	n.a.	n.a.	n.a.	n.a.
CK_00006213	salmon	n.a.	salmon_0008	salmon_0001	n.a.	n.a.	salmon_0007	n.a.	n.a.	n.a.	salmon_0010	salmon_0020	n.a.	n.a.	n.a.	n.a.	salmon_0008	n.a.	salmon_0025	n.a.	salmon_0011	n.a.	n.a.	n.a.	n.a.	n.a.	n.a.	n.a.	n.a.	n.a.	salmon_0028	n.a.	n.a.	n.a.	n.a.	salmon_0025	salmon_0022	n.a.	n.a.	n.a.	n.a.	salmon_0013	n.a.	n.a.	n.a.	n.a.	n.a.	n.a.	n.a.
CK_00002213	salmon	n.a.	salmon_0008	salmon_0001	n.a.	salmon_0024	salmon_0007	salmon_0026	n.a.	n.a.	salmon_0010	salmon_0020	n.a.	n.a.	n.a.	n.a.	salmon_0008	n.a.	salmon_0025	n.a.	salmon_0011	n.a.	n.a.	n.a.	n.a.	salmon_0016	n.a.	n.a.	n.a.	n.a.	salmon_0028	n.a.	n.a.	n.a.	n.a.	salmon_0025	salmon_0022	n.a.	n.a.	n.a.	salmon_0003	salmon_0013	n.a.	salmon_0019	n.a.	n.a.	n.a.	n.a.	n.a.
CK_00045714	salmon	n.a.	salmon_0008	salmon_0001	n.a.	salmon_0024	salmon_0007	salmon_0026	n.a.	n.a.	salmon_0010	salmon_0020	n.a.	n.a.	n.a.	n.a.	salmon_0008	n.a.	salmon_0025	n.a.	salmon_0011	n.a.	n.a.	n.a.	n.a.	salmon_0016	n.a.	n.a.	n.a.	n.a.	salmon_0028	n.a.	n.a.	n.a.	n.a.	salmon_0025	salmon_0022	n.a.	n.a.	n.a.	salmon_0003	salmon_0013	n.a.	salmon_0019	n.a.	n.a.	n.a.	n.a.	salmon_0024
CK_00006214	salmon	n.a.	salmon_0008	salmon_0001	n.a.	n.a.	salmon_0007	n.a.	n.a.	n.a.	n.a.	salmon_0020	n.a.	n.a.	n.a.	n.a.	salmon_0008	n.a.	salmon_0025	n.a.	n.a.	n.a.	n.a.	n.a.	n.a.	n.a.	n.a.	n.a.	n.a.	n.a.	salmon_0028	n.a.	n.a.	n.a.	n.a.	salmon_0025	salmon_0022	n.a.	n.a.	n.a.	n.a.	salmon_0013	n.a.	n.a.	n.a.	n.a.	n.a.	n.a.	n.a.
CK_00002076	salmon	n.a.	salmon_0008	salmon_0001	n.a.	salmon_0024	salmon_0007	salmon_0026	n.a.	n.a.	salmon_0010	salmon_0020	n.a.	n.a.	n.a.	n.a.	salmon_0008	n.a.	salmon_0025	n.a.	salmon_0011	n.a.	n.a.	n.a.	n.a.	salmon_0016	n.a.	n.a.	n.a.	n.a.	salmon_0028	n.a.	n.a.	n.a.	n.a.	salmon_0025	salmon_0022	n.a.	n.a.	n.a.	salmon_0003	salmon_0013	n.a.	salmon_0019	n.a.	n.a.	n.a.	n.a.	n.a.
CK_00002212	salmon	n.a.	salmon_0008	salmon_0001	n.a.	salmon_0024	salmon_0007	salmon_0026	n.a.	n.a.	salmon_0010	salmon_0020	n.a.	n.a.	n.a.	n.a.	salmon_0008	n.a.	salmon_0025	n.a.	salmon_0011	n.a.	n.a.	n.a.	n.a.	salmon_0016	n.a.	n.a.	n.a.	n.a.	salmon_0028	n.a.	n.a.	n.a.	n.a.	salmon_0025	salmon_0022	n.a.	n.a.	n.a.	salmon_0003	salmon_0013	n.a.	salmon_0019	n.a.	n.a.	n.a.	n.a.	n.a.
CK_00001401	salmon	n.a.	salmon_0009	salmon_0011	salmon_0041	salmon_0060	salmon_0039	salmon_0039	salmon_0023	salmon_0032	salmon_0037	n.a.	n.a.	salmon_0001	salmon_0002	salmon_0006	salmon_0034	n.a.	n.a.	n.a.	n.a.	n.a.	salmon_0022	salmon_0024	salmon_0006	salmon_0020	salmon_0021	salmon_0017	n.a.	salmon_0001	salmon_0040	salmon_0021	salmon_0013	salmon_0017	n.a.	salmon_0040	n.a.	salmon_0023	salmon_0022	salmon_0039	salmon_0018	n.a.	n.a.	salmon_0031	n.a.	salmon_0048	n.a.	n.a.	salmon_0008
CK_00001402	salmon	n.a.	salmon_0009	salmon_0011	salmon_0041	salmon_0060	salmon_0039	salmon_0039	salmon_0023	salmon_0032	salmon_0037	n.a.	salmon_0007	salmon_0001	salmon_0002	salmon_0006	salmon_0034	n.a.	salmon_0008	salmon_0035	n.a.	salmon_0022	salmon_0022	salmon_0024	salmon_0006	salmon_0020	salmon_0021	salmon_0017	n.a.	salmon_0001	salmon_0040	salmon_0021	salmon_0013	salmon_0017	n.a.	salmon_0040	n.a.	salmon_0023	salmon_0022	salmon_0039	salmon_0018	n.a.	n.a.	salmon_0031	n.a.	salmon_0048	n.a.	n.a.	salmon_0008
CK_00056457	salmon	n.a.	salmon_0010	salmon_0007	salmon_0008	n.a.	salmon_0004	n.a.	salmon_0016	salmon_0017	salmon_0019	salmon_0006	n.a.	n.a.	n.a.	n.a.	salmon_0027	salmon_0015	salmon_0011	salmon_0039	salmon_0044	n.a.	n.a.	n.a.	salmon_0030	n.a.	salmon_0027	n.a.	n.a.	salmon_0018	salmon_0006	salmon_0007	n.a.	n.a.	salmon_0003	salmon_0012	n.a.	salmon_0044	n.a.	salmon_0023	n.a.	n.a.	n.a.	salmon_0007	n.a.	salmon_0001	salmon_0013	salmon_0006	salmon_0001
CK_00006411	salmon	n.a.	salmon_0011	salmon_0029	n.a.	salmon_0049	salmon_0048	salmon_0013	n.a.	n.a.	n.a.	n.a.	n.a.	n.a.	n.a.	n.a.	salmon_0022	n.a.	salmon_0024	salmon_0040	salmon_0017	salmon_0006	n.a.	n.a.	n.a.	n.a.	n.a.	n.a.	n.a.	n.a.	salmon_0011	n.a.	n.a.	n.a.	n.a.	n.a.	salmon_0027	n.a.	n.a.	salmon_0008	n.a.	salmon_0006	n.a.	n.a.	n.a.	n.a.	n.a.	n.a.	salmon_0021
CK_00041047	salmon	n.a.	salmon_0011	n.a.	salmon_0008	n.a.	salmon_0004	n.a.	salmon_0036	salmon_0013	n.a.	salmon_0006	n.a.	n.a.	n.a.	n.a.	n.a.	n.a.	n.a.	n.a.	salmon_0022	n.a.	n.a.	n.a.	salmon_0001	n.a.	salmon_0023	n.a.	n.a.	n.a.	salmon_0032	n.a.	n.a.	n.a.	n.a.	n.a.	n.a.	salmon_0007	n.a.	salmon_0023	n.a.	n.a.	n.a.	salmon_0007	n.a.	salmon_0001	salmon_0013	n.a.	n.a.
CK_00005014	salmon	n.a.	salmon_0011	salmon_0029	n.a.	salmon_0012	n.a.	salmon_0010	n.a.	n.a.	n.a.	salmon_0032	n.a.	n.a.	n.a.	n.a.	n.a.	n.a.	salmon_0017	n.a.	salmon_0013	n.a.	n.a.	n.a.	n.a.	n.a.	n.a.	n.a.	salmon_0013	n.a.	salmon_0032	n.a.	n.a.	n.a.	n.a.	n.a.	salmon_0034	n.a.	n.a.	salmon_0012	n.a.	salmon_0039	salmon_0016	n.a.	n.a.	n.a.	n.a.	salmon_0025	salmon_0021
CK_00001917	salmon	n.a.	salmon_0011	salmon_0029	salmon_0008	salmon_0038	salmon_0004	salmon_0035	salmon_0036	salmon_0013	n.a.	salmon_0032	n.a.	n.a.	n.a.	n.a.	n.a.	salmon_0024	salmon_0017	n.a.	salmon_0036	n.a.	n.a.	n.a.	salmon_0033	n.a.	salmon_0023	n.a.	n.a.	n.a.	salmon_0032	n.a.	n.a.	n.a.	n.a.	salmon_0012	n.a.	salmon_0006	n.a.	salmon_0012	n.a.	n.a.	n.a.	salmon_0018	n.a.	salmon_0001	salmon_0013	salmon_0025	n.a.
CK_00050246	salmon	n.a.	salmon_0013	n.a.	n.a.	n.a.	n.a.	n.a.	n.a.	n.a.	n.a.	salmon_0038	n.a.	n.a.	n.a.	n.a.	n.a.	n.a.	n.a.	n.a.	n.a.	n.a.	n.a.	n.a.	n.a.	n.a.	salmon_0003	n.a.	n.a.	n.a.	n.a.	n.a.	n.a.	n.a.	n.a.	n.a.	n.a.	n.a.	n.a.	n.a.	n.a.	n.a.	n.a.	salmon_0046	n.a.	n.a.	n.a.	n.a.	n.a.
CK_00001679	salmon	n.a.	salmon_0014	salmon_0035	salmon_0028	salmon_0020	salmon_0033	salmon_0014	salmon_0042	salmon_0027	n.a.	salmon_0021	salmon_0018	salmon_0027	n.a.	salmon_0014	n.a.	n.a.	salmon_0015	n.a.	salmon_0020	n.a.	n.a.	salmon_0018	salmon_0045	salmon_0017	salmon_0009	salmon_0028	n.a.	salmon_0023	salmon_0003	n.a.	salmon_0004	salmon_0016	n.a.	salmon_0021	salmon_0023	salmon_0021	salmon_0028	salmon_0029	salmon_0017	salmon_0023	n.a.	salmon_0063	n.a.	salmon_0016	salmon_0029	n.a.	n.a.
CK_00001505	salmon	n.a.	salmon_0016	salmon_0018	salmon_0055	n.a.	salmon_0028	n.a.	n.a.	salmon_0028	n.a.	n.a.	salmon_0029	salmon_0003	n.a.	salmon_0021	salmon_0044	n.a.	salmon_0043	salmon_0019	n.a.	n.a.	n.a.	n.a.	n.a.	salmon_0009	n.a.	n.a.	n.a.	n.a.	n.a.	n.a.	n.a.	n.a.	salmon_0023	n.a.	n.a.	n.a.	n.a.	n.a.	n.a.	n.a.	salmon_0025	n.a.	salmon_0005	n.a.	n.a.	n.a.	n.a.
CK_00046239	salmon	n.a.	salmon_0016	salmon_0018	salmon_0055	n.a.	salmon_0028	n.a.	n.a.	salmon_0028	n.a.	n.a.	salmon_0029	salmon_0003	n.a.	salmon_0021	salmon_0044	n.a.	salmon_0043	salmon_0019	n.a.	n.a.	n.a.	n.a.	n.a.	salmon_0009	n.a.	n.a.	n.a.	n.a.	n.a.	n.a.	n.a.	n.a.	salmon_0023	n.a.	n.a.	n.a.	n.a.	n.a.	n.a.	n.a.	salmon_0025	n.a.	n.a.	n.a.	n.a.	n.a.	n.a.
CK_00054871	salmon	n.a.	salmon_0017	salmon_0047	salmon_0004	n.a.	salmon_0014	n.a.	salmon_0004	salmon_0002	salmon_0020	salmon_0058	n.a.	n.a.	n.a.	n.a.	salmon_0046	n.a.	salmon_0019	salmon_0024	n.a.	n.a.	n.a.	n.a.	salmon_0002	n.a.	salmon_0003	salmon_0014	n.a.	salmon_0011	n.a.	n.a.	n.a.	n.a.	n.a.	salmon_0014	n.a.	salmon_0033	n.a.	salmon_0020	n.a.	n.a.	n.a.	n.a.	n.a.	salmon_0008	salmon_0017	n.a.	n.a.
CK_00006263	salmon	n.a.	salmon_0017	salmon_0047	salmon_0007	n.a.	salmon_0004	salmon_0007	n.a.	salmon_0002	n.a.	salmon_0039	n.a.	n.a.	n.a.	n.a.	n.a.	n.a.	n.a.	n.a.	n.a.	n.a.	n.a.	n.a.	n.a.	n.a.	salmon_0003	n.a.	n.a.	n.a.	n.a.	n.a.	n.a.	n.a.	n.a.	salmon_0002	n.a.	n.a.	n.a.	n.a.	n.a.	salmon_0008	salmon_0007	n.a.	n.a.	salmon_0001	n.a.	n.a.	n.a.
CK_00001442	salmon	n.a.	salmon_0022	salmon_0008	salmon_0033	salmon_0020	salmon_0026	salmon_0023	salmon_0008	salmon_0002	salmon_0001	salmon_0034	n.a.	n.a.	n.a.	n.a.	salmon_0020	n.a.	salmon_0039	n.a.	salmon_0022	n.a.	n.a.	n.a.	salmon_0001	salmon_0025	salmon_0010	n.a.	n.a.	n.a.	n.a.	n.a.	salmon_0021	salmon_0002	n.a.	salmon_0001	salmon_0035	salmon_0007	salmon_0030	salmon_0050	salmon_0016	salmon_0047	n.a.	salmon_0042	n.a.	salmon_0019	salmon_0038	n.a.	n.a.
CK_00054774	salmon	n.a.	salmon_0022	salmon_0008	n.a.	n.a.	salmon_0001	n.a.	salmon_0004	n.a.	n.a.	n.a.	n.a.	n.a.	n.a.	n.a.	n.a.	n.a.	salmon_0003	n.a.	n.a.	n.a.	n.a.	n.a.	n.a.	salmon_0004	salmon_0003	n.a.	n.a.	n.a.	n.a.	n.a.	n.a.	n.a.	n.a.	salmon_0002	salmon_0016	salmon_0011	n.a.	n.a.	salmon_0022	salmon_0018	salmon_0007	salmon_0026	n.a.	n.a.	n.a.	n.a.	n.a.
CK_00044159	salmon	n.a.	salmon_0023	salmon_0024	salmon_0007	n.a.	salmon_0001	n.a.	salmon_0007	n.a.	n.a.	salmon_0029	n.a.	salmon_0022	n.a.	n.a.	n.a.	n.a.	n.a.	n.a.	n.a.	n.a.	n.a.	n.a.	n.a.	n.a.	n.a.	n.a.	n.a.	n.a.	n.a.	n.a.	n.a.	n.a.	n.a.	n.a.	n.a.	n.a.	n.a.	n.a.	n.a.	n.a.	n.a.	n.a.	n.a.	salmon_0010	n.a.	n.a.	n.a.
CK_00039714	salmon	n.a.	salmon_0023	salmon_0006	n.a.	n.a.	n.a.	n.a.	n.a.	n.a.	n.a.	n.a.	n.a.	n.a.	n.a.	n.a.	n.a.	n.a.	n.a.	n.a.	n.a.	n.a.	n.a.	n.a.	n.a.	salmon_0004	salmon_0003	n.a.	n.a.	n.a.	n.a.	n.a.	n.a.	n.a.	n.a.	n.a.	n.a.	n.a.	n.a.	n.a.	n.a.	n.a.	n.a.	n.a.	n.a.	salmon_0001	n.a.	n.a.	n.a.
CK_00051597	salmon	n.a.	salmon_0023	salmon_0006	n.a.	n.a.	salmon_0021	n.a.	n.a.	n.a.	n.a.	salmon_0017	n.a.	n.a.	n.a.	n.a.	n.a.	n.a.	n.a.	n.a.	n.a.	n.a.	n.a.	n.a.	n.a.	n.a.	n.a.	n.a.	n.a.	n.a.	n.a.	n.a.	n.a.	n.a.	n.a.	n.a.	n.a.	n.a.	n.a.	n.a.	n.a.	n.a.	n.a.	salmon_0026	n.a.	salmon_0001	n.a.	n.a.	n.a.
CK_00006179	salmon	n.a.	salmon_0023	salmon_0006	n.a.	n.a.	n.a.	n.a.	n.a.	n.a.	n.a.	n.a.	salmon_0002	salmon_0016	n.a.	n.a.	n.a.	n.a.	salmon_0033	n.a.	salmon_0030	n.a.	n.a.	salmon_0005	n.a.	n.a.	n.a.	n.a.	salmon_0002	n.a.	n.a.	n.a.	n.a.	n.a.	n.a.	n.a.	salmon_0031	n.a.	salmon_0027	salmon_0011	n.a.	salmon_0018	salmon_0019	n.a.	n.a.	n.a.	n.a.	n.a.	n.a.
CK_00055727	salmon	n.a.	salmon_0027	salmon_0012	n.a.	salmon_0012	salmon_0013	salmon_0010	n.a.	n.a.	salmon_0036	salmon_0053	n.a.	n.a.	n.a.	n.a.	salmon_0040	n.a.	salmon_0004	n.a.	salmon_0010	salmon_0025	n.a.	n.a.	n.a.	n.a.	n.a.	n.a.	n.a.	n.a.	n.a.	n.a.	n.a.	n.a.	n.a.	salmon_0034	salmon_0028	n.a.	n.a.	salmon_0051	n.a.	salmon_0045	n.a.	n.a.	n.a.	n.a.	n.a.	salmon_0011	n.a.
CK_00006145	salmon	n.a.	salmon_0027	salmon_0012	n.a.	salmon_0012	salmon_0013	salmon_0010	n.a.	n.a.	salmon_0036	salmon_0053	n.a.	n.a.	n.a.	n.a.	salmon_0040	n.a.	salmon_0004	n.a.	salmon_0010	salmon_0025	n.a.	n.a.	n.a.	n.a.	n.a.	n.a.	n.a.	n.a.	n.a.	n.a.	n.a.	n.a.	n.a.	salmon_0034	salmon_0028	n.a.	n.a.	salmon_0051	n.a.	salmon_0045	n.a.	n.a.	n.a.	n.a.	n.a.	salmon_0011	n.a.
CK_00002896	salmon	n.a.	salmon_0028	salmon_0040	salmon_0011	n.a.	salmon_0020	n.a.	salmon_0039	salmon_0039	salmon_0024	salmon_0033	n.a.	n.a.	n.a.	n.a.	n.a.	n.a.	salmon_0039	n.a.	n.a.	n.a.	n.a.	n.a.	n.a.	n.a.	salmon_0018	salmon_0027	n.a.	n.a.	n.a.	n.a.	n.a.	n.a.	n.a.	salmon_0024	n.a.	n.a.	n.a.	salmon_0024	n.a.	n.a.	n.a.	n.a.	n.a.	salmon_0017	salmon_0009	n.a.	n.a.
CK_00035001	salmon	n.a.	salmon_0029	salmon_0030	salmon_0024	salmon_0055	n.a.	salmon_0052	n.a.	salmon_0025	n.a.	salmon_0037	n.a.	n.a.	n.a.	n.a.	salmon_0022	n.a.	salmon_0024	salmon_0040	salmon_0017	salmon_0013	salmon_0012	n.a.	n.a.	n.a.	n.a.	n.a.	n.a.	n.a.	n.a.	n.a.	n.a.	n.a.	n.a.	n.a.	salmon_0008	n.a.	n.a.	n.a.	n.a.	salmon_0036	n.a.	n.a.	n.a.	n.a.	n.a.	salmon_0022	n.a.
CK_00002056	salmon	n.a.	salmon_0029	salmon_0030	salmon_0024	salmon_0055	n.a.	salmon_0052	n.a.	salmon_0025	n.a.	salmon_0037	n.a.	n.a.	n.a.	n.a.	salmon_0022	n.a.	salmon_0024	salmon_0040	salmon_0017	salmon_0013	n.a.	n.a.	n.a.	n.a.	n.a.	n.a.	n.a.	n.a.	n.a.	n.a.	n.a.	n.a.	n.a.	n.a.	salmon_0008	n.a.	n.a.	n.a.	n.a.	salmon_0036	n.a.	n.a.	n.a.	n.a.	n.a.	salmon_0022	n.a.
CK_00002107	salmon	n.a.	salmon_0029	n.a.	n.a.	n.a.	salmon_0048	n.a.	n.a.	salmon_0025	n.a.	n.a.	n.a.	n.a.	n.a.	n.a.	n.a.	n.a.	n.a.	n.a.	n.a.	salmon_0016	n.a.	n.a.	n.a.	n.a.	n.a.	n.a.	n.a.	n.a.	n.a.	n.a.	n.a.	n.a.	n.a.	n.a.	n.a.	salmon_0037	n.a.	salmon_0008	n.a.	salmon_0036	n.a.	n.a.	n.a.	n.a.	n.a.	n.a.	n.a.
CK_00055310	salmon	n.a.	salmon_0029	salmon_0030	salmon_0024	salmon_0049	n.a.	salmon_0013	n.a.	salmon_0025	n.a.	salmon_0037	n.a.	n.a.	n.a.	n.a.	salmon_0022	n.a.	salmon_0024	n.a.	n.a.	n.a.	salmon_0012	n.a.	n.a.	n.a.	n.a.	n.a.	n.a.	n.a.	n.a.	n.a.	n.a.	n.a.	n.a.	n.a.	salmon_0008	n.a.	n.a.	n.a.	n.a.	salmon_0036	n.a.	n.a.	n.a.	n.a.	n.a.	n.a.	n.a.
CK_00043260	salmon	n.a.	salmon_0032	salmon_0002	salmon_0015	n.a.	salmon_0045	n.a.	n.a.	salmon_0002	n.a.	salmon_0051	n.a.	n.a.	n.a.	n.a.	n.a.	n.a.	n.a.	n.a.	salmon_0041	n.a.	salmon_0037	n.a.	salmon_0022	salmon_0007	salmon_0003	salmon_0030	n.a.	n.a.	n.a.	n.a.	salmon_0018	salmon_0024	n.a.	salmon_0002	salmon_0003	salmon_0013	n.a.	salmon_0041	salmon_0029	salmon_0019	n.a.	salmon_0005	n.a.	salmon_0033	salmon_0018	n.a.	n.a.
CK_00002270	salmon	n.a.	salmon_0032	salmon_0050	salmon_0003	n.a.	salmon_0001	n.a.	salmon_0041	salmon_0024	n.a.	salmon_0040	n.a.	n.a.	n.a.	n.a.	n.a.	salmon_0025	n.a.	n.a.	n.a.	n.a.	n.a.	n.a.	salmon_0051	n.a.	salmon_0041	salmon_0026	n.a.	n.a.	n.a.	n.a.	n.a.	n.a.	n.a.	salmon_0002	n.a.	salmon_0024	n.a.	salmon_0026	n.a.	n.a.	n.a.	salmon_0009	n.a.	salmon_0025	n.a.	n.a.	n.a.
CK_00006139	salmon	n.a.	salmon_0032	salmon_0050	n.a.	n.a.	salmon_0006	n.a.	n.a.	n.a.	n.a.	salmon_0024	n.a.	n.a.	n.a.	n.a.	n.a.	n.a.	n.a.	n.a.	n.a.	n.a.	n.a.	n.a.	n.a.	n.a.	n.a.	n.a.	n.a.	salmon_0003	salmon_0016	salmon_0016	n.a.	n.a.	n.a.	salmon_0002	n.a.	n.a.	n.a.	n.a.	n.a.	n.a.	n.a.	n.a.	n.a.	n.a.	n.a.	n.a.	n.a.
CK_00000058	salmon	n.a.	salmon_0032	salmon_0002	salmon_0035	salmon_0043	salmon_0006	salmon_0011	salmon_0041	salmon_0024	n.a.	salmon_0024	salmon_0030	salmon_0008	n.a.	n.a.	n.a.	n.a.	n.a.	n.a.	n.a.	n.a.	salmon_0021	n.a.	salmon_0020	salmon_0032	salmon_0041	n.a.	n.a.	salmon_0003	salmon_0016	salmon_0016	salmon_0022	salmon_0020	salmon_0002	salmon_0002	n.a.	n.a.	salmon_0026	n.a.	salmon_0013	n.a.	n.a.	salmon_0012	n.a.	salmon_0037	n.a.	n.a.	n.a.
CK_00002006	salmon	n.a.	salmon_0032	salmon_0002	salmon_0007	n.a.	salmon_0010	n.a.	n.a.	salmon_0006	n.a.	n.a.	n.a.	n.a.	n.a.	n.a.	n.a.	salmon_0017	n.a.	n.a.	salmon_0006	n.a.	n.a.	salmon_0018	salmon_0025	n.a.	n.a.	n.a.	n.a.	n.a.	n.a.	n.a.	n.a.	n.a.	salmon_0010	salmon_0002	salmon_0007	salmon_0003	salmon_0033	salmon_0004	n.a.	n.a.	n.a.	n.a.	n.a.	salmon_0001	n.a.	n.a.	n.a.
CK_00001858	salmon	n.a.	salmon_0033	n.a.	salmon_0021	salmon_0059	salmon_0012	salmon_0012	n.a.	n.a.	n.a.	salmon_0002	n.a.	n.a.	n.a.	n.a.	n.a.	n.a.	n.a.	salmon_0039	salmon_0044	n.a.	n.a.	n.a.	salmon_0030	salmon_0019	n.a.	salmon_0012	n.a.	salmon_0018	n.a.	salmon_0007	n.a.	salmon_0021	n.a.	salmon_0013	n.a.	salmon_0044	n.a.	salmon_0035	n.a.	n.a.	n.a.	salmon_0043	n.a.	salmon_0012	salmon_0005	n.a.	salmon_0006
CK_00052551	salmon	n.a.	salmon_0034	n.a.	n.a.	n.a.	n.a.	n.a.	n.a.	n.a.	n.a.	n.a.	n.a.	n.a.	n.a.	n.a.	n.a.	n.a.	n.a.	n.a.	n.a.	n.a.	n.a.	n.a.	n.a.	n.a.	n.a.	n.a.	n.a.	n.a.	n.a.	n.a.	n.a.	n.a.	n.a.	n.a.	n.a.	n.a.	n.a.	n.a.	n.a.	n.a.	n.a.	n.a.	n.a.	n.a.	n.a.	n.a.	n.a.
CK_00039319	salmon	n.a.	salmon_0035	n.a.	n.a.	n.a.	n.a.	n.a.	n.a.	n.a.	n.a.	n.a.	n.a.	n.a.	n.a.	n.a.	n.a.	n.a.	n.a.	n.a.	n.a.	n.a.	n.a.	n.a.	n.a.	n.a.	n.a.	n.a.	n.a.	n.a.	n.a.	n.a.	n.a.	n.a.	n.a.	n.a.	n.a.	n.a.	n.a.	n.a.	n.a.	n.a.	n.a.	n.a.	n.a.	n.a.	n.a.	n.a.	n.a.
CK_00040813	salmon	n.a.	salmon_0035	n.a.	n.a.	n.a.	salmon_0001	n.a.	n.a.	salmon_0008	n.a.	n.a.	n.a.	n.a.	n.a.	n.a.	n.a.	n.a.	n.a.	n.a.	n.a.	n.a.	n.a.	n.a.	n.a.	salmon_0029	salmon_0028	n.a.	n.a.	n.a.	n.a.	n.a.	n.a.	n.a.	n.a.	salmon_0002	salmon_0019	n.a.	salmon_0011	n.a.	n.a.	salmon_0021	n.a.	n.a.	n.a.	salmon_0026	n.a.	n.a.	n.a.
CK_00002283	salmon	n.a.	salmon_0042	salmon_0053	salmon_0007	n.a.	salmon_0001	n.a.	salmon_0003	n.a.	salmon_0014	salmon_0029	n.a.	n.a.	n.a.	n.a.	n.a.	n.a.	n.a.	salmon_0011	n.a.	n.a.	n.a.	n.a.	salmon_0012	n.a.	n.a.	n.a.	n.a.	salmon_0006	salmon_0011	n.a.	n.a.	n.a.	n.a.	salmon_0002	salmon_0016	salmon_0008	n.a.	salmon_0022	n.a.	n.a.	n.a.	salmon_0023	n.a.	salmon_0010	salmon_0012	n.a.	n.a.
CK_00001745	salmon	n.a.	salmon_0045	salmon_0055	n.a.	n.a.	n.a.	n.a.	salmon_0021	salmon_0037	salmon_0027	n.a.	n.a.	n.a.	n.a.	n.a.	n.a.	n.a.	salmon_0040	n.a.	n.a.	n.a.	n.a.	n.a.	salmon_0049	n.a.	salmon_0024	n.a.	salmon_0009	salmon_0024	n.a.	n.a.	salmon_0008	n.a.	n.a.	n.a.	n.a.	n.a.	n.a.	n.a.	n.a.	n.a.	n.a.	n.a.	n.a.	salmon_0032	n.a.	n.a.	n.a.
CK_00024045	salmon	n.a.	salmon_0046	salmon_0051	n.a.	n.a.	salmon_0004	n.a.	salmon_0007	salmon_0006	salmon_0030	salmon_0006	n.a.	n.a.	n.a.	n.a.	n.a.	n.a.	salmon_0003	n.a.	n.a.	salmon_0015	n.a.	n.a.	n.a.	n.a.	salmon_0003	n.a.	n.a.	n.a.	n.a.	n.a.	n.a.	n.a.	n.a.	salmon_0002	salmon_0018	n.a.	n.a.	salmon_0013	n.a.	salmon_0003	n.a.	salmon_0013	n.a.	salmon_0001	salmon_0026	n.a.	n.a.
CK_00043036	salmon	n.a.	salmon_0047	n.a.	n.a.	n.a.	n.a.	n.a.	n.a.	n.a.	n.a.	n.a.	n.a.	n.a.	n.a.	n.a.	n.a.	n.a.	n.a.	n.a.	n.a.	n.a.	salmon_0034	n.a.	n.a.	n.a.	n.a.	n.a.	n.a.	n.a.	n.a.	n.a.	n.a.	n.a.	n.a.	n.a.	n.a.	n.a.	n.a.	n.a.	salmon_0015	n.a.	n.a.	n.a.	n.a.	n.a.	n.a.	n.a.	n.a.
CK_00002343	salmon	n.a.	salmon_0047	n.a.	n.a.	salmon_0056	n.a.	salmon_0057	salmon_0006	salmon_0018	n.a.	n.a.	n.a.	n.a.	n.a.	n.a.	n.a.	n.a.	n.a.	n.a.	n.a.	n.a.	salmon_0014	salmon_0009	n.a.	n.a.	n.a.	n.a.	n.a.	n.a.	n.a.	n.a.	n.a.	n.a.	n.a.	n.a.	salmon_0016	n.a.	n.a.	n.a.	n.a.	salmon_0006	n.a.	n.a.	n.a.	salmon_0030	n.a.	n.a.	n.a.
CK_00054201	salmon	n.a.	salmon_0049	salmon_0027	n.a.	n.a.	n.a.	n.a.	n.a.	n.a.	n.a.	n.a.	n.a.	n.a.	n.a.	n.a.	n.a.	n.a.	n.a.	n.a.	n.a.	n.a.	n.a.	n.a.	n.a.	n.a.	n.a.	n.a.	n.a.	n.a.	n.a.	n.a.	n.a.	n.a.	n.a.	n.a.	n.a.	n.a.	n.a.	n.a.	n.a.	n.a.	n.a.	n.a.	n.a.	n.a.	n.a.	n.a.	n.a.
CK_00008011	salmon	n.a.	salmon_0049	salmon_0027	n.a.	n.a.	salmon_0009	n.a.	n.a.	n.a.	n.a.	n.a.	n.a.	n.a.	n.a.	n.a.	n.a.	n.a.	n.a.	n.a.	n.a.	n.a.	n.a.	n.a.	n.a.	n.a.	n.a.	salmon_0029	n.a.	n.a.	n.a.	n.a.	n.a.	n.a.	n.a.	n.a.	n.a.	n.a.	n.a.	n.a.	n.a.	n.a.	n.a.	n.a.	n.a.	n.a.	n.a.	n.a.	n.a.
CK_00035005	salmon	n.a.	salmon_0050	salmon_0010	salmon_0036	n.a.	salmon_0001	salmon_0016	salmon_0024	n.a.	n.a.	n.a.	salmon_0026	salmon_0011	n.a.	n.a.	n.a.	n.a.	n.a.	n.a.	n.a.	n.a.	n.a.	salmon_0015	n.a.	n.a.	salmon_0040	salmon_0006	n.a.	n.a.	n.a.	n.a.	n.a.	n.a.	n.a.	salmon_0002	n.a.	n.a.	salmon_0032	salmon_0038	n.a.	n.a.	n.a.	n.a.	n.a.	salmon_0001	salmon_0022	n.a.	n.a.
CK_00057408	salmon	n.a.	salmon_0051	salmon_0028	salmon_0008	n.a.	salmon_0004	n.a.	salmon_0043	salmon_0043	salmon_0018	n.a.	n.a.	n.a.	n.a.	n.a.	n.a.	n.a.	salmon_0023	salmon_0009	n.a.	n.a.	n.a.	n.a.	salmon_0042	n.a.	salmon_0042	n.a.	n.a.	n.a.	salmon_0023	n.a.	n.a.	n.a.	n.a.	salmon_0002	salmon_0002	salmon_0002	n.a.	salmon_0004	n.a.	salmon_0002	salmon_0014	salmon_0004	n.a.	salmon_0001	salmon_0013	salmon_0010	salmon_0021
CK_00002273	tan	n.a.	tan_0001	tan_0006	n.a.	n.a.	n.a.	n.a.	tan_0008	tan_0003	tan_0004	n.a.	tan_0002	tan_0003	n.a.	tan_0002	n.a.	n.a.	n.a.	tan_0001	n.a.	n.a.	n.a.	tan_0004	tan_0027	n.a.	tan_0001	n.a.	n.a.	n.a.	tan_0001	n.a.	n.a.	n.a.	n.a.	n.a.	n.a.	tan_0002	n.a.	n.a.	n.a.	n.a.	n.a.	n.a.	n.a.	n.a.	n.a.	n.a.	n.a.
CK_00005016	tan	n.a.	tan_0002	tan_0001	n.a.	n.a.	n.a.	n.a.	tan_0001	tan_0006	n.a.	n.a.	tan_0002	tan_0003	n.a.	tan_0002	n.a.	n.a.	n.a.	tan_0005	tan_0011	n.a.	n.a.	n.a.	tan_0019	n.a.	tan_0004	n.a.	n.a.	n.a.	tan_0001	n.a.	tan_0001	tan_0001	tan_0010	n.a.	n.a.	tan_0011	tan_0002	n.a.	n.a.	n.a.	n.a.	n.a.	n.a.	n.a.	n.a.	tan_0002	tan_0004
CK_00042372	tan	n.a.	tan_0003	n.a.	n.a.	n.a.	n.a.	n.a.	tan_0002	tan_0005	n.a.	n.a.	n.a.	n.a.	n.a.	n.a.	n.a.	tan_0003	n.a.	tan_0008	tan_0009	tan_0001	n.a.	n.a.	tan_0036	n.a.	n.a.	n.a.	n.a.	tan_0004	n.a.	tan_0002	n.a.	n.a.	tan_0012	n.a.	n.a.	tan_0014	n.a.	n.a.	n.a.	n.a.	n.a.	n.a.	n.a.	n.a.	n.a.	n.a.	n.a.
CK_00006479	tan	n.a.	tan_0003	n.a.	n.a.	n.a.	n.a.	n.a.	tan_0005	tan_0007	n.a.	n.a.	n.a.	n.a.	n.a.	n.a.	n.a.	n.a.	n.a.	tan_0006	tan_0014	n.a.	n.a.	n.a.	tan_0004	n.a.	tan_0005	n.a.	n.a.	n.a.	n.a.	n.a.	n.a.	n.a.	n.a.	n.a.	n.a.	tan_0013	n.a.	n.a.	n.a.	n.a.	n.a.	n.a.	n.a.	n.a.	n.a.	n.a.	n.a.
CK_00042284	tan	n.a.	tan_0003	tan_0005	n.a.	n.a.	n.a.	n.a.	tan_0005	tan_0007	n.a.	n.a.	n.a.	n.a.	n.a.	n.a.	n.a.	n.a.	n.a.	tan_0014	n.a.	n.a.	n.a.	n.a.	tan_0003	n.a.	tan_0005	n.a.	n.a.	n.a.	n.a.	n.a.	n.a.	n.a.	tan_0007	n.a.	tan_0005	tan_0003	n.a.	n.a.	n.a.	tan_0004	n.a.	tan_0005	n.a.	n.a.	n.a.	n.a.	n.a.
CK_00056784	tan	n.a.	tan_0004	n.a.	n.a.	n.a.	n.a.	n.a.	n.a.	n.a.	n.a.	n.a.	n.a.	n.a.	n.a.	n.a.	n.a.	tan_0013	n.a.	tan_0001	n.a.	tan_0005	n.a.	n.a.	tan_0007	n.a.	n.a.	n.a.	n.a.	n.a.	tan_0005	n.a.	n.a.	n.a.	tan_0007	n.a.	n.a.	tan_0007	n.a.	n.a.	n.a.	n.a.	n.a.	n.a.	n.a.	n.a.	n.a.	tan_0004	tan_0002
CK_00044628	tan	n.a.	tan_0004	n.a.	n.a.	n.a.	n.a.	n.a.	n.a.	n.a.	n.a.	n.a.	n.a.	n.a.	n.a.	n.a.	n.a.	n.a.	n.a.	n.a.	n.a.	tan_0005	n.a.	tan_0008	n.a.	n.a.	n.a.	n.a.	n.a.	n.a.	tan_0005	n.a.	tan_0005	tan_0003	n.a.	n.a.	n.a.	n.a.	n.a.	n.a.	tan_0006	n.a.	n.a.	n.a.	n.a.	n.a.	n.a.	tan_0004	tan_0002
CK_00001615	tan	n.a.	tan_0005	tan_0003	tan_0007	n.a.	tan_0003	n.a.	tan_0011	tan_0002	n.a.	tan_0002	tan_0001	tan_0001	n.a.	n.a.	tan_0002	n.a.	tan_0002	n.a.	tan_0012	tan_0004	tan_0005	tan_0001	tan_0022	n.a.	tan_0002	tan_0001	n.a.	n.a.	n.a.	n.a.	n.a.	n.a.	n.a.	tan_0001	tan_0012	tan_0003	tan_0001	tan_0001	n.a.	tan_0003	n.a.	tan_0006	n.a.	tan_0005	tan_0003	tan_0001	tan_0007
CK_00001616	tan	n.a.	tan_0005	tan_0003	tan_0007	n.a.	tan_0003	n.a.	tan_0011	tan_0002	n.a.	tan_0002	n.a.	n.a.	n.a.	n.a.	tan_0002	n.a.	tan_0002	n.a.	tan_0012	tan_0004	n.a.	n.a.	tan_0022	n.a.	tan_0002	tan_0001	n.a.	n.a.	n.a.	n.a.	n.a.	n.a.	tan_0004	tan_0001	tan_0012	tan_0003	n.a.	tan_0001	n.a.	tan_0003	n.a.	tan_0006	n.a.	tan_0005	tan_0003	tan_0001	tan_0007
CK_00056191	tan	n.a.	tan_0006	tan_0002	tan_0005	n.a.	n.a.	n.a.	tan_0003	tan_0008	n.a.	n.a.	tan_0006	n.a.	n.a.	tan_0003	n.a.	n.a.	n.a.	tan_0019	tan_0007	n.a.	n.a.	n.a.	tan_0012	n.a.	tan_0003	n.a.	n.a.	n.a.	tan_0003	n.a.	n.a.	tan_0002	n.a.	n.a.	n.a.	tan_0002	tan_0005	n.a.	tan_0004	n.a.	n.a.	n.a.	n.a.	tan_0001	n.a.	n.a.	n.a.
CK_00041018	tan	n.a.	tan_0006	tan_0002	n.a.	n.a.	n.a.	n.a.	tan_0003	tan_0008	n.a.	n.a.	n.a.	n.a.	n.a.	n.a.	tan_0003	n.a.	n.a.	tan_0005	tan_0010	n.a.	n.a.	n.a.	tan_0019	n.a.	tan_0003	n.a.	n.a.	n.a.	tan_0003	n.a.	n.a.	n.a.	n.a.	n.a.	n.a.	tan_0011	n.a.	n.a.	n.a.	n.a.	n.a.	n.a.	n.a.	n.a.	n.a.	n.a.	n.a.
CK_00001781	tan	n.a.	tan_0007	tan_0007	n.a.	n.a.	n.a.	n.a.	n.a.	tan_0001	tan_0001	tan_0001	tan_0003	tan_0006	n.a.	n.a.	n.a.	tan_0003	tan_0003	tan_0008	n.a.	tan_0001	tan_0002	tan_0003	tan_0025	tan_0001	n.a.	n.a.	n.a.	tan_0001	n.a.	n.a.	n.a.	n.a.	tan_0012	n.a.	tan_0007	tan_0024	n.a.	n.a.	n.a.	tan_0005	n.a.	n.a.	n.a.	n.a.	n.a.	n.a.	n.a.
CK_00001845	tan	n.a.	tan_0007	n.a.	tan_0003	n.a.	tan_0005	n.a.	n.a.	n.a.	n.a.	n.a.	tan_0004	tan_0005	n.a.	n.a.	n.a.	tan_0002	n.a.	tan_0008	tan_0009	tan_0001	n.a.	n.a.	tan_0036	tan_0003	n.a.	n.a.	n.a.	n.a.	n.a.	n.a.	tan_0002	tan_0004	tan_0006	n.a.	n.a.	tan_0014	n.a.	tan_0004	tan_0001	n.a.	n.a.	tan_0002	n.a.	n.a.	n.a.	n.a.	n.a.
CK_00001780	tan	n.a.	tan_0007	tan_0007	n.a.	n.a.	n.a.	n.a.	n.a.	tan_0001	tan_0001	tan_0001	tan_0003	tan_0006	n.a.	n.a.	n.a.	tan_0003	tan_0003	tan_0008	tan_0016	tan_0001	tan_0002	tan_0003	tan_0025	tan_0001	n.a.	n.a.	n.a.	tan_0001	n.a.	n.a.	n.a.	n.a.	tan_0012	n.a.	tan_0007	tan_0024	n.a.	n.a.	n.a.	tan_0005	n.a.	n.a.	n.a.	n.a.	n.a.	n.a.	n.a.
CK_00005383	purple	n.a.	purple_0001	purple_0007	n.a.	n.a.	n.a.	n.a.	purple_0022	purple_0001	n.a.	n.a.	n.a.	n.a.	n.a.	n.a.	n.a.	n.a.	n.a.	n.a.	n.a.	n.a.	n.a.	n.a.	n.a.	n.a.	purple_0003	n.a.	n.a.	n.a.	n.a.	n.a.	n.a.	n.a.	n.a.	n.a.	n.a.	n.a.	n.a.	n.a.	n.a.	n.a.	n.a.	n.a.	n.a.	n.a.	n.a.	n.a.	n.a.
CK_00046200	purple	n.a.	purple_0001	n.a.	n.a.	n.a.	n.a.	n.a.	n.a.	n.a.	n.a.	n.a.	n.a.	n.a.	n.a.	n.a.	n.a.	n.a.	n.a.	n.a.	n.a.	n.a.	n.a.	n.a.	n.a.	n.a.	purple_0013	n.a.	n.a.	n.a.	n.a.	n.a.	n.a.	n.a.	n.a.	n.a.	n.a.	n.a.	n.a.	n.a.	n.a.	n.a.	n.a.	n.a.	n.a.	n.a.	n.a.	n.a.	n.a.
CK_00049845	purple	n.a.	purple_0001	n.a.	n.a.	n.a.	n.a.	n.a.	n.a.	purple_0001	n.a.	n.a.	n.a.	n.a.	n.a.	n.a.	n.a.	n.a.	n.a.	n.a.	n.a.	n.a.	n.a.	n.a.	n.a.	n.a.	n.a.	n.a.	n.a.	n.a.	n.a.	n.a.	n.a.	n.a.	n.a.	n.a.	n.a.	n.a.	n.a.	n.a.	n.a.	n.a.	n.a.	n.a.	n.a.	n.a.	n.a.	n.a.	n.a.
CK_00000097	purple	n.a.	purple_0001	purple_0007	n.a.	n.a.	n.a.	n.a.	purple_0027	purple_0001	n.a.	n.a.	n.a.	n.a.	n.a.	n.a.	n.a.	n.a.	n.a.	n.a.	purple_0006	n.a.	n.a.	n.a.	n.a.	n.a.	purple_0006	n.a.	n.a.	purple_0001	n.a.	n.a.	n.a.	n.a.	n.a.	n.a.	n.a.	purple_0001	n.a.	n.a.	n.a.	n.a.	n.a.	n.a.	n.a.	purple_0004	n.a.	purple_0005	n.a.
CK_00002918	purple	n.a.	purple_0001	n.a.	n.a.	n.a.	purple_0006	n.a.	n.a.	purple_0039	n.a.	n.a.	n.a.	n.a.	n.a.	n.a.	n.a.	n.a.	n.a.	n.a.	n.a.	purple_0009	n.a.	n.a.	n.a.	n.a.	purple_0010	n.a.	n.a.	n.a.	n.a.	n.a.	n.a.	n.a.	n.a.	purple_0001	n.a.	n.a.	n.a.	n.a.	n.a.	n.a.	n.a.	n.a.	n.a.	n.a.	n.a.	n.a.	n.a.
CK_00056285	purple	n.a.	purple_0001	purple_0007	n.a.	n.a.	n.a.	n.a.	n.a.	n.a.	n.a.	n.a.	n.a.	n.a.	purple_0002	n.a.	n.a.	n.a.	n.a.	n.a.	n.a.	purple_0003	n.a.	n.a.	n.a.	n.a.	n.a.	n.a.	n.a.	n.a.	n.a.	n.a.	n.a.	n.a.	n.a.	n.a.	n.a.	n.a.	n.a.	n.a.	n.a.	n.a.	n.a.	n.a.	n.a.	n.a.	n.a.	purple_0005	n.a.
CK_00039418	purple	n.a.	purple_0001	n.a.	n.a.	n.a.	n.a.	n.a.	n.a.	n.a.	n.a.	n.a.	n.a.	n.a.	n.a.	n.a.	n.a.	n.a.	n.a.	n.a.	n.a.	n.a.	n.a.	n.a.	n.a.	n.a.	n.a.	n.a.	n.a.	n.a.	n.a.	n.a.	n.a.	n.a.	n.a.	n.a.	n.a.	n.a.	n.a.	n.a.	n.a.	n.a.	n.a.	n.a.	n.a.	n.a.	n.a.	n.a.	n.a.
CK_00051704	purple	n.a.	purple_0001	purple_0007	n.a.	n.a.	n.a.	n.a.	n.a.	n.a.	n.a.	n.a.	n.a.	n.a.	n.a.	n.a.	n.a.	n.a.	n.a.	n.a.	n.a.	n.a.	n.a.	n.a.	n.a.	n.a.	n.a.	n.a.	n.a.	n.a.	n.a.	n.a.	n.a.	n.a.	n.a.	n.a.	n.a.	n.a.	n.a.	n.a.	n.a.	n.a.	n.a.	n.a.	n.a.	n.a.	n.a.	n.a.	n.a.
CK_00046874	purple	n.a.	purple_0001	purple_0002	n.a.	n.a.	n.a.	n.a.	n.a.	n.a.	n.a.	n.a.	n.a.	n.a.	n.a.	n.a.	n.a.	n.a.	n.a.	n.a.	n.a.	n.a.	n.a.	n.a.	n.a.	n.a.	n.a.	n.a.	n.a.	n.a.	n.a.	n.a.	n.a.	n.a.	n.a.	n.a.	n.a.	n.a.	n.a.	n.a.	n.a.	n.a.	n.a.	n.a.	n.a.	n.a.	n.a.	n.a.	n.a.
CK_00005344	purple	n.a.	purple_0001	purple_0007	n.a.	n.a.	n.a.	n.a.	purple_0001	purple_0001	n.a.	n.a.	n.a.	n.a.	n.a.	n.a.	n.a.	n.a.	n.a.	n.a.	n.a.	n.a.	n.a.	n.a.	n.a.	n.a.	purple_0006	n.a.	n.a.	n.a.	n.a.	n.a.	n.a.	n.a.	n.a.	n.a.	n.a.	n.a.	n.a.	n.a.	n.a.	n.a.	n.a.	n.a.	n.a.	n.a.	n.a.	n.a.	n.a.
CK_00049557	purple	n.a.	purple_0001	n.a.	n.a.	n.a.	n.a.	n.a.	n.a.	n.a.	n.a.	n.a.	n.a.	n.a.	n.a.	n.a.	n.a.	n.a.	n.a.	n.a.	n.a.	n.a.	n.a.	n.a.	n.a.	n.a.	n.a.	n.a.	n.a.	n.a.	n.a.	n.a.	n.a.	n.a.	n.a.	n.a.	n.a.	n.a.	n.a.	n.a.	n.a.	n.a.	n.a.	n.a.	n.a.	n.a.	n.a.	n.a.	n.a.
CK_00052622	purple	n.a.	purple_0001	n.a.	n.a.	n.a.	n.a.	n.a.	n.a.	purple_0001	n.a.	n.a.	n.a.	n.a.	n.a.	n.a.	n.a.	n.a.	n.a.	n.a.	n.a.	n.a.	n.a.	n.a.	n.a.	n.a.	n.a.	n.a.	n.a.	n.a.	n.a.	n.a.	n.a.	n.a.	n.a.	n.a.	n.a.	n.a.	n.a.	n.a.	n.a.	n.a.	n.a.	n.a.	n.a.	n.a.	n.a.	n.a.	n.a.
CK_00056388	purple	n.a.	purple_0001	purple_0007	n.a.	n.a.	n.a.	n.a.	n.a.	n.a.	n.a.	n.a.	n.a.	n.a.	n.a.	n.a.	n.a.	n.a.	n.a.	n.a.	n.a.	n.a.	n.a.	n.a.	n.a.	n.a.	n.a.	n.a.	n.a.	n.a.	n.a.	n.a.	n.a.	n.a.	n.a.	n.a.	n.a.	n.a.	n.a.	n.a.	n.a.	n.a.	n.a.	n.a.	n.a.	n.a.	n.a.	n.a.	n.a.
CK_00039240	purple	n.a.	purple_0001	n.a.	n.a.	n.a.	n.a.	n.a.	n.a.	n.a.	n.a.	n.a.	n.a.	n.a.	n.a.	n.a.	n.a.	n.a.	n.a.	n.a.	n.a.	n.a.	n.a.	n.a.	n.a.	n.a.	n.a.	n.a.	n.a.	n.a.	n.a.	n.a.	n.a.	n.a.	n.a.	n.a.	n.a.	n.a.	n.a.	n.a.	n.a.	n.a.	n.a.	n.a.	n.a.	n.a.	n.a.	n.a.	n.a.
CK_00040022	purple	n.a.	purple_0001	n.a.	n.a.	n.a.	n.a.	n.a.	n.a.	n.a.	n.a.	n.a.	n.a.	n.a.	n.a.	n.a.	n.a.	n.a.	n.a.	n.a.	n.a.	n.a.	n.a.	n.a.	n.a.	n.a.	n.a.	n.a.	n.a.	n.a.	n.a.	n.a.	n.a.	n.a.	n.a.	n.a.	n.a.	n.a.	n.a.	n.a.	n.a.	n.a.	n.a.	n.a.	n.a.	n.a.	n.a.	n.a.	n.a.
CK_00054645	purple	n.a.	purple_0001	purple_0002	n.a.	n.a.	n.a.	n.a.	n.a.	n.a.	n.a.	n.a.	n.a.	n.a.	n.a.	n.a.	n.a.	n.a.	n.a.	n.a.	n.a.	n.a.	n.a.	n.a.	n.a.	n.a.	n.a.	n.a.	n.a.	n.a.	n.a.	n.a.	n.a.	n.a.	n.a.	n.a.	n.a.	n.a.	n.a.	n.a.	n.a.	n.a.	n.a.	n.a.	n.a.	n.a.	n.a.	n.a.	n.a.
CK_00044522	purple	n.a.	purple_0001	purple_0007	n.a.	n.a.	n.a.	n.a.	n.a.	purple_0001	n.a.	n.a.	n.a.	n.a.	n.a.	n.a.	n.a.	n.a.	n.a.	n.a.	n.a.	n.a.	n.a.	n.a.	n.a.	n.a.	n.a.	n.a.	n.a.	n.a.	n.a.	n.a.	n.a.	n.a.	n.a.	n.a.	n.a.	n.a.	n.a.	n.a.	n.a.	n.a.	n.a.	n.a.	n.a.	n.a.	n.a.	n.a.	n.a.
CK_00047116	purple	n.a.	purple_0001	n.a.	n.a.	n.a.	n.a.	n.a.	n.a.	n.a.	n.a.	n.a.	n.a.	n.a.	n.a.	n.a.	n.a.	n.a.	n.a.	n.a.	n.a.	n.a.	n.a.	n.a.	n.a.	n.a.	n.a.	n.a.	n.a.	n.a.	n.a.	n.a.	n.a.	n.a.	n.a.	n.a.	n.a.	n.a.	n.a.	n.a.	n.a.	n.a.	n.a.	n.a.	n.a.	n.a.	n.a.	n.a.	n.a.
CK_00048777	purple	n.a.	purple_0001	n.a.	n.a.	n.a.	n.a.	n.a.	purple_0031	n.a.	n.a.	n.a.	n.a.	n.a.	n.a.	n.a.	n.a.	n.a.	n.a.	n.a.	n.a.	n.a.	n.a.	n.a.	n.a.	n.a.	purple_0020	n.a.	n.a.	n.a.	n.a.	n.a.	n.a.	n.a.	n.a.	n.a.	n.a.	n.a.	n.a.	n.a.	n.a.	n.a.	n.a.	n.a.	n.a.	n.a.	n.a.	n.a.	n.a.
CK_00040008	purple	n.a.	purple_0001	n.a.	n.a.	n.a.	n.a.	n.a.	n.a.	n.a.	n.a.	n.a.	n.a.	n.a.	n.a.	n.a.	n.a.	n.a.	n.a.	n.a.	n.a.	n.a.	n.a.	n.a.	n.a.	n.a.	n.a.	n.a.	n.a.	n.a.	n.a.	n.a.	n.a.	n.a.	n.a.	n.a.	n.a.	n.a.	n.a.	n.a.	n.a.	n.a.	n.a.	n.a.	n.a.	n.a.	n.a.	n.a.	n.a.
CK_00054582	purple	n.a.	purple_0001	n.a.	n.a.	n.a.	n.a.	n.a.	n.a.	purple_0005	n.a.	n.a.	n.a.	n.a.	n.a.	n.a.	n.a.	n.a.	n.a.	n.a.	n.a.	n.a.	n.a.	n.a.	n.a.	n.a.	n.a.	n.a.	n.a.	n.a.	n.a.	n.a.	n.a.	n.a.	n.a.	n.a.	n.a.	n.a.	n.a.	n.a.	n.a.	n.a.	n.a.	n.a.	n.a.	n.a.	n.a.	n.a.	n.a.
CK_00040018	purple	n.a.	purple_0001	n.a.	n.a.	n.a.	n.a.	n.a.	n.a.	n.a.	n.a.	n.a.	n.a.	n.a.	n.a.	n.a.	n.a.	n.a.	n.a.	n.a.	n.a.	n.a.	n.a.	n.a.	n.a.	n.a.	n.a.	n.a.	n.a.	n.a.	n.a.	n.a.	n.a.	n.a.	n.a.	n.a.	n.a.	n.a.	n.a.	n.a.	n.a.	n.a.	n.a.	n.a.	n.a.	n.a.	n.a.	n.a.	n.a.
CK_00050804	purple	n.a.	purple_0001	n.a.	n.a.	n.a.	n.a.	n.a.	n.a.	purple_0001	n.a.	n.a.	n.a.	n.a.	n.a.	n.a.	n.a.	n.a.	n.a.	n.a.	n.a.	n.a.	n.a.	n.a.	n.a.	n.a.	n.a.	n.a.	n.a.	n.a.	n.a.	n.a.	n.a.	n.a.	n.a.	n.a.	n.a.	n.a.	n.a.	n.a.	n.a.	n.a.	n.a.	n.a.	n.a.	n.a.	n.a.	n.a.	n.a.
CK_00001876	purple	n.a.	purple_0001	purple_0007	n.a.	n.a.	n.a.	n.a.	purple_0007	purple_0005	n.a.	purple_0002	n.a.	n.a.	n.a.	n.a.	n.a.	n.a.	n.a.	n.a.	n.a.	n.a.	n.a.	n.a.	n.a.	n.a.	purple_0038	n.a.	n.a.	n.a.	n.a.	purple_0001	n.a.	n.a.	n.a.	purple_0001	n.a.	n.a.	n.a.	n.a.	n.a.	purple_0005	n.a.	n.a.	n.a.	n.a.	purple_0006	purple_0005	purple_0009
CK_00005392	purple	n.a.	purple_0001	purple_0007	n.a.	n.a.	n.a.	n.a.	n.a.	purple_0005	n.a.	n.a.	n.a.	n.a.	n.a.	n.a.	n.a.	n.a.	n.a.	n.a.	n.a.	n.a.	n.a.	n.a.	n.a.	n.a.	purple_0049	n.a.	n.a.	n.a.	n.a.	n.a.	n.a.	n.a.	n.a.	n.a.	purple_0013	n.a.	n.a.	n.a.	n.a.	n.a.	n.a.	n.a.	n.a.	n.a.	n.a.	n.a.	n.a.
CK_00042342	purple	n.a.	purple_0002	n.a.	n.a.	n.a.	n.a.	n.a.	purple_0012	purple_0001	n.a.	n.a.	n.a.	n.a.	n.a.	n.a.	n.a.	n.a.	n.a.	n.a.	n.a.	n.a.	n.a.	n.a.	n.a.	n.a.	purple_0009	n.a.	n.a.	n.a.	n.a.	n.a.	n.a.	n.a.	n.a.	n.a.	n.a.	n.a.	n.a.	n.a.	n.a.	n.a.	n.a.	n.a.	n.a.	n.a.	n.a.	n.a.	n.a.
CK_00041317	purple	n.a.	purple_0002	n.a.	n.a.	n.a.	n.a.	n.a.	purple_0012	purple_0001	n.a.	n.a.	n.a.	n.a.	n.a.	n.a.	n.a.	n.a.	n.a.	n.a.	n.a.	n.a.	n.a.	n.a.	n.a.	n.a.	purple_0009	n.a.	n.a.	n.a.	n.a.	n.a.	n.a.	n.a.	n.a.	n.a.	purple_0007	n.a.	n.a.	n.a.	n.a.	n.a.	n.a.	n.a.	n.a.	n.a.	n.a.	n.a.	n.a.
CK_00050145	purple	n.a.	purple_0002	n.a.	n.a.	n.a.	n.a.	n.a.	purple_0012	purple_0001	n.a.	n.a.	n.a.	n.a.	n.a.	n.a.	n.a.	n.a.	n.a.	n.a.	n.a.	n.a.	n.a.	n.a.	n.a.	n.a.	purple_0009	n.a.	n.a.	n.a.	n.a.	n.a.	n.a.	n.a.	n.a.	n.a.	n.a.	n.a.	n.a.	n.a.	n.a.	n.a.	n.a.	n.a.	n.a.	n.a.	n.a.	n.a.	n.a.
CK_00053624	purple	n.a.	purple_0002	n.a.	n.a.	n.a.	n.a.	n.a.	purple_0012	n.a.	n.a.	n.a.	n.a.	n.a.	n.a.	n.a.	n.a.	n.a.	n.a.	n.a.	n.a.	n.a.	n.a.	n.a.	n.a.	n.a.	n.a.	n.a.	n.a.	n.a.	n.a.	n.a.	n.a.	n.a.	n.a.	n.a.	n.a.	n.a.	n.a.	n.a.	n.a.	n.a.	n.a.	n.a.	n.a.	n.a.	n.a.	n.a.	n.a.
CK_00055264	purple	n.a.	purple_0003	n.a.	n.a.	n.a.	n.a.	n.a.	purple_0026	purple_0017	n.a.	n.a.	n.a.	n.a.	n.a.	n.a.	n.a.	n.a.	n.a.	n.a.	n.a.	n.a.	n.a.	n.a.	n.a.	n.a.	purple_0018	n.a.	n.a.	n.a.	n.a.	n.a.	n.a.	n.a.	n.a.	n.a.	n.a.	n.a.	n.a.	n.a.	n.a.	n.a.	n.a.	n.a.	n.a.	n.a.	n.a.	n.a.	n.a.
CK_00053518	purple	n.a.	purple_0003	n.a.	n.a.	n.a.	n.a.	n.a.	n.a.	purple_0017	n.a.	n.a.	n.a.	n.a.	n.a.	n.a.	n.a.	n.a.	n.a.	n.a.	n.a.	n.a.	n.a.	n.a.	n.a.	n.a.	n.a.	n.a.	n.a.	n.a.	n.a.	n.a.	n.a.	n.a.	n.a.	n.a.	n.a.	n.a.	n.a.	n.a.	n.a.	n.a.	n.a.	n.a.	n.a.	n.a.	n.a.	n.a.	n.a.
CK_00005314	purple	n.a.	purple_0003	n.a.	n.a.	n.a.	n.a.	n.a.	purple_0026	purple_0017	n.a.	n.a.	n.a.	n.a.	n.a.	n.a.	n.a.	n.a.	n.a.	n.a.	n.a.	n.a.	n.a.	n.a.	n.a.	n.a.	purple_0018	n.a.	n.a.	n.a.	purple_0019	n.a.	n.a.	n.a.	n.a.	n.a.	n.a.	n.a.	n.a.	n.a.	n.a.	n.a.	n.a.	n.a.	n.a.	n.a.	n.a.	n.a.	n.a.
CK_00048525	purple	n.a.	purple_0005	purple_0016	purple_0009	n.a.	n.a.	n.a.	purple_0005	purple_0013	n.a.	n.a.	n.a.	n.a.	n.a.	n.a.	n.a.	n.a.	n.a.	n.a.	n.a.	n.a.	n.a.	n.a.	n.a.	purple_0006	purple_0015	n.a.	n.a.	n.a.	purple_0020	n.a.	n.a.	n.a.	n.a.	n.a.	n.a.	n.a.	n.a.	n.a.	n.a.	n.a.	n.a.	n.a.	n.a.	n.a.	n.a.	n.a.	n.a.
CK_00047833	purple	n.a.	purple_0005	n.a.	n.a.	n.a.	n.a.	n.a.	purple_0005	purple_0013	n.a.	n.a.	n.a.	n.a.	n.a.	n.a.	n.a.	n.a.	n.a.	n.a.	n.a.	n.a.	n.a.	n.a.	n.a.	n.a.	n.a.	n.a.	purple_0015	n.a.	purple_0020	n.a.	n.a.	n.a.	n.a.	n.a.	n.a.	n.a.	n.a.	n.a.	n.a.	n.a.	n.a.	n.a.	n.a.	n.a.	n.a.	n.a.	n.a.
CK_00052645	purple	n.a.	purple_0005	n.a.	n.a.	n.a.	n.a.	n.a.	purple_0005	purple_0013	n.a.	n.a.	n.a.	n.a.	n.a.	n.a.	n.a.	n.a.	n.a.	n.a.	n.a.	n.a.	n.a.	n.a.	n.a.	n.a.	purple_0015	n.a.	n.a.	n.a.	n.a.	n.a.	n.a.	n.a.	n.a.	n.a.	n.a.	n.a.	n.a.	n.a.	n.a.	n.a.	n.a.	n.a.	n.a.	n.a.	n.a.	n.a.	n.a.
CK_00047846	purple	n.a.	purple_0005	purple_0016	n.a.	n.a.	n.a.	n.a.	purple_0005	n.a.	n.a.	n.a.	n.a.	n.a.	n.a.	n.a.	n.a.	n.a.	n.a.	n.a.	n.a.	n.a.	n.a.	n.a.	n.a.	n.a.	purple_0015	n.a.	n.a.	n.a.	n.a.	n.a.	n.a.	n.a.	n.a.	n.a.	n.a.	n.a.	n.a.	n.a.	n.a.	n.a.	n.a.	n.a.	n.a.	n.a.	n.a.	n.a.	n.a.
CK_00002482	purple	n.a.	purple_0006	purple_0001	n.a.	n.a.	n.a.	n.a.	purple_0035	purple_0010	n.a.	n.a.	n.a.	n.a.	n.a.	n.a.	n.a.	n.a.	n.a.	n.a.	n.a.	purple_0005	n.a.	n.a.	n.a.	n.a.	purple_0039	n.a.	n.a.	n.a.	purple_0008	n.a.	n.a.	n.a.	n.a.	n.a.	n.a.	n.a.	n.a.	n.a.	n.a.	n.a.	purple_0004	n.a.	n.a.	n.a.	n.a.	n.a.	purple_0005
CK_00042916	purple	n.a.	purple_0006	purple_0001	n.a.	n.a.	n.a.	n.a.	purple_0035	purple_0010	n.a.	n.a.	n.a.	n.a.	n.a.	n.a.	n.a.	n.a.	n.a.	n.a.	n.a.	n.a.	n.a.	n.a.	n.a.	n.a.	purple_0039	n.a.	n.a.	n.a.	n.a.	n.a.	n.a.	n.a.	n.a.	n.a.	n.a.	n.a.	n.a.	n.a.	n.a.	n.a.	n.a.	n.a.	n.a.	n.a.	n.a.	n.a.	n.a.
CK_00039527	purple	n.a.	purple_0007	n.a.	n.a.	n.a.	n.a.	n.a.	n.a.	n.a.	n.a.	n.a.	n.a.	n.a.	n.a.	n.a.	n.a.	n.a.	n.a.	n.a.	n.a.	n.a.	n.a.	n.a.	n.a.	n.a.	n.a.	n.a.	n.a.	n.a.	n.a.	n.a.	n.a.	n.a.	n.a.	n.a.	n.a.	n.a.	n.a.	n.a.	n.a.	n.a.	n.a.	n.a.	n.a.	n.a.	n.a.	n.a.	n.a.
CK_00040163	purple	n.a.	purple_0007	n.a.	n.a.	n.a.	n.a.	n.a.	n.a.	n.a.	n.a.	n.a.	n.a.	n.a.	n.a.	n.a.	n.a.	n.a.	n.a.	n.a.	n.a.	n.a.	n.a.	n.a.	n.a.	n.a.	n.a.	n.a.	n.a.	n.a.	n.a.	n.a.	n.a.	n.a.	n.a.	n.a.	n.a.	n.a.	n.a.	n.a.	n.a.	n.a.	n.a.	n.a.	n.a.	n.a.	n.a.	n.a.	n.a.
CK_00053542	purple	n.a.	purple_0007	purple_0005	n.a.	n.a.	n.a.	n.a.	purple_0011	purple_0008	n.a.	n.a.	n.a.	n.a.	n.a.	n.a.	n.a.	n.a.	n.a.	n.a.	n.a.	n.a.	n.a.	n.a.	n.a.	n.a.	purple_0022	n.a.	n.a.	n.a.	purple_0002	n.a.	n.a.	n.a.	n.a.	n.a.	n.a.	n.a.	n.a.	n.a.	n.a.	purple_0012	n.a.	n.a.	n.a.	n.a.	n.a.	n.a.	n.a.
CK_00043005	purple	n.a.	purple_0007	purple_0005	n.a.	n.a.	n.a.	n.a.	purple_0011	purple_0008	purple_0012	n.a.	n.a.	n.a.	n.a.	n.a.	n.a.	n.a.	n.a.	n.a.	n.a.	n.a.	n.a.	n.a.	n.a.	n.a.	purple_0022	n.a.	n.a.	n.a.	purple_0002	n.a.	n.a.	n.a.	n.a.	n.a.	purple_0017	n.a.	n.a.	n.a.	n.a.	purple_0012	n.a.	n.a.	n.a.	n.a.	n.a.	purple_0004	purple_0011
CK_00039529	purple	n.a.	purple_0007	n.a.	n.a.	n.a.	n.a.	n.a.	n.a.	n.a.	n.a.	n.a.	n.a.	n.a.	n.a.	n.a.	n.a.	n.a.	n.a.	n.a.	n.a.	n.a.	n.a.	n.a.	n.a.	n.a.	n.a.	n.a.	n.a.	n.a.	n.a.	n.a.	n.a.	n.a.	n.a.	n.a.	n.a.	n.a.	n.a.	n.a.	n.a.	n.a.	n.a.	n.a.	n.a.	n.a.	n.a.	n.a.	n.a.
CK_00045710	purple	n.a.	purple_0007	purple_0005	n.a.	n.a.	n.a.	n.a.	n.a.	n.a.	n.a.	n.a.	n.a.	n.a.	n.a.	n.a.	n.a.	n.a.	n.a.	n.a.	n.a.	n.a.	n.a.	n.a.	n.a.	n.a.	n.a.	n.a.	n.a.	n.a.	n.a.	purple_0001	n.a.	n.a.	n.a.	n.a.	purple_0024	n.a.	n.a.	n.a.	n.a.	purple_0008	n.a.	n.a.	n.a.	n.a.	n.a.	n.a.	n.a.
CK_00043584	purple	n.a.	purple_0007	purple_0005	n.a.	n.a.	n.a.	n.a.	purple_0011	purple_0008	purple_0012	n.a.	n.a.	n.a.	n.a.	n.a.	n.a.	n.a.	purple_0002	n.a.	n.a.	n.a.	n.a.	n.a.	n.a.	purple_0014	purple_0022	n.a.	n.a.	n.a.	purple_0002	n.a.	n.a.	n.a.	n.a.	n.a.	purple_0017	n.a.	n.a.	n.a.	purple_0002	purple_0012	n.a.	n.a.	n.a.	n.a.	n.a.	purple_0004	purple_0011
CK_00056782	purple	n.a.	purple_0007	purple_0005	n.a.	n.a.	n.a.	n.a.	purple_0011	purple_0008	n.a.	n.a.	n.a.	n.a.	n.a.	n.a.	n.a.	n.a.	n.a.	n.a.	n.a.	n.a.	n.a.	n.a.	n.a.	n.a.	purple_0022	n.a.	n.a.	n.a.	purple_0002	n.a.	n.a.	n.a.	n.a.	n.a.	n.a.	n.a.	n.a.	n.a.	n.a.	n.a.	n.a.	n.a.	n.a.	n.a.	n.a.	n.a.	purple_0011
CK_00042770	purple	n.a.	purple_0008	n.a.	n.a.	n.a.	n.a.	n.a.	n.a.	purple_0013	n.a.	n.a.	n.a.	n.a.	n.a.	n.a.	n.a.	n.a.	n.a.	n.a.	n.a.	n.a.	n.a.	n.a.	n.a.	n.a.	purple_0015	n.a.	n.a.	n.a.	n.a.	n.a.	n.a.	n.a.	n.a.	n.a.	n.a.	n.a.	n.a.	n.a.	n.a.	n.a.	n.a.	n.a.	n.a.	n.a.	n.a.	n.a.	n.a.
CK_00051290	purple	n.a.	purple_0008	n.a.	n.a.	n.a.	n.a.	n.a.	n.a.	n.a.	n.a.	n.a.	n.a.	n.a.	n.a.	n.a.	n.a.	n.a.	n.a.	n.a.	n.a.	n.a.	n.a.	n.a.	n.a.	n.a.	n.a.	n.a.	n.a.	n.a.	n.a.	n.a.	n.a.	n.a.	n.a.	n.a.	n.a.	n.a.	n.a.	n.a.	n.a.	n.a.	n.a.	n.a.	n.a.	n.a.	n.a.	n.a.	n.a.
CK_00005322	purple	n.a.	purple_0008	purple_0016	n.a.	n.a.	n.a.	n.a.	purple_0005	purple_0013	n.a.	n.a.	n.a.	n.a.	n.a.	n.a.	n.a.	n.a.	n.a.	n.a.	n.a.	n.a.	n.a.	n.a.	n.a.	n.a.	purple_0015	n.a.	n.a.	n.a.	purple_0012	n.a.	n.a.	n.a.	n.a.	n.a.	n.a.	n.a.	n.a.	n.a.	n.a.	n.a.	n.a.	n.a.	n.a.	n.a.	n.a.	n.a.	n.a.
CK_00005321	purple	n.a.	purple_0008	purple_0016	n.a.	n.a.	n.a.	n.a.	purple_0005	purple_0013	n.a.	n.a.	n.a.	n.a.	n.a.	n.a.	n.a.	n.a.	n.a.	n.a.	n.a.	n.a.	n.a.	n.a.	n.a.	n.a.	purple_0015	n.a.	n.a.	n.a.	purple_0012	n.a.	n.a.	n.a.	n.a.	n.a.	n.a.	n.a.	n.a.	n.a.	n.a.	n.a.	n.a.	n.a.	n.a.	n.a.	n.a.	n.a.	n.a.
CK_00044558	purple	n.a.	purple_0009	n.a.	n.a.	n.a.	n.a.	n.a.	purple_0014	purple_0001	n.a.	n.a.	n.a.	n.a.	n.a.	n.a.	n.a.	n.a.	n.a.	n.a.	n.a.	n.a.	n.a.	n.a.	n.a.	n.a.	purple_0011	n.a.	n.a.	n.a.	n.a.	n.a.	n.a.	n.a.	n.a.	n.a.	purple_0005	n.a.	n.a.	n.a.	n.a.	n.a.	n.a.	n.a.	n.a.	n.a.	n.a.	n.a.	n.a.
CK_00039510	purple	n.a.	purple_0010	n.a.	n.a.	n.a.	n.a.	n.a.	n.a.	n.a.	n.a.	n.a.	n.a.	n.a.	n.a.	n.a.	n.a.	n.a.	n.a.	n.a.	n.a.	n.a.	n.a.	n.a.	n.a.	n.a.	n.a.	n.a.	n.a.	n.a.	n.a.	n.a.	n.a.	n.a.	n.a.	n.a.	n.a.	n.a.	n.a.	n.a.	n.a.	n.a.	n.a.	n.a.	n.a.	n.a.	n.a.	n.a.	n.a.
CK_00049959	purple	n.a.	purple_0010	n.a.	n.a.	n.a.	n.a.	n.a.	purple_0044	purple_0011	n.a.	n.a.	n.a.	n.a.	n.a.	n.a.	n.a.	n.a.	n.a.	n.a.	n.a.	n.a.	n.a.	n.a.	n.a.	n.a.	purple_0044	n.a.	n.a.	n.a.	n.a.	n.a.	n.a.	n.a.	n.a.	n.a.	n.a.	n.a.	n.a.	n.a.	n.a.	n.a.	n.a.	n.a.	n.a.	n.a.	n.a.	n.a.	n.a.
CK_00034214	purple	n.a.	purple_0011	n.a.	n.a.	n.a.	n.a.	n.a.	n.a.	n.a.	n.a.	n.a.	n.a.	n.a.	n.a.	n.a.	n.a.	n.a.	n.a.	n.a.	n.a.	n.a.	n.a.	n.a.	n.a.	n.a.	n.a.	n.a.	n.a.	n.a.	n.a.	n.a.	n.a.	n.a.	n.a.	n.a.	n.a.	n.a.	n.a.	n.a.	n.a.	n.a.	n.a.	n.a.	n.a.	n.a.	n.a.	n.a.	n.a.
CK_00005261	purple	n.a.	purple_0011	purple_0042	n.a.	n.a.	n.a.	n.a.	purple_0010	n.a.	n.a.	n.a.	n.a.	n.a.	n.a.	n.a.	n.a.	n.a.	n.a.	n.a.	n.a.	n.a.	n.a.	n.a.	n.a.	n.a.	purple_0025	n.a.	n.a.	n.a.	n.a.	n.a.	n.a.	n.a.	n.a.	n.a.	n.a.	n.a.	n.a.	n.a.	n.a.	n.a.	n.a.	n.a.	n.a.	n.a.	n.a.	n.a.	n.a.
CK_00034203	purple	n.a.	purple_0011	n.a.	n.a.	n.a.	n.a.	n.a.	n.a.	n.a.	n.a.	n.a.	n.a.	n.a.	n.a.	n.a.	n.a.	n.a.	n.a.	n.a.	n.a.	n.a.	n.a.	n.a.	n.a.	n.a.	n.a.	n.a.	n.a.	n.a.	n.a.	n.a.	n.a.	n.a.	n.a.	n.a.	n.a.	n.a.	n.a.	n.a.	n.a.	n.a.	n.a.	n.a.	n.a.	n.a.	n.a.	n.a.	n.a.
CK_00039929	purple	n.a.	purple_0011	purple_0042	n.a.	n.a.	n.a.	n.a.	purple_0010	n.a.	n.a.	n.a.	n.a.	n.a.	n.a.	n.a.	n.a.	n.a.	n.a.	n.a.	n.a.	n.a.	n.a.	n.a.	n.a.	n.a.	purple_0025	n.a.	n.a.	n.a.	n.a.	n.a.	n.a.	n.a.	n.a.	n.a.	n.a.	n.a.	n.a.	n.a.	n.a.	n.a.	n.a.	n.a.	n.a.	n.a.	n.a.	n.a.	n.a.
CK_00055858	purple	n.a.	purple_0011	purple_0042	n.a.	n.a.	purple_0005	n.a.	n.a.	n.a.	n.a.	n.a.	n.a.	n.a.	n.a.	n.a.	n.a.	n.a.	n.a.	n.a.	n.a.	n.a.	n.a.	n.a.	n.a.	n.a.	n.a.	n.a.	n.a.	n.a.	n.a.	n.a.	n.a.	n.a.	n.a.	n.a.	n.a.	n.a.	n.a.	n.a.	n.a.	n.a.	n.a.	n.a.	n.a.	n.a.	n.a.	n.a.	n.a.
CK_00039295	purple	n.a.	purple_0012	n.a.	n.a.	n.a.	n.a.	n.a.	n.a.	n.a.	n.a.	n.a.	n.a.	n.a.	n.a.	n.a.	n.a.	n.a.	n.a.	n.a.	n.a.	n.a.	n.a.	n.a.	n.a.	n.a.	n.a.	n.a.	n.a.	n.a.	n.a.	n.a.	n.a.	n.a.	n.a.	n.a.	n.a.	n.a.	n.a.	n.a.	n.a.	n.a.	n.a.	n.a.	n.a.	n.a.	n.a.	n.a.	n.a.
CK_00039283	purple	n.a.	purple_0012	n.a.	n.a.	n.a.	n.a.	n.a.	n.a.	n.a.	n.a.	n.a.	n.a.	n.a.	n.a.	n.a.	n.a.	n.a.	n.a.	n.a.	n.a.	n.a.	n.a.	n.a.	n.a.	n.a.	n.a.	n.a.	n.a.	n.a.	n.a.	n.a.	n.a.	n.a.	n.a.	n.a.	n.a.	n.a.	n.a.	n.a.	n.a.	n.a.	n.a.	n.a.	n.a.	n.a.	n.a.	n.a.	n.a.
CK_00042481	purple	n.a.	purple_0013	n.a.	n.a.	n.a.	n.a.	n.a.	purple_0029	n.a.	n.a.	n.a.	n.a.	n.a.	n.a.	n.a.	n.a.	n.a.	n.a.	n.a.	n.a.	n.a.	n.a.	n.a.	n.a.	n.a.	n.a.	n.a.	n.a.	n.a.	n.a.	n.a.	n.a.	n.a.	n.a.	n.a.	n.a.	n.a.	n.a.	n.a.	n.a.	n.a.	n.a.	n.a.	n.a.	n.a.	n.a.	n.a.	n.a.
CK_00053650	purple	n.a.	purple_0013	purple_0007	n.a.	n.a.	n.a.	n.a.	n.a.	n.a.	n.a.	n.a.	n.a.	n.a.	n.a.	n.a.	n.a.	n.a.	n.a.	n.a.	n.a.	n.a.	n.a.	n.a.	n.a.	n.a.	n.a.	n.a.	n.a.	n.a.	purple_0014	n.a.	n.a.	n.a.	n.a.	n.a.	n.a.	n.a.	n.a.	n.a.	n.a.	n.a.	n.a.	n.a.	n.a.	n.a.	n.a.	n.a.	n.a.
CK_00044785	purple	n.a.	purple_0014	n.a.	n.a.	n.a.	n.a.	n.a.	purple_0003	n.a.	n.a.	n.a.	n.a.	n.a.	n.a.	n.a.	n.a.	n.a.	n.a.	n.a.	n.a.	n.a.	n.a.	n.a.	n.a.	n.a.	n.a.	n.a.	n.a.	n.a.	n.a.	n.a.	n.a.	n.a.	n.a.	n.a.	n.a.	n.a.	n.a.	n.a.	n.a.	n.a.	n.a.	n.a.	n.a.	n.a.	n.a.	n.a.	n.a.
CK_00039511	purple	n.a.	purple_0014	n.a.	n.a.	n.a.	n.a.	n.a.	n.a.	n.a.	n.a.	n.a.	n.a.	n.a.	n.a.	n.a.	n.a.	n.a.	n.a.	n.a.	n.a.	n.a.	n.a.	n.a.	n.a.	n.a.	n.a.	n.a.	n.a.	n.a.	n.a.	n.a.	n.a.	n.a.	n.a.	n.a.	n.a.	n.a.	n.a.	n.a.	n.a.	n.a.	n.a.	n.a.	n.a.	n.a.	n.a.	n.a.	n.a.
CK_00002244	purple	n.a.	purple_0014	purple_0047	n.a.	n.a.	n.a.	n.a.	purple_0021	purple_0022	n.a.	n.a.	n.a.	n.a.	n.a.	n.a.	n.a.	n.a.	n.a.	n.a.	n.a.	n.a.	n.a.	n.a.	n.a.	purple_0011	purple_0008	n.a.	n.a.	n.a.	n.a.	n.a.	n.a.	n.a.	n.a.	n.a.	n.a.	n.a.	n.a.	n.a.	n.a.	n.a.	n.a.	purple_0003	n.a.	n.a.	n.a.	n.a.	purple_0007
CK_00005324	purple	n.a.	purple_0014	n.a.	n.a.	n.a.	n.a.	n.a.	purple_0003	n.a.	n.a.	n.a.	n.a.	n.a.	n.a.	n.a.	n.a.	n.a.	n.a.	n.a.	n.a.	n.a.	n.a.	n.a.	n.a.	n.a.	n.a.	n.a.	n.a.	n.a.	n.a.	n.a.	n.a.	n.a.	n.a.	n.a.	n.a.	n.a.	n.a.	n.a.	n.a.	n.a.	n.a.	n.a.	n.a.	n.a.	n.a.	n.a.	n.a.
CK_00047335	purple	n.a.	purple_0015	purple_0028	n.a.	n.a.	n.a.	n.a.	n.a.	n.a.	n.a.	n.a.	n.a.	n.a.	n.a.	n.a.	n.a.	n.a.	n.a.	n.a.	n.a.	purple_0008	n.a.	n.a.	n.a.	n.a.	n.a.	n.a.	n.a.	n.a.	n.a.	n.a.	n.a.	n.a.	n.a.	n.a.	n.a.	n.a.	n.a.	n.a.	n.a.	n.a.	n.a.	n.a.	n.a.	n.a.	n.a.	n.a.	purple_0004
CK_00057576	purple	n.a.	purple_0015	purple_0007	n.a.	n.a.	n.a.	n.a.	n.a.	n.a.	n.a.	n.a.	n.a.	n.a.	n.a.	n.a.	n.a.	n.a.	n.a.	n.a.	n.a.	n.a.	n.a.	n.a.	n.a.	n.a.	n.a.	purple_0001	n.a.	n.a.	n.a.	n.a.	n.a.	n.a.	n.a.	n.a.	n.a.	n.a.	n.a.	n.a.	n.a.	n.a.	n.a.	n.a.	n.a.	n.a.	n.a.	n.a.	n.a.
CK_00046527	purple	n.a.	purple_0016	n.a.	n.a.	n.a.	n.a.	n.a.	n.a.	n.a.	n.a.	n.a.	n.a.	n.a.	n.a.	n.a.	n.a.	n.a.	n.a.	n.a.	n.a.	n.a.	n.a.	n.a.	n.a.	n.a.	n.a.	n.a.	n.a.	n.a.	n.a.	n.a.	n.a.	n.a.	n.a.	n.a.	n.a.	n.a.	n.a.	n.a.	n.a.	n.a.	n.a.	n.a.	n.a.	n.a.	n.a.	n.a.	n.a.
CK_00040198	purple	n.a.	purple_0016	n.a.	n.a.	n.a.	n.a.	n.a.	n.a.	n.a.	n.a.	n.a.	n.a.	n.a.	n.a.	n.a.	n.a.	n.a.	n.a.	n.a.	n.a.	n.a.	n.a.	n.a.	n.a.	n.a.	n.a.	n.a.	n.a.	n.a.	n.a.	n.a.	n.a.	n.a.	n.a.	n.a.	n.a.	n.a.	n.a.	n.a.	n.a.	n.a.	n.a.	n.a.	n.a.	n.a.	n.a.	n.a.	n.a.
CK_00039361	purple	n.a.	purple_0017	n.a.	n.a.	n.a.	n.a.	n.a.	n.a.	n.a.	n.a.	n.a.	n.a.	n.a.	n.a.	n.a.	n.a.	n.a.	n.a.	n.a.	n.a.	n.a.	n.a.	n.a.	n.a.	n.a.	n.a.	n.a.	n.a.	n.a.	n.a.	n.a.	n.a.	n.a.	n.a.	n.a.	n.a.	n.a.	n.a.	n.a.	n.a.	n.a.	n.a.	n.a.	n.a.	n.a.	n.a.	n.a.	n.a.
CK_00001731	purple	n.a.	purple_0018	purple_0045	n.a.	n.a.	n.a.	n.a.	purple_0006	purple_0021	n.a.	n.a.	n.a.	purple_0002	n.a.	n.a.	n.a.	n.a.	n.a.	n.a.	n.a.	n.a.	n.a.	n.a.	n.a.	n.a.	purple_0034	n.a.	n.a.	n.a.	purple_0011	n.a.	n.a.	n.a.	n.a.	n.a.	n.a.	n.a.	n.a.	n.a.	n.a.	n.a.	n.a.	n.a.	n.a.	n.a.	n.a.	purple_0006	n.a.
CK_00005376	purple	n.a.	purple_0018	purple_0045	n.a.	n.a.	n.a.	n.a.	purple_0006	purple_0021	n.a.	n.a.	n.a.	n.a.	n.a.	n.a.	n.a.	n.a.	n.a.	n.a.	n.a.	n.a.	n.a.	n.a.	n.a.	n.a.	purple_0034	n.a.	n.a.	n.a.	purple_0011	n.a.	n.a.	n.a.	n.a.	n.a.	n.a.	n.a.	n.a.	n.a.	n.a.	n.a.	n.a.	n.a.	n.a.	n.a.	n.a.	purple_0006	n.a.
CK_00039237	purple	n.a.	purple_0019	n.a.	n.a.	n.a.	n.a.	n.a.	n.a.	n.a.	n.a.	n.a.	n.a.	n.a.	n.a.	n.a.	n.a.	n.a.	n.a.	n.a.	n.a.	n.a.	n.a.	n.a.	n.a.	n.a.	n.a.	n.a.	n.a.	n.a.	n.a.	n.a.	n.a.	n.a.	n.a.	n.a.	n.a.	n.a.	n.a.	n.a.	n.a.	n.a.	n.a.	n.a.	n.a.	n.a.	n.a.	n.a.	n.a.
CK_00039239	purple	n.a.	purple_0019	n.a.	n.a.	n.a.	n.a.	n.a.	n.a.	n.a.	n.a.	n.a.	n.a.	n.a.	n.a.	n.a.	n.a.	n.a.	n.a.	n.a.	n.a.	n.a.	n.a.	n.a.	n.a.	n.a.	n.a.	n.a.	n.a.	n.a.	n.a.	n.a.	n.a.	n.a.	n.a.	n.a.	n.a.	n.a.	n.a.	n.a.	n.a.	n.a.	n.a.	n.a.	n.a.	n.a.	n.a.	n.a.	n.a.
CK_00001757	purple	n.a.	purple_0020	purple_0025	purple_0010	purple_0001	purple_0001	purple_0001	purple_0020	purple_0003	purple_0010	n.a.	n.a.	n.a.	n.a.	n.a.	purple_0003	n.a.	purple_0004	n.a.	n.a.	purple_0001	n.a.	n.a.	n.a.	purple_0010	purple_0043	purple_0002	purple_0017	n.a.	n.a.	n.a.	purple_0001	purple_0005	n.a.	purple_0002	purple_0002	n.a.	n.a.	n.a.	n.a.	purple_0001	n.a.	purple_0002	purple_0005	purple_0005	n.a.	n.a.	n.a.
CK_00039236	purple	n.a.	purple_0021	n.a.	n.a.	n.a.	n.a.	n.a.	n.a.	n.a.	n.a.	n.a.	n.a.	n.a.	n.a.	n.a.	n.a.	n.a.	n.a.	n.a.	n.a.	n.a.	n.a.	n.a.	n.a.	n.a.	n.a.	n.a.	n.a.	n.a.	n.a.	n.a.	n.a.	n.a.	n.a.	n.a.	n.a.	n.a.	n.a.	n.a.	n.a.	n.a.	n.a.	n.a.	n.a.	n.a.	n.a.	n.a.	n.a.
CK_00039235	purple	n.a.	purple_0021	n.a.	n.a.	n.a.	n.a.	n.a.	n.a.	n.a.	n.a.	n.a.	n.a.	n.a.	n.a.	n.a.	n.a.	n.a.	n.a.	n.a.	n.a.	n.a.	n.a.	n.a.	n.a.	n.a.	n.a.	n.a.	n.a.	n.a.	n.a.	n.a.	n.a.	n.a.	n.a.	n.a.	n.a.	n.a.	n.a.	n.a.	n.a.	n.a.	n.a.	n.a.	n.a.	n.a.	n.a.	n.a.	n.a.
CK_00034201	purple	n.a.	purple_0023	n.a.	n.a.	n.a.	n.a.	n.a.	n.a.	n.a.	n.a.	n.a.	n.a.	n.a.	n.a.	n.a.	n.a.	n.a.	n.a.	n.a.	n.a.	n.a.	n.a.	n.a.	n.a.	n.a.	n.a.	n.a.	n.a.	n.a.	n.a.	n.a.	n.a.	n.a.	n.a.	n.a.	n.a.	n.a.	n.a.	n.a.	n.a.	n.a.	n.a.	n.a.	n.a.	n.a.	n.a.	n.a.	n.a.
CK_00034211	purple	n.a.	purple_0023	n.a.	n.a.	n.a.	n.a.	n.a.	n.a.	n.a.	n.a.	n.a.	n.a.	n.a.	n.a.	n.a.	n.a.	n.a.	n.a.	n.a.	n.a.	n.a.	n.a.	n.a.	n.a.	n.a.	n.a.	n.a.	n.a.	n.a.	n.a.	n.a.	n.a.	n.a.	n.a.	n.a.	n.a.	n.a.	n.a.	n.a.	n.a.	n.a.	n.a.	n.a.	n.a.	n.a.	n.a.	n.a.	n.a.
CK_00034209	purple	n.a.	purple_0023	n.a.	n.a.	n.a.	n.a.	n.a.	n.a.	n.a.	n.a.	n.a.	n.a.	n.a.	n.a.	n.a.	n.a.	n.a.	n.a.	n.a.	n.a.	n.a.	n.a.	n.a.	n.a.	n.a.	n.a.	n.a.	n.a.	n.a.	n.a.	n.a.	n.a.	n.a.	n.a.	n.a.	n.a.	n.a.	n.a.	n.a.	n.a.	n.a.	n.a.	n.a.	n.a.	n.a.	n.a.	n.a.	n.a.
CK_00005263	purple	n.a.	purple_0023	purple_0046	n.a.	n.a.	n.a.	n.a.	purple_0032	purple_0009	n.a.	n.a.	n.a.	n.a.	n.a.	n.a.	n.a.	n.a.	n.a.	n.a.	n.a.	n.a.	n.a.	n.a.	n.a.	n.a.	purple_0035	n.a.	purple_0014	n.a.	n.a.	n.a.	n.a.	n.a.	n.a.	n.a.	n.a.	n.a.	n.a.	n.a.	n.a.	n.a.	purple_0008	n.a.	n.a.	n.a.	n.a.	purple_0011	n.a.
CK_00034197	purple	n.a.	purple_0023	n.a.	n.a.	n.a.	n.a.	n.a.	n.a.	n.a.	n.a.	n.a.	n.a.	n.a.	n.a.	n.a.	n.a.	n.a.	n.a.	n.a.	n.a.	n.a.	n.a.	n.a.	n.a.	n.a.	n.a.	n.a.	n.a.	n.a.	n.a.	n.a.	n.a.	n.a.	n.a.	n.a.	n.a.	n.a.	n.a.	n.a.	n.a.	n.a.	n.a.	n.a.	n.a.	n.a.	n.a.	n.a.	n.a.
CK_00005262	purple	n.a.	purple_0023	purple_0046	n.a.	n.a.	n.a.	n.a.	purple_0032	purple_0009	n.a.	n.a.	n.a.	n.a.	n.a.	n.a.	n.a.	n.a.	n.a.	n.a.	n.a.	n.a.	n.a.	n.a.	n.a.	purple_0004	purple_0035	n.a.	n.a.	n.a.	n.a.	n.a.	n.a.	n.a.	n.a.	n.a.	n.a.	n.a.	n.a.	n.a.	n.a.	n.a.	purple_0011	n.a.	n.a.	n.a.	n.a.	purple_0011	n.a.
CK_00038408	purple	n.a.	purple_0025	n.a.	n.a.	n.a.	n.a.	n.a.	n.a.	n.a.	n.a.	n.a.	n.a.	n.a.	n.a.	n.a.	n.a.	n.a.	n.a.	n.a.	n.a.	n.a.	n.a.	n.a.	n.a.	n.a.	n.a.	n.a.	n.a.	n.a.	n.a.	n.a.	n.a.	n.a.	n.a.	n.a.	n.a.	n.a.	n.a.	n.a.	n.a.	n.a.	n.a.	n.a.	n.a.	n.a.	n.a.	n.a.	n.a.
CK_00040981	purple	n.a.	purple_0025	n.a.	n.a.	n.a.	n.a.	n.a.	purple_0013	n.a.	n.a.	n.a.	n.a.	n.a.	n.a.	n.a.	n.a.	n.a.	n.a.	n.a.	n.a.	n.a.	n.a.	n.a.	n.a.	n.a.	n.a.	n.a.	n.a.	n.a.	n.a.	n.a.	n.a.	n.a.	n.a.	n.a.	n.a.	n.a.	n.a.	n.a.	n.a.	n.a.	n.a.	n.a.	n.a.	n.a.	n.a.	n.a.	n.a.
CK_00052587	purple	n.a.	purple_0025	n.a.	n.a.	n.a.	n.a.	n.a.	purple_0013	purple_0035	purple_0009	n.a.	n.a.	n.a.	n.a.	n.a.	n.a.	n.a.	n.a.	n.a.	n.a.	n.a.	n.a.	n.a.	n.a.	n.a.	n.a.	n.a.	n.a.	n.a.	n.a.	n.a.	n.a.	n.a.	n.a.	n.a.	n.a.	n.a.	n.a.	n.a.	n.a.	n.a.	n.a.	n.a.	n.a.	n.a.	n.a.	n.a.	n.a.
CK_00045255	purple	n.a.	purple_0025	purple_0048	n.a.	n.a.	n.a.	n.a.	purple_0013	purple_0035	purple_0009	n.a.	n.a.	n.a.	n.a.	n.a.	n.a.	n.a.	n.a.	n.a.	n.a.	n.a.	n.a.	n.a.	n.a.	n.a.	purple_0026	n.a.	n.a.	n.a.	n.a.	n.a.	n.a.	n.a.	n.a.	n.a.	n.a.	n.a.	n.a.	n.a.	n.a.	n.a.	n.a.	n.a.	n.a.	n.a.	n.a.	n.a.	n.a.
CK_00039525	purple	n.a.	purple_0025	n.a.	n.a.	n.a.	n.a.	n.a.	n.a.	n.a.	n.a.	n.a.	n.a.	n.a.	n.a.	n.a.	n.a.	n.a.	n.a.	n.a.	n.a.	n.a.	n.a.	n.a.	n.a.	n.a.	n.a.	n.a.	n.a.	n.a.	n.a.	n.a.	n.a.	n.a.	n.a.	n.a.	n.a.	n.a.	n.a.	n.a.	n.a.	n.a.	n.a.	n.a.	n.a.	n.a.	n.a.	n.a.	n.a.
CK_00043472	purple	n.a.	purple_0027	purple_0020	n.a.	n.a.	n.a.	n.a.	n.a.	n.a.	n.a.	n.a.	n.a.	n.a.	n.a.	n.a.	n.a.	n.a.	n.a.	n.a.	n.a.	n.a.	n.a.	n.a.	n.a.	n.a.	n.a.	n.a.	n.a.	n.a.	n.a.	n.a.	n.a.	n.a.	n.a.	n.a.	n.a.	n.a.	n.a.	n.a.	n.a.	n.a.	n.a.	n.a.	n.a.	n.a.	n.a.	n.a.	n.a.
CK_00007144	purple	n.a.	purple_0027	purple_0020	n.a.	n.a.	n.a.	n.a.	n.a.	n.a.	n.a.	purple_0001	n.a.	n.a.	n.a.	n.a.	n.a.	n.a.	n.a.	n.a.	n.a.	n.a.	n.a.	n.a.	n.a.	n.a.	n.a.	n.a.	n.a.	n.a.	n.a.	n.a.	n.a.	n.a.	n.a.	n.a.	n.a.	n.a.	n.a.	n.a.	n.a.	n.a.	n.a.	n.a.	n.a.	n.a.	n.a.	n.a.	n.a.
CK_00037103	purple	n.a.	purple_0027	purple_0020	n.a.	n.a.	n.a.	n.a.	n.a.	n.a.	n.a.	n.a.	n.a.	n.a.	n.a.	n.a.	n.a.	n.a.	n.a.	n.a.	n.a.	n.a.	n.a.	n.a.	n.a.	n.a.	n.a.	n.a.	n.a.	n.a.	n.a.	n.a.	n.a.	n.a.	n.a.	n.a.	n.a.	n.a.	n.a.	n.a.	n.a.	n.a.	n.a.	n.a.	n.a.	n.a.	n.a.	n.a.	n.a.
CK_00039304	purple	n.a.	purple_0028	purple_0007	n.a.	n.a.	n.a.	n.a.	purple_0022	purple_0001	n.a.	n.a.	n.a.	n.a.	n.a.	n.a.	n.a.	n.a.	n.a.	n.a.	n.a.	n.a.	n.a.	n.a.	n.a.	n.a.	purple_0003	n.a.	n.a.	n.a.	n.a.	n.a.	n.a.	n.a.	n.a.	n.a.	n.a.	n.a.	n.a.	n.a.	n.a.	n.a.	n.a.	n.a.	n.a.	n.a.	n.a.	n.a.	n.a.
CK_00045760	purple	n.a.	purple_0028	purple_0007	n.a.	n.a.	n.a.	n.a.	purple_0022	purple_0001	n.a.	n.a.	n.a.	n.a.	n.a.	n.a.	n.a.	n.a.	n.a.	n.a.	n.a.	n.a.	n.a.	n.a.	n.a.	n.a.	purple_0003	n.a.	n.a.	n.a.	n.a.	n.a.	n.a.	n.a.	n.a.	n.a.	n.a.	n.a.	n.a.	n.a.	n.a.	purple_0003	n.a.	n.a.	n.a.	n.a.	n.a.	n.a.	n.a.
CK_00038296	purple	n.a.	purple_0030	n.a.	n.a.	n.a.	n.a.	n.a.	n.a.	n.a.	n.a.	n.a.	n.a.	n.a.	n.a.	n.a.	n.a.	n.a.	n.a.	n.a.	n.a.	n.a.	n.a.	n.a.	n.a.	n.a.	purple_0017	n.a.	n.a.	n.a.	n.a.	n.a.	n.a.	n.a.	n.a.	n.a.	n.a.	n.a.	n.a.	n.a.	n.a.	n.a.	n.a.	n.a.	n.a.	n.a.	n.a.	n.a.	n.a.
CK_00039496	purple	n.a.	purple_0030	n.a.	n.a.	n.a.	n.a.	n.a.	n.a.	n.a.	n.a.	n.a.	n.a.	n.a.	n.a.	n.a.	n.a.	n.a.	n.a.	n.a.	n.a.	n.a.	n.a.	n.a.	n.a.	n.a.	n.a.	n.a.	n.a.	n.a.	n.a.	n.a.	n.a.	n.a.	n.a.	n.a.	n.a.	n.a.	n.a.	n.a.	n.a.	n.a.	n.a.	n.a.	n.a.	n.a.	n.a.	n.a.	n.a.
CK_00001727	purple	n.a.	purple_0030	purple_0029	n.a.	n.a.	n.a.	n.a.	n.a.	n.a.	purple_0008	n.a.	n.a.	n.a.	n.a.	n.a.	n.a.	n.a.	n.a.	n.a.	purple_0004	n.a.	n.a.	n.a.	purple_0001	purple_0014	purple_0017	purple_0003	n.a.	n.a.	purple_0017	n.a.	n.a.	n.a.	n.a.	n.a.	n.a.	purple_0004	n.a.	n.a.	n.a.	n.a.	n.a.	n.a.	n.a.	n.a.	n.a.	n.a.	n.a.
CK_00039352	purple	n.a.	purple_0031	n.a.	n.a.	n.a.	n.a.	n.a.	n.a.	n.a.	n.a.	n.a.	n.a.	n.a.	n.a.	n.a.	n.a.	n.a.	n.a.	n.a.	n.a.	n.a.	n.a.	n.a.	n.a.	n.a.	n.a.	n.a.	n.a.	n.a.	n.a.	n.a.	n.a.	n.a.	n.a.	n.a.	n.a.	n.a.	n.a.	n.a.	n.a.	n.a.	n.a.	n.a.	n.a.	n.a.	n.a.	n.a.	n.a.
CK_00039354	purple	n.a.	purple_0031	n.a.	n.a.	n.a.	n.a.	n.a.	n.a.	n.a.	n.a.	n.a.	n.a.	n.a.	n.a.	n.a.	n.a.	n.a.	n.a.	n.a.	n.a.	n.a.	n.a.	n.a.	n.a.	n.a.	n.a.	n.a.	n.a.	n.a.	n.a.	n.a.	n.a.	n.a.	n.a.	n.a.	n.a.	n.a.	n.a.	n.a.	n.a.	n.a.	n.a.	n.a.	n.a.	n.a.	n.a.	n.a.	n.a.
CK_00045143	purple	n.a.	purple_0032	n.a.	n.a.	n.a.	n.a.	n.a.	purple_0015	n.a.	n.a.	n.a.	n.a.	n.a.	n.a.	n.a.	n.a.	n.a.	n.a.	n.a.	n.a.	n.a.	n.a.	n.a.	n.a.	n.a.	purple_0007	n.a.	n.a.	n.a.	n.a.	n.a.	n.a.	n.a.	n.a.	n.a.	n.a.	n.a.	n.a.	n.a.	n.a.	n.a.	n.a.	n.a.	n.a.	n.a.	n.a.	n.a.	n.a.
CK_00050948	purple	n.a.	purple_0032	n.a.	n.a.	n.a.	n.a.	n.a.	n.a.	n.a.	n.a.	n.a.	n.a.	n.a.	n.a.	purple_0002	n.a.	n.a.	n.a.	n.a.	n.a.	n.a.	n.a.	purple_0002	n.a.	n.a.	purple_0007	n.a.	n.a.	n.a.	n.a.	n.a.	n.a.	n.a.	n.a.	n.a.	n.a.	n.a.	purple_0001	n.a.	n.a.	n.a.	n.a.	n.a.	n.a.	n.a.	n.a.	n.a.	n.a.
CK_00006421	purple	n.a.	purple_0033	purple_0010	n.a.	n.a.	n.a.	n.a.	purple_0039	purple_0001	n.a.	n.a.	n.a.	n.a.	purple_0003	n.a.	n.a.	n.a.	n.a.	n.a.	n.a.	n.a.	n.a.	n.a.	n.a.	n.a.	n.a.	n.a.	n.a.	n.a.	n.a.	n.a.	n.a.	n.a.	n.a.	n.a.	n.a.	n.a.	n.a.	purple_0004	n.a.	n.a.	n.a.	n.a.	n.a.	n.a.	n.a.	n.a.	purple_0008
CK_00001685	purple	n.a.	purple_0034	n.a.	n.a.	n.a.	n.a.	n.a.	n.a.	n.a.	n.a.	n.a.	n.a.	n.a.	n.a.	n.a.	n.a.	n.a.	n.a.	n.a.	n.a.	n.a.	n.a.	n.a.	n.a.	n.a.	n.a.	n.a.	n.a.	n.a.	n.a.	n.a.	n.a.	n.a.	n.a.	n.a.	n.a.	n.a.	n.a.	n.a.	n.a.	n.a.	n.a.	n.a.	n.a.	n.a.	n.a.	n.a.	n.a.
CK_00039327	purple	n.a.	purple_0034	n.a.	n.a.	n.a.	n.a.	n.a.	n.a.	n.a.	n.a.	n.a.	n.a.	n.a.	n.a.	n.a.	n.a.	n.a.	n.a.	n.a.	n.a.	n.a.	n.a.	n.a.	n.a.	n.a.	n.a.	n.a.	n.a.	n.a.	n.a.	n.a.	n.a.	n.a.	n.a.	n.a.	n.a.	n.a.	n.a.	n.a.	n.a.	n.a.	n.a.	n.a.	n.a.	n.a.	n.a.	n.a.	n.a.
CK_00039120	purple	n.a.	purple_0035	n.a.	n.a.	n.a.	n.a.	n.a.	n.a.	purple_0016	n.a.	n.a.	n.a.	n.a.	n.a.	n.a.	n.a.	n.a.	n.a.	n.a.	n.a.	n.a.	n.a.	n.a.	n.a.	n.a.	n.a.	n.a.	n.a.	n.a.	n.a.	n.a.	n.a.	n.a.	n.a.	n.a.	n.a.	n.a.	n.a.	n.a.	n.a.	n.a.	n.a.	n.a.	n.a.	n.a.	n.a.	n.a.	n.a.
CK_00039274	purple	n.a.	purple_0036	n.a.	n.a.	n.a.	n.a.	n.a.	n.a.	n.a.	n.a.	n.a.	n.a.	n.a.	n.a.	n.a.	n.a.	n.a.	n.a.	n.a.	n.a.	n.a.	n.a.	n.a.	n.a.	n.a.	n.a.	n.a.	n.a.	n.a.	n.a.	n.a.	n.a.	n.a.	n.a.	n.a.	n.a.	n.a.	n.a.	n.a.	n.a.	n.a.	n.a.	n.a.	n.a.	n.a.	n.a.	n.a.	n.a.
CK_00042429	purple	n.a.	purple_0036	n.a.	n.a.	n.a.	n.a.	n.a.	n.a.	purple_0029	n.a.	n.a.	n.a.	n.a.	n.a.	n.a.	n.a.	n.a.	n.a.	n.a.	n.a.	n.a.	n.a.	n.a.	n.a.	n.a.	n.a.	n.a.	n.a.	n.a.	n.a.	n.a.	n.a.	n.a.	n.a.	n.a.	n.a.	n.a.	n.a.	n.a.	n.a.	n.a.	n.a.	n.a.	n.a.	n.a.	n.a.	n.a.	n.a.
CK_00047430	purple	n.a.	purple_0037	purple_0023	n.a.	n.a.	n.a.	n.a.	purple_0034	purple_0014	n.a.	n.a.	n.a.	n.a.	n.a.	n.a.	n.a.	n.a.	n.a.	n.a.	n.a.	n.a.	n.a.	n.a.	n.a.	n.a.	purple_0001	n.a.	n.a.	n.a.	purple_0017	n.a.	n.a.	n.a.	n.a.	n.a.	n.a.	n.a.	n.a.	n.a.	n.a.	n.a.	n.a.	n.a.	n.a.	n.a.	n.a.	n.a.	n.a.
CK_00055958	purple	n.a.	purple_0037	purple_0041	n.a.	n.a.	n.a.	n.a.	n.a.	purple_0014	purple_0002	n.a.	n.a.	n.a.	n.a.	n.a.	n.a.	n.a.	n.a.	n.a.	n.a.	n.a.	n.a.	n.a.	n.a.	n.a.	purple_0001	n.a.	n.a.	n.a.	n.a.	n.a.	n.a.	n.a.	n.a.	n.a.	n.a.	n.a.	n.a.	n.a.	n.a.	n.a.	n.a.	n.a.	n.a.	n.a.	n.a.	n.a.	n.a.
CK_00042439	purple	n.a.	purple_0038	purple_0030	n.a.	n.a.	n.a.	n.a.	n.a.	purple_0032	n.a.	n.a.	n.a.	n.a.	n.a.	n.a.	n.a.	n.a.	n.a.	n.a.	n.a.	n.a.	n.a.	n.a.	n.a.	n.a.	n.a.	n.a.	n.a.	n.a.	n.a.	n.a.	n.a.	n.a.	n.a.	n.a.	n.a.	n.a.	n.a.	n.a.	n.a.	n.a.	n.a.	n.a.	n.a.	n.a.	n.a.	n.a.	n.a.
CK_00001169	purple	n.a.	purple_0038	purple_0030	purple_0008	n.a.	n.a.	n.a.	purple_0033	purple_0032	n.a.	n.a.	n.a.	n.a.	n.a.	n.a.	n.a.	n.a.	n.a.	n.a.	n.a.	n.a.	n.a.	n.a.	n.a.	n.a.	purple_0023	purple_0004	n.a.	n.a.	n.a.	n.a.	purple_0002	purple_0002	n.a.	n.a.	n.a.	n.a.	n.a.	n.a.	n.a.	purple_0011	n.a.	n.a.	n.a.	n.a.	n.a.	n.a.	n.a.
CK_00057655	purple	n.a.	purple_0038	purple_0030	n.a.	n.a.	n.a.	n.a.	purple_0033	purple_0032	n.a.	n.a.	n.a.	n.a.	n.a.	n.a.	n.a.	n.a.	n.a.	n.a.	n.a.	n.a.	n.a.	n.a.	n.a.	n.a.	purple_0023	n.a.	n.a.	n.a.	n.a.	n.a.	n.a.	n.a.	n.a.	n.a.	purple_0004	n.a.	n.a.	n.a.	n.a.	purple_0011	n.a.	n.a.	n.a.	n.a.	n.a.	n.a.	n.a.
CK_00038115	purple	n.a.	purple_0039	n.a.	n.a.	n.a.	n.a.	n.a.	purple_0008	purple_0006	purple_0003	n.a.	n.a.	n.a.	n.a.	n.a.	n.a.	n.a.	n.a.	n.a.	n.a.	n.a.	n.a.	n.a.	n.a.	purple_0005	purple_0012	n.a.	n.a.	n.a.	n.a.	n.a.	n.a.	n.a.	n.a.	n.a.	n.a.	n.a.	n.a.	n.a.	n.a.	n.a.	n.a.	n.a.	n.a.	n.a.	n.a.	n.a.	purple_0002
CK_00002391	purple	n.a.	purple_0039	n.a.	n.a.	n.a.	n.a.	n.a.	purple_0008	purple_0006	n.a.	n.a.	n.a.	n.a.	n.a.	n.a.	purple_0002	n.a.	n.a.	n.a.	n.a.	n.a.	n.a.	n.a.	n.a.	n.a.	purple_0012	n.a.	n.a.	n.a.	purple_0003	n.a.	n.a.	n.a.	n.a.	n.a.	n.a.	n.a.	n.a.	n.a.	n.a.	n.a.	n.a.	n.a.	n.a.	n.a.	n.a.	n.a.	n.a.
CK_00057304	purple	n.a.	purple_0040	purple_0007	n.a.	n.a.	n.a.	n.a.	n.a.	purple_0039	purple_0004	n.a.	n.a.	n.a.	n.a.	n.a.	purple_0006	n.a.	n.a.	n.a.	n.a.	n.a.	n.a.	n.a.	n.a.	n.a.	purple_0010	n.a.	n.a.	n.a.	n.a.	n.a.	n.a.	n.a.	n.a.	n.a.	purple_0018	n.a.	n.a.	n.a.	n.a.	n.a.	n.a.	n.a.	n.a.	n.a.	n.a.	n.a.	n.a.
CK_00053645	purple	n.a.	purple_0040	purple_0007	n.a.	n.a.	n.a.	n.a.	purple_0001	purple_0001	n.a.	n.a.	n.a.	n.a.	n.a.	n.a.	n.a.	n.a.	n.a.	n.a.	n.a.	n.a.	n.a.	n.a.	n.a.	n.a.	purple_0006	n.a.	n.a.	n.a.	n.a.	n.a.	n.a.	n.a.	n.a.	n.a.	n.a.	n.a.	n.a.	n.a.	n.a.	n.a.	n.a.	n.a.	n.a.	n.a.	n.a.	n.a.	n.a.
CK_00045833	purple	n.a.	purple_0040	n.a.	n.a.	n.a.	n.a.	n.a.	n.a.	purple_0004	n.a.	n.a.	n.a.	n.a.	n.a.	n.a.	n.a.	n.a.	n.a.	n.a.	n.a.	n.a.	n.a.	n.a.	n.a.	n.a.	n.a.	n.a.	n.a.	n.a.	n.a.	n.a.	n.a.	n.a.	n.a.	n.a.	n.a.	n.a.	n.a.	n.a.	n.a.	n.a.	n.a.	n.a.	n.a.	n.a.	n.a.	n.a.	n.a.
CK_00048937	purple	n.a.	purple_0040	n.a.	n.a.	n.a.	n.a.	n.a.	purple_0034	n.a.	n.a.	n.a.	n.a.	n.a.	n.a.	n.a.	n.a.	n.a.	n.a.	n.a.	n.a.	n.a.	n.a.	n.a.	n.a.	n.a.	n.a.	n.a.	n.a.	n.a.	n.a.	n.a.	n.a.	n.a.	n.a.	n.a.	n.a.	n.a.	n.a.	n.a.	n.a.	n.a.	n.a.	n.a.	n.a.	n.a.	n.a.	n.a.	n.a.
CK_00056872	purple	n.a.	purple_0040	purple_0007	n.a.	n.a.	n.a.	n.a.	n.a.	n.a.	n.a.	n.a.	n.a.	n.a.	n.a.	n.a.	n.a.	n.a.	n.a.	n.a.	n.a.	n.a.	n.a.	n.a.	n.a.	n.a.	n.a.	n.a.	n.a.	n.a.	n.a.	n.a.	n.a.	n.a.	n.a.	n.a.	n.a.	n.a.	n.a.	n.a.	n.a.	n.a.	n.a.	n.a.	n.a.	n.a.	n.a.	n.a.	n.a.
CK_00039264	purple	n.a.	purple_0040	n.a.	n.a.	n.a.	n.a.	n.a.	n.a.	n.a.	n.a.	n.a.	n.a.	n.a.	n.a.	n.a.	n.a.	n.a.	n.a.	n.a.	n.a.	n.a.	n.a.	n.a.	n.a.	n.a.	n.a.	n.a.	n.a.	n.a.	n.a.	n.a.	n.a.	n.a.	n.a.	n.a.	n.a.	n.a.	n.a.	n.a.	n.a.	n.a.	n.a.	n.a.	n.a.	n.a.	n.a.	n.a.	n.a.
CK_00039505	purple	n.a.	purple_0041	n.a.	n.a.	n.a.	n.a.	n.a.	n.a.	n.a.	n.a.	n.a.	n.a.	n.a.	n.a.	n.a.	n.a.	n.a.	n.a.	n.a.	n.a.	n.a.	n.a.	n.a.	n.a.	n.a.	n.a.	n.a.	n.a.	n.a.	n.a.	n.a.	n.a.	n.a.	n.a.	n.a.	n.a.	n.a.	n.a.	n.a.	n.a.	n.a.	n.a.	n.a.	n.a.	n.a.	n.a.	n.a.	n.a.
CK_00002086	purple	n.a.	purple_0041	purple_0019	n.a.	n.a.	n.a.	n.a.	purple_0001	purple_0026	n.a.	n.a.	n.a.	n.a.	n.a.	n.a.	n.a.	n.a.	n.a.	n.a.	n.a.	n.a.	n.a.	n.a.	n.a.	n.a.	purple_0006	n.a.	n.a.	n.a.	n.a.	n.a.	n.a.	n.a.	n.a.	n.a.	n.a.	n.a.	n.a.	n.a.	n.a.	n.a.	n.a.	n.a.	n.a.	n.a.	n.a.	n.a.	purple_0006
CK_00047259	purple	n.a.	purple_0041	purple_0019	n.a.	n.a.	n.a.	n.a.	purple_0001	purple_0026	n.a.	n.a.	n.a.	n.a.	n.a.	n.a.	n.a.	n.a.	n.a.	n.a.	n.a.	n.a.	n.a.	n.a.	n.a.	n.a.	purple_0006	n.a.	n.a.	n.a.	n.a.	n.a.	n.a.	n.a.	n.a.	n.a.	n.a.	n.a.	n.a.	n.a.	n.a.	n.a.	n.a.	n.a.	n.a.	n.a.	n.a.	n.a.	n.a.
CK_00039521	purple	n.a.	purple_0041	n.a.	n.a.	n.a.	n.a.	n.a.	n.a.	n.a.	n.a.	n.a.	n.a.	n.a.	n.a.	n.a.	n.a.	n.a.	n.a.	n.a.	n.a.	n.a.	n.a.	n.a.	n.a.	n.a.	n.a.	n.a.	n.a.	n.a.	n.a.	n.a.	n.a.	n.a.	n.a.	n.a.	n.a.	n.a.	n.a.	n.a.	n.a.	n.a.	n.a.	n.a.	n.a.	n.a.	n.a.	n.a.	n.a.
CK_00051689	purple	n.a.	purple_0042	purple_0033	n.a.	purple_0002	n.a.	purple_0005	purple_0025	purple_0029	n.a.	n.a.	n.a.	n.a.	n.a.	n.a.	n.a.	n.a.	n.a.	n.a.	n.a.	n.a.	n.a.	n.a.	n.a.	n.a.	purple_0037	n.a.	n.a.	n.a.	purple_0007	n.a.	purple_0005	purple_0004	purple_0001	n.a.	n.a.	n.a.	n.a.	n.a.	n.a.	n.a.	n.a.	n.a.	n.a.	n.a.	n.a.	purple_0010	n.a.
CK_00055567	purple	n.a.	purple_0042	purple_0033	n.a.	purple_0002	n.a.	purple_0005	purple_0025	purple_0029	n.a.	n.a.	n.a.	n.a.	n.a.	n.a.	n.a.	n.a.	n.a.	n.a.	n.a.	n.a.	n.a.	n.a.	n.a.	n.a.	purple_0037	n.a.	n.a.	n.a.	purple_0007	n.a.	purple_0005	purple_0004	purple_0001	n.a.	n.a.	n.a.	n.a.	n.a.	n.a.	n.a.	n.a.	n.a.	n.a.	n.a.	n.a.	purple_0010	n.a.
CK_00040214	purple	n.a.	purple_0043	n.a.	n.a.	n.a.	n.a.	n.a.	n.a.	n.a.	n.a.	n.a.	n.a.	n.a.	n.a.	n.a.	n.a.	n.a.	n.a.	n.a.	n.a.	n.a.	n.a.	n.a.	n.a.	n.a.	n.a.	n.a.	n.a.	n.a.	n.a.	n.a.	n.a.	n.a.	n.a.	n.a.	n.a.	n.a.	n.a.	n.a.	n.a.	n.a.	n.a.	n.a.	n.a.	n.a.	n.a.	n.a.	n.a.
CK_00040220	purple	n.a.	purple_0043	n.a.	n.a.	n.a.	n.a.	n.a.	n.a.	n.a.	n.a.	n.a.	n.a.	n.a.	n.a.	n.a.	n.a.	n.a.	n.a.	n.a.	n.a.	n.a.	n.a.	n.a.	n.a.	n.a.	n.a.	n.a.	n.a.	n.a.	n.a.	n.a.	n.a.	n.a.	n.a.	n.a.	n.a.	n.a.	n.a.	n.a.	n.a.	n.a.	n.a.	n.a.	n.a.	n.a.	n.a.	n.a.	n.a.
CK_00040217	purple	n.a.	purple_0043	n.a.	n.a.	n.a.	n.a.	n.a.	n.a.	n.a.	n.a.	n.a.	n.a.	n.a.	n.a.	n.a.	n.a.	n.a.	n.a.	n.a.	n.a.	n.a.	n.a.	n.a.	n.a.	n.a.	n.a.	n.a.	n.a.	n.a.	n.a.	n.a.	n.a.	n.a.	n.a.	n.a.	n.a.	n.a.	n.a.	n.a.	n.a.	n.a.	n.a.	n.a.	n.a.	n.a.	n.a.	n.a.	n.a.
CK_00048934	purple	n.a.	purple_0044	purple_0002	n.a.	n.a.	n.a.	n.a.	n.a.	n.a.	n.a.	n.a.	n.a.	n.a.	n.a.	n.a.	n.a.	n.a.	n.a.	n.a.	n.a.	n.a.	n.a.	n.a.	n.a.	n.a.	n.a.	n.a.	n.a.	n.a.	n.a.	n.a.	n.a.	n.a.	n.a.	n.a.	n.a.	n.a.	n.a.	n.a.	n.a.	n.a.	n.a.	n.a.	n.a.	n.a.	n.a.	n.a.	n.a.
CK_00002224	purple	n.a.	purple_0044	purple_0002	n.a.	n.a.	n.a.	n.a.	purple_0045	purple_0007	n.a.	n.a.	n.a.	n.a.	purple_0003	n.a.	n.a.	n.a.	n.a.	n.a.	n.a.	n.a.	n.a.	n.a.	n.a.	n.a.	purple_0021	n.a.	n.a.	n.a.	purple_0021	n.a.	n.a.	n.a.	n.a.	n.a.	n.a.	n.a.	n.a.	n.a.	n.a.	n.a.	n.a.	n.a.	n.a.	n.a.	n.a.	n.a.	n.a.
CK_00005364	purple	n.a.	purple_0044	purple_0002	n.a.	n.a.	n.a.	n.a.	purple_0045	purple_0007	n.a.	n.a.	n.a.	n.a.	n.a.	n.a.	n.a.	n.a.	n.a.	n.a.	n.a.	n.a.	n.a.	n.a.	n.a.	n.a.	purple_0021	n.a.	n.a.	n.a.	purple_0021	n.a.	n.a.	n.a.	n.a.	n.a.	n.a.	n.a.	n.a.	n.a.	n.a.	n.a.	n.a.	n.a.	n.a.	n.a.	n.a.	n.a.	n.a.
CK_00043411	purple	n.a.	purple_0045	purple_0037	n.a.	n.a.	n.a.	n.a.	n.a.	n.a.	n.a.	n.a.	n.a.	n.a.	n.a.	n.a.	n.a.	n.a.	n.a.	n.a.	n.a.	n.a.	n.a.	n.a.	n.a.	n.a.	n.a.	n.a.	n.a.	n.a.	n.a.	n.a.	n.a.	n.a.	n.a.	n.a.	purple_0009	n.a.	n.a.	n.a.	n.a.	n.a.	n.a.	n.a.	n.a.	n.a.	n.a.	n.a.	n.a.
CK_00039248	purple	n.a.	purple_0045	n.a.	n.a.	n.a.	n.a.	n.a.	n.a.	n.a.	n.a.	n.a.	n.a.	n.a.	n.a.	n.a.	n.a.	n.a.	n.a.	n.a.	n.a.	n.a.	n.a.	n.a.	n.a.	n.a.	n.a.	n.a.	n.a.	n.a.	n.a.	n.a.	n.a.	n.a.	n.a.	n.a.	n.a.	n.a.	n.a.	n.a.	n.a.	n.a.	n.a.	n.a.	n.a.	n.a.	n.a.	n.a.	n.a.
CK_00050200	purple	n.a.	purple_0046	purple_0007	n.a.	n.a.	n.a.	n.a.	n.a.	n.a.	n.a.	n.a.	n.a.	n.a.	n.a.	n.a.	purple_0008	n.a.	purple_0008	n.a.	n.a.	n.a.	n.a.	n.a.	n.a.	n.a.	n.a.	n.a.	n.a.	n.a.	n.a.	n.a.	n.a.	n.a.	n.a.	n.a.	n.a.	n.a.	n.a.	n.a.	n.a.	purple_0005	n.a.	n.a.	n.a.	n.a.	n.a.	n.a.	n.a.
CK_00040052	purple	n.a.	purple_0046	n.a.	n.a.	n.a.	n.a.	n.a.	n.a.	n.a.	n.a.	n.a.	n.a.	n.a.	n.a.	n.a.	n.a.	n.a.	n.a.	n.a.	n.a.	n.a.	n.a.	n.a.	n.a.	n.a.	n.a.	n.a.	n.a.	n.a.	n.a.	n.a.	n.a.	n.a.	n.a.	n.a.	n.a.	n.a.	n.a.	n.a.	n.a.	n.a.	n.a.	n.a.	n.a.	n.a.	n.a.	n.a.	n.a.
CK_00002233	purple	n.a.	purple_0047	purple_0036	n.a.	n.a.	n.a.	n.a.	purple_0046	purple_0036	n.a.	n.a.	n.a.	n.a.	n.a.	n.a.	n.a.	n.a.	n.a.	n.a.	n.a.	n.a.	n.a.	n.a.	n.a.	n.a.	n.a.	n.a.	n.a.	n.a.	n.a.	n.a.	n.a.	n.a.	n.a.	n.a.	n.a.	n.a.	n.a.	n.a.	n.a.	n.a.	n.a.	n.a.	n.a.	n.a.	n.a.	n.a.	n.a.
CK_00045942	purple	n.a.	purple_0047	purple_0036	n.a.	n.a.	n.a.	n.a.	n.a.	purple_0036	n.a.	n.a.	n.a.	n.a.	n.a.	n.a.	n.a.	n.a.	n.a.	n.a.	n.a.	n.a.	n.a.	n.a.	n.a.	n.a.	purple_0002	n.a.	n.a.	n.a.	n.a.	n.a.	n.a.	n.a.	n.a.	n.a.	n.a.	n.a.	n.a.	n.a.	n.a.	n.a.	n.a.	n.a.	n.a.	n.a.	n.a.	n.a.	n.a.
CK_00050284	purple	n.a.	purple_0047	purple_0036	n.a.	n.a.	n.a.	n.a.	n.a.	purple_0036	n.a.	n.a.	n.a.	n.a.	n.a.	n.a.	n.a.	n.a.	n.a.	n.a.	n.a.	n.a.	n.a.	n.a.	n.a.	n.a.	purple_0002	n.a.	purple_0014	n.a.	n.a.	n.a.	n.a.	n.a.	n.a.	n.a.	n.a.	n.a.	n.a.	n.a.	n.a.	n.a.	purple_0008	n.a.	n.a.	n.a.	n.a.	n.a.	n.a.
CK_00047588	purple	n.a.	purple_0047	n.a.	n.a.	n.a.	n.a.	n.a.	purple_0046	n.a.	n.a.	n.a.	n.a.	n.a.	n.a.	n.a.	n.a.	n.a.	n.a.	n.a.	n.a.	n.a.	n.a.	n.a.	n.a.	n.a.	n.a.	n.a.	n.a.	n.a.	n.a.	n.a.	n.a.	n.a.	n.a.	n.a.	n.a.	n.a.	n.a.	n.a.	n.a.	n.a.	n.a.	n.a.	n.a.	n.a.	n.a.	n.a.	n.a.
CK_00040121	purple	n.a.	purple_0047	n.a.	n.a.	n.a.	n.a.	n.a.	n.a.	n.a.	n.a.	n.a.	n.a.	n.a.	n.a.	n.a.	n.a.	n.a.	n.a.	n.a.	n.a.	n.a.	n.a.	n.a.	n.a.	n.a.	n.a.	n.a.	n.a.	n.a.	n.a.	n.a.	n.a.	n.a.	n.a.	n.a.	n.a.	n.a.	n.a.	n.a.	n.a.	n.a.	n.a.	n.a.	n.a.	n.a.	n.a.	n.a.	n.a.
CK_00056818	purple	n.a.	purple_0048	purple_0038	n.a.	purple_0004	n.a.	purple_0003	purple_0017	purple_0024	purple_0006	n.a.	n.a.	purple_0003	n.a.	n.a.	n.a.	purple_0002	n.a.	n.a.	n.a.	n.a.	n.a.	n.a.	n.a.	purple_0004	purple_0033	purple_0001	n.a.	n.a.	n.a.	n.a.	purple_0003	purple_0007	n.a.	n.a.	n.a.	purple_0005	n.a.	purple_0003	purple_0004	purple_0014	n.a.	purple_0004	n.a.	n.a.	n.a.	n.a.	n.a.
CK_00047685	purple	n.a.	purple_0048	purple_0038	n.a.	purple_0004	n.a.	purple_0003	purple_0017	purple_0024	purple_0006	n.a.	n.a.	purple_0003	n.a.	n.a.	n.a.	purple_0002	n.a.	n.a.	n.a.	n.a.	n.a.	n.a.	n.a.	n.a.	purple_0033	purple_0001	n.a.	n.a.	n.a.	n.a.	purple_0003	purple_0007	n.a.	n.a.	n.a.	purple_0005	n.a.	purple_0003	purple_0004	purple_0014	n.a.	purple_0004	n.a.	n.a.	n.a.	n.a.	n.a.
CK_00004161	purple	n.a.	purple_0049	purple_0007	n.a.	n.a.	n.a.	n.a.	n.a.	n.a.	n.a.	n.a.	n.a.	n.a.	n.a.	n.a.	n.a.	n.a.	n.a.	n.a.	n.a.	n.a.	n.a.	n.a.	n.a.	n.a.	n.a.	n.a.	n.a.	n.a.	n.a.	n.a.	n.a.	n.a.	n.a.	n.a.	n.a.	n.a.	n.a.	n.a.	n.a.	n.a.	n.a.	n.a.	n.a.	n.a.	n.a.	n.a.	n.a.
CK_00044116	purple	n.a.	purple_0049	purple_0007	n.a.	n.a.	n.a.	n.a.	n.a.	n.a.	n.a.	n.a.	n.a.	n.a.	n.a.	n.a.	n.a.	n.a.	n.a.	n.a.	n.a.	n.a.	n.a.	n.a.	n.a.	n.a.	n.a.	n.a.	n.a.	n.a.	n.a.	n.a.	n.a.	n.a.	n.a.	n.a.	n.a.	n.a.	n.a.	n.a.	n.a.	n.a.	n.a.	n.a.	n.a.	n.a.	n.a.	n.a.	n.a.
CK_00039432	purple	n.a.	purple_0050	n.a.	n.a.	n.a.	n.a.	n.a.	n.a.	n.a.	n.a.	n.a.	n.a.	n.a.	n.a.	n.a.	n.a.	n.a.	n.a.	n.a.	n.a.	n.a.	n.a.	n.a.	n.a.	n.a.	n.a.	n.a.	n.a.	n.a.	n.a.	n.a.	n.a.	n.a.	n.a.	n.a.	n.a.	n.a.	n.a.	n.a.	n.a.	n.a.	n.a.	n.a.	n.a.	n.a.	n.a.	n.a.	n.a.
CK_00005367	purple	n.a.	purple_0050	purple_0024	n.a.	n.a.	n.a.	n.a.	n.a.	n.a.	n.a.	n.a.	n.a.	n.a.	purple_0002	n.a.	n.a.	n.a.	n.a.	n.a.	n.a.	n.a.	n.a.	n.a.	n.a.	n.a.	n.a.	n.a.	n.a.	n.a.	n.a.	n.a.	n.a.	n.a.	n.a.	n.a.	n.a.	n.a.	n.a.	n.a.	n.a.	n.a.	n.a.	n.a.	n.a.	n.a.	n.a.	n.a.	n.a.
CK_00056463	purple	n.a.	purple_0051	purple_0040	n.a.	n.a.	n.a.	n.a.	purple_0038	purple_0018	n.a.	n.a.	n.a.	n.a.	n.a.	n.a.	n.a.	n.a.	n.a.	n.a.	n.a.	n.a.	n.a.	n.a.	n.a.	n.a.	purple_0036	n.a.	n.a.	n.a.	n.a.	n.a.	n.a.	n.a.	n.a.	n.a.	n.a.	n.a.	n.a.	n.a.	n.a.	n.a.	n.a.	n.a.	n.a.	n.a.	n.a.	n.a.	n.a.
CK_00039329	purple	n.a.	purple_0051	n.a.	n.a.	n.a.	n.a.	n.a.	n.a.	n.a.	n.a.	n.a.	n.a.	n.a.	n.a.	n.a.	n.a.	n.a.	n.a.	n.a.	n.a.	n.a.	n.a.	n.a.	n.a.	n.a.	n.a.	n.a.	n.a.	n.a.	n.a.	n.a.	n.a.	n.a.	n.a.	n.a.	n.a.	n.a.	n.a.	n.a.	n.a.	n.a.	n.a.	n.a.	n.a.	n.a.	n.a.	n.a.	n.a.
CK_00046736	purple	n.a.	purple_0052	purple_0002	n.a.	n.a.	purple_0003	n.a.	n.a.	purple_0007	n.a.	n.a.	purple_0002	purple_0004	n.a.	purple_0003	n.a.	n.a.	n.a.	n.a.	n.a.	n.a.	purple_0002	purple_0003	n.a.	n.a.	n.a.	n.a.	n.a.	n.a.	n.a.	n.a.	n.a.	n.a.	n.a.	n.a.	purple_0019	n.a.	n.a.	n.a.	n.a.	n.a.	n.a.	n.a.	n.a.	n.a.	n.a.	n.a.	n.a.
CK_00039479	purple	n.a.	purple_0052	n.a.	n.a.	n.a.	n.a.	n.a.	n.a.	n.a.	n.a.	n.a.	n.a.	n.a.	n.a.	n.a.	n.a.	n.a.	n.a.	n.a.	n.a.	n.a.	n.a.	n.a.	n.a.	n.a.	n.a.	n.a.	n.a.	n.a.	n.a.	n.a.	n.a.	n.a.	n.a.	n.a.	n.a.	n.a.	n.a.	n.a.	n.a.	n.a.	n.a.	n.a.	n.a.	n.a.	n.a.	n.a.	n.a.
CK_00007149	yellow	n.a.	n.a.	yellow_0008	n.a.	n.a.	n.a.	n.a.	n.a.	n.a.	n.a.	n.a.	n.a.	n.a.	n.a.	n.a.	yellow_0010	n.a.	yellow_0010	n.a.	n.a.	n.a.	n.a.	n.a.	n.a.	n.a.	n.a.	n.a.	n.a.	n.a.	yellow_0003	n.a.	n.a.	n.a.	n.a.	n.a.	n.a.	n.a.	n.a.	n.a.	n.a.	n.a.	n.a.	n.a.	n.a.	n.a.	n.a.	yellow_0004	n.a.
CK_00033965	yellow	n.a.	n.a.	yellow_0010	n.a.	n.a.	n.a.	n.a.	n.a.	n.a.	n.a.	n.a.	n.a.	n.a.	n.a.	n.a.	n.a.	n.a.	n.a.	n.a.	n.a.	n.a.	n.a.	n.a.	n.a.	n.a.	n.a.	n.a.	n.a.	n.a.	n.a.	n.a.	n.a.	n.a.	n.a.	n.a.	n.a.	n.a.	n.a.	n.a.	n.a.	n.a.	n.a.	n.a.	n.a.	n.a.	n.a.	n.a.	n.a.
CK_00005250	yellow	n.a.	n.a.	yellow_0019	n.a.	n.a.	n.a.	n.a.	yellow_0017	yellow_0026	n.a.	n.a.	n.a.	n.a.	n.a.	n.a.	n.a.	n.a.	yellow_0035	n.a.	n.a.	n.a.	n.a.	n.a.	n.a.	n.a.	yellow_0018	n.a.	n.a.	n.a.	yellow_0026	n.a.	n.a.	n.a.	n.a.	n.a.	n.a.	n.a.	n.a.	n.a.	n.a.	n.a.	n.a.	n.a.	n.a.	n.a.	n.a.	yellow_0017	n.a.
CK_00001517	yellow	n.a.	n.a.	yellow_0019	n.a.	n.a.	n.a.	n.a.	yellow_0017	yellow_0026	n.a.	n.a.	n.a.	n.a.	n.a.	n.a.	n.a.	n.a.	yellow_0035	n.a.	n.a.	n.a.	n.a.	n.a.	n.a.	n.a.	yellow_0018	n.a.	n.a.	n.a.	yellow_0026	yellow_0007	n.a.	n.a.	n.a.	n.a.	n.a.	n.a.	n.a.	n.a.	n.a.	n.a.	n.a.	n.a.	n.a.	n.a.	n.a.	yellow_0017	n.a.
CK_00044281	yellow	n.a.	n.a.	yellow_0021	n.a.	n.a.	yellow_0007	n.a.	n.a.	n.a.	n.a.	n.a.	yellow_0002	yellow_0022	n.a.	yellow_0060	n.a.	n.a.	n.a.	n.a.	yellow_0015	n.a.	n.a.	yellow_0008	n.a.	n.a.	n.a.	n.a.	n.a.	n.a.	n.a.	n.a.	n.a.	n.a.	n.a.	n.a.	n.a.	n.a.	n.a.	n.a.	n.a.	yellow_0013	n.a.	n.a.	n.a.	n.a.	n.a.	n.a.	n.a.
CK_00034259	yellow	n.a.	n.a.	yellow_0021	n.a.	n.a.	n.a.	n.a.	n.a.	n.a.	n.a.	n.a.	n.a.	n.a.	n.a.	n.a.	n.a.	n.a.	n.a.	n.a.	n.a.	n.a.	n.a.	n.a.	n.a.	n.a.	n.a.	n.a.	n.a.	n.a.	n.a.	n.a.	n.a.	n.a.	n.a.	n.a.	n.a.	n.a.	n.a.	n.a.	n.a.	n.a.	n.a.	n.a.	n.a.	n.a.	n.a.	n.a.	n.a.
CK_00034236	yellow	n.a.	n.a.	yellow_0029	n.a.	n.a.	n.a.	n.a.	n.a.	n.a.	yellow_0012	n.a.	n.a.	n.a.	n.a.	n.a.	n.a.	n.a.	yellow_0043	n.a.	n.a.	n.a.	n.a.	n.a.	n.a.	n.a.	n.a.	n.a.	n.a.	n.a.	yellow_0014	n.a.	n.a.	n.a.	n.a.	n.a.	n.a.	n.a.	n.a.	n.a.	n.a.	n.a.	n.a.	n.a.	n.a.	n.a.	n.a.	yellow_0015	n.a.
CK_00057657	salmon	n.a.	n.a.	salmon_0006	salmon_0011	n.a.	salmon_0020	salmon_0048	salmon_0037	salmon_0046	n.a.	n.a.	n.a.	n.a.	n.a.	n.a.	n.a.	n.a.	n.a.	n.a.	n.a.	n.a.	n.a.	n.a.	salmon_0051	salmon_0037	n.a.	n.a.	n.a.	n.a.	n.a.	n.a.	n.a.	n.a.	n.a.	salmon_0024	n.a.	salmon_0024	n.a.	salmon_0024	n.a.	n.a.	n.a.	salmon_0039	n.a.	salmon_0017	n.a.	n.a.	n.a.
CK_00056696	salmon	n.a.	n.a.	salmon_0008	n.a.	n.a.	n.a.	n.a.	n.a.	n.a.	salmon_0029	n.a.	n.a.	n.a.	n.a.	n.a.	n.a.	n.a.	n.a.	n.a.	n.a.	n.a.	n.a.	n.a.	n.a.	n.a.	n.a.	n.a.	n.a.	n.a.	n.a.	n.a.	n.a.	n.a.	n.a.	n.a.	n.a.	n.a.	n.a.	n.a.	n.a.	n.a.	n.a.	n.a.	n.a.	n.a.	n.a.	n.a.	n.a.
CK_00001728	salmon	n.a.	n.a.	salmon_0008	salmon_0038	salmon_0037	salmon_0036	salmon_0064	n.a.	n.a.	n.a.	salmon_0013	salmon_0010	n.a.	n.a.	salmon_0002	n.a.	salmon_0021	salmon_0016	salmon_0005	salmon_0037	n.a.	salmon_0027	n.a.	salmon_0002	salmon_0005	n.a.	n.a.	n.a.	n.a.	n.a.	n.a.	n.a.	n.a.	salmon_0019	salmon_0028	salmon_0035	salmon_0033	salmon_0017	salmon_0045	n.a.	salmon_0047	n.a.	salmon_0038	n.a.	salmon_0001	salmon_0019	n.a.	n.a.
CK_00003947	salmon	n.a.	n.a.	salmon_0008	salmon_0002	n.a.	salmon_0002	n.a.	n.a.	n.a.	n.a.	salmon_0045	salmon_0008	salmon_0028	n.a.	salmon_0010	n.a.	salmon_0013	n.a.	n.a.	n.a.	n.a.	salmon_0003	salmon_0026	n.a.	n.a.	n.a.	n.a.	n.a.	n.a.	n.a.	n.a.	n.a.	n.a.	salmon_0015	salmon_0002	n.a.	n.a.	salmon_0016	salmon_0012	n.a.	n.a.	n.a.	salmon_0033	n.a.	salmon_0001	salmon_0014	n.a.	n.a.
CK_00056053	salmon	n.a.	n.a.	salmon_0008	n.a.	n.a.	n.a.	n.a.	salmon_0007	salmon_0016	n.a.	n.a.	n.a.	n.a.	n.a.	n.a.	n.a.	n.a.	n.a.	n.a.	n.a.	n.a.	salmon_0001	n.a.	n.a.	n.a.	n.a.	n.a.	n.a.	n.a.	n.a.	n.a.	n.a.	n.a.	n.a.	n.a.	n.a.	n.a.	n.a.	n.a.	n.a.	n.a.	n.a.	n.a.	n.a.	n.a.	n.a.	n.a.	n.a.
CK_00042782	salmon	n.a.	n.a.	salmon_0008	n.a.	n.a.	n.a.	n.a.	salmon_0004	salmon_0022	n.a.	n.a.	n.a.	n.a.	n.a.	n.a.	salmon_0024	n.a.	n.a.	n.a.	n.a.	n.a.	n.a.	n.a.	n.a.	n.a.	n.a.	n.a.	n.a.	n.a.	n.a.	n.a.	n.a.	n.a.	n.a.	n.a.	n.a.	salmon_0008	n.a.	n.a.	salmon_0019	n.a.	n.a.	n.a.	n.a.	n.a.	n.a.	n.a.	n.a.
CK_00042889	salmon	n.a.	n.a.	salmon_0008	n.a.	n.a.	n.a.	n.a.	n.a.	n.a.	n.a.	n.a.	n.a.	n.a.	n.a.	n.a.	salmon_0018	n.a.	n.a.	salmon_0005	n.a.	n.a.	n.a.	n.a.	n.a.	n.a.	n.a.	n.a.	n.a.	n.a.	n.a.	n.a.	n.a.	n.a.	n.a.	n.a.	n.a.	n.a.	n.a.	n.a.	n.a.	n.a.	n.a.	n.a.	n.a.	n.a.	n.a.	n.a.	n.a.
CK_00043289	salmon	n.a.	n.a.	salmon_0008	n.a.	n.a.	n.a.	n.a.	n.a.	n.a.	n.a.	n.a.	n.a.	n.a.	n.a.	n.a.	n.a.	n.a.	n.a.	n.a.	n.a.	n.a.	n.a.	n.a.	n.a.	n.a.	n.a.	n.a.	n.a.	n.a.	n.a.	n.a.	n.a.	n.a.	n.a.	n.a.	n.a.	n.a.	n.a.	n.a.	n.a.	n.a.	n.a.	n.a.	n.a.	n.a.	n.a.	n.a.	n.a.
CK_00002163	salmon	n.a.	n.a.	salmon_0008	n.a.	n.a.	salmon_0021	n.a.	salmon_0004	salmon_0002	n.a.	salmon_0001	n.a.	n.a.	n.a.	n.a.	n.a.	n.a.	salmon_0016	salmon_0005	n.a.	n.a.	n.a.	n.a.	salmon_0002	salmon_0005	salmon_0015	n.a.	n.a.	n.a.	n.a.	n.a.	n.a.	n.a.	n.a.	salmon_0002	n.a.	salmon_0033	n.a.	salmon_0005	n.a.	n.a.	n.a.	n.a.	n.a.	salmon_0001	salmon_0019	n.a.	n.a.
CK_00042774	salmon	n.a.	n.a.	salmon_0008	n.a.	n.a.	salmon_0001	n.a.	n.a.	salmon_0016	n.a.	n.a.	n.a.	n.a.	n.a.	n.a.	n.a.	n.a.	n.a.	salmon_0016	n.a.	n.a.	n.a.	salmon_0029	n.a.	n.a.	n.a.	n.a.	n.a.	n.a.	n.a.	n.a.	n.a.	n.a.	n.a.	salmon_0001	n.a.	n.a.	n.a.	n.a.	n.a.	n.a.	n.a.	n.a.	n.a.	salmon_0001	n.a.	n.a.	n.a.
CK_00001983	salmon	n.a.	n.a.	salmon_0009	n.a.	salmon_0058	salmon_0003	salmon_0055	salmon_0015	salmon_0033	n.a.	n.a.	n.a.	n.a.	n.a.	n.a.	salmon_0037	n.a.	salmon_0035	salmon_0003	salmon_0034	n.a.	n.a.	salmon_0002	n.a.	n.a.	salmon_0002	n.a.	salmon_0032	n.a.	salmon_0005	salmon_0005	n.a.	n.a.	salmon_0028	n.a.	n.a.	salmon_0040	salmon_0010	n.a.	n.a.	n.a.	salmon_0021	salmon_0055	n.a.	salmon_0040	salmon_0030	n.a.	n.a.
CK_00001982	salmon	n.a.	n.a.	salmon_0009	n.a.	salmon_0058	salmon_0003	salmon_0055	salmon_0015	salmon_0033	n.a.	n.a.	n.a.	n.a.	n.a.	n.a.	salmon_0037	n.a.	salmon_0035	salmon_0003	salmon_0034	n.a.	n.a.	salmon_0002	n.a.	n.a.	salmon_0002	n.a.	salmon_0032	n.a.	salmon_0005	salmon_0005	n.a.	n.a.	salmon_0028	n.a.	n.a.	salmon_0040	salmon_0010	n.a.	n.a.	n.a.	salmon_0021	salmon_0055	n.a.	salmon_0040	salmon_0030	n.a.	n.a.
CK_00001393	salmon	n.a.	n.a.	salmon_0009	n.a.	salmon_0058	salmon_0003	salmon_0055	salmon_0015	salmon_0033	n.a.	n.a.	n.a.	n.a.	n.a.	n.a.	salmon_0037	n.a.	salmon_0035	salmon_0003	salmon_0034	n.a.	n.a.	salmon_0002	n.a.	n.a.	salmon_0002	n.a.	salmon_0032	n.a.	salmon_0005	salmon_0005	n.a.	n.a.	salmon_0028	n.a.	n.a.	salmon_0040	salmon_0010	n.a.	n.a.	n.a.	salmon_0021	salmon_0055	n.a.	salmon_0040	salmon_0030	n.a.	n.a.
CK_00048528	salmon	n.a.	n.a.	salmon_0024	salmon_0015	n.a.	salmon_0001	n.a.	n.a.	n.a.	n.a.	n.a.	n.a.	n.a.	n.a.	n.a.	n.a.	n.a.	n.a.	n.a.	n.a.	n.a.	n.a.	n.a.	salmon_0009	n.a.	n.a.	n.a.	n.a.	salmon_0020	n.a.	n.a.	n.a.	n.a.	n.a.	salmon_0017	n.a.	n.a.	n.a.	n.a.	n.a.	n.a.	n.a.	n.a.	n.a.	salmon_0001	salmon_0022	n.a.	n.a.
CK_00040042	salmon	n.a.	n.a.	salmon_0025	n.a.	n.a.	n.a.	n.a.	salmon_0006	salmon_0034	n.a.	salmon_0048	salmon_0023	n.a.	n.a.	n.a.	n.a.	n.a.	n.a.	n.a.	salmon_0035	n.a.	salmon_0030	salmon_0008	n.a.	n.a.	salmon_0016	n.a.	n.a.	n.a.	n.a.	n.a.	n.a.	n.a.	n.a.	n.a.	n.a.	n.a.	salmon_0029	n.a.	n.a.	n.a.	salmon_0003	n.a.	salmon_0013	n.a.	n.a.	n.a.	n.a.
CK_00049310	salmon	n.a.	n.a.	salmon_0025	salmon_0022	n.a.	n.a.	salmon_0057	salmon_0006	salmon_0014	n.a.	salmon_0048	salmon_0019	n.a.	n.a.	n.a.	n.a.	n.a.	n.a.	n.a.	salmon_0035	n.a.	n.a.	salmon_0008	n.a.	n.a.	salmon_0016	n.a.	n.a.	n.a.	n.a.	n.a.	n.a.	n.a.	n.a.	n.a.	n.a.	n.a.	n.a.	n.a.	n.a.	n.a.	salmon_0028	n.a.	salmon_0013	n.a.	n.a.	n.a.	n.a.
CK_00001901	salmon	n.a.	n.a.	salmon_0026	salmon_0008	n.a.	salmon_0004	salmon_0054	n.a.	n.a.	salmon_0009	salmon_0006	n.a.	n.a.	n.a.	n.a.	n.a.	salmon_0005	n.a.	n.a.	n.a.	n.a.	n.a.	n.a.	n.a.	salmon_0010	n.a.	salmon_0005	n.a.	n.a.	n.a.	n.a.	n.a.	n.a.	n.a.	salmon_0002	n.a.	n.a.	n.a.	salmon_0004	salmon_0010	n.a.	n.a.	salmon_0010	n.a.	salmon_0001	salmon_0023	n.a.	n.a.
CK_00042350	salmon	n.a.	n.a.	salmon_0043	n.a.	n.a.	n.a.	n.a.	n.a.	n.a.	n.a.	n.a.	n.a.	n.a.	n.a.	n.a.	n.a.	n.a.	n.a.	n.a.	n.a.	n.a.	n.a.	n.a.	n.a.	n.a.	n.a.	n.a.	n.a.	n.a.	n.a.	n.a.	n.a.	n.a.	n.a.	n.a.	n.a.	n.a.	n.a.	n.a.	n.a.	n.a.	n.a.	n.a.	n.a.	n.a.	n.a.	n.a.	n.a.
CK_00034182	salmon	n.a.	n.a.	salmon_0049	n.a.	n.a.	n.a.	n.a.	n.a.	n.a.	n.a.	n.a.	n.a.	n.a.	n.a.	n.a.	n.a.	n.a.	n.a.	n.a.	n.a.	n.a.	n.a.	n.a.	n.a.	n.a.	n.a.	n.a.	n.a.	n.a.	n.a.	n.a.	n.a.	n.a.	n.a.	n.a.	n.a.	n.a.	n.a.	n.a.	n.a.	n.a.	n.a.	n.a.	n.a.	n.a.	n.a.	n.a.	n.a.
CK_00044093	salmon	n.a.	n.a.	salmon_0049	n.a.	n.a.	n.a.	n.a.	n.a.	n.a.	n.a.	n.a.	n.a.	n.a.	n.a.	n.a.	n.a.	n.a.	n.a.	salmon_0043	n.a.	n.a.	n.a.	n.a.	n.a.	n.a.	n.a.	n.a.	n.a.	n.a.	n.a.	n.a.	n.a.	n.a.	n.a.	n.a.	n.a.	n.a.	n.a.	n.a.	n.a.	n.a.	n.a.	n.a.	n.a.	n.a.	n.a.	n.a.	n.a.
CK_00056692	salmon	n.a.	n.a.	salmon_0054	n.a.	n.a.	n.a.	n.a.	n.a.	n.a.	n.a.	n.a.	n.a.	n.a.	n.a.	n.a.	n.a.	n.a.	n.a.	n.a.	n.a.	n.a.	n.a.	n.a.	n.a.	n.a.	n.a.	n.a.	n.a.	n.a.	n.a.	n.a.	n.a.	n.a.	n.a.	n.a.	n.a.	n.a.	n.a.	n.a.	n.a.	n.a.	n.a.	n.a.	n.a.	n.a.	n.a.	n.a.	n.a.
CK_00002623	tan	n.a.	n.a.	tan_0004	n.a.	n.a.	n.a.	n.a.	tan_0002	tan_0004	n.a.	n.a.	n.a.	n.a.	n.a.	n.a.	n.a.	n.a.	n.a.	n.a.	tan_0004	n.a.	n.a.	n.a.	tan_0003	n.a.	n.a.	n.a.	n.a.	n.a.	n.a.	n.a.	n.a.	n.a.	n.a.	n.a.	n.a.	tan_0026	n.a.	n.a.	n.a.	n.a.	n.a.	n.a.	n.a.	n.a.	n.a.	n.a.	n.a.
CK_00039187	tan	n.a.	n.a.	tan_0004	n.a.	n.a.	n.a.	n.a.	n.a.	n.a.	n.a.	n.a.	n.a.	n.a.	n.a.	n.a.	n.a.	n.a.	n.a.	n.a.	n.a.	n.a.	n.a.	n.a.	tan_0016	n.a.	n.a.	n.a.	n.a.	tan_0007	n.a.	n.a.	n.a.	n.a.	n.a.	n.a.	n.a.	tan_0004	n.a.	n.a.	n.a.	n.a.	n.a.	n.a.	n.a.	n.a.	n.a.	n.a.	n.a.
CK_00054437	tan	n.a.	n.a.	tan_0005	n.a.	n.a.	n.a.	n.a.	n.a.	n.a.	n.a.	n.a.	n.a.	n.a.	n.a.	n.a.	n.a.	n.a.	n.a.	tan_0009	n.a.	n.a.	n.a.	n.a.	tan_0010	n.a.	n.a.	n.a.	n.a.	n.a.	n.a.	n.a.	n.a.	n.a.	n.a.	n.a.	n.a.	n.a.	n.a.	n.a.	n.a.	n.a.	n.a.	n.a.	n.a.	n.a.	n.a.	n.a.	n.a.
CK_00033953	purple	n.a.	n.a.	purple_0001	n.a.	n.a.	n.a.	n.a.	n.a.	n.a.	n.a.	n.a.	n.a.	n.a.	n.a.	n.a.	n.a.	n.a.	n.a.	n.a.	n.a.	n.a.	n.a.	n.a.	n.a.	n.a.	n.a.	n.a.	n.a.	n.a.	n.a.	n.a.	n.a.	n.a.	n.a.	n.a.	n.a.	n.a.	n.a.	n.a.	n.a.	n.a.	n.a.	n.a.	n.a.	n.a.	n.a.	n.a.	n.a.
CK_00033922	purple	n.a.	n.a.	purple_0002	n.a.	n.a.	n.a.	n.a.	n.a.	n.a.	n.a.	n.a.	n.a.	n.a.	n.a.	n.a.	n.a.	n.a.	n.a.	n.a.	n.a.	n.a.	n.a.	n.a.	n.a.	n.a.	n.a.	n.a.	n.a.	n.a.	n.a.	n.a.	n.a.	n.a.	n.a.	n.a.	n.a.	n.a.	n.a.	n.a.	n.a.	n.a.	n.a.	n.a.	n.a.	n.a.	n.a.	n.a.	n.a.
CK_00038419	purple	n.a.	n.a.	purple_0002	n.a.	n.a.	n.a.	n.a.	n.a.	n.a.	n.a.	n.a.	n.a.	n.a.	n.a.	n.a.	n.a.	n.a.	n.a.	n.a.	n.a.	n.a.	n.a.	n.a.	n.a.	n.a.	n.a.	n.a.	n.a.	n.a.	n.a.	n.a.	n.a.	n.a.	n.a.	n.a.	n.a.	n.a.	n.a.	n.a.	n.a.	n.a.	n.a.	n.a.	n.a.	n.a.	n.a.	n.a.	n.a.
CK_00033935	purple	n.a.	n.a.	purple_0002	n.a.	n.a.	n.a.	n.a.	n.a.	n.a.	n.a.	n.a.	n.a.	n.a.	n.a.	n.a.	n.a.	n.a.	n.a.	n.a.	n.a.	n.a.	n.a.	n.a.	n.a.	n.a.	n.a.	n.a.	n.a.	n.a.	n.a.	n.a.	n.a.	n.a.	n.a.	n.a.	n.a.	n.a.	n.a.	n.a.	n.a.	n.a.	n.a.	n.a.	n.a.	n.a.	n.a.	n.a.	n.a.
CK_00033920	purple	n.a.	n.a.	purple_0002	n.a.	n.a.	n.a.	n.a.	n.a.	n.a.	n.a.	n.a.	n.a.	n.a.	n.a.	n.a.	n.a.	n.a.	n.a.	n.a.	n.a.	n.a.	n.a.	n.a.	n.a.	n.a.	n.a.	n.a.	n.a.	n.a.	n.a.	n.a.	n.a.	n.a.	n.a.	n.a.	n.a.	n.a.	n.a.	n.a.	n.a.	n.a.	n.a.	n.a.	n.a.	n.a.	n.a.	n.a.	n.a.
CK_00033932	purple	n.a.	n.a.	purple_0003	n.a.	n.a.	n.a.	n.a.	n.a.	n.a.	n.a.	n.a.	n.a.	n.a.	n.a.	n.a.	n.a.	n.a.	n.a.	n.a.	n.a.	n.a.	n.a.	n.a.	n.a.	n.a.	n.a.	n.a.	n.a.	n.a.	n.a.	n.a.	n.a.	n.a.	n.a.	n.a.	n.a.	n.a.	n.a.	n.a.	n.a.	n.a.	n.a.	n.a.	n.a.	n.a.	n.a.	n.a.	n.a.
CK_00033233	purple	n.a.	n.a.	purple_0003	n.a.	n.a.	n.a.	n.a.	n.a.	n.a.	n.a.	n.a.	n.a.	n.a.	n.a.	n.a.	n.a.	n.a.	n.a.	n.a.	n.a.	n.a.	n.a.	n.a.	n.a.	n.a.	purple_0010	n.a.	n.a.	n.a.	n.a.	n.a.	n.a.	n.a.	n.a.	n.a.	n.a.	n.a.	n.a.	n.a.	n.a.	n.a.	n.a.	n.a.	n.a.	n.a.	n.a.	n.a.	n.a.
CK_00033957	purple	n.a.	n.a.	purple_0004	n.a.	n.a.	n.a.	n.a.	n.a.	n.a.	n.a.	n.a.	n.a.	n.a.	n.a.	n.a.	n.a.	n.a.	n.a.	n.a.	n.a.	n.a.	n.a.	n.a.	n.a.	n.a.	n.a.	n.a.	n.a.	n.a.	n.a.	n.a.	n.a.	n.a.	n.a.	n.a.	n.a.	n.a.	n.a.	n.a.	n.a.	n.a.	n.a.	n.a.	n.a.	n.a.	n.a.	n.a.	n.a.
CK_00051923	purple	n.a.	n.a.	purple_0004	n.a.	n.a.	n.a.	n.a.	n.a.	n.a.	n.a.	n.a.	n.a.	n.a.	n.a.	n.a.	n.a.	n.a.	n.a.	n.a.	n.a.	n.a.	n.a.	n.a.	n.a.	n.a.	n.a.	n.a.	n.a.	n.a.	n.a.	n.a.	n.a.	n.a.	n.a.	n.a.	n.a.	n.a.	n.a.	n.a.	n.a.	n.a.	n.a.	n.a.	n.a.	n.a.	n.a.	n.a.	n.a.
CK_00054609	purple	n.a.	n.a.	purple_0005	n.a.	n.a.	n.a.	n.a.	n.a.	n.a.	n.a.	n.a.	n.a.	n.a.	n.a.	n.a.	n.a.	n.a.	n.a.	n.a.	n.a.	n.a.	n.a.	n.a.	n.a.	n.a.	n.a.	n.a.	n.a.	n.a.	n.a.	n.a.	n.a.	n.a.	n.a.	n.a.	purple_0012	n.a.	n.a.	n.a.	n.a.	n.a.	n.a.	n.a.	n.a.	n.a.	n.a.	n.a.	n.a.
CK_00033890	purple	n.a.	n.a.	purple_0005	n.a.	n.a.	n.a.	n.a.	n.a.	n.a.	n.a.	n.a.	n.a.	n.a.	n.a.	n.a.	n.a.	n.a.	n.a.	n.a.	n.a.	n.a.	n.a.	n.a.	n.a.	n.a.	n.a.	n.a.	n.a.	n.a.	n.a.	n.a.	n.a.	n.a.	n.a.	n.a.	n.a.	n.a.	n.a.	n.a.	n.a.	n.a.	n.a.	n.a.	n.a.	n.a.	n.a.	n.a.	n.a.
CK_00034239	purple	n.a.	n.a.	purple_0006	n.a.	n.a.	n.a.	n.a.	n.a.	n.a.	n.a.	n.a.	n.a.	n.a.	n.a.	n.a.	n.a.	n.a.	n.a.	n.a.	n.a.	n.a.	n.a.	n.a.	n.a.	n.a.	n.a.	n.a.	n.a.	n.a.	n.a.	n.a.	n.a.	n.a.	n.a.	n.a.	n.a.	n.a.	n.a.	n.a.	n.a.	n.a.	n.a.	n.a.	n.a.	n.a.	n.a.	n.a.	n.a.
CK_00045918	purple	n.a.	n.a.	purple_0007	n.a.	n.a.	n.a.	n.a.	n.a.	purple_0004	n.a.	n.a.	n.a.	n.a.	n.a.	n.a.	n.a.	n.a.	n.a.	n.a.	n.a.	n.a.	n.a.	n.a.	n.a.	n.a.	purple_0020	n.a.	n.a.	n.a.	n.a.	n.a.	n.a.	n.a.	n.a.	n.a.	n.a.	n.a.	n.a.	n.a.	n.a.	n.a.	n.a.	n.a.	n.a.	n.a.	n.a.	n.a.	n.a.
CK_00033955	purple	n.a.	n.a.	purple_0007	n.a.	n.a.	n.a.	n.a.	n.a.	n.a.	n.a.	n.a.	n.a.	n.a.	n.a.	n.a.	n.a.	n.a.	n.a.	n.a.	n.a.	n.a.	n.a.	n.a.	n.a.	n.a.	n.a.	n.a.	n.a.	n.a.	n.a.	n.a.	n.a.	n.a.	n.a.	n.a.	n.a.	n.a.	n.a.	n.a.	n.a.	n.a.	n.a.	n.a.	n.a.	n.a.	n.a.	n.a.	n.a.
CK_00049826	purple	n.a.	n.a.	purple_0007	n.a.	n.a.	n.a.	n.a.	n.a.	purple_0001	n.a.	n.a.	n.a.	n.a.	n.a.	n.a.	n.a.	n.a.	n.a.	n.a.	n.a.	n.a.	n.a.	n.a.	n.a.	n.a.	purple_0010	n.a.	n.a.	n.a.	n.a.	n.a.	n.a.	n.a.	n.a.	n.a.	n.a.	n.a.	n.a.	n.a.	n.a.	n.a.	n.a.	n.a.	n.a.	n.a.	n.a.	n.a.	n.a.
CK_00034317	purple	n.a.	n.a.	purple_0007	n.a.	n.a.	n.a.	n.a.	n.a.	n.a.	n.a.	n.a.	n.a.	n.a.	n.a.	n.a.	n.a.	n.a.	n.a.	n.a.	n.a.	n.a.	n.a.	n.a.	n.a.	n.a.	n.a.	n.a.	n.a.	n.a.	n.a.	n.a.	n.a.	n.a.	n.a.	n.a.	n.a.	n.a.	n.a.	n.a.	n.a.	n.a.	n.a.	n.a.	n.a.	n.a.	n.a.	n.a.	n.a.
CK_00033960	purple	n.a.	n.a.	purple_0007	n.a.	n.a.	n.a.	n.a.	n.a.	n.a.	n.a.	n.a.	n.a.	n.a.	n.a.	n.a.	n.a.	n.a.	n.a.	n.a.	n.a.	n.a.	n.a.	n.a.	n.a.	n.a.	n.a.	n.a.	n.a.	n.a.	n.a.	n.a.	n.a.	n.a.	n.a.	n.a.	n.a.	n.a.	n.a.	n.a.	n.a.	n.a.	n.a.	n.a.	n.a.	n.a.	n.a.	n.a.	n.a.
CK_00033962	purple	n.a.	n.a.	purple_0007	n.a.	n.a.	n.a.	n.a.	n.a.	n.a.	n.a.	n.a.	n.a.	n.a.	n.a.	n.a.	n.a.	n.a.	n.a.	n.a.	n.a.	n.a.	n.a.	n.a.	n.a.	n.a.	n.a.	n.a.	n.a.	n.a.	n.a.	n.a.	n.a.	n.a.	n.a.	n.a.	n.a.	n.a.	n.a.	n.a.	n.a.	n.a.	n.a.	n.a.	n.a.	n.a.	n.a.	n.a.	n.a.
CK_00034178	purple	n.a.	n.a.	purple_0007	n.a.	n.a.	n.a.	n.a.	n.a.	n.a.	n.a.	n.a.	n.a.	n.a.	n.a.	n.a.	n.a.	n.a.	n.a.	n.a.	n.a.	n.a.	n.a.	n.a.	n.a.	n.a.	n.a.	n.a.	n.a.	n.a.	n.a.	n.a.	n.a.	n.a.	n.a.	n.a.	n.a.	n.a.	n.a.	n.a.	n.a.	n.a.	n.a.	n.a.	n.a.	n.a.	n.a.	n.a.	n.a.
CK_00033910	purple	n.a.	n.a.	purple_0007	n.a.	n.a.	n.a.	n.a.	n.a.	n.a.	n.a.	n.a.	n.a.	n.a.	n.a.	n.a.	n.a.	n.a.	n.a.	n.a.	n.a.	n.a.	n.a.	n.a.	n.a.	n.a.	n.a.	n.a.	n.a.	n.a.	n.a.	n.a.	n.a.	n.a.	n.a.	n.a.	n.a.	n.a.	n.a.	n.a.	n.a.	n.a.	n.a.	n.a.	n.a.	n.a.	n.a.	n.a.	n.a.
CK_00033961	purple	n.a.	n.a.	purple_0007	n.a.	n.a.	n.a.	n.a.	n.a.	n.a.	n.a.	n.a.	n.a.	n.a.	n.a.	n.a.	n.a.	n.a.	n.a.	n.a.	n.a.	n.a.	n.a.	n.a.	n.a.	n.a.	n.a.	n.a.	n.a.	n.a.	n.a.	n.a.	n.a.	n.a.	n.a.	n.a.	n.a.	n.a.	n.a.	n.a.	n.a.	n.a.	n.a.	n.a.	n.a.	n.a.	n.a.	n.a.	n.a.
CK_00034177	purple	n.a.	n.a.	purple_0007	n.a.	n.a.	n.a.	n.a.	n.a.	n.a.	n.a.	n.a.	n.a.	n.a.	n.a.	n.a.	n.a.	n.a.	n.a.	n.a.	n.a.	n.a.	n.a.	n.a.	n.a.	n.a.	n.a.	n.a.	n.a.	n.a.	n.a.	n.a.	n.a.	n.a.	n.a.	n.a.	n.a.	n.a.	n.a.	n.a.	n.a.	n.a.	n.a.	n.a.	n.a.	n.a.	n.a.	n.a.	n.a.
CK_00034176	purple	n.a.	n.a.	purple_0007	n.a.	n.a.	n.a.	n.a.	n.a.	n.a.	n.a.	n.a.	n.a.	n.a.	n.a.	n.a.	n.a.	n.a.	n.a.	n.a.	n.a.	n.a.	n.a.	n.a.	n.a.	n.a.	n.a.	n.a.	n.a.	n.a.	n.a.	n.a.	n.a.	n.a.	n.a.	n.a.	n.a.	n.a.	n.a.	n.a.	n.a.	n.a.	n.a.	n.a.	n.a.	n.a.	n.a.	n.a.	n.a.
CK_00052026	purple	n.a.	n.a.	purple_0007	purple_0007	n.a.	n.a.	purple_0004	purple_0022	purple_0001	n.a.	n.a.	n.a.	n.a.	n.a.	n.a.	n.a.	n.a.	n.a.	n.a.	n.a.	n.a.	n.a.	n.a.	n.a.	n.a.	purple_0010	n.a.	n.a.	n.a.	n.a.	n.a.	n.a.	n.a.	n.a.	n.a.	n.a.	n.a.	n.a.	n.a.	n.a.	n.a.	n.a.	n.a.	n.a.	n.a.	n.a.	n.a.	n.a.
CK_00037821	purple	n.a.	n.a.	purple_0007	n.a.	n.a.	n.a.	n.a.	purple_0022	purple_0001	n.a.	n.a.	n.a.	n.a.	n.a.	n.a.	n.a.	n.a.	n.a.	n.a.	n.a.	n.a.	n.a.	n.a.	n.a.	n.a.	purple_0003	n.a.	n.a.	n.a.	n.a.	n.a.	n.a.	n.a.	n.a.	n.a.	n.a.	n.a.	n.a.	n.a.	n.a.	n.a.	n.a.	n.a.	n.a.	n.a.	n.a.	n.a.	n.a.
CK_00033892	purple	n.a.	n.a.	purple_0007	n.a.	n.a.	n.a.	n.a.	n.a.	n.a.	n.a.	n.a.	n.a.	n.a.	n.a.	n.a.	n.a.	n.a.	n.a.	n.a.	n.a.	n.a.	n.a.	n.a.	n.a.	n.a.	n.a.	n.a.	n.a.	n.a.	n.a.	n.a.	n.a.	n.a.	n.a.	n.a.	n.a.	n.a.	n.a.	n.a.	n.a.	n.a.	n.a.	n.a.	n.a.	n.a.	n.a.	n.a.	n.a.
CK_00005329	purple	n.a.	n.a.	purple_0007	n.a.	n.a.	n.a.	n.a.	purple_0022	purple_0001	n.a.	n.a.	n.a.	n.a.	n.a.	n.a.	n.a.	n.a.	n.a.	n.a.	n.a.	n.a.	n.a.	n.a.	n.a.	n.a.	n.a.	n.a.	n.a.	n.a.	n.a.	n.a.	n.a.	n.a.	n.a.	n.a.	n.a.	n.a.	n.a.	n.a.	n.a.	n.a.	n.a.	n.a.	n.a.	n.a.	n.a.	n.a.	n.a.
CK_00033943	purple	n.a.	n.a.	purple_0007	n.a.	n.a.	n.a.	n.a.	n.a.	n.a.	n.a.	n.a.	n.a.	n.a.	n.a.	n.a.	n.a.	n.a.	n.a.	n.a.	n.a.	n.a.	n.a.	n.a.	n.a.	n.a.	n.a.	n.a.	n.a.	n.a.	n.a.	n.a.	n.a.	n.a.	n.a.	n.a.	n.a.	n.a.	n.a.	n.a.	n.a.	n.a.	n.a.	n.a.	n.a.	n.a.	n.a.	n.a.	n.a.
CK_00049311	purple	n.a.	n.a.	purple_0007	n.a.	n.a.	n.a.	n.a.	n.a.	n.a.	n.a.	n.a.	n.a.	n.a.	n.a.	n.a.	n.a.	n.a.	n.a.	n.a.	n.a.	n.a.	n.a.	n.a.	n.a.	n.a.	n.a.	n.a.	n.a.	n.a.	n.a.	n.a.	n.a.	n.a.	n.a.	n.a.	n.a.	n.a.	n.a.	n.a.	n.a.	n.a.	n.a.	n.a.	n.a.	n.a.	n.a.	n.a.	n.a.
CK_00056168	purple	n.a.	n.a.	purple_0007	n.a.	n.a.	n.a.	n.a.	n.a.	n.a.	n.a.	n.a.	n.a.	n.a.	n.a.	n.a.	n.a.	n.a.	n.a.	n.a.	n.a.	n.a.	n.a.	n.a.	n.a.	n.a.	n.a.	n.a.	n.a.	n.a.	n.a.	n.a.	n.a.	n.a.	n.a.	n.a.	n.a.	n.a.	n.a.	n.a.	n.a.	n.a.	n.a.	n.a.	n.a.	n.a.	n.a.	n.a.	n.a.
CK_00039034	purple	n.a.	n.a.	purple_0007	n.a.	n.a.	n.a.	n.a.	n.a.	purple_0001	n.a.	n.a.	n.a.	n.a.	n.a.	n.a.	n.a.	n.a.	n.a.	n.a.	n.a.	n.a.	n.a.	n.a.	n.a.	n.a.	purple_0003	n.a.	n.a.	n.a.	n.a.	n.a.	n.a.	n.a.	n.a.	n.a.	n.a.	n.a.	n.a.	n.a.	n.a.	n.a.	n.a.	n.a.	n.a.	n.a.	n.a.	n.a.	n.a.
CK_00055192	purple	n.a.	n.a.	purple_0007	n.a.	n.a.	n.a.	n.a.	n.a.	purple_0004	n.a.	n.a.	n.a.	n.a.	n.a.	n.a.	n.a.	n.a.	n.a.	n.a.	n.a.	n.a.	n.a.	n.a.	n.a.	n.a.	purple_0020	n.a.	n.a.	n.a.	n.a.	n.a.	n.a.	n.a.	n.a.	n.a.	n.a.	n.a.	n.a.	n.a.	n.a.	n.a.	n.a.	n.a.	n.a.	n.a.	n.a.	n.a.	n.a.
CK_00033870	purple	n.a.	n.a.	purple_0007	n.a.	n.a.	n.a.	n.a.	n.a.	n.a.	n.a.	n.a.	n.a.	n.a.	n.a.	n.a.	n.a.	n.a.	n.a.	n.a.	n.a.	n.a.	n.a.	n.a.	n.a.	n.a.	n.a.	n.a.	n.a.	n.a.	n.a.	n.a.	n.a.	n.a.	n.a.	n.a.	n.a.	n.a.	n.a.	n.a.	n.a.	n.a.	n.a.	n.a.	n.a.	n.a.	n.a.	n.a.	n.a.
CK_00043842	purple	n.a.	n.a.	purple_0007	n.a.	n.a.	n.a.	n.a.	purple_0001	purple_0001	n.a.	n.a.	n.a.	n.a.	n.a.	n.a.	n.a.	n.a.	n.a.	n.a.	n.a.	n.a.	n.a.	n.a.	n.a.	n.a.	purple_0010	n.a.	n.a.	n.a.	n.a.	n.a.	n.a.	n.a.	n.a.	n.a.	n.a.	n.a.	n.a.	n.a.	n.a.	n.a.	n.a.	n.a.	n.a.	n.a.	n.a.	n.a.	n.a.
CK_00033956	purple	n.a.	n.a.	purple_0007	n.a.	n.a.	n.a.	n.a.	n.a.	n.a.	n.a.	n.a.	n.a.	n.a.	n.a.	n.a.	n.a.	n.a.	n.a.	n.a.	n.a.	n.a.	n.a.	n.a.	n.a.	n.a.	n.a.	n.a.	n.a.	n.a.	n.a.	n.a.	n.a.	n.a.	n.a.	n.a.	n.a.	n.a.	n.a.	n.a.	n.a.	n.a.	n.a.	n.a.	n.a.	n.a.	n.a.	n.a.	n.a.
CK_00007608	purple	n.a.	n.a.	purple_0008	n.a.	purple_0005	n.a.	n.a.	n.a.	purple_0015	n.a.	n.a.	n.a.	n.a.	n.a.	n.a.	n.a.	n.a.	n.a.	n.a.	n.a.	n.a.	n.a.	n.a.	n.a.	n.a.	purple_0030	n.a.	n.a.	n.a.	n.a.	n.a.	n.a.	n.a.	n.a.	n.a.	n.a.	n.a.	n.a.	n.a.	n.a.	n.a.	n.a.	n.a.	n.a.	n.a.	n.a.	n.a.	n.a.
CK_00033876	purple	n.a.	n.a.	purple_0008	n.a.	n.a.	n.a.	n.a.	n.a.	n.a.	n.a.	n.a.	n.a.	n.a.	n.a.	n.a.	n.a.	n.a.	n.a.	n.a.	n.a.	n.a.	n.a.	n.a.	n.a.	n.a.	n.a.	n.a.	n.a.	n.a.	n.a.	n.a.	n.a.	n.a.	n.a.	n.a.	n.a.	n.a.	n.a.	n.a.	n.a.	n.a.	n.a.	n.a.	n.a.	n.a.	n.a.	n.a.	n.a.
CK_00033777	purple	n.a.	n.a.	purple_0008	n.a.	n.a.	n.a.	n.a.	n.a.	purple_0015	n.a.	n.a.	n.a.	n.a.	n.a.	n.a.	n.a.	n.a.	n.a.	n.a.	n.a.	n.a.	n.a.	n.a.	n.a.	n.a.	purple_0030	n.a.	n.a.	n.a.	n.a.	n.a.	n.a.	n.a.	n.a.	n.a.	n.a.	n.a.	n.a.	n.a.	n.a.	n.a.	n.a.	n.a.	n.a.	n.a.	n.a.	n.a.	n.a.
CK_00033863	purple	n.a.	n.a.	purple_0010	n.a.	n.a.	n.a.	n.a.	n.a.	n.a.	n.a.	n.a.	n.a.	n.a.	n.a.	n.a.	n.a.	n.a.	n.a.	n.a.	n.a.	n.a.	n.a.	n.a.	n.a.	n.a.	n.a.	n.a.	n.a.	n.a.	n.a.	n.a.	n.a.	n.a.	n.a.	n.a.	n.a.	n.a.	n.a.	n.a.	n.a.	n.a.	n.a.	n.a.	n.a.	n.a.	n.a.	n.a.	n.a.
CK_00052626	purple	n.a.	n.a.	purple_0011	n.a.	n.a.	n.a.	n.a.	n.a.	n.a.	n.a.	n.a.	n.a.	n.a.	n.a.	n.a.	n.a.	n.a.	n.a.	n.a.	n.a.	n.a.	n.a.	n.a.	n.a.	n.a.	n.a.	n.a.	n.a.	n.a.	n.a.	n.a.	n.a.	n.a.	n.a.	n.a.	n.a.	n.a.	n.a.	n.a.	n.a.	n.a.	n.a.	n.a.	n.a.	n.a.	n.a.	n.a.	n.a.
CK_00051659	purple	n.a.	n.a.	purple_0011	n.a.	n.a.	n.a.	n.a.	n.a.	purple_0001	n.a.	n.a.	n.a.	n.a.	n.a.	n.a.	n.a.	n.a.	n.a.	n.a.	n.a.	n.a.	n.a.	n.a.	n.a.	n.a.	purple_0004	n.a.	n.a.	n.a.	n.a.	n.a.	n.a.	n.a.	n.a.	n.a.	purple_0007	n.a.	n.a.	n.a.	n.a.	n.a.	n.a.	n.a.	n.a.	n.a.	n.a.	n.a.	n.a.
CK_00034307	purple	n.a.	n.a.	purple_0014	n.a.	n.a.	n.a.	n.a.	n.a.	n.a.	n.a.	n.a.	n.a.	n.a.	n.a.	n.a.	n.a.	n.a.	n.a.	n.a.	n.a.	n.a.	n.a.	n.a.	n.a.	n.a.	n.a.	n.a.	n.a.	n.a.	n.a.	n.a.	n.a.	n.a.	n.a.	n.a.	n.a.	n.a.	n.a.	n.a.	n.a.	n.a.	n.a.	n.a.	n.a.	n.a.	n.a.	n.a.	n.a.
CK_00034272	purple	n.a.	n.a.	purple_0014	n.a.	n.a.	n.a.	n.a.	n.a.	n.a.	n.a.	n.a.	n.a.	n.a.	n.a.	n.a.	n.a.	n.a.	n.a.	n.a.	n.a.	n.a.	n.a.	n.a.	n.a.	n.a.	n.a.	n.a.	n.a.	n.a.	n.a.	n.a.	n.a.	n.a.	n.a.	n.a.	n.a.	n.a.	n.a.	n.a.	n.a.	n.a.	n.a.	n.a.	n.a.	n.a.	n.a.	n.a.	n.a.
CK_00033924	purple	n.a.	n.a.	purple_0015	n.a.	n.a.	n.a.	n.a.	n.a.	n.a.	n.a.	n.a.	n.a.	n.a.	n.a.	n.a.	n.a.	n.a.	n.a.	n.a.	n.a.	n.a.	n.a.	n.a.	n.a.	n.a.	n.a.	n.a.	n.a.	n.a.	n.a.	n.a.	n.a.	n.a.	n.a.	n.a.	n.a.	n.a.	n.a.	n.a.	n.a.	n.a.	n.a.	n.a.	n.a.	n.a.	n.a.	n.a.	n.a.
CK_00033936	purple	n.a.	n.a.	purple_0015	n.a.	n.a.	n.a.	n.a.	n.a.	n.a.	n.a.	n.a.	n.a.	n.a.	n.a.	n.a.	n.a.	n.a.	n.a.	n.a.	n.a.	n.a.	n.a.	n.a.	n.a.	n.a.	n.a.	n.a.	n.a.	n.a.	n.a.	n.a.	n.a.	n.a.	n.a.	n.a.	n.a.	n.a.	n.a.	n.a.	n.a.	n.a.	n.a.	n.a.	n.a.	n.a.	n.a.	n.a.	n.a.
CK_00043497	purple	n.a.	n.a.	purple_0016	n.a.	n.a.	n.a.	n.a.	n.a.	n.a.	purple_0013	n.a.	n.a.	n.a.	n.a.	n.a.	n.a.	n.a.	n.a.	n.a.	n.a.	n.a.	n.a.	n.a.	n.a.	n.a.	purple_0015	n.a.	n.a.	n.a.	n.a.	n.a.	n.a.	n.a.	n.a.	n.a.	n.a.	n.a.	n.a.	n.a.	n.a.	n.a.	n.a.	n.a.	n.a.	n.a.	n.a.	n.a.	n.a.
CK_00048356	purple	n.a.	n.a.	purple_0016	n.a.	n.a.	n.a.	n.a.	n.a.	n.a.	n.a.	n.a.	n.a.	n.a.	n.a.	n.a.	n.a.	n.a.	n.a.	n.a.	n.a.	n.a.	n.a.	n.a.	n.a.	n.a.	purple_0015	n.a.	n.a.	n.a.	n.a.	n.a.	n.a.	n.a.	n.a.	n.a.	n.a.	n.a.	n.a.	n.a.	n.a.	n.a.	n.a.	n.a.	n.a.	n.a.	n.a.	n.a.	n.a.
CK_00034248	purple	n.a.	n.a.	purple_0017	n.a.	n.a.	n.a.	n.a.	n.a.	n.a.	n.a.	n.a.	n.a.	n.a.	n.a.	n.a.	n.a.	n.a.	n.a.	n.a.	n.a.	n.a.	n.a.	n.a.	n.a.	n.a.	n.a.	n.a.	n.a.	n.a.	n.a.	n.a.	n.a.	n.a.	n.a.	n.a.	n.a.	n.a.	n.a.	n.a.	n.a.	n.a.	n.a.	n.a.	n.a.	n.a.	n.a.	n.a.	n.a.
CK_00045546	purple	n.a.	n.a.	purple_0017	n.a.	n.a.	purple_0003	n.a.	purple_0023	purple_0025	n.a.	n.a.	n.a.	n.a.	n.a.	n.a.	n.a.	n.a.	n.a.	n.a.	n.a.	n.a.	n.a.	n.a.	n.a.	n.a.	purple_0007	n.a.	n.a.	n.a.	n.a.	n.a.	n.a.	n.a.	n.a.	n.a.	n.a.	n.a.	n.a.	n.a.	n.a.	n.a.	n.a.	n.a.	n.a.	n.a.	n.a.	n.a.	n.a.
CK_00033898	purple	n.a.	n.a.	purple_0019	n.a.	n.a.	n.a.	n.a.	n.a.	n.a.	n.a.	n.a.	n.a.	n.a.	n.a.	n.a.	n.a.	n.a.	n.a.	n.a.	n.a.	n.a.	n.a.	n.a.	n.a.	n.a.	n.a.	n.a.	n.a.	n.a.	n.a.	n.a.	n.a.	n.a.	n.a.	n.a.	n.a.	n.a.	n.a.	n.a.	n.a.	n.a.	n.a.	n.a.	n.a.	n.a.	n.a.	n.a.	n.a.
CK_00033899	purple	n.a.	n.a.	purple_0019	n.a.	n.a.	n.a.	n.a.	n.a.	n.a.	n.a.	n.a.	n.a.	n.a.	n.a.	n.a.	n.a.	n.a.	n.a.	n.a.	n.a.	n.a.	n.a.	n.a.	n.a.	n.a.	n.a.	n.a.	n.a.	n.a.	n.a.	n.a.	n.a.	n.a.	n.a.	n.a.	n.a.	n.a.	n.a.	n.a.	n.a.	n.a.	n.a.	n.a.	n.a.	n.a.	n.a.	n.a.	n.a.
CK_00033948	purple	n.a.	n.a.	purple_0019	n.a.	n.a.	n.a.	n.a.	n.a.	n.a.	n.a.	n.a.	n.a.	n.a.	n.a.	n.a.	n.a.	n.a.	n.a.	n.a.	n.a.	n.a.	n.a.	n.a.	n.a.	n.a.	n.a.	n.a.	n.a.	n.a.	n.a.	n.a.	n.a.	n.a.	n.a.	n.a.	n.a.	n.a.	n.a.	n.a.	n.a.	n.a.	n.a.	n.a.	n.a.	n.a.	n.a.	n.a.	n.a.
CK_00033827	purple	n.a.	n.a.	purple_0022	n.a.	n.a.	n.a.	n.a.	n.a.	n.a.	n.a.	n.a.	n.a.	n.a.	n.a.	n.a.	n.a.	n.a.	n.a.	n.a.	n.a.	n.a.	n.a.	n.a.	n.a.	n.a.	n.a.	n.a.	n.a.	n.a.	n.a.	n.a.	n.a.	n.a.	n.a.	n.a.	n.a.	n.a.	n.a.	n.a.	n.a.	n.a.	n.a.	n.a.	n.a.	n.a.	n.a.	n.a.	n.a.
CK_00036064	purple	n.a.	n.a.	purple_0022	n.a.	n.a.	n.a.	n.a.	n.a.	n.a.	n.a.	n.a.	n.a.	n.a.	n.a.	n.a.	n.a.	n.a.	n.a.	n.a.	n.a.	n.a.	n.a.	n.a.	n.a.	n.a.	n.a.	n.a.	n.a.	n.a.	n.a.	n.a.	n.a.	n.a.	n.a.	n.a.	n.a.	n.a.	n.a.	n.a.	n.a.	n.a.	n.a.	n.a.	n.a.	n.a.	n.a.	n.a.	n.a.
CK_00034154	purple	n.a.	n.a.	purple_0022	n.a.	n.a.	n.a.	n.a.	n.a.	n.a.	n.a.	n.a.	n.a.	n.a.	n.a.	n.a.	n.a.	n.a.	n.a.	n.a.	n.a.	n.a.	n.a.	n.a.	n.a.	n.a.	n.a.	n.a.	n.a.	n.a.	n.a.	n.a.	n.a.	n.a.	n.a.	n.a.	n.a.	n.a.	n.a.	n.a.	n.a.	n.a.	n.a.	n.a.	n.a.	n.a.	n.a.	n.a.	n.a.
CK_00033825	purple	n.a.	n.a.	purple_0022	n.a.	n.a.	n.a.	n.a.	n.a.	n.a.	n.a.	n.a.	n.a.	n.a.	n.a.	n.a.	n.a.	n.a.	n.a.	n.a.	n.a.	n.a.	n.a.	n.a.	n.a.	n.a.	n.a.	n.a.	n.a.	n.a.	n.a.	n.a.	n.a.	n.a.	n.a.	n.a.	n.a.	n.a.	n.a.	n.a.	n.a.	n.a.	n.a.	n.a.	n.a.	n.a.	n.a.	n.a.	n.a.
CK_00034246	purple	n.a.	n.a.	purple_0023	n.a.	n.a.	n.a.	n.a.	n.a.	n.a.	n.a.	n.a.	n.a.	n.a.	n.a.	n.a.	n.a.	n.a.	n.a.	n.a.	n.a.	n.a.	n.a.	n.a.	n.a.	n.a.	n.a.	n.a.	n.a.	n.a.	n.a.	n.a.	n.a.	n.a.	n.a.	n.a.	n.a.	n.a.	n.a.	n.a.	n.a.	n.a.	n.a.	n.a.	n.a.	n.a.	n.a.	n.a.	n.a.
CK_00008366	purple	n.a.	n.a.	purple_0024	n.a.	n.a.	n.a.	n.a.	n.a.	n.a.	n.a.	n.a.	n.a.	n.a.	n.a.	n.a.	n.a.	n.a.	n.a.	n.a.	n.a.	n.a.	n.a.	n.a.	n.a.	n.a.	n.a.	n.a.	n.a.	n.a.	n.a.	n.a.	n.a.	n.a.	n.a.	n.a.	n.a.	n.a.	n.a.	n.a.	n.a.	n.a.	n.a.	n.a.	n.a.	n.a.	n.a.	n.a.	n.a.
CK_00033868	purple	n.a.	n.a.	purple_0026	n.a.	n.a.	n.a.	n.a.	n.a.	n.a.	n.a.	n.a.	n.a.	n.a.	n.a.	n.a.	n.a.	n.a.	n.a.	n.a.	n.a.	n.a.	n.a.	n.a.	n.a.	n.a.	n.a.	n.a.	n.a.	n.a.	n.a.	n.a.	n.a.	n.a.	n.a.	n.a.	n.a.	n.a.	n.a.	n.a.	n.a.	n.a.	n.a.	n.a.	n.a.	n.a.	n.a.	n.a.	n.a.
CK_00033958	purple	n.a.	n.a.	purple_0027	n.a.	n.a.	n.a.	n.a.	n.a.	n.a.	n.a.	n.a.	n.a.	n.a.	n.a.	n.a.	n.a.	n.a.	n.a.	n.a.	n.a.	n.a.	n.a.	n.a.	n.a.	n.a.	n.a.	n.a.	n.a.	n.a.	n.a.	n.a.	n.a.	n.a.	n.a.	n.a.	n.a.	n.a.	n.a.	n.a.	n.a.	n.a.	n.a.	n.a.	n.a.	n.a.	n.a.	n.a.	n.a.
CK_00033951	purple	n.a.	n.a.	purple_0028	n.a.	n.a.	n.a.	n.a.	n.a.	n.a.	n.a.	n.a.	n.a.	n.a.	n.a.	n.a.	n.a.	n.a.	n.a.	n.a.	n.a.	n.a.	n.a.	n.a.	n.a.	n.a.	n.a.	n.a.	n.a.	n.a.	n.a.	n.a.	n.a.	n.a.	n.a.	n.a.	n.a.	n.a.	n.a.	n.a.	n.a.	n.a.	n.a.	n.a.	n.a.	n.a.	n.a.	n.a.	n.a.
CK_00033952	purple	n.a.	n.a.	purple_0028	n.a.	n.a.	n.a.	n.a.	n.a.	n.a.	n.a.	n.a.	n.a.	n.a.	n.a.	n.a.	n.a.	n.a.	n.a.	n.a.	n.a.	n.a.	n.a.	n.a.	n.a.	n.a.	n.a.	n.a.	n.a.	n.a.	n.a.	n.a.	n.a.	n.a.	n.a.	n.a.	n.a.	n.a.	n.a.	n.a.	n.a.	n.a.	n.a.	n.a.	n.a.	n.a.	n.a.	n.a.	n.a.
CK_00033914	purple	n.a.	n.a.	purple_0029	n.a.	n.a.	n.a.	n.a.	n.a.	n.a.	purple_0008	n.a.	n.a.	n.a.	n.a.	n.a.	n.a.	n.a.	n.a.	n.a.	n.a.	n.a.	n.a.	n.a.	n.a.	n.a.	n.a.	n.a.	n.a.	n.a.	n.a.	n.a.	n.a.	n.a.	n.a.	n.a.	n.a.	n.a.	n.a.	n.a.	n.a.	n.a.	n.a.	n.a.	n.a.	n.a.	n.a.	n.a.	n.a.
CK_00033837	purple	n.a.	n.a.	purple_0030	n.a.	n.a.	n.a.	n.a.	n.a.	n.a.	n.a.	n.a.	n.a.	n.a.	n.a.	n.a.	n.a.	n.a.	n.a.	n.a.	n.a.	n.a.	n.a.	n.a.	n.a.	n.a.	n.a.	n.a.	n.a.	n.a.	n.a.	n.a.	n.a.	n.a.	n.a.	n.a.	n.a.	n.a.	n.a.	n.a.	n.a.	n.a.	n.a.	n.a.	n.a.	n.a.	n.a.	n.a.	n.a.
CK_00034240	purple	n.a.	n.a.	purple_0031	n.a.	n.a.	n.a.	n.a.	n.a.	n.a.	n.a.	n.a.	n.a.	n.a.	n.a.	n.a.	n.a.	n.a.	n.a.	n.a.	n.a.	n.a.	n.a.	n.a.	n.a.	n.a.	n.a.	n.a.	n.a.	n.a.	n.a.	n.a.	n.a.	n.a.	n.a.	n.a.	n.a.	n.a.	n.a.	n.a.	n.a.	n.a.	n.a.	n.a.	n.a.	n.a.	n.a.	n.a.	n.a.
CK_00047183	purple	n.a.	n.a.	purple_0031	n.a.	n.a.	n.a.	n.a.	n.a.	n.a.	n.a.	n.a.	n.a.	n.a.	n.a.	n.a.	n.a.	n.a.	n.a.	n.a.	n.a.	n.a.	n.a.	n.a.	n.a.	n.a.	n.a.	n.a.	n.a.	n.a.	n.a.	n.a.	n.a.	n.a.	n.a.	n.a.	n.a.	n.a.	n.a.	n.a.	n.a.	n.a.	n.a.	n.a.	n.a.	n.a.	n.a.	n.a.	n.a.
CK_00005259	purple	n.a.	n.a.	purple_0032	n.a.	n.a.	n.a.	n.a.	n.a.	n.a.	n.a.	n.a.	n.a.	n.a.	n.a.	n.a.	n.a.	n.a.	n.a.	n.a.	n.a.	n.a.	n.a.	n.a.	n.a.	n.a.	n.a.	n.a.	n.a.	n.a.	n.a.	n.a.	n.a.	n.a.	n.a.	n.a.	n.a.	n.a.	n.a.	n.a.	n.a.	n.a.	n.a.	n.a.	n.a.	n.a.	n.a.	n.a.	n.a.
CK_00033986	purple	n.a.	n.a.	purple_0032	n.a.	n.a.	n.a.	n.a.	n.a.	n.a.	n.a.	n.a.	n.a.	n.a.	n.a.	n.a.	n.a.	n.a.	n.a.	n.a.	n.a.	n.a.	n.a.	n.a.	n.a.	n.a.	n.a.	n.a.	n.a.	n.a.	n.a.	n.a.	n.a.	n.a.	n.a.	n.a.	n.a.	n.a.	n.a.	n.a.	n.a.	n.a.	n.a.	n.a.	n.a.	n.a.	n.a.	n.a.	n.a.
CK_00034867	purple	n.a.	n.a.	purple_0034	n.a.	n.a.	n.a.	n.a.	n.a.	n.a.	n.a.	n.a.	n.a.	n.a.	n.a.	n.a.	n.a.	n.a.	n.a.	n.a.	n.a.	n.a.	n.a.	n.a.	n.a.	n.a.	n.a.	n.a.	n.a.	n.a.	n.a.	n.a.	n.a.	n.a.	n.a.	n.a.	n.a.	n.a.	n.a.	n.a.	n.a.	n.a.	n.a.	n.a.	n.a.	n.a.	n.a.	n.a.	n.a.
CK_00044463	purple	n.a.	n.a.	purple_0034	n.a.	n.a.	n.a.	n.a.	n.a.	n.a.	n.a.	n.a.	n.a.	n.a.	n.a.	n.a.	n.a.	n.a.	n.a.	n.a.	n.a.	n.a.	n.a.	n.a.	n.a.	n.a.	n.a.	n.a.	n.a.	n.a.	n.a.	n.a.	n.a.	n.a.	n.a.	n.a.	n.a.	n.a.	n.a.	n.a.	n.a.	n.a.	n.a.	n.a.	n.a.	n.a.	n.a.	n.a.	n.a.
CK_00034150	purple	n.a.	n.a.	purple_0035	n.a.	n.a.	n.a.	n.a.	n.a.	n.a.	n.a.	n.a.	n.a.	n.a.	n.a.	n.a.	n.a.	n.a.	n.a.	n.a.	n.a.	n.a.	n.a.	n.a.	n.a.	n.a.	n.a.	n.a.	n.a.	n.a.	n.a.	n.a.	n.a.	n.a.	n.a.	n.a.	n.a.	n.a.	n.a.	n.a.	n.a.	n.a.	n.a.	n.a.	n.a.	n.a.	n.a.	n.a.	n.a.
CK_00051278	purple	n.a.	n.a.	purple_0035	n.a.	n.a.	n.a.	n.a.	n.a.	n.a.	n.a.	n.a.	n.a.	n.a.	n.a.	n.a.	n.a.	n.a.	n.a.	n.a.	n.a.	n.a.	n.a.	n.a.	n.a.	n.a.	n.a.	n.a.	n.a.	n.a.	n.a.	n.a.	n.a.	n.a.	n.a.	n.a.	n.a.	n.a.	n.a.	n.a.	n.a.	n.a.	n.a.	n.a.	n.a.	n.a.	n.a.	n.a.	n.a.
CK_00057113	purple	n.a.	n.a.	purple_0037	n.a.	n.a.	n.a.	n.a.	purple_0017	purple_0024	purple_0006	n.a.	n.a.	n.a.	n.a.	n.a.	n.a.	n.a.	n.a.	n.a.	n.a.	n.a.	n.a.	n.a.	n.a.	purple_0006	purple_0033	n.a.	n.a.	n.a.	n.a.	n.a.	n.a.	purple_0007	n.a.	n.a.	n.a.	n.a.	n.a.	n.a.	n.a.	n.a.	n.a.	n.a.	purple_0002	n.a.	n.a.	n.a.	n.a.
CK_00034149	purple	n.a.	n.a.	purple_0040	n.a.	n.a.	n.a.	n.a.	n.a.	n.a.	n.a.	n.a.	n.a.	n.a.	n.a.	n.a.	n.a.	n.a.	n.a.	n.a.	n.a.	n.a.	n.a.	n.a.	n.a.	n.a.	n.a.	n.a.	n.a.	n.a.	n.a.	n.a.	n.a.	n.a.	n.a.	n.a.	n.a.	n.a.	n.a.	n.a.	n.a.	n.a.	n.a.	n.a.	n.a.	n.a.	n.a.	n.a.	n.a.
CK_00034323	purple	n.a.	n.a.	purple_0041	n.a.	n.a.	n.a.	n.a.	n.a.	n.a.	n.a.	n.a.	n.a.	n.a.	n.a.	n.a.	n.a.	n.a.	n.a.	n.a.	n.a.	n.a.	n.a.	n.a.	n.a.	n.a.	n.a.	n.a.	n.a.	n.a.	n.a.	n.a.	n.a.	n.a.	n.a.	n.a.	n.a.	n.a.	n.a.	n.a.	n.a.	n.a.	n.a.	n.a.	n.a.	n.a.	n.a.	n.a.	n.a.
CK_00042787	purple	n.a.	n.a.	purple_0043	n.a.	n.a.	n.a.	n.a.	n.a.	n.a.	n.a.	n.a.	n.a.	n.a.	n.a.	n.a.	n.a.	n.a.	n.a.	n.a.	n.a.	n.a.	n.a.	n.a.	n.a.	n.a.	n.a.	n.a.	n.a.	n.a.	n.a.	n.a.	n.a.	n.a.	n.a.	n.a.	n.a.	n.a.	n.a.	n.a.	n.a.	n.a.	n.a.	n.a.	n.a.	n.a.	n.a.	n.a.	n.a.
CK_00005267	purple	n.a.	n.a.	purple_0043	n.a.	n.a.	n.a.	n.a.	purple_0037	purple_0042	n.a.	n.a.	n.a.	n.a.	n.a.	n.a.	n.a.	n.a.	n.a.	n.a.	n.a.	n.a.	n.a.	n.a.	n.a.	n.a.	purple_0019	n.a.	n.a.	n.a.	n.a.	n.a.	n.a.	n.a.	n.a.	n.a.	n.a.	n.a.	n.a.	n.a.	n.a.	n.a.	n.a.	n.a.	n.a.	n.a.	n.a.	n.a.	n.a.
CK_00005268	purple	n.a.	n.a.	purple_0043	n.a.	n.a.	n.a.	n.a.	purple_0037	purple_0042	n.a.	n.a.	n.a.	n.a.	n.a.	n.a.	n.a.	n.a.	n.a.	n.a.	n.a.	n.a.	n.a.	n.a.	n.a.	n.a.	purple_0019	n.a.	n.a.	n.a.	n.a.	n.a.	n.a.	n.a.	n.a.	n.a.	n.a.	n.a.	n.a.	n.a.	n.a.	n.a.	n.a.	n.a.	n.a.	n.a.	n.a.	n.a.	n.a.
CK_00033966	purple	n.a.	n.a.	purple_0044	n.a.	n.a.	n.a.	n.a.	n.a.	n.a.	n.a.	n.a.	n.a.	n.a.	n.a.	n.a.	n.a.	n.a.	n.a.	n.a.	n.a.	n.a.	n.a.	n.a.	n.a.	n.a.	n.a.	n.a.	n.a.	n.a.	n.a.	n.a.	n.a.	n.a.	n.a.	n.a.	n.a.	n.a.	n.a.	n.a.	n.a.	n.a.	n.a.	n.a.	n.a.	n.a.	n.a.	n.a.	n.a.
CK_00042836	purple	n.a.	n.a.	purple_0044	n.a.	n.a.	n.a.	n.a.	purple_0043	n.a.	n.a.	n.a.	n.a.	n.a.	n.a.	n.a.	n.a.	n.a.	n.a.	n.a.	n.a.	n.a.	n.a.	n.a.	n.a.	n.a.	purple_0040	n.a.	n.a.	n.a.	n.a.	n.a.	n.a.	n.a.	n.a.	n.a.	n.a.	n.a.	n.a.	n.a.	n.a.	n.a.	n.a.	n.a.	n.a.	n.a.	n.a.	n.a.	n.a.
CK_00001975	purple	n.a.	n.a.	purple_0044	n.a.	n.a.	n.a.	n.a.	purple_0040	n.a.	n.a.	n.a.	n.a.	n.a.	n.a.	n.a.	n.a.	n.a.	n.a.	n.a.	n.a.	n.a.	n.a.	n.a.	n.a.	purple_0003	purple_0048	n.a.	n.a.	n.a.	n.a.	n.a.	n.a.	n.a.	purple_0003	n.a.	n.a.	n.a.	n.a.	n.a.	purple_0004	n.a.	n.a.	n.a.	n.a.	n.a.	n.a.	n.a.	n.a.
CK_00042377	purple	n.a.	n.a.	purple_0044	n.a.	n.a.	n.a.	n.a.	purple_0040	n.a.	n.a.	n.a.	n.a.	n.a.	n.a.	n.a.	n.a.	n.a.	n.a.	n.a.	n.a.	n.a.	n.a.	n.a.	n.a.	purple_0003	purple_0048	n.a.	n.a.	n.a.	n.a.	n.a.	n.a.	n.a.	n.a.	n.a.	n.a.	n.a.	n.a.	n.a.	n.a.	n.a.	n.a.	n.a.	n.a.	n.a.	n.a.	n.a.	n.a.
CK_00045677	purple	n.a.	n.a.	purple_0047	n.a.	n.a.	n.a.	n.a.	purple_0021	n.a.	n.a.	n.a.	n.a.	n.a.	n.a.	n.a.	n.a.	n.a.	n.a.	n.a.	n.a.	n.a.	n.a.	n.a.	n.a.	n.a.	purple_0008	n.a.	n.a.	n.a.	n.a.	n.a.	n.a.	n.a.	n.a.	n.a.	n.a.	n.a.	n.a.	n.a.	n.a.	n.a.	n.a.	n.a.	n.a.	n.a.	n.a.	n.a.	n.a.
CK_00042865	purple	n.a.	n.a.	purple_0048	n.a.	n.a.	n.a.	purple_0004	n.a.	n.a.	purple_0009	purple_0003	n.a.	n.a.	n.a.	n.a.	n.a.	n.a.	n.a.	n.a.	n.a.	n.a.	n.a.	n.a.	n.a.	n.a.	n.a.	n.a.	n.a.	n.a.	n.a.	n.a.	n.a.	n.a.	n.a.	n.a.	n.a.	n.a.	n.a.	n.a.	n.a.	n.a.	n.a.	n.a.	n.a.	n.a.	n.a.	n.a.	n.a.
CK_00048397	purple	n.a.	n.a.	purple_0049	n.a.	n.a.	n.a.	n.a.	n.a.	n.a.	n.a.	n.a.	n.a.	n.a.	n.a.	n.a.	n.a.	n.a.	n.a.	n.a.	n.a.	n.a.	n.a.	n.a.	n.a.	n.a.	n.a.	n.a.	n.a.	n.a.	n.a.	n.a.	n.a.	n.a.	n.a.	n.a.	n.a.	n.a.	n.a.	n.a.	n.a.	n.a.	n.a.	n.a.	n.a.	n.a.	n.a.	n.a.	n.a.
CK_00033928	purple	n.a.	n.a.	purple_0049	n.a.	n.a.	n.a.	n.a.	n.a.	n.a.	n.a.	n.a.	n.a.	n.a.	n.a.	n.a.	n.a.	n.a.	n.a.	n.a.	n.a.	n.a.	n.a.	n.a.	n.a.	n.a.	n.a.	n.a.	n.a.	n.a.	n.a.	n.a.	n.a.	n.a.	n.a.	n.a.	n.a.	n.a.	n.a.	n.a.	n.a.	n.a.	n.a.	n.a.	n.a.	n.a.	n.a.	n.a.	n.a.
CK_00001621	purple	n.a.	n.a.	purple_0049	n.a.	n.a.	n.a.	n.a.	n.a.	n.a.	n.a.	n.a.	n.a.	n.a.	n.a.	n.a.	n.a.	n.a.	n.a.	purple_0002	purple_0002	purple_0009	n.a.	n.a.	n.a.	n.a.	n.a.	purple_0005	n.a.	n.a.	n.a.	n.a.	n.a.	n.a.	n.a.	n.a.	n.a.	purple_0003	n.a.	purple_0001	n.a.	purple_0003	n.a.	purple_0001	n.a.	purple_0001	purple_0005	n.a.	n.a.
CK_00049376	purple	n.a.	n.a.	purple_0049	n.a.	purple_0006	n.a.	purple_0002	n.a.	n.a.	purple_0010	n.a.	purple_0002	purple_0004	n.a.	purple_0003	n.a.	n.a.	n.a.	n.a.	n.a.	n.a.	purple_0002	purple_0003	n.a.	n.a.	n.a.	n.a.	n.a.	n.a.	n.a.	n.a.	n.a.	n.a.	n.a.	n.a.	n.a.	n.a.	n.a.	n.a.	n.a.	n.a.	n.a.	n.a.	n.a.	n.a.	n.a.	n.a.	n.a.
CK_00008055	yellow	n.a.	n.a.	n.a.	yellow_0001	n.a.	n.a.	n.a.	n.a.	n.a.	n.a.	n.a.	n.a.	yellow_0007	n.a.	yellow_0015	n.a.	yellow_0025	n.a.	yellow_0003	yellow_0003	n.a.	yellow_0021	yellow_0013	yellow_0009	yellow_0003	n.a.	yellow_0005	yellow_0002	n.a.	yellow_0004	n.a.	yellow_0008	yellow_0014	yellow_0007	n.a.	n.a.	yellow_0016	yellow_0029	n.a.	yellow_0009	n.a.	yellow_0015	n.a.	yellow_0005	yellow_0001	yellow_0001	n.a.	n.a.
CK_00004719	yellow	n.a.	n.a.	n.a.	yellow_0002	yellow_0018	yellow_0020	yellow_0044	n.a.	n.a.	n.a.	yellow_0004	yellow_0025	yellow_0009	n.a.	n.a.	n.a.	yellow_0005	yellow_0017	n.a.	n.a.	n.a.	yellow_0049	yellow_0055	n.a.	n.a.	n.a.	n.a.	n.a.	n.a.	n.a.	n.a.	n.a.	n.a.	yellow_0015	yellow_0026	n.a.	n.a.	yellow_0038	n.a.	n.a.	n.a.	n.a.	n.a.	n.a.	yellow_0019	n.a.	n.a.	n.a.
CK_00002352	yellow	n.a.	n.a.	n.a.	yellow_0004	yellow_0033	n.a.	yellow_0019	n.a.	n.a.	n.a.	n.a.	yellow_0024	yellow_0024	n.a.	n.a.	n.a.	yellow_0028	n.a.	n.a.	n.a.	n.a.	yellow_0063	yellow_0053	n.a.	yellow_0033	n.a.	n.a.	n.a.	n.a.	n.a.	n.a.	yellow_0024	yellow_0028	n.a.	n.a.	yellow_0040	n.a.	yellow_0036	n.a.	yellow_0014	n.a.	n.a.	n.a.	n.a.	n.a.	n.a.	n.a.	n.a.
CK_00007405	yellow	n.a.	n.a.	n.a.	yellow_0004	n.a.	n.a.	n.a.	n.a.	n.a.	n.a.	n.a.	n.a.	n.a.	n.a.	n.a.	n.a.	n.a.	n.a.	n.a.	n.a.	n.a.	n.a.	n.a.	n.a.	yellow_0033	n.a.	n.a.	n.a.	n.a.	n.a.	n.a.	n.a.	n.a.	n.a.	n.a.	n.a.	n.a.	n.a.	n.a.	n.a.	n.a.	n.a.	n.a.	n.a.	n.a.	n.a.	n.a.	n.a.
CK_00001817	yellow	n.a.	n.a.	n.a.	yellow_0007	yellow_0029	yellow_0031	yellow_0033	n.a.	n.a.	n.a.	yellow_0014	n.a.	n.a.	n.a.	yellow_0052	n.a.	n.a.	n.a.	n.a.	n.a.	n.a.	yellow_0040	yellow_0024	n.a.	yellow_0006	n.a.	n.a.	n.a.	n.a.	n.a.	n.a.	yellow_0005	yellow_0020	yellow_0041	yellow_0001	n.a.	n.a.	yellow_0034	yellow_0016	yellow_0013	n.a.	n.a.	yellow_0007	n.a.	n.a.	yellow_0002	n.a.	n.a.
CK_00002989	yellow	n.a.	n.a.	n.a.	yellow_0013	yellow_0017	yellow_0003	yellow_0001	n.a.	n.a.	n.a.	n.a.	n.a.	yellow_0033	n.a.	yellow_0034	n.a.	n.a.	n.a.	n.a.	n.a.	n.a.	yellow_0035	yellow_0008	n.a.	n.a.	n.a.	n.a.	n.a.	n.a.	n.a.	n.a.	n.a.	n.a.	yellow_0025	yellow_0017	n.a.	n.a.	n.a.	n.a.	n.a.	n.a.	n.a.	yellow_0003	n.a.	yellow_0006	yellow_0015	n.a.	n.a.
CK_00001737	yellow	n.a.	n.a.	n.a.	yellow_0015	yellow_0023	n.a.	yellow_0020	n.a.	n.a.	n.a.	n.a.	yellow_0012	n.a.	n.a.	yellow_0048	n.a.	yellow_0019	n.a.	n.a.	n.a.	n.a.	yellow_0017	yellow_0029	n.a.	yellow_0017	n.a.	n.a.	n.a.	n.a.	n.a.	n.a.	yellow_0017	yellow_0010	yellow_0039	n.a.	yellow_0018	n.a.	yellow_0040	n.a.	yellow_0025	n.a.	n.a.	n.a.	n.a.	n.a.	n.a.	n.a.	n.a.
CK_00009125	yellow	n.a.	n.a.	n.a.	yellow_0015	yellow_0044	n.a.	yellow_0008	n.a.	n.a.	n.a.	n.a.	yellow_0008	n.a.	n.a.	yellow_0050	n.a.	yellow_0020	n.a.	n.a.	n.a.	n.a.	yellow_0050	yellow_0062	n.a.	yellow_0025	n.a.	n.a.	n.a.	n.a.	n.a.	n.a.	yellow_0010	yellow_0021	yellow_0023	n.a.	yellow_0025	n.a.	yellow_0039	yellow_0023	yellow_0019	yellow_0005	n.a.	yellow_0016	yellow_0012	n.a.	n.a.	yellow_0011	yellow_0011
CK_00038132	yellow	n.a.	n.a.	n.a.	yellow_0015	yellow_0044	n.a.	yellow_0008	n.a.	n.a.	n.a.	n.a.	n.a.	n.a.	n.a.	yellow_0050	n.a.	yellow_0020	n.a.	n.a.	n.a.	n.a.	yellow_0050	yellow_0062	n.a.	yellow_0025	n.a.	n.a.	n.a.	n.a.	n.a.	n.a.	yellow_0010	yellow_0021	yellow_0023	n.a.	yellow_0025	n.a.	yellow_0039	yellow_0023	yellow_0019	yellow_0005	n.a.	yellow_0016	yellow_0012	n.a.	n.a.	n.a.	yellow_0011
CK_00001433	yellow	n.a.	n.a.	n.a.	yellow_0024	yellow_0012	yellow_0025	yellow_0031	n.a.	n.a.	n.a.	yellow_0010	yellow_0019	yellow_0037	n.a.	yellow_0021	yellow_0013	yellow_0033	yellow_0029	n.a.	n.a.	n.a.	yellow_0008	yellow_0028	n.a.	yellow_0024	n.a.	yellow_0019	yellow_0013	n.a.	n.a.	n.a.	n.a.	n.a.	n.a.	yellow_0012	yellow_0017	yellow_0004	yellow_0009	yellow_0032	n.a.	n.a.	n.a.	n.a.	n.a.	yellow_0011	n.a.	n.a.	n.a.
CK_00052063	yellow	n.a.	n.a.	n.a.	yellow_0024	yellow_0034	yellow_0025	yellow_0028	n.a.	n.a.	yellow_0014	yellow_0010	yellow_0006	yellow_0021	n.a.	yellow_0022	n.a.	yellow_0005	yellow_0003	n.a.	n.a.	n.a.	yellow_0002	yellow_0008	n.a.	n.a.	n.a.	yellow_0019	n.a.	n.a.	n.a.	n.a.	n.a.	n.a.	yellow_0015	yellow_0012	yellow_0027	n.a.	yellow_0007	yellow_0003	n.a.	yellow_0032	n.a.	yellow_0022	n.a.	yellow_0011	n.a.	n.a.	yellow_0020
CK_00033464	yellow	n.a.	n.a.	n.a.	yellow_0027	n.a.	n.a.	n.a.	n.a.	n.a.	n.a.	n.a.	n.a.	n.a.	n.a.	n.a.	yellow_0048	n.a.	n.a.	n.a.	n.a.	n.a.	n.a.	n.a.	n.a.	n.a.	n.a.	n.a.	n.a.	n.a.	n.a.	n.a.	n.a.	n.a.	n.a.	n.a.	n.a.	n.a.	n.a.	n.a.	n.a.	n.a.	n.a.	n.a.	n.a.	n.a.	n.a.	n.a.	n.a.
CK_00001783	yellow	n.a.	n.a.	n.a.	yellow_0029	yellow_0026	yellow_0016	yellow_0013	n.a.	n.a.	n.a.	yellow_0011	yellow_0055	yellow_0004	n.a.	yellow_0014	yellow_0041	n.a.	yellow_0004	n.a.	n.a.	n.a.	yellow_0046	yellow_0015	n.a.	yellow_0029	n.a.	yellow_0006	n.a.	n.a.	n.a.	n.a.	yellow_0019	yellow_0002	yellow_0035	yellow_0021	yellow_0019	n.a.	yellow_0055	n.a.	yellow_0024	n.a.	n.a.	yellow_0018	n.a.	yellow_0003	yellow_0021	n.a.	n.a.
CK_00003293	salmon	n.a.	n.a.	n.a.	salmon_0002	n.a.	salmon_0002	n.a.	n.a.	n.a.	n.a.	salmon_0008	n.a.	n.a.	n.a.	n.a.	n.a.	n.a.	n.a.	salmon_0001	salmon_0005	n.a.	n.a.	n.a.	salmon_0017	n.a.	n.a.	n.a.	n.a.	n.a.	n.a.	n.a.	n.a.	n.a.	n.a.	salmon_0002	n.a.	salmon_0009	n.a.	n.a.	n.a.	n.a.	n.a.	salmon_0054	n.a.	salmon_0001	salmon_0014	n.a.	n.a.
CK_00033474	salmon	n.a.	n.a.	n.a.	salmon_0002	n.a.	n.a.	n.a.	n.a.	n.a.	n.a.	n.a.	n.a.	n.a.	n.a.	n.a.	n.a.	n.a.	n.a.	n.a.	n.a.	n.a.	n.a.	n.a.	n.a.	n.a.	n.a.	n.a.	n.a.	n.a.	n.a.	n.a.	n.a.	n.a.	n.a.	n.a.	n.a.	n.a.	n.a.	n.a.	n.a.	n.a.	n.a.	n.a.	n.a.	n.a.	n.a.	n.a.	n.a.
CK_00053595	salmon	n.a.	n.a.	n.a.	salmon_0002	n.a.	n.a.	n.a.	n.a.	n.a.	n.a.	n.a.	n.a.	n.a.	n.a.	n.a.	n.a.	n.a.	n.a.	n.a.	n.a.	n.a.	n.a.	n.a.	n.a.	n.a.	n.a.	n.a.	n.a.	n.a.	n.a.	n.a.	n.a.	n.a.	n.a.	n.a.	n.a.	n.a.	n.a.	n.a.	n.a.	n.a.	n.a.	n.a.	n.a.	n.a.	n.a.	n.a.	n.a.
CK_00057323	salmon	n.a.	n.a.	n.a.	salmon_0002	n.a.	salmon_0004	n.a.	n.a.	n.a.	n.a.	salmon_0018	n.a.	n.a.	n.a.	n.a.	salmon_0035	n.a.	n.a.	n.a.	n.a.	n.a.	n.a.	n.a.	n.a.	n.a.	n.a.	n.a.	n.a.	n.a.	n.a.	n.a.	n.a.	n.a.	n.a.	salmon_0022	n.a.	n.a.	n.a.	salmon_0004	n.a.	n.a.	n.a.	salmon_0020	n.a.	n.a.	n.a.	n.a.	n.a.
CK_00049170	salmon	n.a.	n.a.	n.a.	salmon_0002	n.a.	salmon_0001	n.a.	n.a.	n.a.	n.a.	n.a.	n.a.	n.a.	n.a.	n.a.	n.a.	n.a.	n.a.	n.a.	n.a.	n.a.	n.a.	n.a.	n.a.	n.a.	n.a.	n.a.	n.a.	n.a.	n.a.	n.a.	n.a.	n.a.	n.a.	n.a.	n.a.	n.a.	n.a.	n.a.	n.a.	n.a.	n.a.	n.a.	n.a.	n.a.	n.a.	n.a.	n.a.
CK_00050046	salmon	n.a.	n.a.	n.a.	salmon_0002	n.a.	n.a.	n.a.	n.a.	n.a.	n.a.	n.a.	n.a.	n.a.	n.a.	n.a.	n.a.	n.a.	n.a.	n.a.	n.a.	n.a.	n.a.	n.a.	n.a.	n.a.	n.a.	n.a.	n.a.	n.a.	n.a.	n.a.	n.a.	n.a.	n.a.	n.a.	n.a.	n.a.	n.a.	n.a.	n.a.	n.a.	n.a.	n.a.	n.a.	salmon_0001	n.a.	n.a.	n.a.
CK_00049684	salmon	n.a.	n.a.	n.a.	salmon_0002	salmon_0029	salmon_0001	salmon_0034	salmon_0007	n.a.	salmon_0032	n.a.	n.a.	n.a.	n.a.	n.a.	salmon_0021	n.a.	salmon_0018	salmon_0018	n.a.	n.a.	n.a.	n.a.	salmon_0028	salmon_0010	n.a.	n.a.	n.a.	n.a.	salmon_0029	salmon_0013	n.a.	n.a.	n.a.	n.a.	n.a.	salmon_0020	n.a.	n.a.	salmon_0010	n.a.	n.a.	n.a.	n.a.	salmon_0001	n.a.	salmon_0016	n.a.
CK_00045095	salmon	n.a.	n.a.	n.a.	salmon_0002	n.a.	salmon_0002	n.a.	n.a.	n.a.	n.a.	n.a.	n.a.	n.a.	n.a.	n.a.	n.a.	n.a.	n.a.	n.a.	n.a.	n.a.	n.a.	n.a.	n.a.	n.a.	n.a.	n.a.	n.a.	n.a.	n.a.	n.a.	n.a.	n.a.	n.a.	n.a.	n.a.	n.a.	n.a.	n.a.	n.a.	n.a.	n.a.	n.a.	n.a.	salmon_0001	n.a.	n.a.	n.a.
CK_00001978	salmon	n.a.	n.a.	n.a.	salmon_0002	n.a.	n.a.	n.a.	salmon_0004	n.a.	n.a.	salmon_0018	n.a.	n.a.	n.a.	n.a.	n.a.	salmon_0008	salmon_0010	n.a.	n.a.	n.a.	n.a.	n.a.	n.a.	salmon_0008	n.a.	n.a.	n.a.	n.a.	n.a.	n.a.	salmon_0003	salmon_0003	n.a.	salmon_0002	n.a.	n.a.	n.a.	n.a.	salmon_0012	n.a.	n.a.	salmon_0030	n.a.	salmon_0001	n.a.	n.a.	n.a.
CK_00041153	salmon	n.a.	n.a.	n.a.	salmon_0002	n.a.	salmon_0002	n.a.	salmon_0013	salmon_0030	n.a.	salmon_0018	n.a.	n.a.	n.a.	n.a.	n.a.	n.a.	n.a.	salmon_0011	n.a.	n.a.	n.a.	n.a.	salmon_0012	n.a.	salmon_0012	n.a.	n.a.	salmon_0006	n.a.	n.a.	n.a.	n.a.	n.a.	salmon_0002	n.a.	salmon_0008	n.a.	n.a.	n.a.	n.a.	n.a.	salmon_0033	n.a.	salmon_0001	n.a.	n.a.	n.a.
CK_00053688	salmon	n.a.	n.a.	n.a.	salmon_0002	n.a.	n.a.	n.a.	n.a.	n.a.	n.a.	n.a.	n.a.	n.a.	n.a.	n.a.	n.a.	n.a.	n.a.	n.a.	n.a.	n.a.	n.a.	n.a.	n.a.	n.a.	n.a.	n.a.	n.a.	n.a.	n.a.	n.a.	n.a.	n.a.	n.a.	n.a.	n.a.	n.a.	n.a.	n.a.	n.a.	n.a.	n.a.	n.a.	n.a.	n.a.	n.a.	n.a.	n.a.
CK_00051941	salmon	n.a.	n.a.	n.a.	salmon_0002	n.a.	salmon_0002	n.a.	n.a.	n.a.	n.a.	salmon_0018	n.a.	n.a.	n.a.	n.a.	n.a.	n.a.	n.a.	n.a.	n.a.	n.a.	n.a.	n.a.	n.a.	n.a.	n.a.	n.a.	n.a.	n.a.	n.a.	n.a.	n.a.	n.a.	n.a.	n.a.	n.a.	n.a.	n.a.	n.a.	n.a.	n.a.	n.a.	n.a.	n.a.	n.a.	n.a.	n.a.	n.a.
CK_00047286	salmon	n.a.	n.a.	n.a.	salmon_0002	n.a.	n.a.	n.a.	n.a.	n.a.	n.a.	n.a.	n.a.	n.a.	n.a.	n.a.	n.a.	n.a.	n.a.	n.a.	n.a.	n.a.	n.a.	n.a.	n.a.	n.a.	n.a.	n.a.	n.a.	n.a.	n.a.	n.a.	n.a.	n.a.	n.a.	n.a.	n.a.	n.a.	n.a.	n.a.	n.a.	n.a.	n.a.	n.a.	n.a.	salmon_0001	n.a.	n.a.	n.a.
CK_00051318	salmon	n.a.	n.a.	n.a.	salmon_0002	n.a.	n.a.	n.a.	n.a.	n.a.	n.a.	n.a.	n.a.	n.a.	n.a.	n.a.	n.a.	n.a.	salmon_0022	n.a.	n.a.	n.a.	n.a.	n.a.	n.a.	n.a.	n.a.	n.a.	n.a.	n.a.	n.a.	n.a.	n.a.	n.a.	n.a.	salmon_0022	n.a.	n.a.	n.a.	n.a.	n.a.	n.a.	n.a.	n.a.	n.a.	n.a.	n.a.	n.a.	n.a.
CK_00054826	salmon	n.a.	n.a.	n.a.	salmon_0002	n.a.	n.a.	n.a.	n.a.	n.a.	n.a.	n.a.	n.a.	n.a.	n.a.	n.a.	n.a.	n.a.	n.a.	n.a.	n.a.	n.a.	n.a.	n.a.	n.a.	n.a.	n.a.	n.a.	n.a.	n.a.	n.a.	n.a.	n.a.	n.a.	n.a.	n.a.	n.a.	n.a.	n.a.	n.a.	n.a.	n.a.	n.a.	n.a.	n.a.	salmon_0001	n.a.	n.a.	n.a.
CK_00040780	salmon	n.a.	n.a.	n.a.	salmon_0002	n.a.	n.a.	n.a.	n.a.	n.a.	n.a.	n.a.	n.a.	n.a.	n.a.	n.a.	n.a.	n.a.	n.a.	n.a.	n.a.	n.a.	n.a.	n.a.	n.a.	n.a.	n.a.	n.a.	n.a.	n.a.	n.a.	n.a.	n.a.	n.a.	n.a.	n.a.	n.a.	n.a.	n.a.	n.a.	n.a.	n.a.	n.a.	n.a.	n.a.	n.a.	n.a.	n.a.	n.a.
CK_00048395	salmon	n.a.	n.a.	n.a.	salmon_0002	n.a.	n.a.	salmon_0048	n.a.	n.a.	n.a.	n.a.	n.a.	n.a.	n.a.	n.a.	n.a.	n.a.	n.a.	n.a.	n.a.	n.a.	n.a.	n.a.	n.a.	n.a.	n.a.	n.a.	n.a.	n.a.	n.a.	n.a.	n.a.	n.a.	n.a.	n.a.	n.a.	n.a.	n.a.	n.a.	n.a.	n.a.	n.a.	n.a.	n.a.	n.a.	n.a.	n.a.	n.a.
CK_00056270	salmon	n.a.	n.a.	n.a.	salmon_0002	n.a.	n.a.	n.a.	n.a.	n.a.	n.a.	salmon_0009	n.a.	n.a.	n.a.	n.a.	n.a.	n.a.	salmon_0022	n.a.	n.a.	n.a.	n.a.	n.a.	n.a.	n.a.	n.a.	n.a.	n.a.	n.a.	n.a.	n.a.	n.a.	n.a.	n.a.	n.a.	n.a.	n.a.	n.a.	n.a.	n.a.	n.a.	n.a.	salmon_0056	n.a.	n.a.	n.a.	n.a.	n.a.
CK_00049624	salmon	n.a.	n.a.	n.a.	salmon_0002	n.a.	n.a.	n.a.	n.a.	n.a.	n.a.	n.a.	n.a.	n.a.	n.a.	n.a.	n.a.	n.a.	n.a.	n.a.	n.a.	n.a.	n.a.	n.a.	n.a.	n.a.	n.a.	n.a.	n.a.	n.a.	n.a.	n.a.	n.a.	n.a.	n.a.	n.a.	n.a.	n.a.	n.a.	n.a.	n.a.	n.a.	n.a.	n.a.	n.a.	salmon_0001	n.a.	n.a.	n.a.
CK_00043634	salmon	n.a.	n.a.	n.a.	salmon_0003	salmon_0017	salmon_0001	salmon_0006	n.a.	n.a.	n.a.	salmon_0040	n.a.	n.a.	n.a.	n.a.	n.a.	n.a.	n.a.	n.a.	n.a.	n.a.	n.a.	n.a.	n.a.	n.a.	n.a.	salmon_0026	n.a.	n.a.	n.a.	n.a.	n.a.	n.a.	salmon_0004	n.a.	n.a.	n.a.	n.a.	n.a.	n.a.	n.a.	n.a.	salmon_0009	n.a.	salmon_0025	n.a.	n.a.	n.a.
CK_00033273	salmon	n.a.	n.a.	n.a.	salmon_0005	n.a.	n.a.	n.a.	n.a.	n.a.	n.a.	n.a.	n.a.	n.a.	n.a.	n.a.	n.a.	n.a.	n.a.	n.a.	n.a.	n.a.	n.a.	n.a.	n.a.	n.a.	n.a.	n.a.	n.a.	n.a.	n.a.	n.a.	n.a.	n.a.	n.a.	n.a.	n.a.	n.a.	n.a.	n.a.	n.a.	n.a.	n.a.	n.a.	n.a.	n.a.	n.a.	n.a.	n.a.
CK_00003030	salmon	n.a.	n.a.	n.a.	salmon_0006	salmon_0018	salmon_0044	salmon_0032	n.a.	n.a.	n.a.	salmon_0026	salmon_0013	n.a.	n.a.	salmon_0008	n.a.	n.a.	salmon_0044	n.a.	n.a.	n.a.	salmon_0031	salmon_0010	salmon_0010	salmon_0024	n.a.	n.a.	n.a.	n.a.	n.a.	n.a.	n.a.	n.a.	n.a.	salmon_0026	n.a.	salmon_0005	n.a.	n.a.	n.a.	n.a.	n.a.	salmon_0024	n.a.	salmon_0018	n.a.	n.a.	n.a.
CK_00033379	salmon	n.a.	n.a.	n.a.	salmon_0007	n.a.	n.a.	n.a.	n.a.	n.a.	n.a.	n.a.	n.a.	n.a.	n.a.	n.a.	n.a.	n.a.	n.a.	n.a.	n.a.	n.a.	n.a.	n.a.	n.a.	n.a.	n.a.	n.a.	n.a.	n.a.	n.a.	n.a.	n.a.	n.a.	n.a.	n.a.	n.a.	n.a.	n.a.	n.a.	n.a.	n.a.	n.a.	n.a.	n.a.	n.a.	n.a.	n.a.	n.a.
CK_00006394	salmon	n.a.	n.a.	n.a.	salmon_0007	salmon_0005	salmon_0001	salmon_0041	n.a.	n.a.	n.a.	salmon_0029	n.a.	n.a.	n.a.	salmon_0011	n.a.	salmon_0007	salmon_0042	n.a.	n.a.	n.a.	salmon_0019	n.a.	n.a.	n.a.	n.a.	n.a.	n.a.	n.a.	salmon_0002	n.a.	n.a.	n.a.	n.a.	salmon_0002	n.a.	n.a.	n.a.	n.a.	n.a.	n.a.	n.a.	salmon_0023	n.a.	salmon_0026	n.a.	salmon_0007	n.a.
CK_00036892	salmon	n.a.	n.a.	n.a.	salmon_0007	n.a.	n.a.	n.a.	n.a.	n.a.	n.a.	n.a.	n.a.	n.a.	n.a.	n.a.	n.a.	n.a.	n.a.	n.a.	n.a.	n.a.	n.a.	n.a.	n.a.	n.a.	n.a.	n.a.	n.a.	n.a.	n.a.	n.a.	n.a.	n.a.	n.a.	n.a.	n.a.	n.a.	n.a.	n.a.	n.a.	n.a.	n.a.	n.a.	n.a.	salmon_0001	n.a.	n.a.	n.a.
CK_00033430	salmon	n.a.	n.a.	n.a.	salmon_0007	n.a.	n.a.	n.a.	n.a.	n.a.	n.a.	n.a.	n.a.	n.a.	n.a.	n.a.	n.a.	n.a.	n.a.	n.a.	n.a.	n.a.	n.a.	n.a.	n.a.	n.a.	n.a.	n.a.	n.a.	n.a.	n.a.	n.a.	n.a.	n.a.	n.a.	n.a.	n.a.	n.a.	n.a.	n.a.	n.a.	n.a.	n.a.	n.a.	n.a.	n.a.	n.a.	n.a.	n.a.
CK_00045711	salmon	n.a.	n.a.	n.a.	salmon_0007	n.a.	n.a.	n.a.	n.a.	n.a.	n.a.	n.a.	n.a.	n.a.	n.a.	n.a.	n.a.	n.a.	n.a.	n.a.	n.a.	n.a.	n.a.	n.a.	n.a.	n.a.	n.a.	n.a.	n.a.	n.a.	n.a.	n.a.	n.a.	n.a.	n.a.	n.a.	n.a.	n.a.	n.a.	n.a.	n.a.	n.a.	n.a.	n.a.	n.a.	n.a.	n.a.	n.a.	n.a.
CK_00037000	salmon	n.a.	n.a.	n.a.	salmon_0007	n.a.	n.a.	n.a.	n.a.	n.a.	n.a.	n.a.	n.a.	n.a.	n.a.	n.a.	n.a.	n.a.	n.a.	n.a.	n.a.	n.a.	n.a.	n.a.	n.a.	n.a.	n.a.	n.a.	n.a.	n.a.	n.a.	n.a.	n.a.	n.a.	n.a.	n.a.	n.a.	n.a.	n.a.	n.a.	n.a.	n.a.	n.a.	n.a.	n.a.	n.a.	n.a.	n.a.	n.a.
CK_00043693	salmon	n.a.	n.a.	n.a.	salmon_0007	salmon_0029	salmon_0001	salmon_0034	n.a.	n.a.	n.a.	salmon_0029	salmon_0023	n.a.	n.a.	n.a.	n.a.	salmon_0009	n.a.	n.a.	n.a.	n.a.	salmon_0030	salmon_0008	n.a.	n.a.	n.a.	n.a.	n.a.	n.a.	n.a.	n.a.	n.a.	n.a.	salmon_0026	salmon_0002	n.a.	n.a.	n.a.	n.a.	n.a.	n.a.	n.a.	salmon_0023	n.a.	salmon_0010	salmon_0012	n.a.	n.a.
CK_00003240	salmon	n.a.	n.a.	n.a.	salmon_0007	n.a.	salmon_0001	n.a.	n.a.	n.a.	n.a.	salmon_0029	n.a.	n.a.	n.a.	n.a.	n.a.	n.a.	n.a.	salmon_0011	salmon_0015	n.a.	n.a.	n.a.	salmon_0012	n.a.	n.a.	salmon_0030	n.a.	salmon_0015	n.a.	n.a.	n.a.	n.a.	n.a.	salmon_0002	n.a.	salmon_0008	n.a.	salmon_0022	n.a.	n.a.	n.a.	n.a.	n.a.	salmon_0010	n.a.	n.a.	n.a.
CK_00046302	salmon	n.a.	n.a.	n.a.	salmon_0007	n.a.	salmon_0004	n.a.	n.a.	n.a.	n.a.	n.a.	n.a.	n.a.	n.a.	n.a.	n.a.	n.a.	n.a.	n.a.	n.a.	n.a.	n.a.	n.a.	n.a.	n.a.	n.a.	n.a.	n.a.	n.a.	n.a.	n.a.	n.a.	n.a.	n.a.	n.a.	n.a.	n.a.	n.a.	n.a.	n.a.	n.a.	n.a.	n.a.	n.a.	salmon_0001	n.a.	n.a.	n.a.
CK_00039305	salmon	n.a.	n.a.	n.a.	salmon_0007	n.a.	salmon_0004	n.a.	n.a.	n.a.	salmon_0030	n.a.	n.a.	n.a.	n.a.	n.a.	salmon_0028	n.a.	n.a.	n.a.	n.a.	n.a.	n.a.	n.a.	n.a.	n.a.	n.a.	n.a.	n.a.	n.a.	n.a.	n.a.	n.a.	n.a.	n.a.	salmon_0002	n.a.	n.a.	n.a.	n.a.	n.a.	n.a.	n.a.	n.a.	n.a.	salmon_0001	n.a.	n.a.	n.a.
CK_00004649	salmon	n.a.	n.a.	n.a.	salmon_0007	n.a.	salmon_0004	n.a.	n.a.	n.a.	n.a.	n.a.	n.a.	n.a.	n.a.	n.a.	n.a.	n.a.	n.a.	n.a.	n.a.	n.a.	n.a.	n.a.	n.a.	n.a.	n.a.	n.a.	n.a.	n.a.	n.a.	n.a.	n.a.	n.a.	n.a.	salmon_0002	n.a.	n.a.	n.a.	n.a.	n.a.	n.a.	n.a.	salmon_0003	n.a.	n.a.	n.a.	n.a.	n.a.
CK_00033377	salmon	n.a.	n.a.	n.a.	salmon_0007	n.a.	n.a.	n.a.	n.a.	n.a.	n.a.	n.a.	n.a.	n.a.	n.a.	n.a.	n.a.	n.a.	n.a.	n.a.	n.a.	n.a.	n.a.	n.a.	n.a.	n.a.	n.a.	n.a.	n.a.	n.a.	n.a.	n.a.	n.a.	n.a.	n.a.	n.a.	n.a.	n.a.	n.a.	n.a.	n.a.	n.a.	n.a.	n.a.	n.a.	n.a.	n.a.	n.a.	n.a.
CK_00002281	salmon	n.a.	n.a.	n.a.	salmon_0007	salmon_0001	salmon_0001	salmon_0009	n.a.	n.a.	n.a.	salmon_0029	salmon_0014	salmon_0018	n.a.	salmon_0005	n.a.	salmon_0009	salmon_0027	n.a.	salmon_0023	n.a.	salmon_0010	salmon_0028	salmon_0013	n.a.	n.a.	salmon_0030	n.a.	n.a.	n.a.	salmon_0002	n.a.	n.a.	salmon_0026	salmon_0002	n.a.	salmon_0004	n.a.	n.a.	n.a.	n.a.	n.a.	salmon_0023	salmon_0001	salmon_0010	n.a.	n.a.	n.a.
CK_00055098	salmon	n.a.	n.a.	n.a.	salmon_0007	n.a.	salmon_0001	n.a.	n.a.	n.a.	n.a.	n.a.	n.a.	n.a.	n.a.	n.a.	n.a.	n.a.	n.a.	n.a.	n.a.	n.a.	n.a.	n.a.	n.a.	n.a.	n.a.	n.a.	n.a.	n.a.	n.a.	n.a.	n.a.	n.a.	n.a.	n.a.	n.a.	n.a.	n.a.	n.a.	n.a.	n.a.	n.a.	n.a.	n.a.	salmon_0001	n.a.	n.a.	n.a.
CK_00033481	salmon	n.a.	n.a.	n.a.	salmon_0007	n.a.	n.a.	n.a.	n.a.	n.a.	n.a.	n.a.	n.a.	n.a.	n.a.	n.a.	n.a.	n.a.	n.a.	n.a.	n.a.	n.a.	n.a.	n.a.	n.a.	n.a.	n.a.	n.a.	n.a.	n.a.	n.a.	n.a.	n.a.	n.a.	n.a.	n.a.	n.a.	n.a.	n.a.	n.a.	n.a.	n.a.	n.a.	n.a.	n.a.	n.a.	n.a.	n.a.	n.a.
CK_00002622	salmon	n.a.	n.a.	n.a.	salmon_0007	salmon_0019	salmon_0004	salmon_0043	salmon_0004	n.a.	n.a.	salmon_0006	n.a.	n.a.	n.a.	n.a.	salmon_0021	n.a.	salmon_0018	salmon_0018	salmon_0021	n.a.	n.a.	salmon_0005	salmon_0007	n.a.	n.a.	n.a.	n.a.	n.a.	n.a.	n.a.	n.a.	n.a.	n.a.	salmon_0002	n.a.	salmon_0015	n.a.	salmon_0022	n.a.	n.a.	n.a.	salmon_0013	n.a.	salmon_0001	n.a.	n.a.	salmon_0012
CK_00038343	salmon	n.a.	n.a.	n.a.	salmon_0007	n.a.	n.a.	n.a.	n.a.	n.a.	n.a.	n.a.	n.a.	n.a.	n.a.	n.a.	n.a.	n.a.	n.a.	n.a.	n.a.	n.a.	n.a.	n.a.	n.a.	n.a.	n.a.	n.a.	n.a.	n.a.	n.a.	n.a.	n.a.	n.a.	n.a.	n.a.	n.a.	n.a.	n.a.	n.a.	n.a.	n.a.	n.a.	n.a.	n.a.	n.a.	n.a.	n.a.	salmon_0016
CK_00051275	salmon	n.a.	n.a.	n.a.	salmon_0007	n.a.	salmon_0001	n.a.	n.a.	n.a.	n.a.	salmon_0029	n.a.	n.a.	n.a.	n.a.	n.a.	n.a.	n.a.	n.a.	n.a.	salmon_0005	n.a.	n.a.	n.a.	n.a.	n.a.	salmon_0030	n.a.	n.a.	n.a.	n.a.	n.a.	n.a.	n.a.	n.a.	salmon_0039	n.a.	n.a.	salmon_0022	n.a.	n.a.	n.a.	salmon_0023	n.a.	n.a.	n.a.	salmon_0019	n.a.
CK_00046040	salmon	n.a.	n.a.	n.a.	salmon_0007	n.a.	n.a.	n.a.	n.a.	n.a.	n.a.	n.a.	n.a.	n.a.	n.a.	n.a.	n.a.	n.a.	n.a.	n.a.	n.a.	n.a.	n.a.	n.a.	n.a.	n.a.	n.a.	n.a.	n.a.	n.a.	n.a.	n.a.	n.a.	n.a.	n.a.	n.a.	n.a.	n.a.	n.a.	n.a.	n.a.	n.a.	n.a.	n.a.	n.a.	salmon_0001	n.a.	n.a.	n.a.
CK_00047527	salmon	n.a.	n.a.	n.a.	salmon_0007	n.a.	salmon_0010	n.a.	n.a.	n.a.	n.a.	n.a.	n.a.	n.a.	n.a.	n.a.	n.a.	n.a.	n.a.	n.a.	n.a.	n.a.	n.a.	n.a.	n.a.	n.a.	n.a.	n.a.	n.a.	n.a.	n.a.	n.a.	n.a.	n.a.	n.a.	n.a.	n.a.	n.a.	n.a.	n.a.	n.a.	n.a.	n.a.	n.a.	n.a.	salmon_0001	n.a.	n.a.	n.a.
CK_00036792	salmon	n.a.	n.a.	n.a.	salmon_0007	salmon_0032	salmon_0004	salmon_0038	salmon_0004	salmon_0002	n.a.	salmon_0006	salmon_0015	salmon_0013	n.a.	salmon_0013	n.a.	n.a.	n.a.	n.a.	n.a.	n.a.	n.a.	salmon_0014	n.a.	n.a.	salmon_0003	n.a.	n.a.	n.a.	n.a.	n.a.	n.a.	n.a.	n.a.	salmon_0002	n.a.	n.a.	salmon_0002	salmon_0011	n.a.	salmon_0008	n.a.	n.a.	n.a.	n.a.	n.a.	n.a.	n.a.
CK_00036037	salmon	n.a.	n.a.	n.a.	salmon_0007	n.a.	salmon_0021	n.a.	n.a.	n.a.	n.a.	n.a.	n.a.	n.a.	n.a.	n.a.	n.a.	n.a.	n.a.	n.a.	n.a.	n.a.	n.a.	n.a.	n.a.	n.a.	n.a.	n.a.	n.a.	n.a.	n.a.	n.a.	n.a.	n.a.	n.a.	n.a.	n.a.	n.a.	n.a.	n.a.	n.a.	n.a.	n.a.	n.a.	n.a.	salmon_0001	n.a.	n.a.	n.a.
CK_00033376	salmon	n.a.	n.a.	n.a.	salmon_0007	n.a.	n.a.	n.a.	n.a.	n.a.	n.a.	n.a.	n.a.	n.a.	n.a.	n.a.	n.a.	n.a.	n.a.	n.a.	n.a.	n.a.	n.a.	n.a.	n.a.	n.a.	n.a.	n.a.	n.a.	n.a.	n.a.	n.a.	n.a.	n.a.	n.a.	n.a.	n.a.	n.a.	n.a.	n.a.	n.a.	n.a.	n.a.	n.a.	n.a.	n.a.	n.a.	n.a.	n.a.
CK_00006267	salmon	n.a.	n.a.	n.a.	salmon_0007	n.a.	n.a.	n.a.	n.a.	n.a.	n.a.	n.a.	n.a.	n.a.	n.a.	n.a.	n.a.	n.a.	n.a.	n.a.	n.a.	n.a.	n.a.	n.a.	n.a.	n.a.	n.a.	n.a.	n.a.	n.a.	n.a.	n.a.	n.a.	n.a.	n.a.	salmon_0002	n.a.	n.a.	n.a.	n.a.	n.a.	n.a.	n.a.	n.a.	n.a.	n.a.	n.a.	n.a.	n.a.
CK_00006273	salmon	n.a.	n.a.	n.a.	salmon_0007	n.a.	salmon_0004	n.a.	n.a.	salmon_0011	n.a.	salmon_0006	n.a.	n.a.	n.a.	n.a.	n.a.	n.a.	n.a.	n.a.	n.a.	n.a.	n.a.	n.a.	n.a.	n.a.	salmon_0001	n.a.	n.a.	n.a.	salmon_0014	n.a.	n.a.	n.a.	n.a.	salmon_0002	n.a.	n.a.	n.a.	salmon_0005	n.a.	n.a.	n.a.	n.a.	n.a.	salmon_0001	n.a.	n.a.	n.a.
CK_00042313	salmon	n.a.	n.a.	n.a.	salmon_0007	n.a.	salmon_0004	n.a.	n.a.	salmon_0014	n.a.	n.a.	n.a.	n.a.	n.a.	n.a.	n.a.	n.a.	n.a.	n.a.	n.a.	n.a.	n.a.	n.a.	n.a.	n.a.	salmon_0016	n.a.	n.a.	n.a.	n.a.	n.a.	n.a.	n.a.	n.a.	salmon_0002	n.a.	n.a.	n.a.	n.a.	n.a.	n.a.	n.a.	n.a.	n.a.	salmon_0001	n.a.	n.a.	n.a.
CK_00055835	salmon	n.a.	n.a.	n.a.	salmon_0007	n.a.	salmon_0004	n.a.	n.a.	n.a.	n.a.	n.a.	n.a.	n.a.	n.a.	n.a.	n.a.	n.a.	n.a.	n.a.	n.a.	n.a.	n.a.	n.a.	n.a.	n.a.	n.a.	n.a.	n.a.	n.a.	n.a.	n.a.	n.a.	n.a.	n.a.	n.a.	n.a.	n.a.	n.a.	n.a.	n.a.	n.a.	n.a.	n.a.	n.a.	salmon_0001	n.a.	n.a.	n.a.
CK_00043396	salmon	n.a.	n.a.	n.a.	salmon_0007	n.a.	salmon_0004	n.a.	n.a.	n.a.	n.a.	salmon_0006	n.a.	n.a.	n.a.	n.a.	n.a.	n.a.	n.a.	n.a.	n.a.	n.a.	n.a.	n.a.	n.a.	n.a.	n.a.	n.a.	n.a.	n.a.	n.a.	n.a.	n.a.	n.a.	salmon_0014	salmon_0002	n.a.	n.a.	n.a.	salmon_0022	n.a.	n.a.	salmon_0007	n.a.	n.a.	salmon_0001	n.a.	n.a.	n.a.
CK_00006269	salmon	n.a.	n.a.	n.a.	salmon_0007	n.a.	n.a.	n.a.	n.a.	n.a.	n.a.	salmon_0060	n.a.	n.a.	n.a.	n.a.	n.a.	n.a.	n.a.	n.a.	n.a.	salmon_0012	n.a.	n.a.	n.a.	n.a.	n.a.	n.a.	n.a.	n.a.	n.a.	n.a.	n.a.	n.a.	n.a.	salmon_0002	n.a.	n.a.	n.a.	n.a.	n.a.	n.a.	n.a.	n.a.	n.a.	salmon_0001	n.a.	salmon_0019	n.a.
CK_00002101	salmon	n.a.	n.a.	n.a.	salmon_0007	n.a.	salmon_0001	n.a.	salmon_0004	salmon_0002	salmon_0023	n.a.	n.a.	n.a.	n.a.	n.a.	n.a.	n.a.	salmon_0042	salmon_0015	salmon_0016	n.a.	n.a.	n.a.	salmon_0052	n.a.	salmon_0003	salmon_0011	n.a.	n.a.	n.a.	n.a.	n.a.	n.a.	n.a.	salmon_0002	n.a.	salmon_0012	n.a.	salmon_0037	n.a.	n.a.	n.a.	salmon_0023	n.a.	salmon_0026	salmon_0031	n.a.	n.a.
CK_00036802	salmon	n.a.	n.a.	n.a.	salmon_0007	n.a.	salmon_0004	n.a.	n.a.	n.a.	n.a.	n.a.	n.a.	n.a.	n.a.	n.a.	n.a.	n.a.	n.a.	n.a.	n.a.	n.a.	n.a.	n.a.	n.a.	n.a.	n.a.	n.a.	n.a.	n.a.	n.a.	n.a.	n.a.	n.a.	n.a.	n.a.	n.a.	n.a.	n.a.	n.a.	n.a.	n.a.	n.a.	n.a.	n.a.	salmon_0001	n.a.	n.a.	n.a.
CK_00002297	salmon	n.a.	n.a.	n.a.	salmon_0008	n.a.	salmon_0004	n.a.	n.a.	n.a.	n.a.	salmon_0006	n.a.	n.a.	n.a.	n.a.	n.a.	n.a.	n.a.	salmon_0010	n.a.	n.a.	n.a.	n.a.	salmon_0011	n.a.	n.a.	n.a.	n.a.	n.a.	n.a.	n.a.	n.a.	n.a.	n.a.	salmon_0002	n.a.	salmon_0002	n.a.	salmon_0004	n.a.	n.a.	n.a.	salmon_0016	n.a.	salmon_0001	salmon_0013	n.a.	n.a.
CK_00043694	salmon	n.a.	n.a.	n.a.	salmon_0008	n.a.	salmon_0004	n.a.	n.a.	n.a.	n.a.	n.a.	n.a.	n.a.	n.a.	n.a.	n.a.	n.a.	n.a.	n.a.	n.a.	n.a.	n.a.	n.a.	n.a.	salmon_0006	n.a.	n.a.	n.a.	n.a.	n.a.	n.a.	n.a.	n.a.	n.a.	salmon_0002	n.a.	salmon_0002	n.a.	n.a.	n.a.	n.a.	n.a.	n.a.	n.a.	salmon_0001	salmon_0013	n.a.	n.a.
CK_00002780	salmon	n.a.	n.a.	n.a.	salmon_0008	n.a.	salmon_0004	n.a.	n.a.	n.a.	n.a.	salmon_0006	n.a.	n.a.	n.a.	n.a.	n.a.	n.a.	n.a.	n.a.	n.a.	n.a.	n.a.	n.a.	n.a.	n.a.	n.a.	salmon_0005	n.a.	n.a.	n.a.	n.a.	n.a.	n.a.	n.a.	salmon_0002	n.a.	n.a.	n.a.	n.a.	n.a.	n.a.	n.a.	salmon_0010	n.a.	salmon_0001	salmon_0023	n.a.	n.a.
CK_00044163	salmon	n.a.	n.a.	n.a.	salmon_0008	n.a.	n.a.	n.a.	n.a.	n.a.	n.a.	n.a.	n.a.	n.a.	n.a.	n.a.	n.a.	n.a.	n.a.	n.a.	n.a.	n.a.	n.a.	n.a.	n.a.	n.a.	n.a.	n.a.	n.a.	n.a.	n.a.	n.a.	n.a.	n.a.	n.a.	n.a.	n.a.	n.a.	n.a.	n.a.	n.a.	n.a.	n.a.	n.a.	n.a.	salmon_0001	n.a.	n.a.	n.a.
CK_00001853	salmon	n.a.	n.a.	n.a.	salmon_0008	salmon_0006	salmon_0004	salmon_0044	n.a.	n.a.	n.a.	salmon_0006	salmon_0006	salmon_0007	n.a.	n.a.	salmon_0046	salmon_0015	salmon_0019	salmon_0009	n.a.	salmon_0024	salmon_0020	salmon_0006	salmon_0042	salmon_0006	n.a.	n.a.	n.a.	n.a.	salmon_0029	n.a.	n.a.	n.a.	salmon_0003	salmon_0002	salmon_0013	salmon_0002	salmon_0004	salmon_0004	n.a.	salmon_0005	n.a.	salmon_0004	n.a.	salmon_0001	salmon_0013	salmon_0016	n.a.
CK_00002487	salmon	n.a.	n.a.	n.a.	salmon_0008	salmon_0038	salmon_0004	salmon_0035	n.a.	n.a.	n.a.	salmon_0006	n.a.	n.a.	n.a.	n.a.	n.a.	n.a.	n.a.	n.a.	n.a.	n.a.	n.a.	n.a.	n.a.	n.a.	n.a.	salmon_0005	n.a.	n.a.	n.a.	n.a.	n.a.	n.a.	n.a.	salmon_0002	n.a.	n.a.	n.a.	salmon_0004	salmon_0004	n.a.	n.a.	salmon_0010	n.a.	salmon_0001	salmon_0023	n.a.	n.a.
CK_00037536	salmon	n.a.	n.a.	n.a.	salmon_0008	n.a.	n.a.	n.a.	n.a.	n.a.	n.a.	n.a.	n.a.	n.a.	n.a.	n.a.	n.a.	n.a.	n.a.	n.a.	n.a.	n.a.	n.a.	n.a.	n.a.	n.a.	n.a.	n.a.	n.a.	n.a.	n.a.	n.a.	n.a.	n.a.	n.a.	n.a.	n.a.	n.a.	n.a.	n.a.	n.a.	n.a.	n.a.	n.a.	n.a.	n.a.	n.a.	n.a.	n.a.
CK_00049502	salmon	n.a.	n.a.	n.a.	salmon_0008	n.a.	salmon_0004	n.a.	n.a.	n.a.	n.a.	salmon_0006	n.a.	n.a.	n.a.	n.a.	n.a.	n.a.	n.a.	n.a.	n.a.	n.a.	n.a.	n.a.	n.a.	n.a.	n.a.	n.a.	n.a.	n.a.	n.a.	n.a.	n.a.	n.a.	n.a.	n.a.	n.a.	n.a.	n.a.	n.a.	n.a.	n.a.	n.a.	n.a.	n.a.	salmon_0001	n.a.	n.a.	n.a.
CK_00006253	salmon	n.a.	n.a.	n.a.	salmon_0008	n.a.	salmon_0004	n.a.	n.a.	n.a.	n.a.	salmon_0006	n.a.	n.a.	n.a.	n.a.	n.a.	n.a.	n.a.	n.a.	n.a.	n.a.	n.a.	n.a.	n.a.	n.a.	n.a.	n.a.	n.a.	n.a.	n.a.	n.a.	n.a.	n.a.	n.a.	salmon_0012	n.a.	n.a.	n.a.	salmon_0023	n.a.	n.a.	n.a.	salmon_0007	n.a.	salmon_0001	n.a.	n.a.	n.a.
CK_00046294	salmon	n.a.	n.a.	n.a.	salmon_0008	n.a.	salmon_0004	n.a.	n.a.	n.a.	n.a.	salmon_0006	n.a.	n.a.	n.a.	n.a.	salmon_0049	n.a.	n.a.	salmon_0030	n.a.	n.a.	n.a.	n.a.	n.a.	n.a.	n.a.	n.a.	n.a.	salmon_0019	n.a.	salmon_0006	n.a.	n.a.	n.a.	salmon_0012	n.a.	salmon_0038	n.a.	salmon_0023	n.a.	n.a.	n.a.	salmon_0007	n.a.	salmon_0001	salmon_0013	n.a.	n.a.
CK_00055574	salmon	n.a.	n.a.	n.a.	salmon_0008	n.a.	salmon_0004	n.a.	n.a.	n.a.	n.a.	n.a.	n.a.	n.a.	n.a.	n.a.	n.a.	n.a.	n.a.	n.a.	n.a.	n.a.	salmon_0028	n.a.	n.a.	n.a.	n.a.	n.a.	n.a.	n.a.	n.a.	n.a.	n.a.	n.a.	n.a.	n.a.	n.a.	n.a.	n.a.	n.a.	n.a.	n.a.	n.a.	salmon_0010	n.a.	salmon_0001	salmon_0023	n.a.	n.a.
CK_00042508	salmon	n.a.	n.a.	n.a.	salmon_0008	salmon_0023	salmon_0004	salmon_0058	n.a.	n.a.	n.a.	n.a.	n.a.	n.a.	n.a.	n.a.	n.a.	n.a.	n.a.	n.a.	n.a.	n.a.	n.a.	n.a.	n.a.	n.a.	n.a.	n.a.	n.a.	n.a.	n.a.	n.a.	n.a.	n.a.	n.a.	n.a.	n.a.	n.a.	n.a.	salmon_0023	n.a.	n.a.	n.a.	n.a.	n.a.	salmon_0001	n.a.	n.a.	n.a.
CK_00006254	salmon	n.a.	n.a.	n.a.	salmon_0008	n.a.	salmon_0004	n.a.	n.a.	n.a.	n.a.	salmon_0006	n.a.	n.a.	n.a.	n.a.	n.a.	n.a.	n.a.	n.a.	n.a.	n.a.	n.a.	n.a.	n.a.	n.a.	n.a.	n.a.	n.a.	n.a.	n.a.	n.a.	n.a.	n.a.	n.a.	salmon_0002	n.a.	n.a.	n.a.	salmon_0011	n.a.	n.a.	n.a.	n.a.	n.a.	salmon_0001	salmon_0013	n.a.	n.a.
CK_00003001	salmon	n.a.	n.a.	n.a.	salmon_0008	salmon_0004	salmon_0004	salmon_0007	n.a.	n.a.	n.a.	n.a.	n.a.	n.a.	n.a.	salmon_0015	n.a.	n.a.	n.a.	n.a.	n.a.	n.a.	n.a.	salmon_0012	n.a.	salmon_0001	n.a.	n.a.	n.a.	n.a.	n.a.	n.a.	n.a.	n.a.	n.a.	n.a.	n.a.	n.a.	n.a.	salmon_0004	salmon_0010	n.a.	n.a.	salmon_0010	n.a.	salmon_0001	n.a.	n.a.	n.a.
CK_00004681	salmon	n.a.	n.a.	n.a.	salmon_0008	n.a.	salmon_0004	n.a.	n.a.	n.a.	n.a.	salmon_0006	n.a.	n.a.	n.a.	n.a.	n.a.	n.a.	n.a.	n.a.	n.a.	n.a.	n.a.	n.a.	n.a.	n.a.	n.a.	n.a.	n.a.	n.a.	n.a.	n.a.	n.a.	n.a.	n.a.	n.a.	n.a.	n.a.	n.a.	n.a.	n.a.	n.a.	n.a.	n.a.	n.a.	n.a.	n.a.	n.a.	n.a.
CK_00006255	salmon	n.a.	n.a.	n.a.	salmon_0008	n.a.	n.a.	n.a.	n.a.	n.a.	n.a.	n.a.	n.a.	n.a.	n.a.	n.a.	n.a.	n.a.	n.a.	n.a.	n.a.	n.a.	n.a.	n.a.	n.a.	n.a.	n.a.	n.a.	n.a.	n.a.	n.a.	n.a.	n.a.	n.a.	n.a.	salmon_0002	n.a.	n.a.	n.a.	n.a.	n.a.	n.a.	n.a.	n.a.	n.a.	n.a.	n.a.	n.a.	n.a.
CK_00052643	salmon	n.a.	n.a.	n.a.	salmon_0008	n.a.	salmon_0004	n.a.	n.a.	n.a.	n.a.	n.a.	n.a.	n.a.	n.a.	n.a.	n.a.	n.a.	salmon_0038	n.a.	n.a.	n.a.	n.a.	n.a.	n.a.	n.a.	n.a.	n.a.	n.a.	n.a.	n.a.	n.a.	n.a.	n.a.	n.a.	salmon_0012	n.a.	n.a.	n.a.	salmon_0023	n.a.	n.a.	n.a.	salmon_0007	n.a.	salmon_0001	salmon_0013	n.a.	n.a.
CK_00057201	salmon	n.a.	n.a.	n.a.	salmon_0008	n.a.	salmon_0004	n.a.	n.a.	n.a.	n.a.	salmon_0032	salmon_0012	salmon_0010	n.a.	salmon_0020	n.a.	n.a.	n.a.	n.a.	n.a.	n.a.	salmon_0036	salmon_0023	salmon_0033	n.a.	n.a.	n.a.	n.a.	n.a.	n.a.	n.a.	n.a.	n.a.	n.a.	salmon_0012	n.a.	salmon_0006	salmon_0029	salmon_0012	n.a.	n.a.	n.a.	salmon_0018	n.a.	n.a.	salmon_0013	n.a.	n.a.
CK_00048902	salmon	n.a.	n.a.	n.a.	salmon_0008	n.a.	n.a.	n.a.	n.a.	n.a.	n.a.	n.a.	n.a.	n.a.	n.a.	n.a.	n.a.	n.a.	n.a.	n.a.	n.a.	n.a.	n.a.	n.a.	n.a.	n.a.	n.a.	n.a.	n.a.	n.a.	n.a.	n.a.	n.a.	n.a.	n.a.	n.a.	n.a.	n.a.	n.a.	n.a.	n.a.	n.a.	n.a.	n.a.	n.a.	n.a.	n.a.	n.a.	n.a.
CK_00000162	salmon	n.a.	n.a.	n.a.	salmon_0008	salmon_0020	salmon_0004	salmon_0023	n.a.	n.a.	n.a.	salmon_0006	salmon_0031	salmon_0002	n.a.	salmon_0001	n.a.	salmon_0015	n.a.	n.a.	salmon_0022	n.a.	salmon_0002	n.a.	salmon_0001	salmon_0025	n.a.	salmon_0005	n.a.	n.a.	n.a.	n.a.	n.a.	n.a.	salmon_0003	salmon_0002	n.a.	salmon_0007	salmon_0030	salmon_0004	n.a.	n.a.	n.a.	salmon_0010	salmon_0014	salmon_0001	salmon_0023	n.a.	n.a.
CK_00005358	salmon	n.a.	n.a.	n.a.	salmon_0008	n.a.	salmon_0004	n.a.	n.a.	n.a.	n.a.	n.a.	n.a.	n.a.	n.a.	n.a.	salmon_0021	n.a.	n.a.	n.a.	n.a.	n.a.	n.a.	n.a.	n.a.	n.a.	n.a.	n.a.	n.a.	n.a.	n.a.	n.a.	n.a.	n.a.	n.a.	salmon_0002	n.a.	n.a.	n.a.	salmon_0004	n.a.	n.a.	n.a.	salmon_0040	n.a.	n.a.	salmon_0013	n.a.	n.a.
CK_00036958	salmon	n.a.	n.a.	n.a.	salmon_0009	n.a.	n.a.	n.a.	n.a.	n.a.	n.a.	n.a.	n.a.	n.a.	n.a.	n.a.	n.a.	n.a.	n.a.	n.a.	n.a.	n.a.	n.a.	n.a.	n.a.	n.a.	n.a.	n.a.	n.a.	n.a.	n.a.	n.a.	n.a.	n.a.	n.a.	n.a.	n.a.	n.a.	n.a.	n.a.	n.a.	n.a.	n.a.	n.a.	n.a.	n.a.	n.a.	n.a.	n.a.
CK_00004444	salmon	n.a.	n.a.	n.a.	salmon_0009	n.a.	salmon_0040	n.a.	n.a.	n.a.	n.a.	salmon_0038	n.a.	n.a.	n.a.	n.a.	n.a.	n.a.	n.a.	salmon_0022	n.a.	n.a.	n.a.	n.a.	n.a.	n.a.	n.a.	n.a.	n.a.	n.a.	n.a.	n.a.	n.a.	n.a.	n.a.	n.a.	n.a.	n.a.	n.a.	n.a.	n.a.	n.a.	n.a.	n.a.	n.a.	salmon_0031	n.a.	n.a.	n.a.
CK_00033465	salmon	n.a.	n.a.	n.a.	salmon_0009	n.a.	n.a.	n.a.	n.a.	n.a.	n.a.	n.a.	n.a.	n.a.	n.a.	n.a.	n.a.	n.a.	n.a.	n.a.	n.a.	n.a.	n.a.	n.a.	n.a.	n.a.	n.a.	n.a.	n.a.	n.a.	n.a.	n.a.	n.a.	n.a.	n.a.	n.a.	n.a.	n.a.	n.a.	n.a.	n.a.	n.a.	n.a.	n.a.	n.a.	n.a.	n.a.	n.a.	n.a.
CK_00053767	salmon	n.a.	n.a.	n.a.	salmon_0009	n.a.	salmon_0040	n.a.	n.a.	n.a.	n.a.	salmon_0038	salmon_0027	salmon_0015	n.a.	n.a.	n.a.	n.a.	n.a.	n.a.	n.a.	n.a.	n.a.	n.a.	salmon_0015	n.a.	n.a.	salmon_0003	n.a.	n.a.	n.a.	n.a.	n.a.	n.a.	salmon_0014	salmon_0029	n.a.	n.a.	salmon_0015	salmon_0015	n.a.	n.a.	n.a.	salmon_0027	n.a.	salmon_0031	salmon_0007	n.a.	n.a.
CK_00033799	salmon	n.a.	n.a.	n.a.	salmon_0010	n.a.	n.a.	n.a.	n.a.	n.a.	n.a.	n.a.	n.a.	n.a.	n.a.	n.a.	n.a.	n.a.	n.a.	n.a.	n.a.	n.a.	n.a.	n.a.	n.a.	n.a.	n.a.	n.a.	n.a.	n.a.	n.a.	n.a.	n.a.	n.a.	n.a.	n.a.	n.a.	n.a.	n.a.	n.a.	n.a.	n.a.	n.a.	n.a.	n.a.	n.a.	n.a.	n.a.	n.a.
CK_00041574	salmon	n.a.	n.a.	n.a.	salmon_0011	salmon_0009	salmon_0020	salmon_0017	n.a.	n.a.	n.a.	salmon_0033	n.a.	salmon_0025	n.a.	n.a.	salmon_0011	salmon_0002	salmon_0031	salmon_0021	salmon_0007	salmon_0005	n.a.	n.a.	salmon_0010	salmon_0036	n.a.	salmon_0027	n.a.	salmon_0008	n.a.	salmon_0001	n.a.	n.a.	salmon_0017	salmon_0024	n.a.	salmon_0005	salmon_0007	salmon_0024	n.a.	n.a.	n.a.	salmon_0039	n.a.	salmon_0017	salmon_0009	n.a.	salmon_0020
CK_00033176	salmon	n.a.	n.a.	n.a.	salmon_0012	n.a.	salmon_0050	n.a.	n.a.	n.a.	n.a.	salmon_0027	n.a.	n.a.	n.a.	salmon_0024	n.a.	n.a.	n.a.	salmon_0036	n.a.	n.a.	salmon_0008	salmon_0021	n.a.	n.a.	n.a.	n.a.	n.a.	n.a.	n.a.	n.a.	n.a.	n.a.	n.a.	n.a.	n.a.	n.a.	n.a.	n.a.	n.a.	n.a.	n.a.	n.a.	n.a.	salmon_0020	salmon_0002	n.a.	n.a.
CK_00043129	salmon	n.a.	n.a.	n.a.	salmon_0012	n.a.	salmon_0050	n.a.	n.a.	n.a.	n.a.	n.a.	n.a.	n.a.	n.a.	n.a.	n.a.	n.a.	n.a.	n.a.	n.a.	n.a.	n.a.	n.a.	n.a.	n.a.	n.a.	n.a.	n.a.	n.a.	n.a.	n.a.	n.a.	n.a.	n.a.	n.a.	n.a.	n.a.	n.a.	n.a.	n.a.	n.a.	n.a.	n.a.	n.a.	salmon_0020	n.a.	n.a.	n.a.
CK_00036188	salmon	n.a.	n.a.	n.a.	salmon_0013	n.a.	salmon_0047	n.a.	n.a.	n.a.	n.a.	n.a.	n.a.	n.a.	n.a.	n.a.	n.a.	n.a.	n.a.	n.a.	n.a.	n.a.	n.a.	n.a.	n.a.	n.a.	n.a.	n.a.	n.a.	n.a.	n.a.	n.a.	n.a.	n.a.	n.a.	n.a.	n.a.	n.a.	n.a.	n.a.	n.a.	n.a.	n.a.	n.a.	n.a.	n.a.	n.a.	n.a.	n.a.
CK_00001831	salmon	n.a.	n.a.	n.a.	salmon_0013	salmon_0031	salmon_0035	salmon_0022	n.a.	n.a.	n.a.	salmon_0021	n.a.	n.a.	n.a.	salmon_0007	n.a.	salmon_0006	salmon_0030	n.a.	salmon_0025	n.a.	n.a.	salmon_0001	salmon_0036	n.a.	n.a.	salmon_0020	n.a.	n.a.	n.a.	n.a.	n.a.	n.a.	n.a.	salmon_0019	n.a.	n.a.	salmon_0020	salmon_0019	n.a.	n.a.	n.a.	salmon_0014	n.a.	salmon_0015	salmon_0021	n.a.	salmon_0018
CK_00055317	salmon	n.a.	n.a.	n.a.	salmon_0013	n.a.	n.a.	n.a.	n.a.	n.a.	n.a.	n.a.	n.a.	n.a.	n.a.	n.a.	n.a.	n.a.	n.a.	n.a.	n.a.	n.a.	n.a.	n.a.	n.a.	n.a.	n.a.	n.a.	n.a.	n.a.	n.a.	n.a.	n.a.	n.a.	n.a.	n.a.	n.a.	n.a.	n.a.	n.a.	n.a.	n.a.	n.a.	n.a.	n.a.	n.a.	n.a.	n.a.	n.a.
CK_00051981	salmon	n.a.	n.a.	n.a.	salmon_0014	n.a.	n.a.	n.a.	n.a.	n.a.	n.a.	n.a.	n.a.	n.a.	n.a.	n.a.	n.a.	n.a.	n.a.	n.a.	n.a.	n.a.	n.a.	n.a.	n.a.	n.a.	n.a.	n.a.	n.a.	n.a.	n.a.	n.a.	n.a.	n.a.	n.a.	n.a.	n.a.	n.a.	n.a.	n.a.	n.a.	n.a.	n.a.	n.a.	n.a.	n.a.	n.a.	n.a.	n.a.
CK_00044161	salmon	n.a.	n.a.	n.a.	salmon_0015	n.a.	n.a.	n.a.	n.a.	salmon_0006	n.a.	salmon_0004	n.a.	n.a.	n.a.	n.a.	n.a.	n.a.	n.a.	n.a.	n.a.	n.a.	n.a.	n.a.	n.a.	n.a.	n.a.	n.a.	n.a.	n.a.	n.a.	n.a.	n.a.	n.a.	n.a.	salmon_0002	n.a.	n.a.	n.a.	n.a.	n.a.	n.a.	n.a.	n.a.	n.a.	n.a.	salmon_0007	n.a.	n.a.
CK_00002581	salmon	n.a.	n.a.	n.a.	salmon_0015	n.a.	salmon_0045	n.a.	n.a.	n.a.	n.a.	salmon_0051	n.a.	n.a.	n.a.	n.a.	salmon_0035	n.a.	n.a.	n.a.	salmon_0041	n.a.	n.a.	n.a.	salmon_0022	salmon_0007	n.a.	n.a.	n.a.	n.a.	n.a.	n.a.	salmon_0018	salmon_0024	n.a.	salmon_0002	salmon_0003	salmon_0013	n.a.	salmon_0041	salmon_0029	salmon_0019	n.a.	salmon_0005	n.a.	salmon_0033	salmon_0018	n.a.	n.a.
CK_00033449	salmon	n.a.	n.a.	n.a.	salmon_0015	n.a.	n.a.	n.a.	n.a.	n.a.	n.a.	n.a.	n.a.	n.a.	n.a.	n.a.	n.a.	n.a.	n.a.	n.a.	n.a.	n.a.	n.a.	n.a.	n.a.	n.a.	n.a.	n.a.	n.a.	n.a.	n.a.	n.a.	n.a.	n.a.	n.a.	n.a.	n.a.	n.a.	n.a.	n.a.	n.a.	n.a.	n.a.	n.a.	n.a.	n.a.	n.a.	n.a.	n.a.
CK_00006205	salmon	n.a.	n.a.	n.a.	salmon_0015	n.a.	n.a.	n.a.	n.a.	n.a.	n.a.	n.a.	salmon_0025	n.a.	n.a.	n.a.	n.a.	n.a.	n.a.	n.a.	n.a.	n.a.	n.a.	n.a.	n.a.	n.a.	n.a.	n.a.	n.a.	n.a.	n.a.	n.a.	n.a.	n.a.	n.a.	salmon_0002	n.a.	n.a.	n.a.	n.a.	n.a.	n.a.	n.a.	n.a.	n.a.	salmon_0001	n.a.	n.a.	n.a.
CK_00053474	salmon	n.a.	n.a.	n.a.	salmon_0015	n.a.	n.a.	n.a.	n.a.	n.a.	n.a.	n.a.	n.a.	n.a.	n.a.	n.a.	n.a.	n.a.	n.a.	n.a.	n.a.	n.a.	n.a.	n.a.	n.a.	salmon_0007	n.a.	n.a.	n.a.	n.a.	n.a.	n.a.	n.a.	n.a.	n.a.	n.a.	n.a.	n.a.	n.a.	n.a.	n.a.	n.a.	n.a.	n.a.	n.a.	n.a.	n.a.	n.a.	n.a.
CK_00036952	salmon	n.a.	n.a.	n.a.	salmon_0017	n.a.	n.a.	n.a.	n.a.	n.a.	n.a.	n.a.	n.a.	n.a.	n.a.	n.a.	n.a.	n.a.	n.a.	n.a.	n.a.	n.a.	n.a.	n.a.	n.a.	n.a.	n.a.	n.a.	n.a.	n.a.	n.a.	n.a.	n.a.	n.a.	n.a.	n.a.	n.a.	n.a.	n.a.	n.a.	n.a.	n.a.	n.a.	n.a.	n.a.	n.a.	n.a.	n.a.	n.a.
CK_00036960	salmon	n.a.	n.a.	n.a.	salmon_0017	n.a.	n.a.	n.a.	n.a.	n.a.	n.a.	n.a.	n.a.	n.a.	n.a.	n.a.	n.a.	n.a.	n.a.	n.a.	n.a.	n.a.	n.a.	n.a.	n.a.	n.a.	n.a.	n.a.	n.a.	n.a.	n.a.	n.a.	n.a.	n.a.	n.a.	n.a.	n.a.	n.a.	n.a.	n.a.	n.a.	n.a.	n.a.	n.a.	n.a.	n.a.	n.a.	n.a.	n.a.
CK_00051342	salmon	n.a.	n.a.	n.a.	salmon_0017	n.a.	n.a.	n.a.	n.a.	n.a.	n.a.	n.a.	n.a.	n.a.	n.a.	n.a.	n.a.	n.a.	n.a.	n.a.	n.a.	n.a.	n.a.	n.a.	n.a.	n.a.	n.a.	n.a.	n.a.	n.a.	n.a.	n.a.	n.a.	n.a.	n.a.	n.a.	n.a.	n.a.	n.a.	n.a.	n.a.	n.a.	n.a.	n.a.	n.a.	salmon_0003	n.a.	n.a.	n.a.
CK_00006373	salmon	n.a.	n.a.	n.a.	salmon_0017	n.a.	salmon_0011	n.a.	n.a.	n.a.	n.a.	n.a.	n.a.	n.a.	n.a.	n.a.	n.a.	n.a.	n.a.	n.a.	n.a.	n.a.	n.a.	n.a.	n.a.	n.a.	n.a.	n.a.	n.a.	n.a.	n.a.	n.a.	n.a.	n.a.	n.a.	salmon_0002	n.a.	n.a.	n.a.	salmon_0005	n.a.	n.a.	n.a.	salmon_0001	n.a.	salmon_0003	n.a.	n.a.	n.a.
CK_00006237	salmon	n.a.	n.a.	n.a.	salmon_0017	n.a.	salmon_0059	n.a.	n.a.	n.a.	n.a.	n.a.	n.a.	n.a.	n.a.	n.a.	n.a.	n.a.	n.a.	n.a.	n.a.	n.a.	n.a.	n.a.	n.a.	n.a.	n.a.	salmon_0033	n.a.	n.a.	n.a.	n.a.	n.a.	n.a.	n.a.	salmon_0031	n.a.	n.a.	n.a.	n.a.	n.a.	n.a.	n.a.	n.a.	n.a.	n.a.	n.a.	n.a.	n.a.
CK_00033495	salmon	n.a.	n.a.	n.a.	salmon_0017	n.a.	n.a.	n.a.	n.a.	n.a.	n.a.	n.a.	n.a.	n.a.	n.a.	n.a.	n.a.	n.a.	n.a.	n.a.	n.a.	n.a.	n.a.	n.a.	n.a.	n.a.	n.a.	n.a.	n.a.	n.a.	n.a.	n.a.	n.a.	n.a.	n.a.	n.a.	n.a.	n.a.	n.a.	n.a.	n.a.	n.a.	n.a.	n.a.	n.a.	n.a.	n.a.	n.a.	n.a.
CK_00006275	salmon	n.a.	n.a.	n.a.	salmon_0018	n.a.	salmon_0019	n.a.	n.a.	n.a.	n.a.	n.a.	n.a.	n.a.	n.a.	n.a.	salmon_0047	n.a.	salmon_0037	salmon_0027	salmon_0039	n.a.	n.a.	n.a.	n.a.	n.a.	n.a.	n.a.	n.a.	n.a.	n.a.	n.a.	n.a.	n.a.	n.a.	salmon_0005	n.a.	n.a.	n.a.	salmon_0013	n.a.	n.a.	n.a.	salmon_0006	n.a.	salmon_0022	salmon_0026	n.a.	n.a.
CK_00048416	salmon	n.a.	n.a.	n.a.	salmon_0018	n.a.	n.a.	n.a.	n.a.	n.a.	n.a.	n.a.	n.a.	n.a.	n.a.	n.a.	n.a.	n.a.	n.a.	n.a.	n.a.	n.a.	n.a.	n.a.	n.a.	n.a.	n.a.	n.a.	n.a.	n.a.	n.a.	n.a.	n.a.	n.a.	n.a.	n.a.	n.a.	n.a.	n.a.	n.a.	n.a.	n.a.	n.a.	n.a.	n.a.	salmon_0022	salmon_0026	n.a.	n.a.
CK_00004694	salmon	n.a.	n.a.	n.a.	salmon_0018	salmon_0004	salmon_0019	salmon_0007	n.a.	n.a.	n.a.	salmon_0014	n.a.	n.a.	n.a.	n.a.	n.a.	n.a.	n.a.	n.a.	n.a.	n.a.	n.a.	n.a.	n.a.	n.a.	n.a.	n.a.	n.a.	n.a.	n.a.	n.a.	n.a.	n.a.	n.a.	n.a.	n.a.	n.a.	n.a.	salmon_0013	salmon_0004	n.a.	n.a.	salmon_0006	n.a.	salmon_0022	salmon_0026	n.a.	n.a.
CK_00051414	salmon	n.a.	n.a.	n.a.	salmon_0018	n.a.	n.a.	n.a.	n.a.	n.a.	n.a.	n.a.	n.a.	n.a.	n.a.	n.a.	n.a.	n.a.	n.a.	n.a.	n.a.	n.a.	n.a.	n.a.	n.a.	n.a.	n.a.	n.a.	n.a.	n.a.	n.a.	n.a.	n.a.	n.a.	n.a.	n.a.	n.a.	n.a.	n.a.	n.a.	n.a.	n.a.	n.a.	n.a.	n.a.	n.a.	n.a.	n.a.	n.a.
CK_00006276	salmon	n.a.	n.a.	n.a.	salmon_0018	n.a.	salmon_0019	salmon_0061	n.a.	n.a.	n.a.	n.a.	n.a.	n.a.	n.a.	n.a.	salmon_0030	n.a.	salmon_0006	n.a.	n.a.	n.a.	n.a.	n.a.	n.a.	n.a.	n.a.	n.a.	n.a.	n.a.	n.a.	n.a.	n.a.	n.a.	n.a.	salmon_0005	n.a.	n.a.	n.a.	n.a.	n.a.	n.a.	n.a.	n.a.	n.a.	salmon_0022	n.a.	n.a.	n.a.
CK_00033460	salmon	n.a.	n.a.	n.a.	salmon_0019	n.a.	n.a.	n.a.	n.a.	n.a.	n.a.	n.a.	n.a.	n.a.	n.a.	n.a.	n.a.	n.a.	n.a.	n.a.	n.a.	n.a.	n.a.	n.a.	n.a.	n.a.	n.a.	n.a.	n.a.	n.a.	n.a.	n.a.	n.a.	n.a.	n.a.	n.a.	n.a.	n.a.	n.a.	n.a.	n.a.	n.a.	n.a.	n.a.	n.a.	n.a.	n.a.	n.a.	n.a.
CK_00039747	salmon	n.a.	n.a.	n.a.	salmon_0019	n.a.	n.a.	n.a.	n.a.	n.a.	n.a.	n.a.	n.a.	n.a.	n.a.	n.a.	salmon_0014	n.a.	n.a.	n.a.	n.a.	n.a.	n.a.	n.a.	n.a.	n.a.	n.a.	salmon_0003	n.a.	n.a.	n.a.	n.a.	n.a.	n.a.	n.a.	salmon_0027	n.a.	n.a.	n.a.	n.a.	n.a.	n.a.	n.a.	n.a.	n.a.	n.a.	n.a.	n.a.	n.a.
CK_00049753	salmon	n.a.	n.a.	n.a.	salmon_0020	n.a.	n.a.	n.a.	n.a.	n.a.	n.a.	n.a.	n.a.	n.a.	n.a.	n.a.	n.a.	n.a.	n.a.	n.a.	n.a.	n.a.	n.a.	n.a.	n.a.	n.a.	n.a.	n.a.	n.a.	n.a.	n.a.	n.a.	n.a.	n.a.	n.a.	n.a.	n.a.	n.a.	n.a.	n.a.	n.a.	n.a.	n.a.	n.a.	n.a.	n.a.	n.a.	n.a.	n.a.
CK_00033801	salmon	n.a.	n.a.	n.a.	salmon_0021	n.a.	n.a.	n.a.	n.a.	n.a.	n.a.	n.a.	n.a.	n.a.	n.a.	n.a.	n.a.	n.a.	n.a.	n.a.	n.a.	n.a.	n.a.	n.a.	n.a.	n.a.	n.a.	n.a.	n.a.	n.a.	n.a.	n.a.	n.a.	n.a.	n.a.	n.a.	n.a.	n.a.	n.a.	n.a.	n.a.	n.a.	n.a.	n.a.	n.a.	n.a.	n.a.	n.a.	n.a.
CK_00006346	salmon	n.a.	n.a.	n.a.	salmon_0021	n.a.	salmon_0012	n.a.	n.a.	n.a.	n.a.	salmon_0002	n.a.	n.a.	n.a.	n.a.	n.a.	n.a.	n.a.	n.a.	n.a.	n.a.	n.a.	n.a.	n.a.	n.a.	n.a.	salmon_0012	n.a.	n.a.	n.a.	n.a.	n.a.	n.a.	n.a.	salmon_0013	n.a.	n.a.	n.a.	salmon_0035	n.a.	n.a.	n.a.	salmon_0043	n.a.	salmon_0012	n.a.	n.a.	n.a.
CK_00006347	salmon	n.a.	n.a.	n.a.	salmon_0021	salmon_0035	salmon_0012	salmon_0004	n.a.	n.a.	n.a.	salmon_0002	n.a.	n.a.	n.a.	n.a.	n.a.	n.a.	salmon_0016	salmon_0018	salmon_0021	n.a.	n.a.	salmon_0013	n.a.	n.a.	n.a.	n.a.	n.a.	n.a.	n.a.	n.a.	n.a.	n.a.	n.a.	salmon_0013	n.a.	n.a.	n.a.	n.a.	n.a.	n.a.	n.a.	n.a.	n.a.	salmon_0012	salmon_0005	n.a.	n.a.
CK_00057189	salmon	n.a.	n.a.	n.a.	salmon_0021	n.a.	salmon_0057	n.a.	n.a.	n.a.	n.a.	n.a.	n.a.	n.a.	n.a.	n.a.	n.a.	n.a.	n.a.	n.a.	n.a.	n.a.	n.a.	n.a.	n.a.	n.a.	n.a.	n.a.	n.a.	n.a.	n.a.	n.a.	n.a.	n.a.	n.a.	salmon_0010	n.a.	n.a.	n.a.	salmon_0041	n.a.	n.a.	n.a.	n.a.	n.a.	salmon_0001	salmon_0041	n.a.	n.a.
CK_00044840	salmon	n.a.	n.a.	n.a.	salmon_0021	n.a.	n.a.	n.a.	n.a.	n.a.	n.a.	salmon_0001	n.a.	n.a.	n.a.	n.a.	n.a.	n.a.	n.a.	n.a.	n.a.	n.a.	n.a.	n.a.	n.a.	n.a.	salmon_0012	n.a.	n.a.	n.a.	n.a.	n.a.	n.a.	n.a.	n.a.	n.a.	n.a.	n.a.	n.a.	n.a.	n.a.	salmon_0004	n.a.	salmon_0008	n.a.	salmon_0012	n.a.	n.a.	n.a.
CK_00002775	salmon	n.a.	n.a.	n.a.	salmon_0021	salmon_0001	salmon_0057	salmon_0009	n.a.	n.a.	n.a.	salmon_0002	n.a.	n.a.	n.a.	n.a.	salmon_0041	n.a.	salmon_0002	n.a.	n.a.	n.a.	n.a.	n.a.	n.a.	n.a.	n.a.	n.a.	n.a.	n.a.	n.a.	n.a.	n.a.	n.a.	salmon_0004	salmon_0010	n.a.	n.a.	n.a.	salmon_0041	n.a.	n.a.	n.a.	salmon_0011	n.a.	salmon_0001	salmon_0041	n.a.	n.a.
CK_00002084	salmon	n.a.	n.a.	n.a.	salmon_0021	salmon_0006	salmon_0012	salmon_0044	n.a.	n.a.	n.a.	salmon_0002	salmon_0006	salmon_0007	n.a.	salmon_0022	n.a.	n.a.	n.a.	n.a.	n.a.	n.a.	salmon_0020	salmon_0006	n.a.	salmon_0006	n.a.	salmon_0012	n.a.	n.a.	n.a.	n.a.	salmon_0020	salmon_0006	n.a.	salmon_0013	n.a.	n.a.	salmon_0004	n.a.	salmon_0023	n.a.	n.a.	salmon_0003	n.a.	salmon_0012	salmon_0005	n.a.	n.a.
CK_00057141	salmon	n.a.	n.a.	n.a.	salmon_0021	salmon_0011	salmon_0012	salmon_0018	n.a.	n.a.	n.a.	salmon_0002	n.a.	n.a.	n.a.	n.a.	n.a.	n.a.	n.a.	salmon_0027	salmon_0039	n.a.	salmon_0041	n.a.	n.a.	n.a.	salmon_0011	salmon_0012	n.a.	n.a.	n.a.	n.a.	n.a.	n.a.	n.a.	salmon_0013	n.a.	n.a.	salmon_0027	n.a.	n.a.	n.a.	n.a.	salmon_0003	n.a.	salmon_0012	salmon_0005	n.a.	n.a.
CK_00040767	salmon	n.a.	n.a.	n.a.	salmon_0021	n.a.	n.a.	n.a.	n.a.	n.a.	n.a.	n.a.	n.a.	n.a.	n.a.	n.a.	n.a.	n.a.	n.a.	n.a.	n.a.	n.a.	n.a.	n.a.	n.a.	n.a.	n.a.	n.a.	n.a.	n.a.	n.a.	n.a.	n.a.	n.a.	n.a.	n.a.	n.a.	n.a.	n.a.	n.a.	n.a.	n.a.	n.a.	n.a.	n.a.	salmon_0012	n.a.	n.a.	n.a.
CK_00043322	salmon	n.a.	n.a.	n.a.	salmon_0021	n.a.	salmon_0057	n.a.	n.a.	n.a.	n.a.	n.a.	n.a.	n.a.	n.a.	n.a.	n.a.	n.a.	n.a.	n.a.	n.a.	n.a.	n.a.	n.a.	n.a.	n.a.	n.a.	n.a.	n.a.	n.a.	n.a.	n.a.	n.a.	n.a.	n.a.	n.a.	n.a.	n.a.	n.a.	salmon_0041	n.a.	n.a.	n.a.	salmon_0011	n.a.	salmon_0001	n.a.	n.a.	n.a.
CK_00050754	salmon	n.a.	n.a.	n.a.	salmon_0021	n.a.	salmon_0012	n.a.	n.a.	n.a.	n.a.	n.a.	n.a.	n.a.	n.a.	salmon_0010	n.a.	n.a.	n.a.	n.a.	n.a.	n.a.	n.a.	n.a.	n.a.	n.a.	salmon_0012	n.a.	n.a.	n.a.	n.a.	n.a.	n.a.	n.a.	n.a.	n.a.	salmon_0054	n.a.	n.a.	n.a.	n.a.	salmon_0004	n.a.	n.a.	n.a.	n.a.	n.a.	n.a.	n.a.
CK_00044155	salmon	n.a.	n.a.	n.a.	salmon_0021	n.a.	salmon_0012	n.a.	n.a.	n.a.	n.a.	salmon_0002	n.a.	n.a.	n.a.	n.a.	n.a.	n.a.	n.a.	n.a.	n.a.	n.a.	n.a.	n.a.	n.a.	n.a.	n.a.	n.a.	n.a.	n.a.	n.a.	n.a.	n.a.	n.a.	n.a.	n.a.	n.a.	n.a.	n.a.	salmon_0035	n.a.	n.a.	n.a.	salmon_0003	n.a.	salmon_0012	salmon_0005	n.a.	n.a.
CK_00033798	salmon	n.a.	n.a.	n.a.	salmon_0021	n.a.	n.a.	n.a.	n.a.	n.a.	n.a.	n.a.	n.a.	n.a.	n.a.	n.a.	n.a.	n.a.	n.a.	n.a.	n.a.	n.a.	n.a.	n.a.	n.a.	n.a.	n.a.	n.a.	n.a.	n.a.	n.a.	n.a.	n.a.	n.a.	n.a.	n.a.	n.a.	n.a.	n.a.	n.a.	n.a.	n.a.	n.a.	n.a.	n.a.	n.a.	n.a.	n.a.	n.a.
CK_00006023	salmon	n.a.	n.a.	n.a.	salmon_0021	n.a.	n.a.	n.a.	salmon_0007	salmon_0006	n.a.	n.a.	n.a.	salmon_0019	n.a.	n.a.	n.a.	salmon_0014	n.a.	n.a.	salmon_0024	n.a.	n.a.	salmon_0007	n.a.	salmon_0026	salmon_0003	n.a.	n.a.	n.a.	n.a.	n.a.	n.a.	n.a.	n.a.	n.a.	salmon_0050	n.a.	salmon_0014	n.a.	n.a.	salmon_0033	n.a.	n.a.	n.a.	salmon_0012	n.a.	n.a.	n.a.
CK_00004544	salmon	n.a.	n.a.	n.a.	salmon_0021	n.a.	salmon_0012	n.a.	n.a.	n.a.	n.a.	salmon_0002	n.a.	salmon_0023	n.a.	n.a.	n.a.	n.a.	n.a.	n.a.	n.a.	n.a.	n.a.	n.a.	n.a.	n.a.	n.a.	n.a.	n.a.	n.a.	n.a.	n.a.	n.a.	n.a.	n.a.	salmon_0013	salmon_0025	n.a.	n.a.	n.a.	n.a.	n.a.	n.a.	n.a.	n.a.	salmon_0012	n.a.	n.a.	n.a.
CK_00034999	salmon	n.a.	n.a.	n.a.	salmon_0021	n.a.	salmon_0012	n.a.	n.a.	n.a.	n.a.	n.a.	n.a.	n.a.	n.a.	n.a.	n.a.	n.a.	n.a.	n.a.	n.a.	n.a.	n.a.	n.a.	n.a.	n.a.	n.a.	n.a.	n.a.	n.a.	n.a.	n.a.	n.a.	n.a.	n.a.	n.a.	n.a.	n.a.	n.a.	n.a.	n.a.	n.a.	n.a.	n.a.	n.a.	salmon_0012	n.a.	n.a.	n.a.
CK_00033277	salmon	n.a.	n.a.	n.a.	salmon_0022	n.a.	n.a.	n.a.	n.a.	n.a.	n.a.	n.a.	n.a.	n.a.	n.a.	n.a.	n.a.	n.a.	n.a.	n.a.	n.a.	n.a.	n.a.	n.a.	n.a.	n.a.	n.a.	n.a.	n.a.	n.a.	n.a.	n.a.	n.a.	n.a.	n.a.	n.a.	n.a.	n.a.	n.a.	n.a.	n.a.	n.a.	n.a.	n.a.	n.a.	n.a.	n.a.	n.a.	n.a.
CK_00001589	salmon	n.a.	n.a.	n.a.	salmon_0022	salmon_0036	n.a.	n.a.	n.a.	salmon_0014	n.a.	n.a.	salmon_0019	n.a.	n.a.	n.a.	n.a.	n.a.	n.a.	n.a.	n.a.	n.a.	salmon_0009	salmon_0008	n.a.	n.a.	salmon_0016	salmon_0016	n.a.	salmon_0021	n.a.	n.a.	salmon_0019	salmon_0022	n.a.	n.a.	salmon_0054	n.a.	n.a.	n.a.	salmon_0006	n.a.	n.a.	n.a.	n.a.	n.a.	salmon_0028	n.a.	n.a.
CK_00038649	salmon	n.a.	n.a.	n.a.	salmon_0023	n.a.	n.a.	n.a.	n.a.	n.a.	n.a.	n.a.	n.a.	n.a.	n.a.	n.a.	n.a.	n.a.	n.a.	n.a.	n.a.	n.a.	n.a.	n.a.	n.a.	n.a.	n.a.	n.a.	n.a.	n.a.	n.a.	n.a.	n.a.	n.a.	n.a.	n.a.	n.a.	n.a.	n.a.	n.a.	n.a.	n.a.	n.a.	n.a.	n.a.	n.a.	n.a.	n.a.	n.a.
CK_00001800	salmon	n.a.	n.a.	n.a.	salmon_0023	salmon_0004	salmon_0008	n.a.	n.a.	n.a.	n.a.	n.a.	n.a.	n.a.	n.a.	n.a.	n.a.	n.a.	n.a.	n.a.	n.a.	n.a.	salmon_0038	n.a.	n.a.	n.a.	n.a.	salmon_0023	n.a.	n.a.	n.a.	n.a.	n.a.	n.a.	n.a.	salmon_0002	n.a.	n.a.	n.a.	n.a.	n.a.	salmon_0023	n.a.	n.a.	n.a.	n.a.	n.a.	n.a.	n.a.
CK_00051161	salmon	n.a.	n.a.	n.a.	salmon_0025	n.a.	n.a.	n.a.	n.a.	n.a.	n.a.	n.a.	n.a.	n.a.	n.a.	n.a.	n.a.	n.a.	n.a.	n.a.	n.a.	n.a.	n.a.	n.a.	n.a.	n.a.	n.a.	n.a.	n.a.	n.a.	n.a.	n.a.	n.a.	n.a.	n.a.	n.a.	n.a.	n.a.	n.a.	n.a.	n.a.	n.a.	n.a.	n.a.	n.a.	n.a.	n.a.	n.a.	n.a.
CK_00048882	salmon	n.a.	n.a.	n.a.	salmon_0027	n.a.	salmon_0058	n.a.	n.a.	n.a.	n.a.	n.a.	n.a.	n.a.	n.a.	n.a.	n.a.	n.a.	n.a.	n.a.	n.a.	n.a.	n.a.	n.a.	n.a.	n.a.	n.a.	n.a.	n.a.	n.a.	n.a.	n.a.	n.a.	n.a.	n.a.	n.a.	n.a.	n.a.	n.a.	n.a.	n.a.	n.a.	n.a.	n.a.	n.a.	n.a.	n.a.	n.a.	n.a.
CK_00001349	salmon	n.a.	n.a.	n.a.	salmon_0027	n.a.	salmon_0058	salmon_0030	n.a.	n.a.	n.a.	n.a.	n.a.	n.a.	n.a.	n.a.	n.a.	n.a.	n.a.	n.a.	n.a.	n.a.	n.a.	n.a.	n.a.	n.a.	n.a.	n.a.	n.a.	n.a.	n.a.	n.a.	n.a.	n.a.	n.a.	n.a.	n.a.	n.a.	n.a.	n.a.	n.a.	n.a.	n.a.	n.a.	n.a.	n.a.	n.a.	n.a.	n.a.
CK_00051425	salmon	n.a.	n.a.	n.a.	salmon_0030	n.a.	salmon_0051	n.a.	n.a.	n.a.	n.a.	salmon_0062	n.a.	n.a.	n.a.	n.a.	n.a.	n.a.	n.a.	n.a.	n.a.	n.a.	n.a.	n.a.	n.a.	n.a.	n.a.	n.a.	n.a.	n.a.	n.a.	n.a.	n.a.	n.a.	n.a.	n.a.	n.a.	n.a.	n.a.	n.a.	n.a.	n.a.	n.a.	n.a.	n.a.	n.a.	n.a.	n.a.	n.a.
CK_00049119	salmon	n.a.	n.a.	n.a.	salmon_0030	n.a.	salmon_0051	n.a.	n.a.	n.a.	n.a.	n.a.	n.a.	n.a.	n.a.	n.a.	n.a.	n.a.	n.a.	n.a.	n.a.	n.a.	n.a.	n.a.	n.a.	n.a.	n.a.	n.a.	n.a.	n.a.	n.a.	n.a.	n.a.	n.a.	n.a.	n.a.	n.a.	n.a.	n.a.	n.a.	n.a.	n.a.	n.a.	n.a.	n.a.	salmon_0013	n.a.	n.a.	n.a.
CK_00003099	salmon	n.a.	n.a.	n.a.	salmon_0031	n.a.	n.a.	n.a.	salmon_0006	n.a.	salmon_0011	n.a.	n.a.	n.a.	n.a.	n.a.	salmon_0015	n.a.	n.a.	salmon_0023	n.a.	n.a.	n.a.	salmon_0009	n.a.	n.a.	n.a.	n.a.	n.a.	n.a.	n.a.	n.a.	n.a.	n.a.	n.a.	n.a.	n.a.	n.a.	n.a.	n.a.	n.a.	n.a.	n.a.	n.a.	n.a.	salmon_0002	n.a.	n.a.	n.a.
CK_00045563	salmon	n.a.	n.a.	n.a.	salmon_0031	n.a.	n.a.	n.a.	n.a.	n.a.	n.a.	n.a.	n.a.	n.a.	n.a.	n.a.	n.a.	n.a.	n.a.	n.a.	n.a.	n.a.	n.a.	n.a.	n.a.	n.a.	n.a.	n.a.	n.a.	n.a.	n.a.	n.a.	n.a.	n.a.	n.a.	n.a.	n.a.	n.a.	n.a.	n.a.	n.a.	n.a.	n.a.	n.a.	n.a.	n.a.	n.a.	n.a.	n.a.
CK_00002207	salmon	n.a.	n.a.	n.a.	salmon_0032	salmon_0026	salmon_0030	salmon_0040	n.a.	n.a.	n.a.	salmon_0010	n.a.	n.a.	n.a.	n.a.	n.a.	n.a.	n.a.	n.a.	n.a.	n.a.	n.a.	n.a.	n.a.	n.a.	n.a.	n.a.	n.a.	n.a.	n.a.	n.a.	n.a.	n.a.	n.a.	salmon_0018	salmon_0044	n.a.	n.a.	salmon_0007	n.a.	salmon_0012	salmon_0001	salmon_0036	salmon_0006	salmon_0007	salmon_0004	n.a.	n.a.
CK_00047589	salmon	n.a.	n.a.	n.a.	salmon_0032	n.a.	n.a.	n.a.	n.a.	n.a.	n.a.	n.a.	n.a.	n.a.	n.a.	n.a.	n.a.	n.a.	n.a.	n.a.	n.a.	n.a.	n.a.	n.a.	n.a.	n.a.	n.a.	n.a.	n.a.	n.a.	n.a.	n.a.	n.a.	n.a.	n.a.	n.a.	n.a.	n.a.	n.a.	n.a.	n.a.	n.a.	n.a.	n.a.	n.a.	n.a.	n.a.	n.a.	n.a.
CK_00046337	salmon	n.a.	n.a.	n.a.	salmon_0032	n.a.	salmon_0030	salmon_0061	n.a.	n.a.	n.a.	salmon_0010	n.a.	n.a.	n.a.	n.a.	n.a.	n.a.	n.a.	n.a.	n.a.	n.a.	n.a.	n.a.	salmon_0012	n.a.	n.a.	salmon_0023	n.a.	n.a.	n.a.	n.a.	n.a.	n.a.	n.a.	salmon_0018	salmon_0037	salmon_0008	n.a.	salmon_0007	n.a.	n.a.	salmon_0023	n.a.	n.a.	n.a.	salmon_0004	salmon_0019	n.a.
CK_00043430	salmon	n.a.	n.a.	n.a.	salmon_0033	n.a.	salmon_0026	n.a.	n.a.	n.a.	n.a.	n.a.	n.a.	n.a.	n.a.	n.a.	n.a.	n.a.	n.a.	n.a.	n.a.	n.a.	n.a.	n.a.	n.a.	n.a.	n.a.	n.a.	n.a.	n.a.	n.a.	n.a.	n.a.	n.a.	n.a.	n.a.	n.a.	n.a.	n.a.	n.a.	n.a.	n.a.	n.a.	n.a.	n.a.	salmon_0019	n.a.	n.a.	n.a.
CK_00042312	salmon	n.a.	n.a.	n.a.	salmon_0033	n.a.	n.a.	n.a.	n.a.	n.a.	n.a.	n.a.	n.a.	n.a.	n.a.	n.a.	n.a.	n.a.	n.a.	n.a.	n.a.	n.a.	salmon_0017	n.a.	n.a.	n.a.	n.a.	n.a.	n.a.	n.a.	n.a.	n.a.	n.a.	n.a.	n.a.	n.a.	n.a.	n.a.	n.a.	n.a.	n.a.	n.a.	n.a.	n.a.	n.a.	salmon_0019	n.a.	n.a.	n.a.
CK_00042867	salmon	n.a.	n.a.	n.a.	salmon_0035	n.a.	n.a.	n.a.	n.a.	n.a.	n.a.	n.a.	n.a.	salmon_0012	n.a.	n.a.	n.a.	n.a.	n.a.	n.a.	salmon_0019	n.a.	n.a.	n.a.	n.a.	n.a.	n.a.	n.a.	n.a.	salmon_0003	salmon_0039	n.a.	salmon_0017	salmon_0005	n.a.	n.a.	n.a.	salmon_0028	n.a.	n.a.	n.a.	n.a.	n.a.	salmon_0012	n.a.	salmon_0037	n.a.	n.a.	n.a.
CK_00041816	salmon	n.a.	n.a.	n.a.	salmon_0036	salmon_0013	salmon_0001	salmon_0008	n.a.	n.a.	n.a.	salmon_0063	n.a.	n.a.	n.a.	n.a.	n.a.	n.a.	n.a.	n.a.	salmon_0026	salmon_0018	n.a.	n.a.	n.a.	n.a.	n.a.	n.a.	n.a.	n.a.	n.a.	n.a.	n.a.	n.a.	n.a.	salmon_0017	n.a.	n.a.	n.a.	salmon_0011	n.a.	n.a.	n.a.	salmon_0035	n.a.	salmon_0001	salmon_0022	n.a.	n.a.
CK_00002605	salmon	n.a.	n.a.	n.a.	salmon_0036	n.a.	salmon_0001	n.a.	n.a.	salmon_0019	n.a.	n.a.	n.a.	n.a.	n.a.	n.a.	n.a.	n.a.	n.a.	n.a.	n.a.	n.a.	n.a.	n.a.	salmon_0015	n.a.	salmon_0003	n.a.	n.a.	n.a.	n.a.	n.a.	n.a.	n.a.	n.a.	n.a.	n.a.	n.a.	n.a.	salmon_0026	n.a.	n.a.	n.a.	n.a.	n.a.	salmon_0010	n.a.	n.a.	n.a.
CK_00033472	salmon	n.a.	n.a.	n.a.	salmon_0036	n.a.	n.a.	n.a.	n.a.	n.a.	n.a.	n.a.	n.a.	n.a.	n.a.	n.a.	n.a.	n.a.	n.a.	n.a.	n.a.	n.a.	n.a.	n.a.	n.a.	n.a.	n.a.	n.a.	n.a.	n.a.	n.a.	n.a.	n.a.	n.a.	n.a.	n.a.	n.a.	n.a.	n.a.	n.a.	n.a.	n.a.	n.a.	n.a.	n.a.	n.a.	n.a.	n.a.	n.a.
CK_00042677	salmon	n.a.	n.a.	n.a.	salmon_0036	n.a.	n.a.	n.a.	n.a.	n.a.	n.a.	salmon_0017	n.a.	n.a.	n.a.	n.a.	n.a.	n.a.	n.a.	n.a.	n.a.	n.a.	n.a.	n.a.	n.a.	n.a.	n.a.	n.a.	n.a.	n.a.	n.a.	n.a.	n.a.	n.a.	n.a.	n.a.	n.a.	n.a.	n.a.	n.a.	n.a.	n.a.	n.a.	n.a.	n.a.	n.a.	salmon_0022	n.a.	n.a.
CK_00056643	salmon	n.a.	n.a.	n.a.	salmon_0038	salmon_0037	salmon_0036	salmon_0064	n.a.	n.a.	n.a.	salmon_0013	salmon_0010	n.a.	n.a.	salmon_0002	n.a.	salmon_0021	salmon_0016	salmon_0005	salmon_0037	n.a.	salmon_0027	n.a.	salmon_0002	salmon_0005	n.a.	n.a.	n.a.	n.a.	n.a.	n.a.	n.a.	n.a.	salmon_0019	salmon_0028	n.a.	salmon_0033	salmon_0017	salmon_0045	n.a.	n.a.	n.a.	salmon_0038	n.a.	salmon_0001	salmon_0019	n.a.	n.a.
CK_00057239	salmon	n.a.	n.a.	n.a.	salmon_0040	n.a.	salmon_0016	n.a.	n.a.	n.a.	n.a.	n.a.	n.a.	n.a.	n.a.	n.a.	n.a.	n.a.	n.a.	n.a.	n.a.	n.a.	n.a.	n.a.	n.a.	n.a.	n.a.	salmon_0010	n.a.	n.a.	n.a.	n.a.	n.a.	n.a.	n.a.	salmon_0033	n.a.	n.a.	n.a.	n.a.	n.a.	n.a.	n.a.	salmon_0002	n.a.	n.a.	n.a.	n.a.	n.a.
CK_00002760	salmon	n.a.	n.a.	n.a.	salmon_0040	n.a.	salmon_0016	n.a.	n.a.	n.a.	n.a.	n.a.	n.a.	n.a.	n.a.	n.a.	n.a.	n.a.	n.a.	n.a.	n.a.	n.a.	n.a.	n.a.	n.a.	n.a.	n.a.	salmon_0010	n.a.	n.a.	n.a.	n.a.	n.a.	n.a.	n.a.	salmon_0033	n.a.	n.a.	n.a.	n.a.	n.a.	n.a.	n.a.	salmon_0002	n.a.	n.a.	n.a.	n.a.	n.a.
CK_00009142	salmon	n.a.	n.a.	n.a.	salmon_0040	n.a.	salmon_0016	n.a.	n.a.	n.a.	n.a.	n.a.	n.a.	n.a.	n.a.	n.a.	n.a.	n.a.	n.a.	n.a.	n.a.	n.a.	n.a.	n.a.	n.a.	n.a.	n.a.	salmon_0010	n.a.	n.a.	n.a.	n.a.	n.a.	n.a.	n.a.	salmon_0033	n.a.	n.a.	n.a.	n.a.	n.a.	n.a.	n.a.	salmon_0002	n.a.	n.a.	n.a.	n.a.	n.a.
CK_00006285	salmon	n.a.	n.a.	n.a.	salmon_0042	n.a.	n.a.	n.a.	n.a.	n.a.	n.a.	n.a.	n.a.	n.a.	n.a.	n.a.	n.a.	n.a.	n.a.	n.a.	n.a.	n.a.	n.a.	n.a.	n.a.	n.a.	n.a.	n.a.	n.a.	n.a.	n.a.	n.a.	n.a.	n.a.	n.a.	n.a.	n.a.	n.a.	n.a.	n.a.	n.a.	n.a.	n.a.	n.a.	n.a.	n.a.	n.a.	n.a.	n.a.
CK_00033807	salmon	n.a.	n.a.	n.a.	salmon_0042	n.a.	n.a.	n.a.	n.a.	n.a.	n.a.	n.a.	n.a.	n.a.	n.a.	n.a.	n.a.	n.a.	n.a.	n.a.	n.a.	n.a.	n.a.	n.a.	n.a.	n.a.	n.a.	n.a.	n.a.	n.a.	n.a.	n.a.	n.a.	n.a.	n.a.	n.a.	n.a.	n.a.	n.a.	n.a.	n.a.	n.a.	n.a.	n.a.	n.a.	n.a.	n.a.	n.a.	n.a.
CK_00042799	salmon	n.a.	n.a.	n.a.	salmon_0043	n.a.	salmon_0034	n.a.	n.a.	n.a.	n.a.	salmon_0007	n.a.	n.a.	n.a.	n.a.	n.a.	n.a.	n.a.	salmon_0008	n.a.	n.a.	n.a.	n.a.	salmon_0043	n.a.	n.a.	n.a.	n.a.	n.a.	n.a.	n.a.	n.a.	n.a.	n.a.	salmon_0023	n.a.	salmon_0035	n.a.	salmon_0030	salmon_0005	n.a.	n.a.	salmon_0047	salmon_0004	salmon_0009	salmon_0024	n.a.	n.a.
CK_00039084	salmon	n.a.	n.a.	n.a.	salmon_0043	n.a.	salmon_0034	salmon_0057	n.a.	n.a.	n.a.	salmon_0007	n.a.	n.a.	n.a.	n.a.	n.a.	n.a.	n.a.	salmon_0008	n.a.	n.a.	n.a.	n.a.	salmon_0043	salmon_0027	n.a.	n.a.	n.a.	n.a.	n.a.	n.a.	n.a.	salmon_0017	n.a.	salmon_0023	n.a.	salmon_0035	n.a.	salmon_0030	salmon_0005	n.a.	n.a.	salmon_0047	salmon_0004	salmon_0009	salmon_0024	n.a.	salmon_0004
CK_00001570	salmon	n.a.	n.a.	n.a.	salmon_0044	n.a.	salmon_0037	n.a.	salmon_0034	n.a.	n.a.	n.a.	n.a.	n.a.	n.a.	n.a.	n.a.	n.a.	n.a.	n.a.	n.a.	salmon_0007	n.a.	n.a.	n.a.	salmon_0014	n.a.	n.a.	salmon_0020	n.a.	salmon_0033	n.a.	salmon_0001	salmon_0019	n.a.	n.a.	salmon_0051	n.a.	n.a.	salmon_0016	salmon_0001	salmon_0022	salmon_0030	salmon_0062	salmon_0007	salmon_0024	salmon_0015	n.a.	n.a.
CK_00001980	salmon	n.a.	n.a.	n.a.	salmon_0047	salmon_0043	salmon_0052	salmon_0011	n.a.	n.a.	n.a.	salmon_0035	salmon_0030	salmon_0008	n.a.	n.a.	n.a.	n.a.	n.a.	n.a.	n.a.	n.a.	salmon_0021	n.a.	n.a.	salmon_0032	n.a.	n.a.	n.a.	n.a.	n.a.	n.a.	salmon_0022	salmon_0020	salmon_0002	n.a.	n.a.	n.a.	salmon_0026	salmon_0033	salmon_0013	n.a.	n.a.	salmon_0057	n.a.	n.a.	n.a.	n.a.	n.a.
CK_00057378	salmon	n.a.	n.a.	n.a.	salmon_0050	n.a.	salmon_0005	n.a.	n.a.	salmon_0018	n.a.	salmon_0046	n.a.	n.a.	n.a.	n.a.	n.a.	n.a.	n.a.	n.a.	n.a.	n.a.	salmon_0014	n.a.	n.a.	n.a.	n.a.	n.a.	n.a.	n.a.	n.a.	n.a.	n.a.	n.a.	n.a.	salmon_0043	n.a.	n.a.	n.a.	salmon_0031	n.a.	n.a.	n.a.	n.a.	n.a.	n.a.	n.a.	n.a.	n.a.
CK_00045345	salmon	n.a.	n.a.	n.a.	salmon_0050	n.a.	salmon_0005	n.a.	n.a.	n.a.	n.a.	n.a.	n.a.	n.a.	n.a.	n.a.	salmon_0029	n.a.	salmon_0020	n.a.	n.a.	salmon_0023	n.a.	n.a.	n.a.	n.a.	n.a.	n.a.	n.a.	n.a.	salmon_0018	n.a.	n.a.	n.a.	n.a.	salmon_0043	salmon_0001	n.a.	n.a.	salmon_0031	n.a.	salmon_0024	n.a.	salmon_0051	n.a.	salmon_0030	n.a.	n.a.	salmon_0026
CK_00043782	salmon	n.a.	n.a.	n.a.	salmon_0053	n.a.	n.a.	n.a.	n.a.	n.a.	n.a.	n.a.	n.a.	n.a.	n.a.	n.a.	n.a.	n.a.	n.a.	n.a.	n.a.	n.a.	n.a.	n.a.	n.a.	n.a.	n.a.	n.a.	n.a.	n.a.	n.a.	n.a.	n.a.	n.a.	n.a.	n.a.	salmon_0050	n.a.	n.a.	n.a.	n.a.	n.a.	n.a.	n.a.	n.a.	n.a.	n.a.	salmon_0019	n.a.
CK_00054843	salmon	n.a.	n.a.	n.a.	salmon_0053	n.a.	n.a.	n.a.	n.a.	n.a.	n.a.	n.a.	n.a.	n.a.	n.a.	n.a.	n.a.	n.a.	n.a.	n.a.	n.a.	n.a.	n.a.	n.a.	n.a.	n.a.	n.a.	n.a.	n.a.	n.a.	n.a.	n.a.	n.a.	n.a.	n.a.	n.a.	n.a.	n.a.	n.a.	n.a.	n.a.	n.a.	n.a.	n.a.	n.a.	n.a.	n.a.	n.a.	n.a.
CK_00006509	salmon	n.a.	n.a.	n.a.	salmon_0054	n.a.	salmon_0055	n.a.	n.a.	n.a.	n.a.	n.a.	n.a.	n.a.	n.a.	n.a.	n.a.	n.a.	n.a.	n.a.	salmon_0019	n.a.	n.a.	n.a.	n.a.	n.a.	n.a.	n.a.	n.a.	n.a.	n.a.	n.a.	n.a.	n.a.	n.a.	n.a.	n.a.	salmon_0028	n.a.	salmon_0010	n.a.	n.a.	n.a.	salmon_0025	n.a.	salmon_0045	n.a.	n.a.	n.a.
CK_00054792	salmon	n.a.	n.a.	n.a.	salmon_0056	n.a.	salmon_0068	n.a.	n.a.	n.a.	n.a.	salmon_0041	n.a.	n.a.	n.a.	n.a.	n.a.	n.a.	n.a.	n.a.	n.a.	n.a.	n.a.	n.a.	n.a.	n.a.	n.a.	salmon_0031	n.a.	n.a.	n.a.	n.a.	n.a.	n.a.	n.a.	salmon_0044	n.a.	n.a.	n.a.	salmon_0040	n.a.	n.a.	n.a.	salmon_0058	n.a.	salmon_0028	salmon_0042	n.a.	n.a.
CK_00002140	salmon	n.a.	n.a.	n.a.	salmon_0056	n.a.	salmon_0068	n.a.	n.a.	n.a.	n.a.	salmon_0041	n.a.	n.a.	n.a.	n.a.	n.a.	n.a.	salmon_0045	n.a.	n.a.	n.a.	n.a.	n.a.	n.a.	n.a.	n.a.	salmon_0031	n.a.	n.a.	n.a.	n.a.	n.a.	n.a.	n.a.	salmon_0044	salmon_0017	n.a.	n.a.	salmon_0040	n.a.	n.a.	n.a.	salmon_0058	n.a.	salmon_0028	salmon_0042	n.a.	n.a.
CK_00002521	tan	n.a.	n.a.	n.a.	tan_0001	n.a.	n.a.	n.a.	n.a.	n.a.	n.a.	n.a.	n.a.	n.a.	n.a.	n.a.	n.a.	n.a.	n.a.	tan_0024	tan_0013	n.a.	n.a.	n.a.	tan_0017	n.a.	n.a.	tan_0003	n.a.	n.a.	n.a.	tan_0005	n.a.	n.a.	n.a.	n.a.	n.a.	tan_0025	n.a.	tan_0006	n.a.	n.a.	n.a.	tan_0004	n.a.	n.a.	n.a.	n.a.	n.a.
CK_00001664	tan	n.a.	n.a.	n.a.	tan_0001	n.a.	n.a.	n.a.	n.a.	n.a.	n.a.	n.a.	n.a.	n.a.	n.a.	n.a.	n.a.	n.a.	n.a.	tan_0024	tan_0013	n.a.	n.a.	n.a.	tan_0017	n.a.	n.a.	tan_0003	n.a.	n.a.	n.a.	tan_0005	n.a.	n.a.	n.a.	n.a.	n.a.	tan_0025	n.a.	tan_0006	n.a.	n.a.	n.a.	tan_0004	n.a.	n.a.	n.a.	n.a.	n.a.
CK_00037538	tan	n.a.	n.a.	n.a.	tan_0002	n.a.	n.a.	n.a.	n.a.	n.a.	n.a.	n.a.	n.a.	n.a.	n.a.	n.a.	n.a.	n.a.	n.a.	n.a.	n.a.	n.a.	n.a.	n.a.	n.a.	n.a.	n.a.	n.a.	n.a.	n.a.	n.a.	n.a.	n.a.	n.a.	n.a.	n.a.	n.a.	n.a.	n.a.	n.a.	n.a.	n.a.	n.a.	n.a.	n.a.	n.a.	n.a.	n.a.	n.a.
CK_00044021	tan	n.a.	n.a.	n.a.	tan_0002	n.a.	n.a.	n.a.	n.a.	n.a.	n.a.	n.a.	n.a.	n.a.	n.a.	n.a.	n.a.	n.a.	n.a.	tan_0005	n.a.	n.a.	n.a.	n.a.	tan_0019	n.a.	n.a.	n.a.	n.a.	n.a.	n.a.	n.a.	n.a.	n.a.	n.a.	n.a.	n.a.	tan_0011	n.a.	n.a.	n.a.	n.a.	tan_0003	n.a.	n.a.	tan_0003	tan_0001	n.a.	n.a.
CK_00033802	tan	n.a.	n.a.	n.a.	tan_0003	n.a.	n.a.	n.a.	n.a.	n.a.	n.a.	n.a.	n.a.	n.a.	n.a.	n.a.	n.a.	n.a.	n.a.	n.a.	n.a.	n.a.	n.a.	n.a.	n.a.	n.a.	n.a.	n.a.	n.a.	n.a.	n.a.	n.a.	n.a.	n.a.	n.a.	n.a.	n.a.	n.a.	n.a.	n.a.	n.a.	n.a.	n.a.	n.a.	n.a.	n.a.	n.a.	n.a.	n.a.
CK_00000063	tan	n.a.	n.a.	n.a.	tan_0003	n.a.	tan_0005	n.a.	n.a.	n.a.	n.a.	n.a.	tan_0004	tan_0005	n.a.	n.a.	n.a.	n.a.	n.a.	n.a.	n.a.	n.a.	n.a.	n.a.	n.a.	tan_0003	n.a.	n.a.	n.a.	n.a.	n.a.	n.a.	tan_0002	tan_0004	tan_0006	n.a.	n.a.	n.a.	n.a.	tan_0004	tan_0001	n.a.	n.a.	tan_0002	n.a.	n.a.	n.a.	n.a.	n.a.
CK_00054061	tan	n.a.	n.a.	n.a.	tan_0004	n.a.	tan_0006	n.a.	tan_0007	n.a.	n.a.	n.a.	n.a.	n.a.	n.a.	n.a.	n.a.	n.a.	n.a.	n.a.	n.a.	n.a.	tan_0004	tan_0005	n.a.	n.a.	n.a.	n.a.	n.a.	n.a.	n.a.	n.a.	n.a.	n.a.	tan_0018	n.a.	tan_0011	n.a.	n.a.	n.a.	n.a.	n.a.	n.a.	n.a.	tan_0002	tan_0006	n.a.	n.a.	n.a.
CK_00001878	tan	n.a.	n.a.	n.a.	tan_0004	n.a.	tan_0006	n.a.	tan_0007	n.a.	n.a.	n.a.	n.a.	n.a.	n.a.	n.a.	n.a.	n.a.	n.a.	n.a.	n.a.	n.a.	tan_0004	tan_0005	n.a.	n.a.	n.a.	n.a.	n.a.	n.a.	n.a.	n.a.	n.a.	n.a.	tan_0018	n.a.	tan_0011	n.a.	n.a.	n.a.	n.a.	n.a.	n.a.	n.a.	tan_0002	tan_0006	n.a.	n.a.	n.a.
CK_00033382	purple	n.a.	n.a.	n.a.	purple_0001	n.a.	n.a.	n.a.	n.a.	n.a.	n.a.	n.a.	n.a.	n.a.	n.a.	n.a.	n.a.	n.a.	n.a.	n.a.	n.a.	n.a.	n.a.	n.a.	n.a.	n.a.	n.a.	n.a.	n.a.	n.a.	n.a.	n.a.	n.a.	n.a.	n.a.	n.a.	n.a.	n.a.	n.a.	n.a.	n.a.	n.a.	n.a.	n.a.	n.a.	n.a.	n.a.	n.a.	n.a.
CK_00005663	purple	n.a.	n.a.	n.a.	purple_0002	n.a.	n.a.	n.a.	n.a.	n.a.	n.a.	n.a.	n.a.	n.a.	n.a.	n.a.	n.a.	n.a.	n.a.	n.a.	n.a.	n.a.	n.a.	n.a.	n.a.	n.a.	n.a.	n.a.	n.a.	n.a.	n.a.	n.a.	n.a.	n.a.	n.a.	n.a.	n.a.	n.a.	n.a.	n.a.	n.a.	n.a.	n.a.	n.a.	n.a.	purple_0006	n.a.	n.a.	n.a.
CK_00038452	purple	n.a.	n.a.	n.a.	purple_0002	n.a.	n.a.	n.a.	n.a.	purple_0022	n.a.	n.a.	n.a.	n.a.	n.a.	n.a.	n.a.	n.a.	n.a.	n.a.	n.a.	n.a.	n.a.	n.a.	n.a.	n.a.	n.a.	n.a.	n.a.	n.a.	purple_0015	n.a.	purple_0004	purple_0001	n.a.	n.a.	n.a.	n.a.	n.a.	n.a.	purple_0007	n.a.	purple_0016	n.a.	n.a.	purple_0006	n.a.	n.a.	n.a.
CK_00051221	purple	n.a.	n.a.	n.a.	purple_0005	n.a.	n.a.	n.a.	n.a.	n.a.	n.a.	n.a.	n.a.	n.a.	n.a.	n.a.	n.a.	n.a.	n.a.	n.a.	n.a.	n.a.	n.a.	n.a.	n.a.	n.a.	n.a.	n.a.	n.a.	n.a.	n.a.	n.a.	n.a.	n.a.	n.a.	n.a.	n.a.	n.a.	n.a.	n.a.	n.a.	n.a.	n.a.	n.a.	n.a.	n.a.	n.a.	n.a.	n.a.
CK_00033972	purple	n.a.	n.a.	n.a.	purple_0005	n.a.	n.a.	n.a.	n.a.	n.a.	n.a.	n.a.	n.a.	n.a.	n.a.	n.a.	n.a.	n.a.	n.a.	n.a.	n.a.	n.a.	n.a.	n.a.	n.a.	n.a.	n.a.	n.a.	n.a.	n.a.	n.a.	n.a.	n.a.	n.a.	n.a.	n.a.	n.a.	n.a.	n.a.	n.a.	n.a.	n.a.	n.a.	n.a.	n.a.	n.a.	n.a.	n.a.	n.a.
CK_00036773	purple	n.a.	n.a.	n.a.	purple_0006	n.a.	n.a.	n.a.	purple_0008	n.a.	n.a.	n.a.	n.a.	n.a.	n.a.	n.a.	n.a.	n.a.	n.a.	purple_0003	n.a.	n.a.	n.a.	n.a.	n.a.	n.a.	purple_0012	n.a.	n.a.	n.a.	n.a.	n.a.	n.a.	n.a.	n.a.	n.a.	n.a.	n.a.	n.a.	n.a.	n.a.	n.a.	n.a.	n.a.	n.a.	purple_0002	n.a.	n.a.	n.a.
CK_00033401	purple	n.a.	n.a.	n.a.	purple_0007	n.a.	n.a.	n.a.	n.a.	n.a.	n.a.	n.a.	n.a.	n.a.	n.a.	n.a.	n.a.	n.a.	n.a.	n.a.	n.a.	n.a.	n.a.	n.a.	n.a.	n.a.	n.a.	n.a.	n.a.	n.a.	n.a.	n.a.	n.a.	n.a.	n.a.	n.a.	n.a.	n.a.	n.a.	n.a.	n.a.	n.a.	n.a.	n.a.	n.a.	n.a.	n.a.	n.a.	n.a.
CK_00050285	purple	n.a.	n.a.	n.a.	purple_0007	n.a.	n.a.	n.a.	n.a.	n.a.	n.a.	n.a.	n.a.	n.a.	n.a.	n.a.	n.a.	n.a.	n.a.	n.a.	n.a.	n.a.	n.a.	n.a.	n.a.	n.a.	n.a.	n.a.	n.a.	n.a.	n.a.	n.a.	n.a.	n.a.	n.a.	n.a.	n.a.	n.a.	n.a.	n.a.	n.a.	n.a.	n.a.	n.a.	n.a.	n.a.	n.a.	n.a.	n.a.
CK_00037012	purple	n.a.	n.a.	n.a.	purple_0008	n.a.	n.a.	n.a.	n.a.	n.a.	n.a.	n.a.	n.a.	n.a.	n.a.	n.a.	n.a.	n.a.	n.a.	n.a.	n.a.	n.a.	n.a.	n.a.	n.a.	n.a.	n.a.	n.a.	n.a.	n.a.	n.a.	n.a.	n.a.	n.a.	n.a.	n.a.	n.a.	n.a.	n.a.	n.a.	n.a.	n.a.	n.a.	n.a.	n.a.	n.a.	n.a.	n.a.	n.a.
CK_00002088	purple	n.a.	n.a.	n.a.	purple_0008	n.a.	n.a.	n.a.	n.a.	n.a.	n.a.	n.a.	n.a.	n.a.	n.a.	n.a.	n.a.	n.a.	n.a.	n.a.	n.a.	n.a.	n.a.	n.a.	n.a.	n.a.	n.a.	n.a.	n.a.	n.a.	n.a.	n.a.	n.a.	n.a.	n.a.	n.a.	n.a.	n.a.	n.a.	n.a.	n.a.	n.a.	n.a.	n.a.	n.a.	n.a.	n.a.	n.a.	purple_0006
CK_00053417	purple	n.a.	n.a.	n.a.	purple_0008	n.a.	n.a.	n.a.	n.a.	n.a.	n.a.	n.a.	n.a.	n.a.	n.a.	n.a.	n.a.	n.a.	n.a.	n.a.	n.a.	n.a.	n.a.	n.a.	n.a.	n.a.	n.a.	purple_0004	n.a.	n.a.	n.a.	n.a.	n.a.	n.a.	n.a.	n.a.	n.a.	n.a.	n.a.	n.a.	n.a.	n.a.	n.a.	n.a.	n.a.	purple_0004	n.a.	n.a.	n.a.
CK_00001815	purple	n.a.	n.a.	n.a.	purple_0008	n.a.	n.a.	n.a.	purple_0030	purple_0031	n.a.	purple_0003	n.a.	n.a.	n.a.	n.a.	n.a.	n.a.	n.a.	n.a.	n.a.	n.a.	n.a.	n.a.	n.a.	n.a.	purple_0027	n.a.	n.a.	n.a.	purple_0006	n.a.	n.a.	n.a.	n.a.	purple_0003	n.a.	n.a.	n.a.	n.a.	n.a.	n.a.	n.a.	n.a.	n.a.	n.a.	n.a.	n.a.	n.a.
CK_00033454	purple	n.a.	n.a.	n.a.	purple_0008	n.a.	n.a.	n.a.	n.a.	n.a.	n.a.	n.a.	n.a.	n.a.	n.a.	n.a.	n.a.	n.a.	n.a.	n.a.	n.a.	n.a.	n.a.	n.a.	n.a.	n.a.	n.a.	n.a.	n.a.	n.a.	n.a.	n.a.	n.a.	n.a.	n.a.	n.a.	n.a.	n.a.	n.a.	n.a.	n.a.	n.a.	n.a.	n.a.	n.a.	n.a.	n.a.	n.a.	n.a.
CK_00033448	purple	n.a.	n.a.	n.a.	purple_0008	n.a.	n.a.	n.a.	n.a.	n.a.	n.a.	n.a.	n.a.	n.a.	n.a.	n.a.	n.a.	n.a.	n.a.	n.a.	n.a.	n.a.	n.a.	n.a.	n.a.	n.a.	n.a.	n.a.	n.a.	n.a.	n.a.	n.a.	n.a.	n.a.	n.a.	n.a.	n.a.	n.a.	n.a.	n.a.	n.a.	n.a.	n.a.	n.a.	n.a.	n.a.	n.a.	n.a.	n.a.
CK_00033453	purple	n.a.	n.a.	n.a.	purple_0008	n.a.	n.a.	n.a.	n.a.	n.a.	n.a.	n.a.	n.a.	n.a.	n.a.	n.a.	n.a.	n.a.	n.a.	n.a.	n.a.	n.a.	n.a.	n.a.	n.a.	n.a.	n.a.	n.a.	n.a.	n.a.	n.a.	n.a.	n.a.	n.a.	n.a.	n.a.	n.a.	n.a.	n.a.	n.a.	n.a.	n.a.	n.a.	n.a.	n.a.	n.a.	n.a.	n.a.	n.a.
CK_00045167	purple	n.a.	n.a.	n.a.	purple_0008	n.a.	n.a.	n.a.	n.a.	n.a.	n.a.	n.a.	n.a.	n.a.	n.a.	n.a.	n.a.	n.a.	n.a.	n.a.	n.a.	n.a.	n.a.	n.a.	n.a.	n.a.	n.a.	n.a.	n.a.	n.a.	n.a.	n.a.	n.a.	n.a.	n.a.	n.a.	n.a.	n.a.	n.a.	n.a.	n.a.	n.a.	n.a.	n.a.	n.a.	n.a.	n.a.	n.a.	n.a.
CK_00036251	purple	n.a.	n.a.	n.a.	purple_0008	n.a.	n.a.	n.a.	n.a.	n.a.	n.a.	n.a.	n.a.	n.a.	n.a.	n.a.	n.a.	n.a.	n.a.	n.a.	n.a.	n.a.	n.a.	n.a.	n.a.	n.a.	n.a.	n.a.	n.a.	n.a.	n.a.	n.a.	n.a.	n.a.	n.a.	n.a.	n.a.	n.a.	n.a.	n.a.	n.a.	n.a.	n.a.	n.a.	n.a.	n.a.	n.a.	n.a.	n.a.
CK_00053953	purple	n.a.	n.a.	n.a.	purple_0008	n.a.	n.a.	n.a.	n.a.	n.a.	n.a.	n.a.	n.a.	n.a.	n.a.	n.a.	n.a.	n.a.	n.a.	n.a.	n.a.	n.a.	n.a.	n.a.	n.a.	n.a.	n.a.	n.a.	n.a.	n.a.	n.a.	n.a.	n.a.	n.a.	n.a.	n.a.	n.a.	n.a.	n.a.	n.a.	n.a.	n.a.	n.a.	n.a.	n.a.	n.a.	n.a.	n.a.	n.a.
CK_00043413	purple	n.a.	n.a.	n.a.	purple_0008	n.a.	n.a.	n.a.	n.a.	n.a.	n.a.	n.a.	n.a.	n.a.	n.a.	n.a.	n.a.	n.a.	n.a.	n.a.	n.a.	n.a.	n.a.	n.a.	n.a.	n.a.	n.a.	n.a.	n.a.	n.a.	n.a.	n.a.	n.a.	n.a.	n.a.	n.a.	n.a.	n.a.	n.a.	n.a.	n.a.	n.a.	n.a.	n.a.	n.a.	n.a.	n.a.	n.a.	n.a.
CK_00042355	purple	n.a.	n.a.	n.a.	purple_0008	n.a.	n.a.	n.a.	n.a.	n.a.	n.a.	n.a.	n.a.	n.a.	n.a.	n.a.	n.a.	n.a.	n.a.	n.a.	n.a.	n.a.	n.a.	n.a.	n.a.	n.a.	n.a.	n.a.	n.a.	n.a.	n.a.	n.a.	n.a.	n.a.	n.a.	n.a.	n.a.	n.a.	n.a.	n.a.	n.a.	n.a.	n.a.	n.a.	n.a.	n.a.	n.a.	n.a.	n.a.
CK_00033451	purple	n.a.	n.a.	n.a.	purple_0008	n.a.	n.a.	n.a.	n.a.	n.a.	n.a.	n.a.	n.a.	n.a.	n.a.	n.a.	n.a.	n.a.	n.a.	n.a.	n.a.	n.a.	n.a.	n.a.	n.a.	n.a.	n.a.	n.a.	n.a.	n.a.	n.a.	n.a.	n.a.	n.a.	n.a.	n.a.	n.a.	n.a.	n.a.	n.a.	n.a.	n.a.	n.a.	n.a.	n.a.	n.a.	n.a.	n.a.	n.a.
CK_00042376	purple	n.a.	n.a.	n.a.	purple_0009	n.a.	n.a.	n.a.	n.a.	n.a.	n.a.	n.a.	n.a.	n.a.	n.a.	n.a.	n.a.	n.a.	n.a.	n.a.	n.a.	n.a.	n.a.	n.a.	n.a.	purple_0006	n.a.	n.a.	n.a.	n.a.	n.a.	n.a.	n.a.	n.a.	n.a.	n.a.	n.a.	n.a.	n.a.	n.a.	n.a.	n.a.	n.a.	n.a.	purple_0004	n.a.	n.a.	n.a.	n.a.
CK_00002813	yellow	n.a.	n.a.	n.a.	n.a.	yellow_0002	n.a.	yellow_0012	n.a.	n.a.	n.a.	n.a.	yellow_0033	n.a.	n.a.	yellow_0051	n.a.	yellow_0033	n.a.	n.a.	n.a.	n.a.	yellow_0013	yellow_0008	n.a.	yellow_0012	n.a.	n.a.	n.a.	n.a.	n.a.	n.a.	n.a.	n.a.	yellow_0020	n.a.	n.a.	n.a.	n.a.	n.a.	n.a.	n.a.	n.a.	n.a.	n.a.	n.a.	n.a.	n.a.	n.a.
CK_00001534	yellow	n.a.	n.a.	n.a.	n.a.	yellow_0003	yellow_0018	yellow_0017	n.a.	n.a.	n.a.	n.a.	yellow_0003	n.a.	yellow_0015	yellow_0039	n.a.	yellow_0034	n.a.	n.a.	n.a.	n.a.	yellow_0033	yellow_0025	n.a.	yellow_0019	n.a.	n.a.	n.a.	n.a.	n.a.	n.a.	n.a.	n.a.	n.a.	n.a.	n.a.	yellow_0012	yellow_0037	n.a.	n.a.	n.a.	n.a.	n.a.	n.a.	n.a.	n.a.	n.a.	n.a.
CK_00001832	yellow	n.a.	n.a.	n.a.	n.a.	yellow_0003	n.a.	n.a.	n.a.	n.a.	n.a.	n.a.	n.a.	n.a.	n.a.	n.a.	yellow_0013	yellow_0007	yellow_0022	n.a.	n.a.	n.a.	n.a.	yellow_0025	yellow_0003	n.a.	n.a.	yellow_0004	n.a.	n.a.	n.a.	n.a.	n.a.	n.a.	yellow_0005	n.a.	n.a.	yellow_0012	n.a.	n.a.	n.a.	n.a.	n.a.	yellow_0015	n.a.	n.a.	n.a.	n.a.	n.a.
CK_00002269	yellow	n.a.	n.a.	n.a.	n.a.	yellow_0004	n.a.	n.a.	n.a.	n.a.	n.a.	n.a.	n.a.	n.a.	n.a.	n.a.	yellow_0047	n.a.	yellow_0032	n.a.	n.a.	n.a.	yellow_0002	yellow_0069	n.a.	yellow_0037	n.a.	n.a.	n.a.	n.a.	n.a.	n.a.	n.a.	n.a.	yellow_0002	n.a.	n.a.	n.a.	yellow_0001	n.a.	n.a.	yellow_0011	n.a.	yellow_0030	n.a.	n.a.	n.a.	n.a.	n.a.
CK_00037277	yellow	n.a.	n.a.	n.a.	n.a.	yellow_0004	n.a.	n.a.	n.a.	n.a.	n.a.	n.a.	n.a.	n.a.	n.a.	n.a.	n.a.	n.a.	n.a.	n.a.	n.a.	n.a.	n.a.	n.a.	n.a.	n.a.	n.a.	n.a.	n.a.	n.a.	n.a.	n.a.	n.a.	n.a.	n.a.	n.a.	n.a.	n.a.	n.a.	n.a.	n.a.	n.a.	n.a.	n.a.	n.a.	n.a.	n.a.	n.a.	n.a.
CK_00004684	yellow	n.a.	n.a.	n.a.	n.a.	yellow_0007	yellow_0004	yellow_0037	n.a.	n.a.	n.a.	n.a.	n.a.	n.a.	n.a.	n.a.	yellow_0014	n.a.	yellow_0021	n.a.	n.a.	n.a.	n.a.	n.a.	n.a.	n.a.	n.a.	n.a.	n.a.	n.a.	n.a.	n.a.	n.a.	n.a.	n.a.	n.a.	n.a.	n.a.	n.a.	n.a.	n.a.	n.a.	n.a.	n.a.	n.a.	yellow_0023	n.a.	n.a.	n.a.
CK_00001871	yellow	n.a.	n.a.	n.a.	n.a.	yellow_0007	n.a.	yellow_0037	n.a.	n.a.	n.a.	n.a.	yellow_0009	yellow_0018	n.a.	yellow_0034	n.a.	yellow_0042	n.a.	yellow_0020	yellow_0011	n.a.	yellow_0002	yellow_0017	yellow_0011	yellow_0009	n.a.	yellow_0007	n.a.	n.a.	n.a.	n.a.	n.a.	n.a.	yellow_0018	n.a.	n.a.	yellow_0002	yellow_0035	n.a.	yellow_0022	n.a.	n.a.	n.a.	n.a.	n.a.	n.a.	n.a.	n.a.
CK_00001830	yellow	n.a.	n.a.	n.a.	n.a.	yellow_0007	n.a.	yellow_0037	n.a.	n.a.	n.a.	n.a.	yellow_0011	yellow_0005	n.a.	yellow_0006	n.a.	n.a.	n.a.	n.a.	n.a.	n.a.	yellow_0036	yellow_0003	n.a.	n.a.	n.a.	n.a.	n.a.	n.a.	n.a.	n.a.	n.a.	n.a.	n.a.	n.a.	n.a.	n.a.	yellow_0004	n.a.	n.a.	n.a.	n.a.	n.a.	n.a.	n.a.	n.a.	n.a.	n.a.
CK_00056171	yellow	n.a.	n.a.	n.a.	n.a.	yellow_0007	n.a.	n.a.	n.a.	n.a.	n.a.	n.a.	n.a.	n.a.	n.a.	n.a.	n.a.	n.a.	yellow_0021	n.a.	n.a.	n.a.	n.a.	n.a.	n.a.	n.a.	n.a.	n.a.	n.a.	n.a.	n.a.	n.a.	n.a.	n.a.	n.a.	n.a.	n.a.	n.a.	n.a.	n.a.	n.a.	n.a.	n.a.	n.a.	n.a.	n.a.	n.a.	n.a.	n.a.
CK_00051307	yellow	n.a.	n.a.	n.a.	n.a.	yellow_0007	n.a.	yellow_0037	n.a.	n.a.	n.a.	n.a.	n.a.	yellow_0018	n.a.	n.a.	n.a.	yellow_0037	n.a.	n.a.	n.a.	n.a.	yellow_0002	n.a.	n.a.	n.a.	n.a.	n.a.	n.a.	n.a.	n.a.	n.a.	n.a.	n.a.	n.a.	n.a.	n.a.	n.a.	yellow_0035	n.a.	n.a.	n.a.	n.a.	n.a.	n.a.	n.a.	n.a.	n.a.	n.a.
CK_00001954	yellow	n.a.	n.a.	n.a.	n.a.	yellow_0010	n.a.	n.a.	n.a.	n.a.	n.a.	n.a.	n.a.	n.a.	n.a.	n.a.	n.a.	yellow_0041	n.a.	n.a.	n.a.	n.a.	yellow_0069	n.a.	n.a.	n.a.	n.a.	n.a.	n.a.	n.a.	n.a.	n.a.	yellow_0006	n.a.	yellow_0015	n.a.	n.a.	n.a.	n.a.	n.a.	n.a.	n.a.	n.a.	n.a.	n.a.	n.a.	n.a.	n.a.	n.a.
CK_00001733	yellow	n.a.	n.a.	n.a.	n.a.	yellow_0011	n.a.	yellow_0038	n.a.	n.a.	n.a.	n.a.	yellow_0001	yellow_0019	n.a.	yellow_0017	n.a.	n.a.	n.a.	n.a.	n.a.	n.a.	yellow_0002	yellow_0007	n.a.	yellow_0024	n.a.	n.a.	n.a.	n.a.	yellow_0005	n.a.	yellow_0002	yellow_0022	yellow_0024	n.a.	yellow_0024	n.a.	yellow_0008	n.a.	yellow_0005	yellow_0026	n.a.	n.a.	n.a.	n.a.	n.a.	yellow_0009	n.a.
CK_00002993	yellow	n.a.	n.a.	n.a.	n.a.	yellow_0012	n.a.	yellow_0031	n.a.	n.a.	n.a.	n.a.	yellow_0017	yellow_0032	n.a.	yellow_0020	n.a.	yellow_0023	n.a.	n.a.	n.a.	n.a.	yellow_0030	yellow_0031	n.a.	yellow_0002	n.a.	n.a.	n.a.	n.a.	n.a.	n.a.	n.a.	n.a.	yellow_0003	n.a.	n.a.	n.a.	yellow_0012	n.a.	n.a.	n.a.	n.a.	n.a.	n.a.	n.a.	n.a.	n.a.	n.a.
CK_00002785	yellow	n.a.	n.a.	n.a.	n.a.	yellow_0014	n.a.	yellow_0046	n.a.	n.a.	n.a.	n.a.	yellow_0023	yellow_0011	n.a.	yellow_0022	n.a.	n.a.	n.a.	n.a.	n.a.	n.a.	yellow_0025	yellow_0053	n.a.	n.a.	n.a.	n.a.	n.a.	n.a.	n.a.	n.a.	n.a.	n.a.	n.a.	n.a.	yellow_0024	n.a.	n.a.	n.a.	n.a.	yellow_0026	n.a.	n.a.	n.a.	n.a.	n.a.	yellow_0003	yellow_0021
CK_00048601	yellow	n.a.	n.a.	n.a.	n.a.	yellow_0014	n.a.	yellow_0046	n.a.	n.a.	n.a.	n.a.	n.a.	yellow_0019	n.a.	n.a.	yellow_0013	n.a.	n.a.	n.a.	n.a.	n.a.	yellow_0002	n.a.	n.a.	n.a.	n.a.	n.a.	n.a.	n.a.	n.a.	n.a.	n.a.	n.a.	n.a.	n.a.	n.a.	n.a.	n.a.	n.a.	n.a.	n.a.	n.a.	n.a.	n.a.	n.a.	n.a.	n.a.	n.a.
CK_00050885	yellow	n.a.	n.a.	n.a.	n.a.	yellow_0015	n.a.	n.a.	n.a.	n.a.	n.a.	n.a.	yellow_0030	yellow_0021	n.a.	yellow_0018	n.a.	n.a.	n.a.	n.a.	n.a.	n.a.	yellow_0002	yellow_0008	n.a.	yellow_0027	n.a.	n.a.	n.a.	n.a.	n.a.	n.a.	n.a.	n.a.	n.a.	n.a.	n.a.	n.a.	yellow_0007	n.a.	n.a.	n.a.	n.a.	n.a.	n.a.	n.a.	n.a.	n.a.	n.a.
CK_00052505	yellow	n.a.	n.a.	n.a.	n.a.	yellow_0016	n.a.	yellow_0036	n.a.	n.a.	n.a.	n.a.	n.a.	n.a.	n.a.	yellow_0036	n.a.	yellow_0037	n.a.	n.a.	n.a.	n.a.	yellow_0014	n.a.	yellow_0017	n.a.	n.a.	n.a.	n.a.	n.a.	n.a.	n.a.	n.a.	yellow_0005	n.a.	yellow_0011	n.a.	n.a.	n.a.	n.a.	yellow_0008	n.a.	n.a.	yellow_0012	n.a.	yellow_0012	n.a.	n.a.	n.a.
CK_00007342	yellow	n.a.	n.a.	n.a.	n.a.	yellow_0016	n.a.	yellow_0036	n.a.	n.a.	n.a.	n.a.	yellow_0018	n.a.	n.a.	yellow_0036	n.a.	n.a.	n.a.	n.a.	n.a.	n.a.	yellow_0014	yellow_0044	n.a.	n.a.	n.a.	n.a.	n.a.	n.a.	n.a.	n.a.	n.a.	n.a.	n.a.	n.a.	n.a.	n.a.	n.a.	n.a.	n.a.	n.a.	n.a.	n.a.	n.a.	n.a.	n.a.	n.a.	n.a.
CK_00053668	yellow	n.a.	n.a.	n.a.	n.a.	yellow_0017	n.a.	yellow_0023	n.a.	n.a.	n.a.	n.a.	n.a.	n.a.	n.a.	n.a.	n.a.	n.a.	n.a.	n.a.	n.a.	n.a.	yellow_0002	yellow_0008	yellow_0024	n.a.	n.a.	n.a.	n.a.	n.a.	n.a.	n.a.	n.a.	n.a.	yellow_0008	n.a.	n.a.	yellow_0018	n.a.	yellow_0032	n.a.	yellow_0035	n.a.	yellow_0025	n.a.	n.a.	n.a.	n.a.	n.a.
CK_00002412	yellow	n.a.	n.a.	n.a.	n.a.	yellow_0017	yellow_0004	yellow_0001	n.a.	n.a.	n.a.	n.a.	yellow_0006	n.a.	n.a.	n.a.	n.a.	n.a.	n.a.	n.a.	n.a.	n.a.	yellow_0054	n.a.	n.a.	n.a.	n.a.	n.a.	n.a.	n.a.	n.a.	n.a.	n.a.	n.a.	n.a.	n.a.	n.a.	n.a.	n.a.	n.a.	n.a.	n.a.	n.a.	n.a.	n.a.	yellow_0023	n.a.	n.a.	n.a.
CK_00042540	yellow	n.a.	n.a.	n.a.	n.a.	yellow_0017	n.a.	yellow_0023	n.a.	n.a.	n.a.	n.a.	n.a.	n.a.	n.a.	n.a.	n.a.	n.a.	n.a.	n.a.	n.a.	n.a.	n.a.	n.a.	n.a.	n.a.	n.a.	n.a.	n.a.	n.a.	n.a.	n.a.	n.a.	n.a.	n.a.	n.a.	n.a.	n.a.	n.a.	n.a.	n.a.	n.a.	n.a.	n.a.	n.a.	n.a.	n.a.	n.a.	n.a.
CK_00044413	yellow	n.a.	n.a.	n.a.	n.a.	yellow_0017	n.a.	yellow_0001	n.a.	n.a.	n.a.	n.a.	n.a.	n.a.	n.a.	n.a.	n.a.	n.a.	n.a.	n.a.	n.a.	n.a.	n.a.	n.a.	n.a.	n.a.	n.a.	n.a.	n.a.	n.a.	n.a.	n.a.	n.a.	n.a.	n.a.	n.a.	n.a.	n.a.	n.a.	n.a.	n.a.	n.a.	n.a.	n.a.	n.a.	n.a.	n.a.	n.a.	n.a.
CK_00001753	yellow	n.a.	n.a.	n.a.	n.a.	yellow_0017	n.a.	yellow_0023	n.a.	n.a.	yellow_0010	n.a.	n.a.	yellow_0047	n.a.	yellow_0030	yellow_0022	n.a.	yellow_0038	n.a.	n.a.	n.a.	n.a.	n.a.	n.a.	n.a.	n.a.	n.a.	n.a.	n.a.	n.a.	n.a.	n.a.	n.a.	n.a.	n.a.	n.a.	n.a.	n.a.	n.a.	n.a.	n.a.	n.a.	n.a.	n.a.	n.a.	n.a.	n.a.	n.a.
CK_00008566	yellow	n.a.	n.a.	n.a.	n.a.	yellow_0017	n.a.	yellow_0001	n.a.	n.a.	n.a.	n.a.	n.a.	n.a.	n.a.	n.a.	n.a.	n.a.	n.a.	n.a.	n.a.	n.a.	yellow_0002	yellow_0008	n.a.	n.a.	n.a.	n.a.	n.a.	n.a.	n.a.	n.a.	n.a.	n.a.	yellow_0036	n.a.	n.a.	n.a.	n.a.	n.a.	n.a.	yellow_0034	n.a.	n.a.	n.a.	n.a.	n.a.	n.a.	n.a.
CK_00051314	yellow	n.a.	n.a.	n.a.	n.a.	yellow_0017	n.a.	yellow_0023	n.a.	n.a.	n.a.	n.a.	n.a.	n.a.	n.a.	n.a.	yellow_0022	n.a.	yellow_0038	n.a.	n.a.	n.a.	n.a.	n.a.	n.a.	n.a.	n.a.	n.a.	n.a.	n.a.	n.a.	n.a.	n.a.	n.a.	n.a.	n.a.	n.a.	n.a.	n.a.	n.a.	n.a.	n.a.	n.a.	n.a.	n.a.	n.a.	n.a.	n.a.	n.a.
CK_00002558	yellow	n.a.	n.a.	n.a.	n.a.	yellow_0017	n.a.	n.a.	n.a.	n.a.	n.a.	n.a.	n.a.	n.a.	n.a.	yellow_0030	n.a.	n.a.	n.a.	n.a.	n.a.	n.a.	yellow_0002	n.a.	yellow_0024	n.a.	n.a.	n.a.	n.a.	n.a.	n.a.	n.a.	n.a.	n.a.	n.a.	n.a.	n.a.	n.a.	n.a.	n.a.	n.a.	yellow_0035	n.a.	n.a.	n.a.	n.a.	n.a.	n.a.	n.a.
CK_00050936	yellow	n.a.	n.a.	n.a.	n.a.	yellow_0017	n.a.	yellow_0001	n.a.	n.a.	n.a.	n.a.	n.a.	n.a.	n.a.	yellow_0057	n.a.	yellow_0014	n.a.	n.a.	n.a.	n.a.	n.a.	n.a.	n.a.	yellow_0034	n.a.	n.a.	n.a.	n.a.	n.a.	n.a.	n.a.	n.a.	yellow_0038	n.a.	n.a.	n.a.	yellow_0057	n.a.	n.a.	n.a.	n.a.	n.a.	n.a.	n.a.	n.a.	n.a.	n.a.
CK_00047059	yellow	n.a.	n.a.	n.a.	n.a.	yellow_0017	n.a.	yellow_0001	n.a.	n.a.	n.a.	n.a.	n.a.	n.a.	n.a.	yellow_0041	n.a.	n.a.	n.a.	n.a.	n.a.	n.a.	yellow_0002	yellow_0008	n.a.	n.a.	n.a.	n.a.	n.a.	n.a.	n.a.	n.a.	n.a.	n.a.	n.a.	n.a.	n.a.	n.a.	n.a.	n.a.	n.a.	yellow_0034	n.a.	n.a.	n.a.	n.a.	n.a.	n.a.	n.a.
CK_00008123	yellow	n.a.	n.a.	n.a.	n.a.	yellow_0019	n.a.	yellow_0026	n.a.	n.a.	n.a.	n.a.	n.a.	n.a.	n.a.	n.a.	n.a.	n.a.	n.a.	yellow_0011	yellow_0022	n.a.	yellow_0051	yellow_0008	yellow_0011	yellow_0041	n.a.	n.a.	n.a.	n.a.	n.a.	n.a.	n.a.	n.a.	n.a.	n.a.	n.a.	yellow_0002	yellow_0054	n.a.	n.a.	n.a.	n.a.	n.a.	n.a.	n.a.	n.a.	n.a.	n.a.
CK_00008659	yellow	n.a.	n.a.	n.a.	n.a.	yellow_0020	n.a.	yellow_0018	n.a.	n.a.	n.a.	n.a.	yellow_0009	yellow_0033	n.a.	yellow_0046	n.a.	yellow_0003	n.a.	n.a.	n.a.	n.a.	yellow_0002	yellow_0064	n.a.	n.a.	n.a.	n.a.	n.a.	n.a.	n.a.	n.a.	n.a.	n.a.	yellow_0014	n.a.	n.a.	n.a.	yellow_0016	n.a.	n.a.	n.a.	n.a.	n.a.	n.a.	n.a.	n.a.	n.a.	n.a.
[truncated: 2,878 more rows]
[truncated: 90 more columns]
